# Supplementary material for: Feature architecture aware phylogenetic profiling indicates a functional diversification of type IVa pili in the nosocomial pathogen Acinetobacter baumannii
Source: PLoS Genet. 2023 Jul 27;19(7):e1010646. doi: 10.1371/journal.pgen.1010646 (PMC10374093; doi:10.1371/journal.pgen.1010646)
Supplement: S1 Table — (XLSX) [file pgen.1010646.s017.xlsx]

## Sheet: Tabelle1
S1 Table. Pfam domains annotated in type IVa pilus proteins of A. baumannii ATCC 19606T.
ID	Accession	Description
VWA_2	PF13519	von Willebrand factor type A domain
Neisseria_PilC	PF05567	Neisseria PilC beta-propeller domain
N_methyl	PF07963	Prokaryotic N-terminal methylation motif
GspH	PF12019	Type II transport protein GspH
Pilin	PF00114	Pilin (bacterial filament)
PilW	PF16074	Type IV Pilus-assembly protein W
ComP_DUS	PF16732	Type IV minor pilin ComP, DNA uptake sequence receptor
DiS_P_DiS	PF06750	Bacterial Peptidase A24 N-terminal domain
Peptidase_A24	PF01478	Type IV leader peptidase family
TPR_1	PF00515	Tetratricopeptide repeat
AMIN	PF11741	AMIN domain
STN	PF07660	Secretin and TonB N terminus short domain
Secretin_N	PF03958	Bacterial type II/III secretion system short domain
Secretin	PF00263	Bacterial type II and III secretion system protein
PilP	PF04351	Pilus assembly protein, PilP
PilO	PF04350	Pilus assembly protein, PilO
PilN	PF05137	Fimbrial assembly protein (PilN)
PilM_2	PF11104	Type IV pilus assembly protein PilM
FtsA	PF14450	Cell division protein FtsA
T2SSF	PF00482	Type II secretion system (T2SS), protein F
T2SSE_N	PF05157	Type II secretion system (T2SS), protein E, N-terminal domain
T2SSE	PF00437	Type II/IV secretion system protein
