# Supplementary material for: Feature architecture aware phylogenetic profiling indicates a functional diversification of type IVa pili in the nosocomial pathogen Acinetobacter baumannii
Source: PLoS Genet. 2023 Jul 27;19(7):e1010646. doi: 10.1371/journal.pgen.1010646 (PMC10374093; doi:10.1371/journal.pgen.1010646)
Supplement: S2 Table — Values are given in colony forming units per mL. (XLSX) [file pgen.1010646.s018.xlsx]

## Sheet: Tabelle1
S2 Table. Results of the adhesion experiments. Values are given in colony forming units per mL
ID	Rep1	Rep2	Rep3	Rep4	Mean	SD
WT	420000	174000	330000	568000	373000	165000
DcomC	72300	76700	124000	85900	89600	23300
DcomC+	69300	82700	248000	165000	141000	82900
pVRL1
DcomC+	310000	121000	220000	473000	281000	150000
comC
DcomC+	97000	105000	245000	125000	143000	69000
comCDVWA
DcomC+	62700	95300	260000	143000	140000	86400
comCD166-256
