# Supplementary material for: Feature architecture aware phylogenetic profiling indicates a functional diversification of type IVa pili in the nosocomial pathogen Acinetobacter baumannii
Source: PLoS Genet. 2023 Jul 27;19(7):e1010646. doi: 10.1371/journal.pgen.1010646 (PMC10374093; doi:10.1371/journal.pgen.1010646)
Supplement: S3 Table — (XLSX) [file pgen.1010646.s019.xlsx]

## Sheet: Hoja1
Genome assembly	NCBI taxonomy ID	Taxon name	Proteins	Assembly level	Contigs	Sequencing technology	Pasteur MLST	ComC variant
GCF_900095025.1	1673609	Acinetobacter albensis	2697	Contig	30	NA
GCF_900197575.1	1229165	Acinetobacter apis	2155	Scaffold	12	NA
GCF_000695855.3	470	Acinetobacter baumannii	3652	Complete Genome	3	Illumina	NA	Var1-1
GCF_000588675.1	1310784	Acinetobacter baumannii 1007214	3663	Contig	46	Illumina	10	Var1-1
GCF_000584735.1	1310751	Acinetobacter baumannii 1022959	3804	Contig	136	Illumina	2	Var2
GCF_000580295.1	1310586	Acinetobacter baumannii 1031433	3688	Contig	171	Illumina	2	Var1-1
GCF_000580455.1	1310571	Acinetobacter baumannii 1032241	3621	Contig	202	Illumina	527	Var1-1
GCF_000580815.1	1310622	Acinetobacter baumannii 1035119	3520	Contig	55	Illumina	536	Var1-2
GCF_000580275.1	1310554	Acinetobacter baumannii 1036938	3769	Contig	236	Illumina	2	Var1-1
GCF_000580435.1	1310592	Acinetobacter baumannii 1039621	3578	Contig	75	PacBio	416	Var1-1
GCF_000580255.1	1310590	Acinetobacter baumannii 1040094	3573	Contig	67	Illumina	416	Var1-1
GCF_000682455.1	1310831	Acinetobacter baumannii 1042969-1197	3713	Contig	156	Illumina	2	Var1-1
GCF_000580235.1	1310574	Acinetobacter baumannii 1042969-1265	3692	Contig	166	Illumina	2	Var1-1
GCF_000580215.1	1310569	Acinetobacter baumannii 1043903	3738	Contig	252	Illumina	2	Var1-1
GCF_000584115.1	1310739	Acinetobacter baumannii 1045092	3752	Contig	113	Illumina	2	Var1-1
GCF_000580195.1	1310570	Acinetobacter baumannii 1046051	3780	Contig	204	Illumina	2	Var1-1
GCF_000580395.1	1310567	Acinetobacter baumannii 1046674	3599	Contig	203	Illumina	2	Var1-1
GCF_000580375.1	1310583	Acinetobacter baumannii 1051176	3533	Contig	71	Illumina	2	Var1-1
GCF_000580175.1	1310585	Acinetobacter baumannii 1051830	3434	Contig	88	Illumina	523	Var1-1
GCF_000584075.1	1310749	Acinetobacter baumannii 10519	3644	Contig	117	Illumina	2	Var1-1
GCF_000588075.1	1310771	Acinetobacter baumannii 1058283	3672	Contig	94	Illumina	416	Var2
GCF_000584715.1	1310725	Acinetobacter baumannii 1062314	3713	Contig	45	Illumina	54	Var1-1
GCF_000584695.1	1310750	Acinetobacter baumannii 1064293_45	3582	Contig	184	Illumina	16	Var1-1
GCF_000671435.1	1310825	Acinetobacter baumannii 1064293_46	3585	Contig	130	Illumina	2	Var1-1
GCF_000580155.1	1310596	Acinetobacter baumannii 1075025	3526	Contig	159	Illumina	514	Var2
GCF_000493615.1	1149135	Acinetobacter baumannii 107m	3600	Contig	45	NA	25	Var1-1
GCF_000584675.1	1310747	Acinetobacter baumannii 1095464	3625	Contig	100	Illumina	2	Var1-1
GCF_000581755.1	1310657	Acinetobacter baumannii 1096934	3822	Contig	235	Illumina	78	Var1-1
GCF_000581775.1	1310659	Acinetobacter baumannii 1106579	3671	Contig	260	Illumina	505	Var1-1
GCF_000580495.1	1310648	Acinetobacter baumannii 110912	3596	Contig	5	PacBio	499	Var2
GCF_000588655.1	1310802	Acinetobacter baumannii 11126	3696	Contig	91	Illumina	2	Var1-1
GCF_000588455.1	1310780	Acinetobacter baumannii 1117819	3622	Contig	91	Illumina	2	Var1-1
GCF_000580355.1	1310598	Acinetobacter baumannii 1121032	3733	Contig	81	PacBio	500	Var1-1
GCF_000682235.1	1310656	Acinetobacter baumannii 1146103	3982	Contig	375	Illumina	2	Var1-1
GCF_000580835.1	1310644	Acinetobacter baumannii 1159076	3872	Contig	301	Illumina	2	Var1-1
GCF_000588615.1	1310782	Acinetobacter baumannii 1170863	3740	Contig	59	Illumina	499	Var2
GCF_000584655.1	1310731	Acinetobacter baumannii 1178044	3630	Contig	94	Illumina	2	Var1-1
GCF_000580515.1	1310618	Acinetobacter baumannii 118362	3895	Contig	434	Illumina	241	Var1-1
GCF_000584635.1	1310742	Acinetobacter baumannii 1188188	3762	Contig	89	Illumina	500	Var2
GCF_000584515.1	1310733	Acinetobacter baumannii 1195185_11	3709	Contig	30	PacBio	499	Var2
GCF_000681635.1	1310826	Acinetobacter baumannii 1195185_80	3758	Contig	99	Illumina	499	Var2
GCF_000580535.1	1310624	Acinetobacter baumannii 1202252	3700	Contig	189	Illumina	416	Var2
GCF_000584495.1	1310730	Acinetobacter baumannii 1207552	3732	Contig	116	Illumina	2	Var1-1
GCF_000583375.1	1310818	Acinetobacter baumannii 121738	3395	Contig	94	Illumina	NA	Var1-1
GCF_000588155.1	1310774	Acinetobacter baumannii 1232509	3646	Contig	95	Illumina	2	Var1-1
GCF_000588635.1	1310767	Acinetobacter baumannii 1237202	3819	Contig	110	Illumina	2	Var1-1
GCF_000584535.1	1310744	Acinetobacter baumannii 1237893	3676	Contig	79	Illumina	500	Var2
GCF_000580135.1	1310597	Acinetobacter baumannii 1247182	3616	Contig	89	Illumina	2	Var1-1
GCF_000682475.1	1310827	Acinetobacter baumannii 1262761-105	3779	Contig	65	Illumina	10	Var1-1
GCF_000588695.1	1310777	Acinetobacter baumannii 1262761-97	3651	Contig	96	Illumina	2	Var1-1
GCF_000584475.1	1310743	Acinetobacter baumannii 1264936	3561	Contig	99	Illumina	2	Var1-1
GCF_000587975.1	1310758	Acinetobacter baumannii 1266220	3743	Contig	110	Illumina	2	Var2
GCF_000581075.1	1310628	Acinetobacter baumannii 1267820	3352	Contig	246	Illumina	103	Var1-1
GCF_000584595.1	1310737	Acinetobacter baumannii 1271213	3645	Contig	82	Illumina	500	Var1-1
GCF_000584555.1	1310732	Acinetobacter baumannii 1271651	3557	Contig	97	Illumina	2	Var1-1
GCF_000682495.1	1310829	Acinetobacter baumannii 1276470-132	3796	Contig	120	Illumina	2	Var1-1
GCF_000588115.1	1310769	Acinetobacter baumannii 1276470-86	3663	Contig	95	Illumina	500	Var1-1
GCF_000581735.1	1310655	Acinetobacter baumannii 1277411	3800	Contig	289	Illumina	2	Var1-1
GCF_000682395.1	1310627	Acinetobacter baumannii 1284800	3932	Contig	514	Illumina	2	Var1-1
GCF_000584035.1	1310746	Acinetobacter baumannii 1287985	3646	Contig	113	Illumina	195	Var1-1
GCF_000581575.1	1310600	Acinetobacter baumannii 1289546	3763	Contig	133	Illumina	2	Var2
GCF_000582115.1	1310654	Acinetobacter baumannii 1291820	3737	Contig	205	Illumina	2	Var1-1
GCF_000584455.1	1310752	Acinetobacter baumannii 1293320	3599	Contig	51	Illumina	49	Var1-1
GCF_000580555.1	1310620	Acinetobacter baumannii 1294217	3766	Contig	140	Illumina	2	Var1-1
GCF_000587915.1	1310765	Acinetobacter baumannii 1294222	3807	Contig	131	Illumina	2	Var2
GCF_000588135.1	1310770	Acinetobacter baumannii 1295549	3558	Contig	30	Illumina	652	Var1-1
GCF_000584435.1	1310753	Acinetobacter baumannii 1296252	3690	Contig	139	Illumina	2	Var2
GCF_000580315.1	1310580	Acinetobacter baumannii 1297	3431	Contig	36	Illumina	537	Var2
GCF_000580775.1	1310606	Acinetobacter baumannii 1297549	3528	Contig	174	Illumina	528	Var1-1
GCF_000580335.1	1310558	Acinetobacter baumannii 136706	3634	Contig	215	Illumina	2	Var1-1
GCF_000588755.1	1310762	Acinetobacter baumannii 1391434	3336	Contig	51	Illumina	285	NA
GCF_000588735.1	1310775	Acinetobacter baumannii 1392509	3643	Contig	100	Illumina	2	Var1-1
GCF_000580895.1	1310614	Acinetobacter baumannii 1397084	3577	Contig	311	Illumina	NA	Var2
GCF_000588815.1	1310768	Acinetobacter baumannii 1397513	3659	Contig	98	Illumina	2	Var1-1
GCF_000588795.1	1310796	Acinetobacter baumannii 1406182	3776	Contig	107	Illumina	2	Var1-1
GCF_000588355.1	1310760	Acinetobacter baumannii 1406589	3756	Contig	179	Illumina	521	Var2
GCF_000580575.1	1310617	Acinetobacter baumannii 1406750	3854	Contig	227	Illumina	2	Var2
GCF_000584415.1	1310706	Acinetobacter baumannii 1412924	3433	Contig	63	Illumina	510	Var1-1
GCF_000588775.1	1310776	Acinetobacter baumannii 1413735	3749	Contig	59	Illumina	499	Var2
GCF_000582355.1	1310703	Acinetobacter baumannii 1417041	3366	Contig	55	Illumina	108	Var1-1
GCF_000588235.1	1310798	Acinetobacter baumannii 14216	3722	Contig	64	Illumina	499	Var2
GCF_000583355.1	1310805	Acinetobacter baumannii 1426993	3673	Contig	127	Illumina	2	Var1-1
GCF_000588575.1	1310797	Acinetobacter baumannii 1428368	3671	Contig	80	PacBio	2	Var1-1
GCF_000581135.1	1310636	Acinetobacter baumannii 1429530	3608	Contig	31	Illumina	25	Var1-1
GCF_000581795.1	1310663	Acinetobacter baumannii 1440750	3841	Contig	399	Illumina	2	Var1-1
GCF_000581875.1	1310688	Acinetobacter baumannii 144107	3524	Contig	80	Illumina	154	Var1-1
GCF_000587875.1	1310789	Acinetobacter baumannii 145660	3699	Contig	80	Illumina	2	Var1-1
GCF_000581155.1	1310645	Acinetobacter baumannii 1461963	3726	Contig	140	Illumina	49	Var1-1
GCF_000580935.1	1310646	Acinetobacter baumannii 1462234	3846	Contig	476	Illumina	2	Var1-1
GCF_000581175.1	1310649	Acinetobacter baumannii 1465485	3837	Contig	230	Illumina	2	Var2
GCF_000584775.1	1310713	Acinetobacter baumannii 1471012	3583	Contig	134	Illumina	2	Var1-1
GCF_000584835.1	1310718	Acinetobacter baumannii 1475764	3651	Contig	126	Illumina	2	Var1-1
GCF_000584755.1	1310716	Acinetobacter baumannii 1482820	3609	Contig	96	Illumina	671	Var1-1
GCF_000583335.1	1310807	Acinetobacter baumannii 1488685	3798	Contig	90	Illumina	2	Var1-1
GCF_000587895.1	1310799	Acinetobacter baumannii 1494580	3877	Contig	136	Illumina	2	Var1-1
GCF_000682375.1	1310673	Acinetobacter baumannii 1499986	3728	Contig	276	Illumina	499	Var2
GCF_000681595.1	1310806	Acinetobacter baumannii 1505311	3740	Contig	118	Illumina	663	Var1-1
GCF_000582175.1	1310665	Acinetobacter baumannii 1525283	3640	Contig	185	Illumina	32	Var1-1
GCF_000582015.1	1310675	Acinetobacter baumannii 1526966	3720	Contig	86	Illumina	2	Var1-1
GCF_000584855.1	1310721	Acinetobacter baumannii 1533268	3501	Contig	34	Illumina	499	Var2
GCF_000681835.1	1310809	Acinetobacter baumannii 1539026	3839	Contig	136	Illumina	2	Var1-1
GCF_000581995.1	1310674	Acinetobacter baumannii 1546444	3450	Contig	140	Illumina	504	Var2
GCF_000583315.1	1310812	Acinetobacter baumannii 1552389	3690	Contig	80	Illumina	2	Var1-1
GCF_000582945.1	1310666	Acinetobacter baumannii 1552818	3690	Contig	196	Illumina	2	Var1-1
GCF_000582215.1	1310679	Acinetobacter baumannii 1552865	3695	Contig	120	Illumina	2	Var1-1
GCF_000581935.1	1310699	Acinetobacter baumannii 1575710	3794	Contig	128	Illumina	2	Var1-1
GCF_000582335.1	1310698	Acinetobacter baumannii 1593273	3677	Contig	272	Illumina	2	Var1-1
GCF_000682415.1	1310700	Acinetobacter baumannii 1598530	3570	Contig	41	Illumina	56	Var1-2
GCF_000441955.1	1351817	Acinetobacter baumannii 1605	3699	Contig	170	Illumina	1	Var1-1
GCF_000611565.1	1311098	Acinetobacter baumannii 16553_1	3754	Contig	88	Illumina	2	Var1-1
GCF_000611165.1	1311107	Acinetobacter baumannii 16553_10	3800	Contig	89	Illumina	415	Var1-1
GCF_000611065.1	1311099	Acinetobacter baumannii 16553_2	3815	Contig	111	Illumina	415	Var1-1
GCF_000611105.1	1311100	Acinetobacter baumannii 16553_3	3708	Contig	163	Illumina	415	Var1-1
GCF_000611085.1	1311101	Acinetobacter baumannii 16553_4	3797	Contig	83	Illumina	415	Var1-1
GCF_000611045.1	1311103	Acinetobacter baumannii 16553_6	3809	Contig	94	Illumina	415	Var1-1
GCF_000611545.1	1311105	Acinetobacter baumannii 16553_8	3807	Contig	86	Illumina	415	Var1-1
GCF_000611185.1	1311106	Acinetobacter baumannii 16553_9	3810	Contig	98	Illumina	415	Var1-1
GCF_000188215.1	696749	Acinetobacter baumannii 1656-2	3638	Complete Genome	3	NA	2	Var1-1
GCF_000580475.1	1310556	Acinetobacter baumannii 17534	3750	Contig	235	Illumina	2	Var1-1
GCF_000681855.1	1310573	Acinetobacter baumannii 18689	3786	Contig	317	Illumina	2	Var1-1
GCF_000681575.1	1310697	Acinetobacter baumannii 21072	3792	Contig	368	Illumina	NA	NA
GCF_000588495.1	1310763	Acinetobacter baumannii 213697	3689	Contig	107	Illumina	2	Var1-1
GCF_000587955.1	1310783	Acinetobacter baumannii 214216	3732	Contig	58	Illumina	499	Var2
GCF_000681695.1	1310584	Acinetobacter baumannii 23037	3848	Contig	244	Illumina	2	Var1-1
GCF_000581915.1	1310694	Acinetobacter baumannii 232184	3502	Contig	59	Illumina	16	Var1-1
GCF_000682435.1	1310736	Acinetobacter baumannii 233846	4144	Contig	69	Illumina	126	Var1-1
GCF_000584895.1	1310729	Acinetobacter baumannii 23671	3673	Contig	134	Illumina	2	Var1-1
GCF_000583475.1	1310854	Acinetobacter baumannii 24812_10	3583	Contig	203	Illumina	526	Var1-1
GCF_000682175.1	1310846	Acinetobacter baumannii 24812_2	3672	Contig	91	Illumina	2	Var1-1
GCF_000583495.1	1310848	Acinetobacter baumannii 24812_4	3727	Contig	193	Illumina	525	Var1-1
GCF_000583515.1	1310850	Acinetobacter baumannii 24812_6	3665	Contig	214	Illumina	2	Var1-1
GCF_000682655.1	1310851	Acinetobacter baumannii 24812_7	3689	Contig	109	Illumina	2	Var1-1
GCF_000682535.1	1310852	Acinetobacter baumannii 24812_8	3524	Contig	134	Illumina	668	Var1-1
GCF_000589495.1	1310855	Acinetobacter baumannii 24845_1	3730	Contig	84	Illumina	2	Var1-1
GCF_000588975.1	1310864	Acinetobacter baumannii 24845_10	3614	Contig	75	Illumina	2	Var1-1
GCF_000589015.1	1310857	Acinetobacter baumannii 24845_3	3736	Contig	90	Illumina	2	Var1-1
GCF_000589035.1	1310858	Acinetobacter baumannii 24845_4	3743	Contig	95	Illumina	2	Var1-1
GCF_000588995.1	1310859	Acinetobacter baumannii 24845_5	3745	Contig	93	Illumina	2	Var1-1
GCF_000589475.1	1310860	Acinetobacter baumannii 24845_6	3753	Contig	125	Illumina	2	Var1-1
GCF_000589195.1	1310861	Acinetobacter baumannii 24845_7	3757	Contig	100	Illumina	2	Var1-1
GCF_000588955.1	1310862	Acinetobacter baumannii 24845_8	3690	Contig	134	Illumina	2	Var1-1
GCF_000589055.1	1310863	Acinetobacter baumannii 24845_9	3878	Contig	289	Illumina	2	Var1-1
GCF_000627395.1	1310835	Acinetobacter baumannii 24860_1	3679	Contig	117	Illumina	2	Var1-1
GCF_000583535.1	1310844	Acinetobacter baumannii 24860_10	3795	Contig	263	Illumina	2	Var1-1
GCF_000583555.1	1310836	Acinetobacter baumannii 24860_2	3698	Contig	123	Illumina	2	Var1-1
GCF_000682555.1	1310837	Acinetobacter baumannii 24860_3	3683	Contig	104	Illumina	2	Var1-1
GCF_000583575.1	1310838	Acinetobacter baumannii 24860_4	3712	Contig	155	Illumina	2	Var1-1
GCF_000682575.1	1310839	Acinetobacter baumannii 24860_5	3685	Contig	92	Illumina	2	Var1-1
GCF_000627415.1	1310840	Acinetobacter baumannii 24860_6	3690	Contig	110	Illumina	2	Var1-1
GCF_000583595.1	1310841	Acinetobacter baumannii 24860_7	3692	Contig	220	Illumina	2	Var1-1
GCF_000583435.1	1310842	Acinetobacter baumannii 24860_8	3688	Contig	109	Illumina	2	Var1-1
GCF_000681675.1	1310843	Acinetobacter baumannii 24860_9	3695	Contig	104	Illumina	2	Var1-1
GCF_000592055.1	1310945	Acinetobacter baumannii 24975_1	3645	Contig	240	Illumina	2	Var1-1
GCF_000627335.1	1310954	Acinetobacter baumannii 24975_10	3685	Contig	113	Illumina	2	Var1-1
GCF_000591575.1	1310948	Acinetobacter baumannii 24975_4	3699	Contig	96	Illumina	2	Var1-1
GCF_000591795.1	1310949	Acinetobacter baumannii 24975_5	3860	Contig	447	Illumina	2	Var1-1
GCF_000591655.1	1310951	Acinetobacter baumannii 24975_7	3684	Contig	90	Illumina	2	Var1-1
GCF_000591675.1	1310953	Acinetobacter baumannii 24975_9	3679	Contig	97	Illumina	2	Var1-1
GCF_000589515.1	1310875	Acinetobacter baumannii 25253_1	3656	Contig	95	Illumina	2	Var1-1
GCF_000589535.1	1310884	Acinetobacter baumannii 25253_10	3678	Contig	92	Illumina	2	Var1-1
GCF_000589555.1	1310877	Acinetobacter baumannii 25253_3	3660	Contig	87	Illumina	2	Var1-1
GCF_000589575.1	1310878	Acinetobacter baumannii 25253_4	3652	Contig	92	Illumina	2	Var1-1
GCF_000589595.1	1310879	Acinetobacter baumannii 25253_5	3644	Contig	156	Illumina	2	Var1-1
GCF_000589615.1	1310880	Acinetobacter baumannii 25253_6	3679	Contig	96	Illumina	2	Var1-1
GCF_000589635.1	1310881	Acinetobacter baumannii 25253_7	3691	Contig	160	Illumina	661	Var1-1
GCF_000589355.1	1310882	Acinetobacter baumannii 25253_8	3679	Contig	101	Illumina	2	Var1-1
GCF_000589375.1	1310865	Acinetobacter baumannii 25307_1	3651	Contig	97	Illumina	2	Var1-1
GCF_000589395.1	1310866	Acinetobacter baumannii 25307_2	3647	Contig	180	Illumina	2	Var1-1
GCF_000589415.1	1310867	Acinetobacter baumannii 25307_3	3657	Contig	87	Illumina	2	Var1-1
GCF_000589435.1	1310868	Acinetobacter baumannii 25307_4	3557	Contig	81	Illumina	2	NA
GCF_000589455.1	1310869	Acinetobacter baumannii 25307_5	3672	Contig	123	Illumina	2	Var1-1
GCF_000589075.1	1310870	Acinetobacter baumannii 25307_6	3656	Contig	98	Illumina	2	Var1-1
GCF_000589095.1	1310872	Acinetobacter baumannii 25307_8	3680	Contig	122	Illumina	2	Var1-1
GCF_000671655.1	1311118	Acinetobacter baumannii 25442_1	3801	Contig	116	Illumina	2	NA
GCF_000627675.1	1311122	Acinetobacter baumannii 25442_5	3691	Contig	128	Illumina	672	Var1-1
GCF_000627695.1	1311124	Acinetobacter baumannii 25442_7	3782	Contig	138	Illumina	673	NA
GCF_000627715.1	1311126	Acinetobacter baumannii 25442_9	3777	Contig	106	Illumina	674	NA
GCF_000600775.1	1311015	Acinetobacter baumannii 25493_1	3565	Contig	76	Illumina	417	Var2
GCF_000600755.1	1311024	Acinetobacter baumannii 25493_10	3552	Contig	120	Illumina	656	Var2
GCF_000600735.1	1311016	Acinetobacter baumannii 25493_2	3560	Contig	68	Illumina	417	Var2
GCF_000600795.1	1311017	Acinetobacter baumannii 25493_3	3704	Contig	75	Illumina	416	Var1-1
GCF_000600815.1	1311018	Acinetobacter baumannii 25493_4	3420	Contig	61	Illumina	657	Var2
GCF_000600835.1	1311019	Acinetobacter baumannii 25493_5	3531	Contig	90	Illumina	658	Var2
GCF_000600855.1	1311020	Acinetobacter baumannii 25493_6	3680	Contig	169	Illumina	659	Var2
GCF_000600875.1	1311022	Acinetobacter baumannii 25493_8	3727	Contig	93	Illumina	416	Var1-1
GCF_000600895.1	1311023	Acinetobacter baumannii 25493_9	3561	Contig	76	Illumina	417	Var2
GCF_000591635.1	1310955	Acinetobacter baumannii 25561_1	3816	Contig	118	Illumina	2	NA
GCF_000592755.1	1310964	Acinetobacter baumannii 25561_10	3818	Contig	111	Illumina	2	NA
GCF_000591595.1	1310956	Acinetobacter baumannii 25561_2	3790	Contig	106	Illumina	2	NA
GCF_000591615.1	1310961	Acinetobacter baumannii 25561_7	3826	Contig	143	Illumina	2	NA
GCF_000611205.1	1311108	Acinetobacter baumannii 25569_1	3725	Contig	77	Illumina	416	Var1-1
GCF_000681615.1	1311117	Acinetobacter baumannii 25569_10	3588	Contig	70	Illumina	417	Var2
GCF_000611225.1	1311109	Acinetobacter baumannii 25569_2	3574	Contig	73	Illumina	417	Var2
GCF_000611365.1	1311110	Acinetobacter baumannii 25569_3	3573	Contig	73	Illumina	416	Var2
GCF_000611245.1	1311111	Acinetobacter baumannii 25569_4	3574	Contig	69	Illumina	417	Var2
GCF_000611465.1	1311112	Acinetobacter baumannii 25569_5	3553	Contig	69	Illumina	417	Var2
GCF_000611425.1	1311113	Acinetobacter baumannii 25569_6	3758	Contig	107	Illumina	2	Var1-1
GCF_000611385.1	1311114	Acinetobacter baumannii 25569_7	3453	Contig	63	Illumina	660	Var2
GCF_000627635.1	1311115	Acinetobacter baumannii 25569_8	3576	Contig	66	Illumina	416	Var2
GCF_000627655.1	1311116	Acinetobacter baumannii 25569_9	3574	Contig	68	Illumina	416	Var2
GCF_000592515.1	1311006	Acinetobacter baumannii 25681_2	3815	Contig	145	Illumina	2	Var1-1
GCF_000592535.1	1311007	Acinetobacter baumannii 25681_3	3787	Contig	112	Illumina	2	Var1-1
GCF_000592555.1	1311009	Acinetobacter baumannii 25681_5	3805	Contig	121	Illumina	2	Var1-1
GCF_000592575.1	1311010	Acinetobacter baumannii 25681_6	3775	Contig	142	Illumina	2	Var1-1
GCF_000592595.1	1311012	Acinetobacter baumannii 25681_8	3797	Contig	130	Illumina	2	Var1-1
GCF_000592615.1	1311013	Acinetobacter baumannii 25681_9	3835	Contig	140	Illumina	2	Var1-1
GCF_000592335.1	1310925	Acinetobacter baumannii 25691_1	3805	Contig	110	Illumina	2	NA
GCF_000591975.1	1310934	Acinetobacter baumannii 25691_10	3824	Contig	147	Illumina	2	NA
GCF_000592255.1	1310926	Acinetobacter baumannii 25691_2	3669	Contig	166	Illumina	2	NA
GCF_000681655.1	1310929	Acinetobacter baumannii 25691_5	3714	Contig	197	Illumina	2	NA
GCF_000592275.1	1310930	Acinetobacter baumannii 25691_6	3823	Contig	115	Illumina	2	NA
GCF_000682135.1	1310931	Acinetobacter baumannii 25691_7	3982	Contig	607	Illumina	2	NA
GCF_000681915.1	1310932	Acinetobacter baumannii 25691_8	3902	Contig	505	Illumina	2	NA
GCF_000592295.1	1310933	Acinetobacter baumannii 25691_9	3793	Contig	156	Illumina	2	NA
GCF_000681935.1	1310965	Acinetobacter baumannii 25750_1	3730	Contig	227	Illumina	2	NA
GCF_000592635.1	1310970	Acinetobacter baumannii 25750_6	3706	Contig	175	Illumina	2	NA
GCF_000591755.1	1310971	Acinetobacter baumannii 25750_7	3810	Contig	110	Illumina	2	NA
GCF_000591775.1	1310972	Acinetobacter baumannii 25750_8	3670	Contig	177	Illumina	2	NA
GCF_000592075.1	1310915	Acinetobacter baumannii 25766_1	3769	Contig	286	Illumina	2	Var1-1
GCF_000592395.1	1310924	Acinetobacter baumannii 25766_10	3832	Contig	153	Illumina	2	Var1-1
GCF_000591995.1	1310916	Acinetobacter baumannii 25766_2	3726	Contig	120	Illumina	2	Var1-1
GCF_000592015.1	1310917	Acinetobacter baumannii 25766_3	3850	Contig	151	Illumina	2	Var1-1
GCF_000592415.1	1310918	Acinetobacter baumannii 25766_4	3757	Contig	132	Illumina	2	Var1-1
GCF_000592355.1	1310919	Acinetobacter baumannii 25766_5	3815	Contig	145	Illumina	2	Var1-1
GCF_000592235.1	1310920	Acinetobacter baumannii 25766_6	3824	Contig	129	Illumina	2	Var1-1
GCF_000592315.1	1310921	Acinetobacter baumannii 25766_7	3734	Contig	131	Illumina	2	Var1-1
GCF_000592375.1	1310923	Acinetobacter baumannii 25766_9	3667	Contig	225	Illumina	2	Var1-1
GCF_000600415.1	1311045	Acinetobacter baumannii 25878_1	3724	Contig	113	Illumina	2	Var1-1
GCF_000600395.1	1311046	Acinetobacter baumannii 25878_2	3794	Contig	312	Illumina	2	Var1-1
GCF_000600455.1	1311047	Acinetobacter baumannii 25878_3	3813	Contig	119	Illumina	2	Var1-1
GCF_000592095.1	1310935	Acinetobacter baumannii 25935_1	3806	Contig	117	Illumina	2	NA
GCF_000591695.1	1310944	Acinetobacter baumannii 25935_10	3719	Contig	105	Illumina	2	NA
GCF_000592115.1	1310936	Acinetobacter baumannii 25935_2	3805	Contig	110	Illumina	2	NA
GCF_000592135.1	1310938	Acinetobacter baumannii 25935_4	3674	Contig	247	Illumina	2	NA
GCF_000592155.1	1310939	Acinetobacter baumannii 25935_5	3638	Contig	224	Illumina	2	NA
GCF_000592175.1	1310940	Acinetobacter baumannii 25935_6	3728	Contig	107	Illumina	2	NA
GCF_000592195.1	1310941	Acinetobacter baumannii 25935_7	3812	Contig	117	Illumina	2	NA
GCF_000592215.1	1310942	Acinetobacter baumannii 25935_8	3667	Contig	183	Illumina	2	NA
GCF_000592035.1	1310943	Acinetobacter baumannii 25935_9	3651	Contig	182	Illumina	2	NA
GCF_000611325.1	1311068	Acinetobacter baumannii 26016_1	3806	Contig	118	Illumina	2	Var1-1
GCF_000611405.1	1311077	Acinetobacter baumannii 26016_10	3823	Contig	137	Illumina	2	Var1-1
GCF_000681955.1	1311069	Acinetobacter baumannii 26016_2	3923	Contig	429	Illumina	2	Var1-1
GCF_000681975.1	1311070	Acinetobacter baumannii 26016_3	3947	Contig	404	Illumina	2	Var1-1
GCF_000611265.1	1311071	Acinetobacter baumannii 26016_4	3830	Contig	140	Illumina	2	Var1-1
GCF_000611445.1	1311072	Acinetobacter baumannii 26016_5	3827	Contig	139	Illumina	2	Var1-1
GCF_000611345.1	1311073	Acinetobacter baumannii 26016_6	3818	Contig	128	Illumina	2	Var1-1
GCF_000681995.1	1311074	Acinetobacter baumannii 26016_7	3964	Contig	438	Illumina	2	Var1-1
GCF_000611525.1	1311075	Acinetobacter baumannii 26016_8	3830	Contig	186	Illumina	2	Var1-1
GCF_000627375.1	1311076	Acinetobacter baumannii 26016_9	3810	Contig	134	Illumina	2	Var1-1
GCF_000581955.1	1310701	Acinetobacter baumannii 268680	3494	Contig	43	Illumina	16	Var1-1
GCF_000584875.1	1310738	Acinetobacter baumannii 273929	3605	Contig	115	Illumina	2	Var1-1
GCF_000588195.1	1310781	Acinetobacter baumannii 277047	3559	Contig	36	Illumina	652	Var1-1
GCF_000584395.1	1310754	Acinetobacter baumannii 2887	3739	Contig	119	Illumina	2	Var1-1
GCF_000581555.1	1310595	Acinetobacter baumannii 29280	3589	Contig	390	Illumina	522	Var1-1
GCF_000588435.1	1310794	Acinetobacter baumannii 303002	3485	Contig	98	Illumina	2	Var1-1
GCF_000584355.1	1310707	Acinetobacter baumannii 318814	3726	Contig	41	Illumina	534-651	Var1-1
GCF_000583235.1	1310820	Acinetobacter baumannii 323408	3784	Contig	97	Illumina	2	Var1-1
GCF_000584335.1	1310710	Acinetobacter baumannii 3390	3663	Contig	62	Illumina	10	Var1-1
GCF_000588055.1	1310801	Acinetobacter baumannii 339786	3674	Contig	89	Illumina	2	Var1-1
GCF_000581535.1	1310578	Acinetobacter baumannii 34001	3588	Contig	338	Illumina	2	Var1-1
GCF_000580695.1	1310640	Acinetobacter baumannii 342950	3582	Contig	296	Illumina	512	Var1-1
GCF_000581515.1	1310581	Acinetobacter baumannii 34654	3714	Contig	105	Illumina	670	NA
GCF_000189695.1	886889	Acinetobacter baumannii 3909	3551	Contig	236	454 GS FLX	78	Var1-1
GCF_000582275.1	1310686	Acinetobacter baumannii 397971	3554	Contig	44	Illumina	499	Var2
GCF_000189675.1	886888	Acinetobacter baumannii 3990	3701	Contig	96	454 GS FLX	2	Var1-1
GCF_000581235.1	1310616	Acinetobacter baumannii 400834	3754	Contig	211	Illumina	2	Var1-1
GCF_000627735.1	1311134	Acinetobacter baumannii 42057_2	3609	Contig	160	Illumina	2	Var1-1
GCF_000682015.1	1311135	Acinetobacter baumannii 42057_3	3813	Contig	408	Illumina	500	Var1-1
GCF_000671675.1	1311136	Acinetobacter baumannii 42057_4	3641	Contig	73	Illumina	500	Var1-1
GCF_000682035.1	1311137	Acinetobacter baumannii 42057_5	3750	Contig	489	Illumina	500	Var1-1
GCF_000627755.1	1311138	Acinetobacter baumannii 42057_6	3597	Contig	79	Illumina	500	Var1-1
GCF_000588475.1	1310778	Acinetobacter baumannii 426863	3554	Contig	20	Illumina	507-652	Var1-1
GCF_000582295.1	1310691	Acinetobacter baumannii 42887	3541	Contig	54	Illumina	514	Var2
GCF_000600375.1	1311048	Acinetobacter baumannii 43557_1	3660	Contig	122	Illumina	2	Var1-1
GCF_000582035.1	1310676	Acinetobacter baumannii 43926	3635	Contig	145	Illumina	514	Var2
GCF_000627495.1	1311078	Acinetobacter baumannii 44298_1	3678	Contig	107	Illumina	2	Var1-1
GCF_000627615.1	1311087	Acinetobacter baumannii 44298_10	3624	Contig	95	Illumina	2	Var1-1
GCF_000627515.1	1311079	Acinetobacter baumannii 44298_2	3663	Contig	111	Illumina	2	Var1-1
GCF_000671495.1	1311080	Acinetobacter baumannii 44298_3	3664	Contig	116	Illumina	2	Var1-1
GCF_000627535.1	1311081	Acinetobacter baumannii 44298_4	3660	Contig	100	Illumina	2	Var1-1
GCF_000671535.1	1311082	Acinetobacter baumannii 44298_5	3664	Contig	110	Illumina	2	Var1-1
GCF_000627555.1	1311083	Acinetobacter baumannii 44298_6	3759	Contig	130	Illumina	2	Var1-1
GCF_000627575.1	1311084	Acinetobacter baumannii 44298_7	3648	Contig	153	Illumina	2	Var1-1
GCF_000671555.1	1311085	Acinetobacter baumannii 44298_8	3639	Contig	139	Illumina	2	Var1-1
GCF_000627595.1	1311086	Acinetobacter baumannii 44298_9	3661	Contig	101	Illumina	2	Var1-1
GCF_000591835.1	1310985	Acinetobacter baumannii 44327_1	3668	Contig	164	Illumina	2	Var1-1
GCF_000591735.1	1310986	Acinetobacter baumannii 44327_2	3797	Contig	177	Illumina	2	Var1-1
GCF_000591855.1	1310988	Acinetobacter baumannii 44327_4	3767	Contig	175	Illumina	2	Var1-1
GCF_000591875.1	1310989	Acinetobacter baumannii 44327_5	3773	Contig	162	Illumina	2	Var1-1
GCF_000591935.1	1310990	Acinetobacter baumannii 44327_6	3816	Contig	299	Illumina	2	Var1-1
GCF_000591815.1	1310991	Acinetobacter baumannii 44327_7	3656	Contig	164	Illumina	2	Var1-1
GCF_000591715.1	1310992	Acinetobacter baumannii 44327_8	3787	Contig	189	Illumina	2	Var1-1
GCF_000600935.1	1311035	Acinetobacter baumannii 44362_1	3682	Contig	124	Illumina	2	Var1-1
GCF_000600915.1	1311044	Acinetobacter baumannii 44362_10	3647	Contig	107	Illumina	2	Var1-1
GCF_000600435.1	1311036	Acinetobacter baumannii 44362_2	3703	Contig	186	Illumina	2	Var1-1
GCF_000600475.1	1311037	Acinetobacter baumannii 44362_3	3666	Contig	200	Illumina	2	Var1-1
GCF_000600495.1	1311038	Acinetobacter baumannii 44362_4	3763	Contig	119	Illumina	2	Var1-1
GCF_000600515.1	1311039	Acinetobacter baumannii 44362_5	3760	Contig	123	Illumina	2	Var1-1
GCF_000600535.1	1311040	Acinetobacter baumannii 44362_6	3756	Contig	192	Illumina	2	Var1-1
GCF_000600555.1	1311041	Acinetobacter baumannii 44362_7	3758	Contig	144	Illumina	2	Var1-1
GCF_000600575.1	1311042	Acinetobacter baumannii 44362_8	3746	Contig	107	Illumina	2	Var1-1
GCF_000600595.1	1311043	Acinetobacter baumannii 44362_9	3678	Contig	105	Illumina	2	Var1-1
GCF_000600615.1	1311027	Acinetobacter baumannii 44437_3	3662	Contig	97	Illumina	2	Var1-1
GCF_000600635.1	1311028	Acinetobacter baumannii 44437_4	3680	Contig	105	Illumina	2	Var1-1
GCF_000600655.1	1311029	Acinetobacter baumannii 44437_5	3662	Contig	109	Illumina	2	Var1-1
GCF_000600675.1	1311031	Acinetobacter baumannii 44437_7	3746	Contig	96	Illumina	2	Var1-1
GCF_000600695.1	1311032	Acinetobacter baumannii 44437_8	3776	Contig	122	Illumina	2	Var1-1
GCF_000600715.1	1311033	Acinetobacter baumannii 44437_9	3725	Contig	156	Illumina	2	Var1-1
GCF_000592675.1	1310975	Acinetobacter baumannii 44467_1	3759	Contig	171	Illumina	2	Var1-1
GCF_000592655.1	1310984	Acinetobacter baumannii 44467_10	3732	Contig	183	Illumina	662	Var1-1
GCF_000592695.1	1310976	Acinetobacter baumannii 44467_2	3769	Contig	175	Illumina	2	Var1-1
GCF_000592715.1	1310977	Acinetobacter baumannii 44467_3	3777	Contig	187	Illumina	2	Var1-1
GCF_000592735.1	1310978	Acinetobacter baumannii 44467_4	3779	Contig	155	Illumina	2	Var1-1
GCF_000592435.1	1310979	Acinetobacter baumannii 44467_5	3768	Contig	149	Illumina	2	Var1-1
GCF_000592455.1	1310980	Acinetobacter baumannii 44467_6	3768	Contig	176	Illumina	2	Var1-1
GCF_000592475.1	1310981	Acinetobacter baumannii 44467_7	3763	Contig	189	Illumina	2	Var1-1
GCF_000592495.1	1310982	Acinetobacter baumannii 44467_8	3739	Contig	190	Illumina	2	Var1-1
GCF_000591955.1	1310983	Acinetobacter baumannii 44467_9	3752	Contig	216	Illumina	2	Var1-1
GCF_000627355.1	1311067	Acinetobacter baumannii 44839_10	3692	Contig	111	Illumina	2	Var1-1
GCF_000671515.1	1311065	Acinetobacter baumannii 44839_8	3703	Contig	113	Illumina	2	Var1-1
GCF_000671575.1	1311066	Acinetobacter baumannii 44839_9	3698	Contig	111	Illumina	2	Var1-1
GCF_000591895.1	1311004	Acinetobacter baumannii 44857_10	3720	Contig	120	Illumina	2	Var1-1
GCF_000591915.1	1311003	Acinetobacter baumannii 44857_9	3687	Contig	277	Illumina	2	Var1-1
GCF_000589295.1	1310885	Acinetobacter baumannii 44895_1	3698	Contig	117	Illumina	2	Var1-1
GCF_000589275.1	1310894	Acinetobacter baumannii 44895_10	3681	Contig	161	Illumina	2	Var1-1
GCF_000589315.1	1310886	Acinetobacter baumannii 44895_2	3716	Contig	124	Illumina	2	Var1-1
GCF_000589835.1	1310887	Acinetobacter baumannii 44895_3	3680	Contig	102	Illumina	2	Var1-1
GCF_000588935.1	1310888	Acinetobacter baumannii 44895_4	3673	Contig	109	Illumina	2	Var1-1
GCF_000589715.1	1310889	Acinetobacter baumannii 44895_5	3716	Contig	154	Illumina	2	Var1-1
GCF_000589735.1	1310890	Acinetobacter baumannii 44895_6	3705	Contig	125	Illumina	2	Var1-1
GCF_000588915.1	1310892	Acinetobacter baumannii 44895_8	3686	Contig	196	Illumina	2	Var1-1
GCF_000588895.1	1310893	Acinetobacter baumannii 44895_9	3696	Contig	135	Illumina	2	Var1-1
GCF_000589775.1	1310904	Acinetobacter baumannii 45002_10	3707	Contig	156	Illumina	2	Var1-1
GCF_000589795.1	1310897	Acinetobacter baumannii 45002_3	3683	Contig	87	Illumina	2	Var1-1
GCF_000589815.1	1310898	Acinetobacter baumannii 45002_4	3691	Contig	83	Illumina	2	Var1-1
GCF_000589755.1	1310899	Acinetobacter baumannii 45002_5	3688	Contig	77	Illumina	2	Var1-1
GCF_000589655.1	1310900	Acinetobacter baumannii 45002_6	3702	Contig	113	Illumina	2	Var1-1
GCF_000589675.1	1310901	Acinetobacter baumannii 45002_7	3697	Contig	82	Illumina	2	Var1-1
GCF_000589695.1	1310902	Acinetobacter baumannii 45002_8	3939	Contig	582	Illumina	2	Var1-1
GCF_000682115.1	1310903	Acinetobacter baumannii 45002_9	4029	Contig	497	Illumina	2	Var1-1
GCF_000611485.1	1311141	Acinetobacter baumannii 45052_1	3541	Contig	59	Illumina	514	Var2
GCF_000682055.1	1311142	Acinetobacter baumannii 45052_2	3629	Contig	206	Illumina	514	Var2
GCF_000611285.1	1311143	Acinetobacter baumannii 45052_3	3561	Contig	69	Illumina	514	Var2
GCF_000627775.1	1311144	Acinetobacter baumannii 45052_4	3543	Contig	65	Illumina	514	Var2
GCF_000611305.1	1311145	Acinetobacter baumannii 45052_5	3525	Contig	141	Illumina	514	Var2
GCF_000682075.1	1311128	Acinetobacter baumannii 45057_1	3786	Contig	444	Illumina	2	Var1-1
GCF_000611505.1	1311131	Acinetobacter baumannii 45057_4	3597	Contig	202	Illumina	2	Var1-1
GCF_000671595.1	1311088	Acinetobacter baumannii 45075_1	3541	Contig	52	Illumina	514	Var2
GCF_000682275.1	1311097	Acinetobacter baumannii 45075_10	3533	Contig	57	Illumina	514	Var2
GCF_000671615.1	1311089	Acinetobacter baumannii 45075_2	3538	Contig	52	Illumina	514	Var2
GCF_000671635.1	1311090	Acinetobacter baumannii 45075_3	3538	Contig	51	Illumina	514	Var2
GCF_000681755.1	1311091	Acinetobacter baumannii 45075_4	3777	Contig	88	Illumina	500	Var2
GCF_000671475.1	1311092	Acinetobacter baumannii 45075_5	3531	Contig	54	Illumina	514	Var2
GCF_000671415.1	1311093	Acinetobacter baumannii 45075_6	3536	Contig	57	Illumina	514	Var2
GCF_000681775.1	1311095	Acinetobacter baumannii 45075_8	3535	Contig	59	Illumina	514	Var2
GCF_000681795.1	1311096	Acinetobacter baumannii 45075_9	3549	Contig	69	Illumina	514	Var2
GCF_000584295.1	1310740	Acinetobacter baumannii 457946	3732	Contig	91	Illumina	499	Var2
GCF_000583255.1	1310811	Acinetobacter baumannii 458282	3574	Contig	123	Illumina	2	Var1-1
GCF_000588215.1	1310785	Acinetobacter baumannii 466215	3671	Contig	119	Illumina	2	Var1-1
GCF_000580995.1	1310611	Acinetobacter baumannii 466760	3511	Contig	39	Illumina	10	Var1-1
GCF_000583295.1	1310808	Acinetobacter baumannii 470922	3758	Contig	147	Illumina	2	Var1-1
GCF_000581495.1	1310562	Acinetobacter baumannii 472237-1196	3760	Contig	129	Illumina	2	Var1-1
GCF_000583415.1	1310828	Acinetobacter baumannii 472237-120	3665	Contig	91	Illumina	500	Var1-1
GCF_000584275.1	1310745	Acinetobacter baumannii 480175	3691	Contig	82	Illumina	500	Var2
GCF_000359725.1	1293574	Acinetobacter baumannii 48055	3789	Contig	135	Illumina HiSeq	2	Var1-1
GCF_000682215.1	1310625	Acinetobacter baumannii 496487	3834	Contig	335	Illumina	499	Var2
GCF_000582155.1	1310662	Acinetobacter baumannii 50595	3660	Contig	219	Illumina	10	Var1-1
GCF_000581895.1	1310692	Acinetobacter baumannii 532279	3539	Contig	34	Illumina	519	Var1-1
GCF_000581695.1	1310577	Acinetobacter baumannii 532413	3752	Contig	95	Illumina	2	Var1-1
GCF_000332855.1	1216295	Acinetobacter baumannii 53264	3709	Contig	130	Illumina HiSeq	2	Var1-1
GCF_000588035.1	1310786	Acinetobacter baumannii 541915	3441	Contig	91	Illumina	532	Var1-1
GCF_000581815.1	1310672	Acinetobacter baumannii 554515	3635	Contig	295	Illumina	2	Var1-1
GCF_000581475.1	1310588	Acinetobacter baumannii 562700	3576	Contig	64	Illumina	416	Var2
GCF_000581455.1	1310560	Acinetobacter baumannii 564012	3710	Contig	120	Illumina	2	Var1-1
GCF_000581395.1	1310579	Acinetobacter baumannii 58452	3709	Contig	107	Illumina	2	Var1-1
GCF_000163375.2	592014	Acinetobacter baumannii 6013113	3711	Scaffold	118	Illumina	81	Var1-1
GCF_000163355.2	525243	Acinetobacter baumannii 6013150	3746	Scaffold	202	Illumina	81	Var1-1
GCF_000163395.2	525242	Acinetobacter baumannii 6014059	3634	Scaffold	143	Illumina	2	Var1-1
GCF_000584315.1	1310719	Acinetobacter baumannii 607805	3715	Contig	107	Illumina	499	Var2
GCF_000581255.1	1310607	Acinetobacter baumannii 625974	3694	Contig	132	Illumina	509	Var1-1
GCF_000588175.1	1310755	Acinetobacter baumannii 628418	3771	Contig	141	Illumina	2	Var2
GCF_000581015.1	1310610	Acinetobacter baumannii 647609	3642	Contig	166	Illumina	2	Var1-1
GCF_000581655.1	1310594	Acinetobacter baumannii 653020	3593	Contig	118	Illumina	2	Var1-1
GCF_000582965.1	1310693	Acinetobacter baumannii 655378	3580	Contig	31	PacBio	16	Var1-1
GCF_000584235.1	1310712	Acinetobacter baumannii 655555	3753	Contig	197	Illumina	2	NA
GCF_000581675.1	1310582	Acinetobacter baumannii 662545-1347	3688	Contig	472	Illumina	2	Var1-1
GCF_000588315.1	1310787	Acinetobacter baumannii 70136	3745	Contig	70	Illumina	2	Var1-1
GCF_000583275.1	1310813	Acinetobacter baumannii 722310	3631	Contig	72	Illumina	499	Var2
GCF_000580735.1	1310650	Acinetobacter baumannii 724909	3671	Contig	178	Illumina	2	Var1-1
GCF_000588555.1	1310803	Acinetobacter baumannii 730795	3713	Contig	89	Illumina	2	Var1-1
GCF_000584055.1	1310741	Acinetobacter baumannii 73736	3536	Contig	105	Illumina	2	Var1-1
GCF_000584195.1	1310735	Acinetobacter baumannii 737393	3746	Contig	110	Illumina	2	Var1-1
GCF_000682255.1	1310668	Acinetobacter baumannii 754286	3868	Contig	497	Illumina	499	Var2
GCF_000587935.1	1310757	Acinetobacter baumannii 755829	3803	Contig	139	Illumina	2	Var2
GCF_000682595.1	1310815	Acinetobacter baumannii 756476	3676	Contig	163	Illumina	664	Var1-1
GCF_000581435.1	1310599	Acinetobacter baumannii 781407	3586	Contig	72	Illumina	32	Var1-1
GCF_000583455.1	1310810	Acinetobacter baumannii 7893	3876	Contig	149	Illumina	2	Var1-1
GCF_000581415.1	1310593	Acinetobacter baumannii 796380-2102	3820	Contig	196	Illumina	2	Var1-1
GCF_000584175.1	1310722	Acinetobacter baumannii 825610	3744	Contig	136	Illumina	2	Var1-1
GCF_000581975.1	1310702	Acinetobacter baumannii 831240	3621	Contig	103	Illumina	78	Var1-1
GCF_000581855.1	1310684	Acinetobacter baumannii 83444	3581	Contig	273	Illumina	533	NA
GCF_000584155.1	1310727	Acinetobacter baumannii 836190	3686	Contig	115	Illumina	2	Var1-1
GCF_000584095.1	1310748	Acinetobacter baumannii 846928	3602	Contig	58	Illumina	535	Var2
GCF_000681555.1	1310661	Acinetobacter baumannii 855125	4014	Contig	441	Illumina	78	Var1-1
GCF_000681875.1	1310568	Acinetobacter baumannii 916567	3830	Contig	413	Illumina	2	Var1-1
GCF_000584135.1	1310708	Acinetobacter baumannii 923118	3901	Contig	172	Illumina	2	Var1-1
GCF_000581375.1	1310589	Acinetobacter baumannii 929679-2095	3805	Contig	298	Illumina	2	Var1-1
GCF_000682295.1	1310633	Acinetobacter baumannii 940793	3925	Contig	473	Illumina	500	Var2
GCF_000581355.1	1310561	Acinetobacter baumannii 942133	3794	Contig	264	Illumina	2	Var1-1
GCF_000581595.1	1310591	Acinetobacter baumannii 942194	3571	Contig	118	Illumina	650	Var1-1
GCF_000581635.1	1310587	Acinetobacter baumannii 947299	3744	Contig	306	Illumina	2	Var1-1
GCF_000580755.1	1310653	Acinetobacter baumannii 951631	3930	Contig	365	Illumina	499	Var2
GCF_000581335.1	1310557	Acinetobacter baumannii 959073	3635	Contig	474	Illumina	2	Var1-1
GCF_000681895.1	1310602	Acinetobacter baumannii 96512	3851	Contig	342	Illumina	2	Var1-1
GCF_000581315.1	1310563	Acinetobacter baumannii 972082	3600	Contig	276	Illumina	16	Var1-1
GCF_000588295.1	1310792	Acinetobacter baumannii 981176	3840	Contig	157	Illumina	2	Var2
GCF_000581055.1	1310604	Acinetobacter baumannii 984213	3861	Contig	449	Illumina	25	Var1-1
GCF_000681735.1	1310559	Acinetobacter baumannii 987421	3774	Contig	274	Illumina	2	Var1-1
GCF_000588375.1	1310793	Acinetobacter baumannii 98826	3693	Contig	110	Illumina	2	Var1-1
GCF_000581295.1	1310630	Acinetobacter baumannii 99063	3799	Contig	509	Illumina	506	Var1-1
GCF_000581615.1	1310555	Acinetobacter baumannii 993520	3753	Contig	109	Illumina	2	Var1-1
GCF_001951035.1	1388759	Acinetobacter baumannii A13	3893	Scaffold	66	Illumina GAIIx	NA	Var1-1
GCF_000335595.1	903937	Acinetobacter baumannii AA-014	3507	Contig	61	Illumina	158	Var1-1
GCF_000301835.1	1221244	Acinetobacter baumannii AB_1536-8	3538	Contig	194	Illumina GA-II	413	Var1-1
GCF_000301175.1	1221245	Acinetobacter baumannii AB_1582-8	3829	Contig	253	Illumina GA-II	2	Var1-1
GCF_000301855.1	1221246	Acinetobacter baumannii AB_1583-8	3706	Contig	322	Illumina GA-II	422	Var1-1
GCF_000301195.1	1221247	Acinetobacter baumannii AB_1594-8	3723	Contig	222	Illumina GA-II	417	Var1-1
GCF_000301215.1	1221248	Acinetobacter baumannii AB_1595-8	3850	Contig	205	Illumina GA-II	2	Var1-1
GCF_000301235.1	1221249	Acinetobacter baumannii AB_1649-8	3526	Contig	140	Illumina GA-II	113	Var1-1
GCF_000301255.1	1221250	Acinetobacter baumannii AB_1650-8	3530	Contig	133	Illumina GA-II	113	Var1-1
GCF_000301275.1	1221251	Acinetobacter baumannii AB_1766_8	3766	Contig	222	Illumina GA-II	2	Var1-1
GCF_000301875.1	1221252	Acinetobacter baumannii AB_2007-09-110-01-7	3542	Contig	274	Illumina GA-II	429	Var1-1
GCF_000301295.1	1221253	Acinetobacter baumannii AB_2007-16-25-01-7	3692	Contig	81	Illumina GA-II	241	Var1-1
GCF_000301895.1	1221254	Acinetobacter baumannii AB_2007-16-27-01	3683	Contig	71	Illumina GA-II	241	Var1-1
GCF_000301915.1	1221255	Acinetobacter baumannii AB_2008-15-34-7	3680	Contig	157	Illumina GA-II	2	Var1-1
GCF_000301315.1	1221256	Acinetobacter baumannii AB_2008-15-45	3866	Contig	140	Illumina GA-II	415	Var1-1
GCF_000301935.1	1221257	Acinetobacter baumannii AB_2008-15-52	3582	Contig	104	Illumina GA-II	416	Var1-1
GCF_000301335.1	1221258	Acinetobacter baumannii AB_2008-15-69	3839	Contig	75	Illumina GA-II	25	Var1-1
GCF_000301955.1	1221259	Acinetobacter baumannii AB_2008-15-70	3901	Contig	234	Illumina GA-II	415	Var1-1
GCF_000301355.1	1221260	Acinetobacter baumannii AB_2008-15-71	3577	Contig	90	Illumina GA-II	416	Var1-1
GCF_000301975.1	1221261	Acinetobacter baumannii AB_2008-23-01-01-7	3764	Contig	116	Illumina GA-II	417	Var1-1
GCF_000308995.1	1221262	Acinetobacter baumannii AB_2008-23-07-01-7	3750	Contig	242	Illumina GA-II	2	Var1-1
GCF_000301995.1	1221263	Acinetobacter baumannii AB_2009-04-01-7	3536	Contig	86	Illumina GA-II	417	Var1-1
GCF_000302015.1	1221264	Acinetobacter baumannii AB_2009-04-02-7	3722	Contig	163	Illumina GA-II	2	Var1-1
GCF_000301375.1	1221265	Acinetobacter baumannii AB_515-8	3859	Contig	222	Illumina GA-II	2	Var1-1
GCF_000301395.1	1221266	Acinetobacter baumannii AB_908-12	3731	Contig	115	Illumina GA-II	2	Var1-1
GCF_000302035.1	1221267	Acinetobacter baumannii AB_908-13	3705	Contig	175	Illumina GA-II	1	Var1-1
GCF_000302055.1	1221268	Acinetobacter baumannii AB_908-14-7	3654	Contig	291	Illumina GA-II	2	Var1-1
GCF_000301415.1	1221269	Acinetobacter baumannii AB_909-01-7	3496	Contig	117	Illumina GA-II	417	Var1-1
GCF_000301435.1	1221270	Acinetobacter baumannii AB_909-02-7	3650	Contig	98	Illumina GA-II	1	Var1-1
GCF_000302075.1	1221271	Acinetobacter baumannii AB_909-05	3819	Contig	181	Illumina GA-II	2	Var1-1
GCF_000302095.1	1221272	Acinetobacter baumannii AB_909-14-7	3895	Contig	584	Illumina GA-II	2	Var1-1
GCF_000302135.1	1221273	Acinetobacter baumannii AB_TG19617	3630	Contig	59	Illumina GA-II	438	Var1-1
GCF_000302155.1	1221274	Acinetobacter baumannii AB_TG2018	3706	Contig	147	Illumina GA-II	417	Var1-1
GCF_000301455.1	1221275	Acinetobacter baumannii AB_TG2022	3680	Contig	198	Illumina GA-II	2	Var1-1
GCF_000301475.1	1221276	Acinetobacter baumannii AB_TG2023	3675	Contig	175	Illumina GA-II	2	Var1-1
GCF_000301495.1	1221277	Acinetobacter baumannii AB_TG2026	4002	Contig	691	Illumina GA-II	2	Var1-1
GCF_000301515.1	1221278	Acinetobacter baumannii AB_TG2028	3503	Contig	129	Illumina GA-II	406	Var1-1
GCF_000301535.1	1221279	Acinetobacter baumannii AB_TG2030	3495	Contig	151	Illumina GA-II	406	Var1-1
GCF_000301555.1	1221280	Acinetobacter baumannii AB_TG2031	3505	Contig	75	Illumina GA-II	406	Var1-1
GCF_000302175.1	1221281	Acinetobacter baumannii AB_TG2032	3276	Contig	353	Illumina GA-II	406	Var1-1
GCF_000301575.1	1221282	Acinetobacter baumannii AB_TG2631	3614	Contig	95	Illumina GA-II	2	Var1-1
GCF_000301595.1	1221283	Acinetobacter baumannii AB_TG27323	3660	Contig	103	Illumina GA-II	2	Var1-1
GCF_000302195.1	1221284	Acinetobacter baumannii AB_TG27327	3727	Contig	104	Illumina GA-II	2	Var1-1
GCF_000301615.1	1221285	Acinetobacter baumannii AB_TG27331	3790	Contig	148	Illumina GA-II	2	Var1-1
GCF_000302215.1	1221286	Acinetobacter baumannii AB_TG27335	3789	Contig	137	Illumina GA-II	2	Var1-1
GCF_000302235.1	1221287	Acinetobacter baumannii AB_TG27339	3686	Contig	46	Illumina GA-II	241	Var1-1
GCF_000302255.1	1221288	Acinetobacter baumannii AB_TG27343	3807	Contig	182	Illumina GA-II	422	Var1-1
GCF_000301655.1	1221290	Acinetobacter baumannii AB_TG5064	3534	Contig	471	Illumina GA-II	2	Var1-1
GCF_000417805.2	1346792	Acinetobacter baumannii AB-HKU3-08	3766	Scaffold	106	Illumina HiSeq2500	215	Var1-1
GCF_000417785.2	1346793	Acinetobacter baumannii AB-HKU3-10	3605	Scaffold	138	Illumina HiSeq2500	215	Var1-1
GCF_000021245.2	480119	Acinetobacter baumannii AB0057	3696	Complete Genome	2	454; Sanger; illumina	1	Var1-1
GCF_000177695.1	710094	Acinetobacter baumannii AB056	3655	Contig	959	Solexa	NA	Var1-1
GCF_000177715.1	710095	Acinetobacter baumannii AB058	3606	Contig	1040	Solexa	NA	Var1-1
GCF_000177735.1	710096	Acinetobacter baumannii AB059	3743	Contig	1062	Solexa	NA	Var1-1
GCF_000297915.1	1168588	Acinetobacter baumannii Ab11111	3716	Scaffold	10	Illumina	2	NA
GCF_000342065.1	1222031	Acinetobacter baumannii AB1H8	3696	Contig	69	454	2	Var1-1
GCF_000189655.1	886886	Acinetobacter baumannii AB210	3800	Contig	106	454 GS FLX	2	Var1-1
GCF_000297935.1	1168590	Acinetobacter baumannii Ab33333	3478	Scaffold	11	Illumina	419	Var1-1
GCF_000342085.1	1222033	Acinetobacter baumannii AB405E4	3348	Contig	139	454	426-516	Var1-1
GCF_000297955.1	1168591	Acinetobacter baumannii Ab44444	3433	Scaffold	6	Illumina	2	Var1-1
GCF_000338835.1	1222032	Acinetobacter baumannii AB4A3	3804	Contig	136	454	255	Var1-1
GCF_000241705.1	1116235	Acinetobacter baumannii AB5256	3740	Contig	50	454 Titanium	25	Var1-1
GCF_000241725.1	1116236	Acinetobacter baumannii AB5711	3657	Contig	45	454 Titanium	2	Var1-1
GCF_000173395.1	557601	Acinetobacter baumannii AB900	3608	Contig	68	NA	49	Var1-1
GCF_000333735.1	1200351	Acinetobacter baumannii ABIsac_ColiR	3398	Contig	108	NA	2	Var1-1
GCF_000333715.1	1200350	Acinetobacter baumannii ABIsac_ColiS	3474	Contig	275	NA	2	Var1-1
GCF_000222225.1	992402	Acinetobacter baumannii ABNIH1	3503	Contig	103	454 GS FLX	2	Var1-1
GCF_000354015.1	1094475	Acinetobacter baumannii ABNIH11	3648	Contig	238	454 GS FLX	1	Var1-1
GCF_000353855.1	1094477	Acinetobacter baumannii ABNIH13	3638	Contig	245	454 GS FLX	2	Var1-1
GCF_000354035.1	1094478	Acinetobacter baumannii ABNIH14	3663	Contig	243	454 GS FLX	2	Var1-1
GCF_000354055.1	1094479	Acinetobacter baumannii ABNIH15	3591	Contig	242	454 GS FLX	2	Var1-1
GCF_000354075.1	1094480	Acinetobacter baumannii ABNIH16	3758	Contig	212	454 GS FLX	2	Var1-1
GCF_000354095.1	1094481	Acinetobacter baumannii ABNIH17	3703	Contig	306	454 GS FLX	2	Var1-1
GCF_000354115.1	1094482	Acinetobacter baumannii ABNIH18	3653	Contig	188	454 GS FLX	2	Var1-1
GCF_000353775.1	1094483	Acinetobacter baumannii ABNIH19	3648	Contig	160	454 GS FLX	1	Var1-1
GCF_000222245.1	992403	Acinetobacter baumannii ABNIH2	3689	Contig	125	454 GS FLX	2	Var1-1
GCF_000354135.1	1094484	Acinetobacter baumannii ABNIH20	3540	Contig	345	454 GS FLX	2	Var1-1
GCF_000353795.1	1094486	Acinetobacter baumannii ABNIH22	3637	Contig	233	454 GS FLX	2	Var1-1
GCF_000353815.1	1094487	Acinetobacter baumannii ABNIH23	3601	Contig	255	454 GS FLX	2	Var1-1
GCF_000354155.1	1094488	Acinetobacter baumannii ABNIH24	3513	Contig	379	454 GS FLX	2	Var1-1
GCF_000353915.1	1224165	Acinetobacter baumannii ABNIH25	3566	Contig	88	454 GS FLX	2	Var1-1
GCF_000353895.1	1224166	Acinetobacter baumannii ABNIH26	3688	Contig	130	454 GS FLX	2	NA
GCF_000222265.1	992404	Acinetobacter baumannii ABNIH3	3814	Contig	285	454 GS FLX	415	Var1-1
GCF_000222285.1	992405	Acinetobacter baumannii ABNIH4	3635	Contig	184	454 GS FLX	NA	Var1-1
GCF_000353975.1	1094471	Acinetobacter baumannii ABNIH7	3617	Contig	482	454 GS FLX	NA	Var1-1
GCF_005519135.2	405416	Acinetobacter baumannii ACICU	3582	Complete Genome	3	NA	2	Var1-1
GCF_000369365.1	1217638	Acinetobacter baumannii ANC 4097	3947	Scaffold	19	Illumina	1	Var1-1
GCF_000737145.1	575584	Acinetobacter baumannii ATCC 19606 = CIP 70.34 = JCM 6841	3680	Scaffold	2	454; Illumina	52	Var1-1
GCF_000069245.1	509173	Acinetobacter baumannii AYE	3666	Complete Genome	5	NA	1	Var1-1
GCF_000692095.1	1439316	Acinetobacter baumannii BIDMC 56	3590	Scaffold	10	Illumina	2	Var1-1
GCF_000419385.1	1096995	Acinetobacter baumannii BJAB07104	3702	Complete Genome	3	Illumina	2	Var1-1
GCF_000419405.1	1096996	Acinetobacter baumannii BJAB0715	3702	Complete Genome	2	Illumina	23	Var1-1
GCF_000419425.1	1096997	Acinetobacter baumannii BJAB0868	3642	Complete Genome	4	Illumina	2	Var1-1
GCF_000292545.1	1210907	Acinetobacter baumannii BZICU-2	3508	Contig	184	Illumina HiSeq	218	Var1-1
GCF_000286615.1	903895	Acinetobacter baumannii Canada BC-5	3654	Contig	3	454; Illumina	1	Var1-1
GCF_000309275.1	903924	Acinetobacter baumannii Canada BC1	3626	Contig	66	Illumina	1	Var1-1
GCF_000516595.2	1343075	Acinetobacter baumannii CI77	3733	Contig	80	Illumina HiSeq	2	Var1-1
GCF_000516635.2	1343074	Acinetobacter baumannii CI79	4006	Contig	84	Illumina HiSeq	25	Var1-1
GCF_000516575.2	1343072	Acinetobacter baumannii CI86	4005	Contig	87	Illumina HiSeq	25	Var1-1
GCF_000186665.3	945556	Acinetobacter baumannii D1279779	3348	Complete Genome	2	454	267	Var1-1
GCF_000498375.2	1370126	Acinetobacter baumannii DU202	3705	Complete Genome	1	PacBio	2	NA
GCF_000465635.2	1358412	Acinetobacter baumannii EGD-HP18	3834	Contig	147	Illumina MiSeq	221	Var1-1
GCF_000297535.1	903912	Acinetobacter baumannii IS-116	3676	Contig	40	Illumina	136	Var1-1
GCF_000286535.1	903899	Acinetobacter baumannii IS-123	3640	Contig	20	454; Illumina	3	Var1-1
GCF_000297515.1	903911	Acinetobacter baumannii IS-143	3673	Contig	93	Illumina	414	Var1-1
GCF_000304695.1	903905	Acinetobacter baumannii IS-235	3811	Contig	76	Illumina	1	Var1-1
GCF_000304655.1	903906	Acinetobacter baumannii IS-251	3752	Contig	72	Illumina	1	Var1-1
GCF_000297595.1	903914	Acinetobacter baumannii IS-58	3800	Contig	61	Illumina	1	Var1-1
GCF_000623015.1	1455315	Acinetobacter baumannii LAC-4	3501	Scaffold	13	Illumina	10	Var1-1
GCF_000722975.1	1458918	Acinetobacter baumannii LY1	3599	Contig	271	Illumina MiSeq	40	Var1-1
GCF_000722965.1	1458919	Acinetobacter baumannii LY2	3424	Contig	105	Illumina MiSeq	40-495	Var1-1
GCF_000722985.1	1458920	Acinetobacter baumannii LY3	3576	Contig	117	Illumina MiSeq	2	Var1-1
GCF_000723125.1	1458921	Acinetobacter baumannii LY4	3742	Contig	105	Illumina MiSeq	2	Var1-1
GCF_000723145.1	1458922	Acinetobacter baumannii LY5	3736	Contig	85	Illumina MiSeq	2	Var1-1
GCF_000723045.1	1458923	Acinetobacter baumannii LY6	3943	Contig	731	Illumina MiSeq	2	Var1-1
GCF_000723055.1	1458924	Acinetobacter baumannii LY7	3917	Contig	544	Illumina MiSeq	2	Var1-1
GCF_000723075.1	1458925	Acinetobacter baumannii LY8	3911	Contig	595	Illumina MiSeq	2	Var1-1
GCF_000723065.1	1458926	Acinetobacter baumannii LY9	3828	Contig	98	Illumina MiSeq	2	Var1-1
GCF_000187205.2	889738	Acinetobacter baumannii MDR-TJ	3807	Complete Genome	3	NA	2	Var1-1
GCF_000226275.2	497978	Acinetobacter baumannii MDR-ZJ06	3694	Complete Genome	1	NA	2	Var1-1
GCF_001028325.1	1409923	Acinetobacter baumannii MRSN 3527	3868	Contig	46	Illumina HiSeq 2000	NA	Var1-1
GCF_001028335.1	1409924	Acinetobacter baumannii MRSN 3942	3600	Contig	69	Illumina HiSeq 2000	NA	Var1-1
GCF_001028305.1	1409925	Acinetobacter baumannii MRSN 4106	3578	Contig	62	Illumina HiSeq 2000	NA	Var1-1
GCF_000586635.1	1434212	Acinetobacter baumannii MRSN 57	3692	Contig	104	Illumina	1	Var1-1
GCF_001028265.1	1409927	Acinetobacter baumannii MRSN 7339	3667	Contig	34	Illumina HiSeq 2000	NA	Var1-1
GCF_001027885.1	1409928	Acinetobacter baumannii MRSN 7341	3629	Contig	52	Illumina HiSeq 2000	NA	Var1-1
GCF_000509325.1	1340175	Acinetobacter baumannii MRY10-0558	3408	Contig	77	454 GS Junior	2	Var1-1
GCF_000341985.1	1278070	Acinetobacter baumannii MSP4-16	3678	Contig	53	Illumina HiSeq	421-52	Var1-1
GCF_000314655.1	903920	Acinetobacter baumannii Naval-113	3776	Contig	130	Illumina	2	Var1-1
GCF_000305295.1	903904	Acinetobacter baumannii Naval-13	3756	Contig	64	Illumina	3	Var1-1
GCF_000278605.1	903896	Acinetobacter baumannii Naval-17	3671	Contig	21	454; Illumina	2	Var1-1
GCF_000309175.1	903922	Acinetobacter baumannii Naval-2	3772	Contig	114	Illumina	2	Var1-1
GCF_000309195.1	903923	Acinetobacter baumannii Naval-21	3605	Contig	75	Illumina	19	Var1-1
GCF_000335535.1	903927	Acinetobacter baumannii Naval-57	3636	Contig	138	Illumina	155	Var1-1
GCF_000304675.1	903908	Acinetobacter baumannii Naval-72	3477	Contig	52	Illumina	405	Var1-1
GCF_000335675.1	903936	Acinetobacter baumannii Naval-78	3683	Contig	112	Illumina	2	Var1-1
GCF_000214985.1	903898	Acinetobacter baumannii Naval-81	3689	Contig	5	454; Illumina	3	Var1-1
GCF_000309255.1	903921	Acinetobacter baumannii Naval-82	3456	Contig	197	Illumina	428	Var1-1
GCF_000305315.1	903909	Acinetobacter baumannii Naval-83	3728	Contig	103	Illumina	20	Var1-1
GCF_000828795.1	1401639	Acinetobacter baumannii NCGM 237	3637	Complete Genome	1	PacBio RSII	2	Var1-1
GCF_000368125.1	1217642	Acinetobacter baumannii NIPH 1362	3779	Scaffold	8	Illumina	47	Var1-1
GCF_000368185.1	1217639	Acinetobacter baumannii NIPH 146	3617	Scaffold	1	Illumina	25	Var1-1
GCF_000368105.1	1217643	Acinetobacter baumannii NIPH 1669	3518	Scaffold	6	Illumina	3	Var1-1
GCF_000368245.1	1217644	Acinetobacter baumannii NIPH 1734	3584	Scaffold	11	Illumina	15	Var1-2
GCF_000368525.1	1217640	Acinetobacter baumannii NIPH 190	3477	Scaffold	11	Illumina	9	Var1-1
GCF_000369165.1	1217630	Acinetobacter baumannii NIPH 201	3741	Scaffold	9	Illumina	38	Var1-1
GCF_000368225.1	1217645	Acinetobacter baumannii NIPH 2061	3676	Scaffold	12	Illumina	2	Var1-1
GCF_000367885.1	1217646	Acinetobacter baumannii NIPH 24	3562	Scaffold	12	Illumina	2	Var1-1
GCF_000369325.1	1217631	Acinetobacter baumannii NIPH 290	3744	Scaffold	14	Illumina	NA	Var1-1
GCF_000369225.1	1217632	Acinetobacter baumannii NIPH 329	3691	Scaffold	8	Illumina	11	Var1-1
GCF_000369205.1	1217633	Acinetobacter baumannii NIPH 335	3504	Scaffold	15	Illumina	10	Var1-1
GCF_000413915.1	1217634	Acinetobacter baumannii NIPH 410	3594	Scaffold	15	Illumina	39-420	NA
GCF_000369185.1	1217635	Acinetobacter baumannii NIPH 527	3841	Scaffold	18	Illumina	1	Var1-1
GCF_000369285.1	1217636	Acinetobacter baumannii NIPH 528	3533	Scaffold	7	Illumina	2	Var1-1
GCF_000368545.1	1217647	Acinetobacter baumannii NIPH 60	3543	Scaffold	33	Illumina	34	Var1-2
GCF_000369245.1	1217637	Acinetobacter baumannii NIPH 601	3599	Scaffold	10	Illumina	40	Var1-1
GCF_000368205.1	1217641	Acinetobacter baumannii NIPH 615	3497	Scaffold	12	Illumina	12	Var1-1
GCF_000369265.1	1217627	Acinetobacter baumannii NIPH 67	3627	Scaffold	5	Illumina	35	Var1-1
GCF_000369305.1	1217628	Acinetobacter baumannii NIPH 70	3625	Scaffold	15	Illumina	36-520	Var1-1
GCF_000369345.1	1217629	Acinetobacter baumannii NIPH 80	3595	Scaffold	9	Illumina	37	Var1-1
GCF_000307895.1	903907	Acinetobacter baumannii OIFC0162	3710	Contig	55	Illumina	412	Var1-1
GCF_000215005.1	903890	Acinetobacter baumannii OIFC032	3454	Contig	4	454; Illumina	32	Var1-1
GCF_000309235.1	903926	Acinetobacter baumannii OIFC035	3632	Contig	44	Illumina	403	Var1-1
GCF_000335635.1	903933	Acinetobacter baumannii OIFC047	3386	Contig	39	Illumina	430-665	Var1-1
GCF_000309115.1	903932	Acinetobacter baumannii OIFC065	3802	Contig	54	Illumina	136	Var1-1
GCF_000305215.1	903901	Acinetobacter baumannii OIFC074	3612	Contig	66	Illumina	19	Var1-1
GCF_000309095.1	903929	Acinetobacter baumannii OIFC087	3667	Contig	96	Illumina	32	Var1-1
GCF_000305235.1	903902	Acinetobacter baumannii OIFC098	3469	Contig	72	Illumina	10	Var1-1
GCF_000309135.1	903930	Acinetobacter baumannii OIFC099	3575	Contig	75	Illumina	32	Var1-1
GCF_000278645.1	903892	Acinetobacter baumannii OIFC109	3761	Contig	13	454; Illumina	3	Var1-1
GCF_000305275.1	903910	Acinetobacter baumannii OIFC110	3712	Contig	53	Illumina	418-515	Var1-1
GCF_000309155.1	903935	Acinetobacter baumannii OIFC111	3627	Contig	44	Illumina	49	Var1-1
GCF_000278625.1	903889	Acinetobacter baumannii OIFC137	3742	Contig	4	454; Illumina	3	Var1-1
GCF_000278665.1	903893	Acinetobacter baumannii OIFC143	4053	Contig	8	454; Illumina	25	Var1-1
GCF_000305255.1	903903	Acinetobacter baumannii OIFC180	3672	Contig	141	Illumina	2	Var1-1
GCF_000278685.1	903894	Acinetobacter baumannii OIFC189	3703	Contig	10	454; Illumina	2	Var1-1
GCF_000335655.1	903934	Acinetobacter baumannii OIFC338	3808	Contig	108	Illumina	2	Var1-1
GCF_001544395.1	1431338	Acinetobacter baumannii P630	3562	Contig	46	NA	NA	Var1-1
GCF_000576535.1	1413216	Acinetobacter baumannii PKAB07	3476	Chromosome	2	Illumina GAII	NA	Var1-1
GCF_000750855.1	1449755	Acinetobacter baumannii Pulsotype 27	3778	Contig	160	NA	NA	Var1-1
GCF_000623035.1	1455316	Acinetobacter baumannii R1B	3920	Scaffold	23	Illumina	1	Var1-1
GCF_000453725.1	1315134	Acinetobacter baumannii TG00314	3644	Contig	55	Illumina GA-IIx	411	Var2
GCF_000453625.1	1315135	Acinetobacter baumannii TG02011	3742	Contig	106	Illumina GA-IIx	422	Var1-1
GCF_000453605.1	1315136	Acinetobacter baumannii TG02017	3655	Contig	130	Illumina GA-IIx	33-424	Var1-1
GCF_000453685.1	1315137	Acinetobacter baumannii TG07725	3681	Contig	89	Illumina GA-IIx	406	Var1-1
GCF_000453665.1	1315138	Acinetobacter baumannii TG15233	3670	Contig	111	Illumina GA-IIx	2	Var1-1
GCF_000453585.1	1315139	Acinetobacter baumannii TG15234	3800	Contig	161	Illumina GA-IIx	2	Var2
GCF_000453705.1	1315140	Acinetobacter baumannii TG15236	3745	Contig	101	Illumina GA-IIx	2	Var1-1
GCF_000453745.1	1315141	Acinetobacter baumannii TG15237	3494	Contig	67	Illumina GA-IIx	2	Var1-1
GCF_000453645.1	1315142	Acinetobacter baumannii TG15238	3668	Contig	95	Illumina GA-IIx	2	Var1-1
GCF_000453565.1	1315143	Acinetobacter baumannii TG15239	3667	Contig	109	Illumina GA-IIx	2	Var1-1
GCF_000453765.1	1315144	Acinetobacter baumannii TG15240	3615	Contig	160	Illumina GA-IIx	2	Var1-1
GCF_000453785.1	1315145	Acinetobacter baumannii TG15241	3651	Contig	139	Illumina GA-IIx	2	Var1-1
GCF_000453805.1	1315146	Acinetobacter baumannii TG15242	3605	Contig	88	Illumina GA-IIx	2	Var1-1
GCF_000302275.1	1221292	Acinetobacter baumannii TG19582	3577	Contig	366	Illumina GA-II	1	Var1-1
GCF_000453825.1	1315147	Acinetobacter baumannii TG2012	3500	Contig	48	Illumina GA-IIx	2	Var1-1
GCF_000453845.1	1315148	Acinetobacter baumannii TG2013	3855	Contig	77	Illumina GA-IIx	2	Var1-1
GCF_000453865.1	1315149	Acinetobacter baumannii TG2014	3770	Contig	64	Illumina GA-IIx	2	Var1-1
GCF_000453885.1	1315150	Acinetobacter baumannii TG20277	3706	Contig	62	Illumina GA-IIx	1	Var1-1
GCF_000453905.1	1315151	Acinetobacter baumannii TG20546	3644	Contig	129	Illumina GA-IIx	2	Var1-1
GCF_000453925.1	1315154	Acinetobacter baumannii TG22110	3584	Contig	62	Illumina GA-IIx	2	Var1-1
GCF_000453945.1	1315155	Acinetobacter baumannii TG22112	3752	Contig	64	Illumina GA-IIx	1	Var1-1
GCF_000453965.1	1315156	Acinetobacter baumannii TG22142	3651	Contig	76	Illumina GA-IIx	78	Var1-1
GCF_000453985.1	1315157	Acinetobacter baumannii TG22146	3690	Contig	93	Illumina GA-IIx	78	Var1-1
GCF_000454005.1	1315158	Acinetobacter baumannii TG22148	3681	Contig	54	Illumina GA-IIx	1	Var1-1
GCF_000453025.1	1315159	Acinetobacter baumannii TG22150	3670	Contig	131	Illumina GA-IIx	78	Var1-1
GCF_000453045.1	1315160	Acinetobacter baumannii TG22190	3628	Contig	48	Illumina GA-IIx	1	Var1-1
GCF_000453065.1	1315161	Acinetobacter baumannii TG22192	3696	Contig	139	Illumina GA-IIx	2	Var1-1
GCF_000453085.1	1315162	Acinetobacter baumannii TG22194	3738	Contig	61	Illumina GA-IIx	1	Var1-1
GCF_000453105.1	1315163	Acinetobacter baumannii TG22196	3560	Contig	43	Illumina GA-IIx	1	Var1-1
GCF_000453125.1	1315164	Acinetobacter baumannii TG22198	3467	Contig	28	Illumina GA-IIx	NA	Var1-1
GCF_000453145.1	1315165	Acinetobacter baumannii TG22202	3817	Contig	65	Illumina GA-IIx	2	Var1-1
GCF_000453165.1	1315166	Acinetobacter baumannii TG22204	3481	Contig	41	Illumina GA-IIx	425	Var2
GCF_000453185.1	1315167	Acinetobacter baumannii TG22212	3548	Contig	46	Illumina GA-IIx	2	Var1-1
GCF_000453205.1	1315168	Acinetobacter baumannii TG22214	3607	Contig	85	Illumina GA-IIx	1	Var1-1
GCF_000453225.1	1315169	Acinetobacter baumannii TG22332	3832	Contig	62	Illumina GA-IIx	406	Var1-1
GCF_000453245.1	1315170	Acinetobacter baumannii TG22336	3788	Contig	45	Illumina GA-IIx	406	Var1-1
GCF_000453265.1	1315171	Acinetobacter baumannii TG27295	3647	Contig	91	Illumina GA-IIx	406	Var1-1
GCF_000453285.1	1315172	Acinetobacter baumannii TG27299	3859	Contig	138	Illumina GA-IIx	2	Var1-1
GCF_000453305.1	1315173	Acinetobacter baumannii TG27307	4075	Contig	194	Illumina GA-IIx	2	Var1-1
GCF_000453325.1	1315174	Acinetobacter baumannii TG27311	4144	Contig	169	Illumina GA-IIx	2	Var1-1
GCF_000453345.1	1315175	Acinetobacter baumannii TG27315	3789	Contig	87	Illumina GA-IIx	2	Var1-1
GCF_000453365.1	1315176	Acinetobacter baumannii TG27319	3796	Contig	84	Illumina GA-IIx	2	Var1-1
GCF_000453385.1	1315177	Acinetobacter baumannii TG27371	3828	Contig	167	Illumina GA-IIx	2	Var1-1
GCF_000453405.1	1315178	Acinetobacter baumannii TG27379	3728	Contig	84	Illumina GA-IIx	2	Var1-1
GCF_000453425.1	1315179	Acinetobacter baumannii TG27383	3746	Contig	116	Illumina GA-IIx	2	Var1-1
GCF_000453445.1	1315180	Acinetobacter baumannii TG27387	3620	Contig	52	Illumina GA-IIx	6	Var1-1
GCF_000453465.1	1315181	Acinetobacter baumannii TG27391	3451	Contig	290	Illumina GA-IIx	427	Var1-1
GCF_000453485.1	1315182	Acinetobacter baumannii TG27395	3731	Contig	162	Illumina GA-IIx	417	Var1-1
GCF_000453505.1	1315183	Acinetobacter baumannii TG27399	3752	Contig	131	Illumina GA-IIx	417	Var1-1
GCF_000453525.1	1315184	Acinetobacter baumannii TG27407	3754	Contig	94	Illumina GA-IIx	2	Var1-1
GCF_000453545.1	1315185	Acinetobacter baumannii TG27411	3758	Contig	92	Illumina GA-IIx	2	Var1-1
GCF_000302575.1	1100841	Acinetobacter baumannii TYTH-1	3534	Complete Genome	1	NA	2	Var1-1
GCF_000770815.1	1100842	Acinetobacter baumannii TYTH-2	3581	Contig	138	Illumina GA IIx	2	Var1-1
GCF_000770865.1	1100843	Acinetobacter baumannii TYTH-3	3421	Contig	180	Illumina GA IIx	NA	Var1-1
GCF_000770885.1	1100844	Acinetobacter baumannii TYTH-4	3583	Contig	163	Illumina GA IIx	NA	Var1-1
GCF_000770785.1	1100845	Acinetobacter baumannii TYTH-5	3466	Contig	199	Illumina GA IIx	NA	Var1-1
GCF_000770905.1	1100846	Acinetobacter baumannii TYTH-6	3653	Contig	137	Illumina GA IIx	NA	Var1-1
GCF_000770805.1	1100847	Acinetobacter baumannii TYTH-7	3292	Contig	157	Illumina GA IIx	NA	Var1-1
GCF_000513795.2	1398943	Acinetobacter baumannii UH0207	3491	Contig	86	Illumina GAIIx	2	Var1-1
GCF_000515495.1	1398944	Acinetobacter baumannii UH0707	3810	Contig	227	Illumina GAIIx	2	Var1-1
GCF_000515435.1	1398945	Acinetobacter baumannii UH0807	3826	Contig	234	Illumina GAIIx	2	Var1-1
GCF_000515475.1	1398947	Acinetobacter baumannii UH10007	3885	Contig	234	Illumina GAIIx	2	Var1-1
GCF_000515455.1	1398946	Acinetobacter baumannii UH1007	3721	Contig	122	Illumina GAIIx	2	Var1-1
GCF_000515515.1	1398948	Acinetobacter baumannii UH10107	3756	Contig	84	Illumina GAIIx	2	Var1-1
GCF_000515535.1	1398949	Acinetobacter baumannii UH10707	3726	Contig	166	Illumina GAIIx	2	Var1-1
GCF_000515555.1	1398950	Acinetobacter baumannii UH11608	3615	Contig	80	Illumina GAIIx	2	Var1-1
GCF_000515575.1	1398951	Acinetobacter baumannii UH12208	3851	Contig	215	Illumina GAIIx	79	Var1-1
GCF_000515595.1	1398952	Acinetobacter baumannii UH12308	3685	Contig	110	Illumina GAIIx	2	Var1-1
GCF_000515615.1	1398953	Acinetobacter baumannii UH12408	3568	Contig	94	Illumina GAIIx	2	Var1-1
GCF_000515635.1	1398954	Acinetobacter baumannii UH12808	3592	Contig	117	Illumina GAIIx	2	Var1-1
GCF_000515655.1	1398955	Acinetobacter baumannii UH13908	3493	Contig	62	Illumina GAIIx	2	Var1-1
GCF_000515675.1	1398956	Acinetobacter baumannii UH14508	3963	Contig	138	Illumina GAIIx	2	Var1-1
GCF_000515695.1	1398957	Acinetobacter baumannii UH15208	3973	Contig	142	Illumina GAIIx	2	Var1-1
GCF_000515715.1	1398958	Acinetobacter baumannii UH16008	3977	Contig	136	Illumina GAIIx	2	Var1-1
GCF_000515735.1	1398959	Acinetobacter baumannii UH16108	3591	Contig	117	Illumina GAIIx	2	Var1-1
GCF_000515755.1	1398960	Acinetobacter baumannii UH16208	3854	Contig	231	Illumina GAIIx	422	Var1-1
GCF_000515775.1	1398961	Acinetobacter baumannii UH18608	3643	Contig	86	Illumina GAIIx	2	Var1-1
GCF_000515795.1	1398962	Acinetobacter baumannii UH19608	3787	Contig	225	Illumina GAIIx	422	Var1-1
GCF_000515815.1	1398963	Acinetobacter baumannii UH19908	3946	Contig	88	Illumina GAIIx	2	Var1-1
GCF_000515835.1	1398964	Acinetobacter baumannii UH20108	3609	Contig	92	Illumina GAIIx	2	NA
GCF_000515855.1	1398966	Acinetobacter baumannii UH22908	3715	Contig	128	Illumina GAIIx	422	Var1-1
GCF_000515895.1	1398967	Acinetobacter baumannii UH2307	3692	Contig	104	Illumina GAIIx	2	Var1-1
GCF_000516075.1	1398968	Acinetobacter baumannii UH2707	3816	Contig	236	Illumina GAIIx	2	Var1-1
GCF_000516055.1	1398969	Acinetobacter baumannii UH2907	3813	Contig	213	Illumina GAIIx	2	Var1-1
GCF_000517505.1	1398970	Acinetobacter baumannii UH3807	3524	Contig	112	Illumina GAIIx	2	Var1-1
GCF_000516135.1	1398971	Acinetobacter baumannii UH5107	3748	Contig	135	Illumina GAIIx	406-511	Var1-1
GCF_000516155.1	1398972	Acinetobacter baumannii UH5207	3719	Contig	59	Illumina GAIIx	78	Var1-1
GCF_000516175.1	1398973	Acinetobacter baumannii UH5307	3953	Contig	113	Illumina GAIIx	2	Var1-1
GCF_000516195.2	1398974	Acinetobacter baumannii UH5707	3810	Contig	165	Illumina GAIIx	2	Var1-1
GCF_000516215.2	1398975	Acinetobacter baumannii UH6107	3787	Contig	172	Illumina GAIIx	2	Var1-1
GCF_000516235.1	1398976	Acinetobacter baumannii UH6207	3609	Contig	100	Illumina GAIIx	2	Var1-1
GCF_000516255.1	1398977	Acinetobacter baumannii UH6507	3472	Contig	47	Illumina GAIIx	518-669	Var2
GCF_000516275.1	1398978	Acinetobacter baumannii UH6907	3702	Contig	146	Illumina GAIIx	422	Var1-1
GCF_000516295.1	1398979	Acinetobacter baumannii UH7007	3640	Contig	127	Illumina GAIIx	2	Var1-1
GCF_000516315.1	1398980	Acinetobacter baumannii UH7607	3625	Contig	151	Illumina GAIIx	422	Var1-1
GCF_000516335.2	1398981	Acinetobacter baumannii UH7707	3814	Contig	231	Illumina GAIIx	2	Var1-1
GCF_000516355.2	1398982	Acinetobacter baumannii UH7807	3814	Contig	158	Illumina GAIIx	2	Var1-1
GCF_000516375.1	1398983	Acinetobacter baumannii UH7907	3733	Contig	185	Illumina GAIIx	422	Var1-1
GCF_000515915.1	1398984	Acinetobacter baumannii UH8107	3975	Contig	150	Illumina GAIIx	2	Var1-1
GCF_000515935.1	1398985	Acinetobacter baumannii UH8407	3654	Contig	92	Illumina GAIIx	2	Var1-1
GCF_000515955.1	1398986	Acinetobacter baumannii UH8707	3648	Contig	88	Illumina GAIIx	2	Var1-1
GCF_000515975.1	1398987	Acinetobacter baumannii UH8807	3696	Contig	144	Illumina GAIIx	2	Var1-1
GCF_000515875.2	1398988	Acinetobacter baumannii UH8907	3655	Contig	158	Illumina GAIIx	524	Var1-1
GCF_000516015.1	1398990	Acinetobacter baumannii UH9707	4004	Contig	119	Illumina GAIIx	2	Var1-1
GCF_000516035.1	1398991	Acinetobacter baumannii UH9907	3988	Contig	153	Illumina GAIIx	2	Var1-1
GCF_000184475.1	933263	Acinetobacter baumannii UMB001	3609	Contig	118	454	2	Var1-1
GCF_000184495.1	933264	Acinetobacter baumannii UMB002	3544	Contig	74	454	16	Var1-1
GCF_000248275.1	981329	Acinetobacter baumannii W7282	3548	Contig	133	454 Titanium	2	Var1-1
GCF_000314635.1	903919	Acinetobacter baumannii WC-348	3741	Contig	61	Illumina	412	Var1-1
GCF_000297575.1	903913	Acinetobacter baumannii WC-692	3787	Contig	79	Illumina	407-513	Var1-1
GCF_000309215.1	903925	Acinetobacter baumannii WC-A-694	3648	Contig	82	Illumina	3	Var1-1
GCF_000335615.1	903931	Acinetobacter baumannii WC-A-92	3403	Contig	151	Illumina	431	Var1-1
GCF_000186645.1	945555	Acinetobacter baumannii WM99c	3752	Contig	162	454 GS FLX	2	Var1-1
GCF_000505685.1	1400867	Acinetobacter baumannii ZW85-1	3546	Complete Genome	3	454	639	Var1-1
GCF_000299655.1	1223564	Acinetobacter baumannii ZWS1122	3655	Contig	60	Illumina Hiseq	2	Var1-1
GCF_000299675.1	1224141	Acinetobacter baumannii ZWS1219	3655	Contig	70	Illumina Hiseq	2	Var1-1
GCF_001485005.1	202950	Acinetobacter baylyi	3247	Contig	34	454 GS-FLX Titanium; Illumina HiSeq 1000
GCF_000046845.1	62977	Acinetobacter baylyi ADP1	3201	Complete Genome	1	NA
GCF_000368685.1	1120924	Acinetobacter baylyi DSM 14961 = CIP 107474	3205	Scaffold	10	Illumina
GCF_000302115.1	1221291	Acinetobacter baylyi TG19579	3343	Contig	95	Illumina GA-II
GCF_000931715.1	262668	Acinetobacter beijerinckii	3324	Contig	31	454 GS-FLX Titanium; Illumina HiSeq 1000
GCF_000368985.1	1217649	Acinetobacter beijerinckii ANC 3835	3209	Scaffold	6	Illumina
GCF_000369005.1	1217648	Acinetobacter beijerinckii CIP 110307	3229	Scaffold	5	Illumina
GCF_000753985.1	106648	Acinetobacter bereziniae	4470	Contig	132	Illumina MiSeq
GCF_000248295.1	981324	Acinetobacter bereziniae LMG 1003 = CIP 70.12	4314	Contig	372	454 Titanium
GCF_000368505.1	1217651	Acinetobacter bereziniae NIPH 3	4300	Scaffold	12	Illumina
GCF_000367925.1	1217715	Acinetobacter bohemicus ANC 3994	3209	Scaffold	14	Illumina
GCF_900096955.1	1219383	Acinetobacter boissieri	2437	Contig	29	NA
GCF_001485025.1	202951	Acinetobacter bouvetii	3049	Contig	25	454 GS-FLX Titanium; Illumina HiSeq 1000
GCF_000368865.1	1120925	Acinetobacter bouvetii DSM 14964 = CIP 107468	3047	Scaffold	6	Illumina
GCF_000964015.1	396323	Acinetobacter brisouii	2734	Contig	65	Illumina HiSeq
GCF_000368645.1	1217652	Acinetobacter brisouii ANC 4119	2855	Scaffold	8	Illumina
GCF_000488275.1	1341683	Acinetobacter brisouii CIP 110357	2863	Scaffold	7	Illumina
GCF_000818215.1	471	Acinetobacter calcoaceticus	3697	Contig	44	454 GS FLX+; Illumina Hiseq 1000
GCF_000368945.1	1217653	Acinetobacter calcoaceticus ANC 3680	3747	Scaffold	4	Illumina
GCF_000399665.1	1217690	Acinetobacter calcoaceticus ANC 3811	3481	Scaffold	2	Illumina
GCF_000367865.1	1217654	Acinetobacter calcoaceticus NIPH 13	3607	Scaffold	3	Illumina
GCF_000162035.1	575585	Acinetobacter calcoaceticus RUH2202	3549	Scaffold	15	NA
GCF_000302295.1	1221293	Acinetobacter calcoaceticus TG19585	3527	Contig	34	Illumina GA-II
GCF_000309015.1	1221294	Acinetobacter calcoaceticus TG19588	3606	Contig	31	Illumina GA-II
GCF_000301675.1	1221295	Acinetobacter calcoaceticus TG19593	3587	Contig	29	Illumina GA-II
GCF_001707755.1	1891224	Acinetobacter celticus	2836	Contig	15	Illumina MiSeq
GCF_002165375.2	2004650	Acinetobacter chinensis	3377	Complete Genome	8	Illumina HiSeq; MinION
GCF_000369765.1	280145	Acinetobacter colistiniresistens	3765	Scaffold	8	Illumina
GCF_001704615.3	1871111	Acinetobacter defluvii	3443	Complete Genome	9	Illumina HiSeq; MinION
GCF_001307195.1	1324350	Acinetobacter equi	2699	Complete Genome	1	PacBio RS II
GCF_001678755.1	1443941	Acinetobacter gandensis	2883	Contig	30	Illumina MiSeq
GCF_000747725.1	202952	Acinetobacter gerneri	3990	Contig	185	Illumina MiSeq
GCF_000368565.1	1120926	Acinetobacter gerneri DSM 14967 = CIP 107464	4013	Scaffold	42	Illumina
GCF_000430245.1	1330037	Acinetobacter gerneri MTCC 9824	3993	Contig	167	Illumina HiSeq
GCF_000829655.1	106649	Acinetobacter guillouiae	4474	Contig	72	Illumina MiSeq
GCF_000368145.1	1217655	Acinetobacter guillouiae CIP 63.46	4447	Scaffold	16	Illumina
GCF_000414055.1	1330038	Acinetobacter guillouiae MSP4-18	4473	Contig	94	Illumina HiSeq
GCF_000368485.1	1217656	Acinetobacter guillouiae NIPH 991	4354	Scaffold	4	Illumina
GCF_000931695.1	134534	Acinetobacter gyllenbergii	4000	Contig	46	454 GS-FLX Titanium; Illumina HiSeq 1000
GCF_000413855.1	1217657	Acinetobacter gyllenbergii CIP 110306	4006	Contig	65	Illumina
GCF_000414075.1	1330039	Acinetobacter gyllenbergii MTCC 11365	4004	Contig	48	Illumina HiSeq
GCF_000488195.1	1217658	Acinetobacter gyllenbergii NIPH 230	4072	Scaffold	13	Illumina
GCF_000830135.1	29430	Acinetobacter haemolyticus	3062	Contig	140	Illumina HiSeq 1000
GCF_000164055.1	707232	Acinetobacter haemolyticus ATCC 19194	3050	Scaffold	61	454
GCF_000369065.1	1217659	Acinetobacter haemolyticus CIP 64.3	3043	Scaffold	15	Illumina
GCF_000430205.1	1331660	Acinetobacter haemolyticus MTCC 9819	3067	Contig	182	Illumina HiSeq
GCF_000369085.1	1217986	Acinetobacter haemolyticus NIPH 261	3133	Scaffold	7	Illumina
GCF_000302315.1	1221297	Acinetobacter haemolyticus TG19599	3089	Contig	261	Illumina GA-II
GCF_000309035.1	1221298	Acinetobacter haemolyticus TG19602	3239	Contig	382	Illumina GA-II
GCF_000301715.1	1221299	Acinetobacter haemolyticus TG21157	2952	Contig	175	Illumina GA-II
GCF_000816495.1	1353941	Acinetobacter harbinensis	2504	Scaffold	6	Illumina HiSeq
GCF_000761495.1	1507807	Acinetobacter idrijaensis	3608	Contig	689	Illumina HiSeq
GCF_000964095.1	756892	Acinetobacter indicus	2771	Contig	129	Illumina HiSeq
GCF_000413875.1	1217660	Acinetobacter indicus ANC 4215	2835	Scaffold	11	Illumina
GCF_000488255.1	1341679	Acinetobacter indicus CIP 110367	2833	Scaffold	17	Illumina
GCF_000949655.1	40214	Acinetobacter johnsonii	3256	Contig	123	Illumina HiSeq 1000
GCF_000368805.1	1217662	Acinetobacter johnsonii ANC 3681	3215	Scaffold	8	Illumina
GCF_000368045.1	1217663	Acinetobacter johnsonii CIP 64.6	3256	Scaffold	11	Illumina
GCF_000162055.1	575586	Acinetobacter johnsonii SH046	3257	Scaffold	47	NA
GCF_000301735.1	1221300	Acinetobacter johnsonii TG19605	3302	Contig	186	Illumina GA-II
GCF_000302335.1	1221301	Acinetobacter johnsonii TG19625	3292	Contig	111	Illumina GA-II
GCF_001484935.1	1242245	Acinetobacter johnsonii XBB1	3601	Complete Genome	9	Illumina; 454
GCF_000775815.1	40215	Acinetobacter junii	3274	Contig	168	Illumina HiSeq 1000
GCF_000368665.1	1217666	Acinetobacter junii CIP 107470	3139	Scaffold	25	Illumina
GCF_000368765.1	1217664	Acinetobacter junii CIP 64.5	2912	Scaffold	7	Illumina
GCF_000430225.1	1330047	Acinetobacter junii MTCC 11364	3130	Contig	248	Illumina HiSeq
GCF_000368745.1	1217665	Acinetobacter junii NIPH 182	3031	Scaffold	9	Illumina
GCF_000162075.1	575587	Acinetobacter junii SH205	3067	Scaffold	44	NA
GCF_000302355.1	1221306	Acinetobacter junii TG19608	2916	Contig	136	Illumina GA-II
GCF_900096895.1	1226327	Acinetobacter kookii	2817	Scaffold	22	NA
GCF_900107285.1	595670	Acinetobacter kyonggiensis	3334	Contig	73	NA
GCF_000399705.1	1785128	Acinetobacter lactucae	3616	Scaffold	5	Illumina
GCF_001704115.1	1789224	Acinetobacter larvae	3102	Complete Genome	1	PacBio
GCF_000836095.1	28090	Acinetobacter lwoffii	3047	Contig	100	Illumina HiSeq 1000
GCF_000369125.1	1311804	Acinetobacter lwoffii ATCC 9957 = CIP 70.31	3105	Scaffold	12	Illumina
GCF_000369145.1	1217668	Acinetobacter lwoffii NIPH 478	2946	Scaffold	9	Illumina
GCF_000368165.1	1217669	Acinetobacter lwoffii NIPH 715	3013	Scaffold	26	Illumina
GCF_000162095.1	575588	Acinetobacter lwoffii SH145	3033	Scaffold	76	NA
GCF_000301755.1	1221307	Acinetobacter lwoffii TG19636	3244	Contig	245	Illumina GA-II
GCF_000219275.1	1046625	Acinetobacter lwoffii WJ10621	2743	Chromosome	1	Illumina GA
GCF_900096915.1	281375	Acinetobacter marinus	2662	Contig	22	NA
GCF_000488215.1	1392540	Acinetobacter nectaris CIP 110549	2471	Scaffold	29	Illumina
GCF_000314595.1	106654	Acinetobacter nosocomialis	3699	Contig	121	Illumina
GCF_000300635.1	1183155	Acinetobacter nosocomialis Ab22222	3645	Scaffold	25	Illumina
GCF_000472005.1	1343071	Acinetobacter nosocomialis M2	3449	Contig	11	Illumina MiSeq; Illumina HiSeq
GCF_000368085.1	1217670	Acinetobacter nosocomialis NIPH 2119	3519	Scaffold	1	Illumina
GCF_000368605.1	1217985	Acinetobacter nosocomialis NIPH 386	3672	Scaffold	10	Illumina
GCF_002166815.1	1285584	Acinetobacter nosocomialis P020	3747	Contig	240	Illumina
GCF_000301695.1	1221296	Acinetobacter nosocomialis TG19596	3472	Contig	86	Illumina GA-II
GCF_000301775.1	1221308	Acinetobacter nosocomialis TG21145	3758	Contig	39	Illumina GA-II
GCF_000488235.1	1391912	Acinetobacter oleivorans CIP 110421	3821	Scaffold	4	Illumina
GCF_000196795.1	436717	Acinetobacter oleivorans DR1	3813	Complete Genome	1	NA
GCF_000962795.1	134533	Acinetobacter parvus	3365	Scaffold	117	Illumina HiSeq
GCF_000368005.1	1217671	Acinetobacter parvus NIPH 1103	2643	Scaffold	12	Illumina
GCF_002233755.1	2006115	Acinetobacter piscicola	3182	Scaffold	60	Illumina HiSeq
GCF_000315155.1	48296	Acinetobacter pittii	3762	Contig	133	Illumina
GCF_000369025.1	1217673	Acinetobacter pittii ANC 3678	3620	Scaffold	10	Illumina
GCF_000399685.1	1217691	Acinetobacter pittii ANC 4050	3502	Scaffold	1	Illumina
GCF_000369045.1	1311774	Acinetobacter pittii ATCC 19004 = CIP 70.29	3464	Scaffold	13	Illumina
GCF_000230465.1	1086014	Acinetobacter pittii D499	3720	Contig	30	Illumina HiSeq 2000
GCF_000191145.1	871585	Acinetobacter pittii PHEA-2	3599	Complete Genome	1	NA
GCF_000302375.1	1221309	Acinetobacter pittii TG6411	3651	Contig	66	Illumina GA-II
GCF_002174125.1	1582270	Acinetobacter populi	3290	Contig	12	Illumina MiSeq
GCF_001605895.1	1806892	Acinetobacter pragensis	3395	Contig	72	Illumina MiSeq
GCF_001753605.1	1776741	Acinetobacter proteolyticus	3989	Contig	36	Illumina MiSeq
GCF_900096995.1	1096779	Acinetobacter puyangensis	3346	Scaffold	35	NA
GCF_001753595.1	1262585	Acinetobacter qingfengensis	2843	Contig	74	Illumina MiSeq
GCF_000972345.1	40216	Acinetobacter radioresistens	2921	Scaffold	42	Illumina HiSeq
GCF_000368885.1	1217674	Acinetobacter radioresistens NIPH 2130	2864	Scaffold	6	Illumina
GCF_000162115.1	575589	Acinetobacter radioresistens SH164	2871	Scaffold	18	NA
GCF_000175675.1	596318	Acinetobacter radioresistens SK82	3023	Contig	82	NA
GCF_000301795.1	1221310	Acinetobacter radioresistens TG02010	2732	Contig	38	Illumina GA-II
GCF_000286595.1	903900	Acinetobacter radioresistens WC-A-157	2862	Contig	21	454; Illumina
GCF_000829675.1	632955	Acinetobacter rudis	3505	Contig	151	Illumina MiSeq
GCF_000413895.1	421052	Acinetobacter rudis CIP 110305	3493	Scaffold	11	Illumina
GCF_001485065.1	108981	Acinetobacter schindleri	2960	Contig	98	454 GS-FLX Titanium; Illumina HiSeq 1000
GCF_000368625.1	1217988	Acinetobacter schindleri CIP 107287	3043	Scaffold	18	Illumina
GCF_000368465.1	1217675	Acinetobacter schindleri NIPH 900	3063	Scaffold	12	Illumina
GCF_000301815.1	1221311	Acinetobacter schindleri TG19614	2911	Contig	159	Illumina GA-II
GCF_000368065.1	1530123	Acinetobacter seifertii	3772	Scaffold	16	Illumina
GCF_000760595.1	487316	Acinetobacter soli	3044	Contig	33	Illumina MiSeq
GCF_000368705.1	1217676	Acinetobacter soli CIP 110264	3031	Scaffold	9	Illumina
GCF_000368725.1	1217677	Acinetobacter soli NIPH 2899	3075	Scaffold	3	Illumina
GCF_000633005.1	1451233	Acinetobacter soli TCM341	3164	Contig	74	Illumina HiSeq
GCF_000760555.1	202954	Acinetobacter tandoii	3758	Contig	95	Illumina MiSeq
GCF_000400735.1	1120927	Acinetobacter tandoii DSM 14970 = CIP 107469	3720	Scaffold	28	Illumina
GCF_000759995.1	202955	Acinetobacter tjernbergiae	3317	Contig	57	Illumina MiSeq
GCF_000374425.1	1120928	Acinetobacter tjernbergiae DSM 14971 = CIP 107465	3320	Scaffold	50	Illumina HiSeq 2000
GCF_000760575.1	202956	Acinetobacter towneri	2629	Contig	107	Illumina MiSeq
GCF_000368785.1	1120929	Acinetobacter towneri DSM 14962 = CIP 107472	2643	Scaffold	42	Illumina
GCF_000934145.1	108980	Acinetobacter ursingii	2860	Contig	26	Illumina HiSeq 1000
GCF_000368845.1	1257043	Acinetobacter ursingii ANC 3649	3344	Scaffold	5	Illumina
GCF_000369885.1	1217716	Acinetobacter ursingii NIPH 706	3138	Scaffold	20	Illumina
GCF_000369625.1	70346	Acinetobacter variabilis	3046	Scaffold	7	Illumina
GCF_001484985.1	52133	Acinetobacter venetianus	3159	Contig	46	454 GS-FLX Titanium; Illumina HiSeq 1000
GCF_000308235.1	1197884	Acinetobacter venetianus VE-C3	3071	Chromosome	2	454; Illumina HiSeq
GCF_001696605.3	1879050	Acinetobacter wuhouensis	3530	Complete Genome	8	Illumina HiSeq; MinION
GCF_000008485.1	272624	Legionella pneumophila subsp. pneumophila str. Philadelphia 1	2958	Complete Genome	1	NA
GCF_000006845.1	242231	Neisseria gonorrhoeae FA 1090	1916	Complete Genome	1	NA
GCF_000008805.1	122586	Neisseria meningitidis MC58	1953	Complete Genome	1	NA
GCF_001457615.1	287	Pseudomonas aeruginosa	5649	Complete Genome	1	NA
GCF_001045685.1	1123015	Pseudomonas aeruginosa DSM 50071 = NBRC 12689	5724	Complete Genome	1	PacBio
GCF_000006765.1	208964	Pseudomonas aeruginosa PAO1	5572	Complete Genome	1	NA
GCF_014524625.1	587753	Pseudomonas chlororaphis	5974	Complete Genome	1	Illumina NovaSeq; PacBio Sequel
GCF_001586155.1	53408	Pseudomonas citronellolis	6069	Complete Genome	1	PacBio
GCF_000026105.1	384676	Pseudomonas entomophila L48	5057	Complete Genome	1	NA
GCF_000237065.1	1114970	Pseudomonas fluorescens F113	5899	Complete Genome	1	NA
GCF_002355475.1	1149133	Pseudomonas furukawaii	5616	Complete Genome	2	454 GS FLX; Hiseq1000; Miseq
GCF_000007565.2	160488	Pseudomonas putida KT2440	5419	Complete Genome	1	NA
GCF_000761155.1	216142	Pseudomonas rhizosphaerae	4094	Complete Genome	1	PacBio
GCF_001661075.1	1853130	Pseudomonas silesiensis	5926	Complete Genome	1	Illumina
GCF_001294575.1	1788301	Pseudomonas versuta	4467	Complete Genome	1	PacBio RS II
GCF_001606025.1	261164	Psychrobacter alimentarius	2688	Complete Genome	2	PacBio RS II with P6-C4 chemistry
GCF_000471625.1	1354303	Psychrobacter aquaticus CMS 56	2637	Contig	38	454
GCF_016107525.1	292733	Psychrobacter aquimaris	2868	Contig	41	Illumina HiSeq
GCF_000013905.1	335284	Psychrobacter cryohalolentis K5	2497	Complete Genome	2	NA
GCF_016107575.1	180588	Psychrobacter faecalis	2491	Contig	106	Illumina HiSeq
GCF_007997305.1	45611	Psychrobacter frigidicola	2301	Contig	8	Illumina HiSeq
GCF_014652895.1	619771	Psychrobacter glaciei	2733	Scaffold	18	Illumina HiSeq X Ten
GCF_003148585.1	498	Psychrobacter immobilis	2609	Scaffold	37	Illumina HiSeq
GCF_900101915.1	112002	Psychrobacter pacificensis	2564	Scaffold	61	NA
GCF_001591185.1	1123034	Psychrobacter phenylpyruvicus DSM 7000 = NBRC 102152	2480	Contig	182	Illumina HiSeq 1000
GCF_003350005.1	147825	Psychrobacter proteolyticus	2470	Scaffold	20	Illumina HiSeq
GCF_001298525.1	45610	Psychrobacter urativorans	2380	Complete Genome	6	PacBio RS II
GCF_000146165.2	211586	Shewanella oneidensis MR-1	4141	Complete Genome	2	NA
GCF_000019585.2	360094	Xanthomonas oryzae pv. oryzae PXO99A	3660	Complete Genome	1	PacBio
