# Supplementary material for: Feature architecture aware phylogenetic profiling indicates a functional diversification of type IVa pili in the nosocomial pathogen Acinetobacter baumannii
Source: PLoS Genet. 2023 Jul 27;19(7):e1010646. doi: 10.1371/journal.pgen.1010646 (PMC10374093; doi:10.1371/journal.pgen.1010646)
Supplement: S4 Table — (XLSX) [file pgen.1010646.s020.xlsx]

## Sheet: Tabelle1
S4 Table. Primers used in this study.
Primer No.	Sequence 5‘→ 3‘
1	ATATTCATATTAAGGGATGACTTATGAATAAG
2	TATTAACGCTTACAATTTAGATTCTTCACTGCCAAACC
3	TGCATTAACGGATAAGCAAAC
4	TAACTTTGATATGAAGGGATAG
5	ATTTCCCCGAAAAGTGCCACCACATGAAAGTAACCCTG
6	CACAATCGCTCATTATGAACCTGGTGCC
7	GTTCATAATGAGCGATTGTGTGTAGGCTGG
8	TCATCCCTTAATATGAATATCCTCCTTAGTTCCTATTC
9	CTAAATTGTAAGCGTTAATATTTTGTTAAAATTCGC
10	GTGGCACTTTTCGGGGAAATG
11	GCATGGTACCCGGGTGCCACACTTATTG
12	GCATCTCGAGGTTCCTTCTAGCGATAGC
13	TGTTTTTTTACCTGCTGTAGGTGAG
14	CCTACTCAGAGTTCACAAGGCGTAACAG
15	ATATGTGGTTGTCCCCATTAAG
16	GCAGATAGCGGTATTCCAAAATC
17	CGTCGACCTCGAGGTTCCTTCTAGCGTGTTTCATACCAAC
18	GGTTCATAATGGGGAATATCATGAGAAATTTAAATCAAAAAAAACC
19	GATATTCCCCATTATGAACCTGG
20	AAGGAACCTCGAGGTCGAC
