# Supplementary material for: Feature architecture aware phylogenetic profiling indicates a functional diversification of type IVa pili in the nosocomial pathogen Acinetobacter baumannii
Source: PLoS Genet. 2023 Jul 27;19(7):e1010646. doi: 10.1371/journal.pgen.1010646 (PMC10374093; doi:10.1371/journal.pgen.1010646)
Supplement: S1 Data — The corresponding data files are available online via figshare: https://figshare.com/articles/dataset/_/21964535 and can be viewed with PhyloProfile [99]. (ZIP) [file pgen.1010646.s021.zip]

Archive with 15 entries (13 files):
- S1_Data/
- S1_Data/type_IV_pilus.phyloprofile
- S1_Data/type_IV_pilus.domains
- S1_Data/.DS_Store
- S1_Data/type_IV_pilus.nwk
- S1_Data/taxonomy_data/
- S1_Data/taxonomy_data/idList.txt
- S1_Data/taxonomy_data/newTaxa.txt
- S1_Data/taxonomy_data/.DS_Store
- S1_Data/taxonomy_data/taxonNamesReduced.txt
- S1_Data/taxonomy_data/rankList.txt
- S1_Data/taxonomy_data/taxonomyMatrix.txt
- S1_Data/README
- S1_Data/type_IV_pilus.fa
- S1_Data/type_IV_pilus.txt
