# Supplementary material for: Feature architecture aware phylogenetic profiling indicates a functional diversification of type IVa pili in the nosocomial pathogen Acinetobacter baumannii
Source: PLoS Genet. 2023 Jul 27;19(7):e1010646. doi: 10.1371/journal.pgen.1010646 (PMC10374093; doi:10.1371/journal.pgen.1010646)
Supplement: S1 Data — The corresponding data files are available online via figshare: https://figshare.com/articles/dataset/_/21964535 and can be viewed with PhyloProfile [99]. (ZIP) [file pgen.1010646.s021.zip › S1_Data/type_IV_pilus.phyloprofile]

geneID	ncbiID	orthoID	FAS_F	FAS_B
PilV	ncbi999999107	WP_002194578.1|GCF_900107285@595670@1|WP_171259170.1|1	0.9947199999999999	0.9947199999999999
PilV	ncbi1000002027	WP_002194578.1|GCF_900101915@1000002027@1|WP_075105693.1|1	0.99298	0.88642
PilV	ncbi999999108	WP_002194578.1|GCF_900096995@1096779@1|WP_097078805.1|1	0.99478	0.9017200000000001
PilV	ncbi999999009	WP_002194578.1|GCF_900197575@1229165@1|WP_088823526.1|1	0.9927699999999999	0.9927699999999999
PilV	ncbi999999109	WP_002194578.1|GCF_900096955@1219383@1|WP_092748661.1|1	0.9962199999999999	0.99637
PilV	ncbi999999110	WP_002194578.1|GCF_900096915@281375@1|WP_092618933.1|1	0.9967599999999999	0.9967599999999999
PilV	ncbi999999111	WP_002194578.1|GCF_900096895@1226327@1|WP_092820176.1|1	0.9949299999999999	0.9949299999999999
PilV	ncbi999999112	WP_002194578.1|GCF_900095025@1673609@1|WP_092718858.1|1	0.99637	0.99637
PilV	ncbi1000002025	WP_002194578.1|GCF_016107525@1000002025@1|WP_198332187.1|1	0.97366	0.97366
PilV	ncbi1000002024	WP_002194578.1|GCF_014652895@1000002024@1|WP_189583027.1|1	0.9938799999999999	0.9938799999999999
PilV	ncbi1000002028	WP_002194578.1|GCF_016107575@1000002028@1|WP_145989809.1|1	0.9964	0.9964
PilV	ncbi1000002044	WP_002194578.1|GCF_014524625@1000002044@1|WP_009050941.1|1	0.99442	0.88831
PilV	ncbi1000002032	WP_002194578.1|GCF_007997305@1000002032@1|WP_147223716.1|1	0.9980499999999999	0.8724099999999999
PilV	ncbi1000002039	WP_002194578.1|GCF_002355475@1000002039@1|WP_004420128.1|1	0.9961599999999999	0.99601
PilV	ncbi1000002026	WP_002194578.1|GCF_003148585@1000002026@1|WP_109591227.1|1	0.76579	0.99274
PilV	ncbi1000002030	WP_002194578.1|GCF_003350005@1000002030@1|WP_114701532.1|1	0.99418	0.99418
PilV	ncbi999999510	WP_002194578.1|GCF_002166815@1285584@1|WP_002051742.1|1	0.99664	0.99664
PilV	ncbi999999508	WP_002194578.1|GCF_002174125@1582270@1|WP_087620911.1|1	0.9967299999999999	0.9967299999999999
PilV	ncbi999999852	WP_002194578.1|GCF_001951035@1388759@1|WP_085916952.1|1	1.0	1.0
PilV	ncbi999999512	WP_002194578.1|GCF_002165375@2004650@2|WP_087512163.1|1	0.54011	0.99763
PilV	ncbi999999381	WP_002194578.1|GCF_002233755@2006115@1|WP_089605890.1|1	0.9936699999999999	0.9936699999999999
PilV	ncbi1000000090	WP_002194578.1|GCF_001753595@1262585@1|WP_070071004.1|1	0.99523	0.99523
PilV	ncbi1000000089	WP_002194578.1|GCF_001753605@1776741@1|WP_070076070.1|1	0.9952599999999999	0.9952599999999999
PilV	ncbi1000000110	WP_002194578.1|GCF_001707755@1891224@1|WP_068889135.1|1	0.99766	0.99766
PilV	ncbi1000000152	WP_002194578.1|GCF_001704615@1871111@3|WP_065993762.1|1	0.9949299999999999	0.9949299999999999
PilV	ncbi1000000187	WP_002194578.1|GCF_001678755@1443941@1|WP_067762985.1|1	0.76921	0.99715
PilV	ncbi1000000158	WP_002194578.1|GCF_001696605@1879050@3|WP_068973814.1|1	0.9934	0.9001600000000001
PilV	ncbi1000002038	WP_002194578.1|GCF_001661075@1000002038@1|WP_064675826.1|1	0.9919899999999999	0.99181
PilV	ncbi1000000153	WP_002194578.1|GCF_001704115@1789224@1|WP_067551613.1|1	0.41252999999999995	0.7918499999999999
PilV	ncbi1000002023	WP_002194578.1|GCF_001606025@1000002023@1|WP_062845804.1|1	0.9951399999999999	0.9951399999999999
PilV	ncbi1000000434	WP_002194578.1|GCF_001605895@1806892@1|WP_067669205.1|1	0.99397	0.99397
PilV	ncbi1000002043	WP_002194578.1|GCF_001586155@1000002043@1|WP_061560710.1|1	0.94873	0.9515199999999999
PilV	ncbi1000002029	WP_002194578.1|GCF_001591185@1000002029@1|WP_037031903.1|1	0.8009099999999998	0.99454
PilV	ncbi1000000454	WP_002194578.1|GCF_001544395@1431338@1|WP_002194578.1|1	1.0	1.0
PilV	ncbi1000000502	WP_002194578.1|GCF_001485065@108981@1|WP_004896239.1|1	0.99271	0.99271
PilV	ncbi1000002034	WP_002194578.1|GCF_001457615@1000002034@1|WP_003119423.1|1	0.755	0.99766
PilV	ncbi1000000504	WP_002194578.1|GCF_001485025@202951@1|WP_005013168.1|1	0.99715	0.99715
PilV	ncbi1000000506	WP_002194578.1|GCF_001484985@52133@1|WP_007480684.1|1	0.99379	0.88882
PilV	ncbi1000000505	WP_002194578.1|GCF_001485005@202950@1|WP_004923832.1|1	0.9954099999999999	0.9954099999999999
PilV	ncbi1000000703	WP_002194578.1|GCF_001307195@1324350@1|WP_054580910.1|1	0.43386	0.8932599999999999
PilV	ncbi1000002035	WP_002194578.1|GCF_001045685@1000002035@1|WP_003119423.1|1	0.755	0.99766
PilV	ncbi1000002041	WP_002194578.1|GCF_001294575@1000002041@1|WP_060690669.1|1	0.77992	0.99586
PilV	ncbi1000002031	WP_002194578.1|GCF_001298525@1000002031@1|WP_062534823.1|1	0.99706	0.99706
PilV	ncbi1000000735	WP_002194578.1|GCF_001028305@1409925@1|WP_002194578.1|1	1.0	1.0
PilV	ncbi1000000736	WP_002194578.1|GCF_001028265@1409927@1|WP_002194578.1|1	1.0	1.0
PilV	ncbi1000000733	WP_002194578.1|GCF_001028325@1409923@1|WP_002194578.1|1	1.0	1.0
PilV	ncbi1000000732	WP_002194578.1|GCF_001028335@1409924@1|WP_002194578.1|1	1.0	1.0
PilV	ncbi1000000766	WP_002194578.1|GCF_000964095@756892@1|WP_045795276.1|1	0.9951099999999999	0.9951099999999999
PilV	ncbi1000000737	WP_002194578.1|GCF_001027885@1409928@1|WP_085916952.1|1	1.0	1.0
PilV	ncbi1000000754	WP_002194578.1|GCF_000972345@40216@1|WP_005407206.1|1	0.9919899999999999	0.9919899999999999
PilV	ncbi1000000803	WP_002194578.1|GCF_000934145@108980@1|WP_004988663.1|1	0.9972699999999999	0.9972699999999999
PilV	ncbi1000000767	WP_002194578.1|GCF_000964015@396323@1|WP_045792568.1|1	0.9945999999999999	0.90346
PilV	ncbi1000000769	WP_002194578.1|GCF_000962795@134533@1|WP_046739969.1|1	0.9954999999999999	0.89905
PilV	ncbi1000000811	WP_002194578.1|GCF_000931715@262668@1|WP_005059890.1|1	0.9954999999999999	0.89086
PilV	ncbi1000000780	WP_002194578.1|GCF_000949655@40214@1|WP_004691463.1|1	0.9949299999999999	0.9949299999999999
PilV	ncbi1000000812	WP_002194578.1|GCF_000931695@134534@1|WP_016542745.1|1	0.9946599999999999	0.9946299999999999
PilV	ncbi1000000827	WP_002194578.1|GCF_000830135@29430@1|WP_005086996.1|1	0.7695999999999998	0.99766
PilV	ncbi1000000830	WP_002194578.1|GCF_000829675@632955@1|WP_016657717.1|1	0.9935499999999999	0.9935499999999999
PilV	ncbi1000000820	WP_002194578.1|GCF_000836095@28090@1|WP_004644979.1|1	0.9949299999999999	0.9949299999999999
PilV	ncbi1000000831	WP_002194578.1|GCF_000829655@106649@1|WP_004718294.1|1	0.23421999999999998	0.99535
PilV	ncbi1000000833	WP_002194578.1|GCF_000828795@1401639@1|WP_085916952.1|1	1.0	1.0
PilV	ncbi1000000839	WP_002194578.1|GCF_000816495@1353941@1|WP_039619956.1|1	0.9962799999999999	0.9962799999999999
PilV	ncbi1000000837	WP_002194578.1|GCF_000818215@471@1|WP_080758466.1|1	0.48492	0.99841
PilV	ncbi1000001055	WP_002194578.1|GCF_000770905@1100846@1|WP_085916952.1|1	1.0	1.0
PilV	ncbi1000001052	WP_002194578.1|GCF_000775815@40215@1|WP_042891204.1|1	0.9949299999999999	0.9949299999999999
PilV	ncbi1000001057	WP_002194578.1|GCF_000770865@1100843@1|WP_085916952.1|1	1.0	1.0
PilV	ncbi1000001056	WP_002194578.1|GCF_000770885@1100844@1|WP_085916952.1|1	1.0	1.0
PilV	ncbi1000001058	WP_002194578.1|GCF_000770815@1100842@1|WP_085916952.1|1	1.0	1.0
PilV	ncbi1000001059	WP_002194578.1|GCF_000770805@1100847@1|WP_002194578.1|1	1.0	1.0
PilV	ncbi1000001060	WP_002194578.1|GCF_000770785@1100845@1|WP_085916952.1|1	1.0	1.0
PilV	ncbi1000001065	WP_002194578.1|GCF_000761495@1507807@1|WP_044109061.1|1	0.99685	0.8914300000000001
PilV	ncbi1000002042	WP_002194578.1|GCF_000761155@1000002042@1|WP_043192814.1|1	0.9960399999999999	0.9954399999999999
PilV	ncbi1000001068	WP_002194578.1|GCF_000760595@487316@1|WP_004934294.1|1	0.9962799999999999	0.9014800000000001
PilV	ncbi1000001070	WP_002194578.1|GCF_000760555@202954@1|WP_016168684.1|1	0.99607	0.9037900000000001
PilV	ncbi1000001069	WP_002194578.1|GCF_000760575@202956@1|WP_004974521.1|1	0.99349	0.99349
PilV	ncbi1000001079	WP_002194578.1|GCF_000753985@106648@1|WP_026040258.1|1	0.9951399999999999	0.86446
PilV	ncbi1000001076	WP_002194578.1|GCF_000759995@202955@1|WP_026315783.1|1	0.99508	0.99508
PilV	ncbi1000001080	WP_002194578.1|GCF_000750855@1449755@1|WP_002194578.1|1	1.0	1.0
PilV	ncbi1000001081	WP_002194578.1|GCF_000747725@202952@1|WP_004867774.1|1	0.9977499999999999	0.9977499999999999
PilV	ncbi1000001089	WP_002194578.1|GCF_000723145@1458922@1|WP_085916952.1|1	1.0	1.0
PilV	ncbi1000001090	WP_002194578.1|GCF_000723125@1458921@1|WP_085916952.1|1	1.0	1.0
PilV	ncbi1000001091	WP_002194578.1|GCF_000723075@1458925@1|WP_085916952.1|1	1.0	1.0
PilV	ncbi1000001092	WP_002194578.1|GCF_000723065@1458926@1|WP_085916952.1|1	1.0	1.0
PilV	ncbi1000001093	WP_002194578.1|GCF_000723055@1458924@1|WP_085916952.1|1	1.0	1.0
PilV	ncbi1000001094	WP_002194578.1|GCF_000723045@1458923@1|WP_085916952.1|1	1.0	1.0
PilV	ncbi1000001095	WP_002194578.1|GCF_000722985@1458920@1|WP_085916952.1|1	1.0	1.0
PilV	ncbi1000001097	WP_002194578.1|GCF_000722965@1458919@1|WP_002194578.1|1	1.0	1.0
PilV	ncbi1000001096	WP_002194578.1|GCF_000722975@1458918@1|WP_002194578.1|1	1.0	1.0
PilV	ncbi1000001103	WP_002194578.1|GCF_000692095@1439316@1|WP_085916952.1|1	1.0	1.0
PilV	ncbi1000001101	WP_002194578.1|GCF_000695855@470@3|WP_085916952.1|1	1.0	1.0
PilV	ncbi1000001104	WP_002194578.1|GCF_000682655@1310851@1|WP_086221688.1|1	1.0	1.0
PilV	ncbi1000001107	WP_002194578.1|GCF_000682575@1310839@1|WP_086221688.1|1	1.0	1.0
PilV	ncbi1000001106	WP_002194578.1|GCF_000682595@1310815@1|WP_086221688.1|1	1.0	1.0
PilV	ncbi1000001108	WP_002194578.1|GCF_000682555@1310837@1|WP_086221688.1|1	1.0	1.0
PilV	ncbi1000001109	WP_002194578.1|GCF_000682535@1310852@1|WP_086221688.1|1	1.0	1.0
PilV	ncbi1000001111	WP_002194578.1|GCF_000682495@1310829@1|WP_085916952.1|1	1.0	1.0
PilV	ncbi1000001113	WP_002194578.1|GCF_000682455@1310831@1|WP_086221688.1|1	1.0	1.0
PilV	ncbi1000001112	WP_002194578.1|GCF_000682475@1310827@1|WP_002194578.1|1	1.0	1.0
PilV	ncbi1000001114	WP_002194578.1|GCF_000682435@1310736@1|WP_002194578.1|1	1.0	1.0
PilV	ncbi1000001115	WP_002194578.1|GCF_000682415@1310700@1|WP_079377921.1|1	0.9956799999999999	0.9956799999999999
PilV	ncbi1000001117	WP_002194578.1|GCF_000682375@1310673@1|WP_031961388.1|1	0.48353999999999997	0.99556
PilV	ncbi1000001116	WP_002194578.1|GCF_000682395@1310627@1|WP_086221688.1|1	1.0	1.0
PilV	ncbi1000001121	WP_002194578.1|GCF_000682275@1311097@1|WP_024436452.1|1	0.48348	0.78129
PilV	ncbi1000001120	WP_002194578.1|GCF_000682295@1310633@1|WP_024436452.1|1	0.48348	0.78129
PilV	ncbi1000001122	WP_002194578.1|GCF_000682255@1310668@1|WP_031961388.1|1	0.48353999999999997	0.99556
PilV	ncbi1000001123	WP_002194578.1|GCF_000682235@1310656@1|WP_085916952.1|1	1.0	1.0
PilV	ncbi1000001125	WP_002194578.1|GCF_000682175@1310846@1|WP_086221688.1|1	1.0	1.0
PilV	ncbi1000001124	WP_002194578.1|GCF_000682215@1310625@1|WP_031961388.1|1	0.48353999999999997	0.99556
PilV	ncbi1000001127	WP_002194578.1|GCF_000682135@1310931@1|WP_086221688.1|1	1.0	1.0
PilV	ncbi1000001128	WP_002194578.1|GCF_000682115@1310903@1|WP_085916952.1|1	1.0	1.0
PilV	ncbi1000001131	WP_002194578.1|GCF_000682055@1311142@1|WP_024436452.1|1	0.48348	0.78129
PilV	ncbi1000001130	WP_002194578.1|GCF_000682075@1311128@1|WP_085916952.1|1	1.0	1.0
PilV	ncbi1000001132	WP_002194578.1|GCF_000682035@1311137@1|WP_085941358.1|1	1.0	1.0
PilV	ncbi1000001133	WP_002194578.1|GCF_000682015@1311135@1|WP_085941358.1|1	1.0	1.0
PilV	ncbi1000001135	WP_002194578.1|GCF_000681975@1311070@1|WP_086221688.1|1	1.0	1.0
PilV	ncbi1000001134	WP_002194578.1|GCF_000681995@1311074@1|WP_086221688.1|1	1.0	1.0
PilV	ncbi1000001136	WP_002194578.1|GCF_000681955@1311069@1|WP_086221688.1|1	1.0	1.0
PilV	ncbi1000001137	WP_002194578.1|GCF_000681935@1310965@1|WP_086221688.1|1	1.0	1.0
PilV	ncbi1000001138	WP_002194578.1|GCF_000681915@1310932@1|WP_086221688.1|1	1.0	1.0
PilV	ncbi1000001139	WP_002194578.1|GCF_000681895@1310602@1|WP_086221688.1|1	1.0	1.0
PilV	ncbi1000001141	WP_002194578.1|GCF_000681855@1310573@1|WP_086221688.1|1	1.0	1.0
PilV	ncbi1000001140	WP_002194578.1|GCF_000681875@1310568@1|WP_086221688.1|1	1.0	1.0
PilV	ncbi1000001144	WP_002194578.1|GCF_000681795@1311096@1|WP_024436452.1|1	0.48348	0.78129
PilV	ncbi1000001142	WP_002194578.1|GCF_000681835@1310809@1|WP_085916952.1|1	1.0	1.0
PilV	ncbi1000001146	WP_002194578.1|GCF_000681755@1311091@1|WP_024436452.1|1	0.48348	0.78129
PilV	ncbi1000001145	WP_002194578.1|GCF_000681775@1311095@1|WP_024436452.1|1	0.48348	0.78129
PilV	ncbi1000001148	WP_002194578.1|GCF_000681695@1310584@1|WP_086221688.1|1	1.0	1.0
PilV	ncbi1000001147	WP_002194578.1|GCF_000681735@1310559@1|WP_086221688.1|1	1.0	1.0
PilV	ncbi1000001150	WP_002194578.1|GCF_000681655@1310929@1|WP_086221688.1|1	1.0	1.0
PilV	ncbi1000001149	WP_002194578.1|GCF_000681675@1310843@1|WP_086221688.1|1	1.0	1.0
PilV	ncbi1000001152	WP_002194578.1|GCF_000681615@1311117@1|WP_024436452.1|1	0.48348	0.78129
PilV	ncbi1000001151	WP_002194578.1|GCF_000681635@1310826@1|WP_031961388.1|1	0.48353999999999997	0.99556
PilV	ncbi1000001154	WP_002194578.1|GCF_000681575@1310697@1|WP_153564561.1|1	1.0	1.0
PilV	ncbi1000001153	WP_002194578.1|GCF_000681595@1310806@1|WP_086221688.1|1	1.0	1.0
PilV	ncbi1000001157	WP_002194578.1|GCF_000671675@1311136@1|WP_085941358.1|1	1.0	1.0
PilV	ncbi1000001155	WP_002194578.1|GCF_000681555@1310661@1|WP_002194578.1|1	1.0	1.0
PilV	ncbi1000001158	WP_002194578.1|GCF_000671655@1311118@1|WP_086221688.1|1	1.0	1.0
PilV	ncbi1000001159	WP_002194578.1|GCF_000671635@1311090@1|WP_024436452.1|1	0.48348	0.78129
PilV	ncbi1000001160	WP_002194578.1|GCF_000671615@1311089@1|WP_024436452.1|1	0.48348	0.78129
PilV	ncbi1000001161	WP_002194578.1|GCF_000671595@1311088@1|WP_024436452.1|1	0.48348	0.78129
PilV	ncbi1000001162	WP_002194578.1|GCF_000671575@1311066@1|WP_086221688.1|1	1.0	1.0
PilV	ncbi1000001163	WP_002194578.1|GCF_000671555@1311085@1|WP_086221688.1|1	1.0	1.0
PilV	ncbi1000001165	WP_002194578.1|GCF_000671515@1311065@1|WP_086221688.1|1	1.0	1.0
PilV	ncbi1000001164	WP_002194578.1|GCF_000671535@1311082@1|WP_086221688.1|1	1.0	1.0
PilV	ncbi1000001167	WP_002194578.1|GCF_000671475@1311092@1|WP_024436452.1|1	0.48348	0.78129
PilV	ncbi1000001166	WP_002194578.1|GCF_000671495@1311080@1|WP_086221688.1|1	1.0	1.0
PilV	ncbi1000001169	WP_002194578.1|GCF_000671415@1311093@1|WP_024436452.1|1	0.48348	0.78129
PilV	ncbi1000001168	WP_002194578.1|GCF_000671435@1310825@1|WP_086221688.1|1	1.0	1.0
PilV	ncbi1000001172	WP_002194578.1|GCF_000627775@1311144@1|WP_024436452.1|1	0.48348	0.78129
PilV	ncbi1000001170	WP_002194578.1|GCF_000633005@1451233@1|WP_025095723.1|1	0.99598	0.90133
PilV	ncbi1000001173	WP_002194578.1|GCF_000627755@1311138@1|WP_085941358.1|1	1.0	1.0
PilV	ncbi1000001174	WP_002194578.1|GCF_000627735@1311134@1|WP_086221688.1|1	1.0	1.0
PilV	ncbi1000001175	WP_002194578.1|GCF_000627715@1311126@1|WP_086221688.1|1	1.0	1.0
PilV	ncbi1000001177	WP_002194578.1|GCF_000627675@1311122@1|WP_086221688.1|1	1.0	1.0
PilV	ncbi1000001176	WP_002194578.1|GCF_000627695@1311124@1|WP_086221688.1|1	1.0	1.0
PilV	ncbi1000001178	WP_002194578.1|GCF_000627655@1311116@1|WP_024436452.1|1	0.48348	0.78129
PilV	ncbi1000001179	WP_002194578.1|GCF_000627635@1311115@1|WP_024436452.1|1	0.48348	0.78129
PilV	ncbi1000001180	WP_002194578.1|GCF_000627615@1311087@1|WP_086221688.1|1	1.0	1.0
PilV	ncbi1000001181	WP_002194578.1|GCF_000627595@1311086@1|WP_086221688.1|1	1.0	1.0
PilV	ncbi1000001182	WP_002194578.1|GCF_000627575@1311084@1|WP_086221688.1|1	1.0	1.0
PilV	ncbi1000001184	WP_002194578.1|GCF_000627535@1311081@1|WP_086221688.1|1	1.0	1.0
PilV	ncbi1000001183	WP_002194578.1|GCF_000627555@1311083@1|WP_086221688.1|1	1.0	1.0
PilV	ncbi1000001185	WP_002194578.1|GCF_000627515@1311079@1|WP_086221688.1|1	1.0	1.0
PilV	ncbi1000001186	WP_002194578.1|GCF_000627495@1311078@1|WP_086221688.1|1	1.0	1.0
PilV	ncbi1000001187	WP_002194578.1|GCF_000627415@1310840@1|WP_086221688.1|1	1.0	1.0
PilV	ncbi1000001188	WP_002194578.1|GCF_000627395@1310835@1|WP_086221688.1|1	1.0	1.0
PilV	ncbi1000001189	WP_002194578.1|GCF_000627375@1311076@1|WP_086221688.1|1	1.0	1.0
PilV	ncbi1000001190	WP_002194578.1|GCF_000627355@1311067@1|WP_153564274.1|1	1.0	1.0
PilV	ncbi1000001191	WP_002194578.1|GCF_000627335@1310954@1|WP_086221688.1|1	1.0	1.0
PilV	ncbi1000001192	WP_002194578.1|GCF_000623035@1455316@1|WP_002194578.1|1	1.0	1.0
PilV	ncbi1000001195	WP_002194578.1|GCF_000611565@1311098@1|WP_086221688.1|1	1.0	1.0
PilV	ncbi1000001193	WP_002194578.1|GCF_000623015@1455315@1|WP_002194578.1|1	1.0	1.0
PilV	ncbi1000001197	WP_002194578.1|GCF_000611525@1311075@1|WP_086221688.1|1	1.0	1.0
PilV	ncbi1000001196	WP_002194578.1|GCF_000611545@1311105@1|WP_085916952.1|1	1.0	1.0
PilV	ncbi1000001198	WP_002194578.1|GCF_000611505@1311131@1|WP_086221688.1|1	1.0	1.0
PilV	ncbi1000001199	WP_002194578.1|GCF_000611485@1311141@1|WP_024436452.1|1	0.48348	0.78129
PilV	ncbi1000001201	WP_002194578.1|GCF_000611445@1311072@1|WP_086221688.1|1	1.0	1.0
PilV	ncbi1000001200	WP_002194578.1|GCF_000611465@1311112@1|WP_024436452.1|1	0.48348	0.78129
PilV	ncbi1000001203	WP_002194578.1|GCF_000611405@1311077@1|WP_086221688.1|1	1.0	1.0
PilV	ncbi1000001202	WP_002194578.1|GCF_000611425@1311113@1|WP_086221688.1|1	1.0	1.0
PilV	ncbi1000001205	WP_002194578.1|GCF_000611365@1311110@1|WP_024436452.1|1	0.48348	0.78129
PilV	ncbi1000001207	WP_002194578.1|GCF_000611325@1311068@1|WP_086221688.1|1	1.0	1.0
PilV	ncbi1000001206	WP_002194578.1|GCF_000611345@1311073@1|WP_086221688.1|1	1.0	1.0
PilV	ncbi1000001208	WP_002194578.1|GCF_000611305@1311145@1|WP_024436452.1|1	0.48348	0.78129
PilV	ncbi1000001210	WP_002194578.1|GCF_000611265@1311071@1|WP_086221688.1|1	1.0	1.0
PilV	ncbi1000001209	WP_002194578.1|GCF_000611285@1311143@1|WP_024436452.1|1	0.48348	0.78129
PilV	ncbi1000001213	WP_002194578.1|GCF_000611205@1311108@1|WP_085941358.1|1	1.0	1.0
PilV	ncbi1000001211	WP_002194578.1|GCF_000611245@1311111@1|WP_024436452.1|1	0.48348	0.78129
PilV	ncbi1000001212	WP_002194578.1|GCF_000611225@1311109@1|WP_024436452.1|1	0.48348	0.78129
PilV	ncbi1000001214	WP_002194578.1|GCF_000611185@1311106@1|WP_085916952.1|1	1.0	1.0
PilV	ncbi1000001215	WP_002194578.1|GCF_000611165@1311107@1|WP_085916952.1|1	1.0	1.0
PilV	ncbi1000001216	WP_002194578.1|GCF_000611105@1311100@1|WP_085916952.1|1	1.0	1.0
PilV	ncbi1000001217	WP_002194578.1|GCF_000611085@1311101@1|WP_085916952.1|1	1.0	1.0
PilV	ncbi1000001219	WP_002194578.1|GCF_000611045@1311103@1|WP_085916952.1|1	1.0	1.0
PilV	ncbi1000001218	WP_002194578.1|GCF_000611065@1311099@1|WP_085916952.1|1	1.0	1.0
PilV	ncbi1000001220	WP_002194578.1|GCF_000600935@1311035@1|WP_086221688.1|1	1.0	1.0
PilV	ncbi1000001221	WP_002194578.1|GCF_000600915@1311044@1|WP_086221688.1|1	1.0	1.0
PilV	ncbi1000001222	WP_002194578.1|GCF_000600895@1311023@1|WP_024436452.1|1	0.48348	0.78129
PilV	ncbi1000001223	WP_002194578.1|GCF_000600875@1311022@1|WP_085941358.1|1	1.0	1.0
PilV	ncbi1000001224	WP_002194578.1|GCF_000600855@1311020@1|WP_024436452.1|1	0.48348	0.78129
PilV	ncbi1000001226	WP_002194578.1|GCF_000600815@1311018@1|WP_024436452.1|1	0.48348	0.78129
PilV	ncbi1000001225	WP_002194578.1|GCF_000600835@1311019@1|WP_024436452.1|1	0.48348	0.78129
PilV	ncbi1000001227	WP_002194578.1|GCF_000600795@1311017@1|WP_085941358.1|1	1.0	1.0
PilV	ncbi1000001228	WP_002194578.1|GCF_000600775@1311015@1|WP_024436452.1|1	0.48348	0.78129
PilV	ncbi1000001229	WP_002194578.1|GCF_000600755@1311024@1|WP_024436452.1|1	0.48348	0.78129
PilV	ncbi1000001231	WP_002194578.1|GCF_000600715@1311033@1|WP_086221688.1|1	1.0	1.0
PilV	ncbi1000001230	WP_002194578.1|GCF_000600735@1311016@1|WP_024436452.1|1	0.48348	0.78129
PilV	ncbi1000001233	WP_002194578.1|GCF_000600675@1311031@1|WP_086221688.1|1	1.0	1.0
PilV	ncbi1000001232	WP_002194578.1|GCF_000600695@1311032@1|WP_086221688.1|1	1.0	1.0
PilV	ncbi1000001235	WP_002194578.1|GCF_000600635@1311028@1|WP_086221688.1|1	1.0	1.0
PilV	ncbi1000001234	WP_002194578.1|GCF_000600655@1311029@1|WP_086221688.1|1	1.0	1.0
PilV	ncbi1000001237	WP_002194578.1|GCF_000600595@1311043@1|WP_086221688.1|1	1.0	1.0
PilV	ncbi1000001236	WP_002194578.1|GCF_000600615@1311027@1|WP_086221688.1|1	1.0	1.0
PilV	ncbi1000001238	WP_002194578.1|GCF_000600575@1311042@1|WP_086221688.1|1	1.0	1.0
PilV	ncbi1000001239	WP_002194578.1|GCF_000600555@1311041@1|WP_086221688.1|1	1.0	1.0
PilV	ncbi1000001240	WP_002194578.1|GCF_000600535@1311040@1|WP_086221688.1|1	1.0	1.0
PilV	ncbi1000001241	WP_002194578.1|GCF_000600515@1311039@1|WP_086221688.1|1	1.0	1.0
PilV	ncbi1000001242	WP_002194578.1|GCF_000600495@1311038@1|WP_086221688.1|1	1.0	1.0
PilV	ncbi1000001243	WP_002194578.1|GCF_000600475@1311037@1|WP_086221688.1|1	1.0	1.0
PilV	ncbi1000001244	WP_002194578.1|GCF_000600455@1311047@1|WP_086221688.1|1	1.0	1.0
PilV	ncbi1000001246	WP_002194578.1|GCF_000600415@1311045@1|WP_086221688.1|1	1.0	1.0
PilV	ncbi1000001245	WP_002194578.1|GCF_000600435@1311036@1|WP_086221688.1|1	1.0	1.0
PilV	ncbi1000001247	WP_002194578.1|GCF_000600395@1311046@1|WP_086221688.1|1	1.0	1.0
PilV	ncbi1000001248	WP_002194578.1|GCF_000600375@1311048@1|WP_086221688.1|1	1.0	1.0
PilV	ncbi1000001249	WP_002194578.1|GCF_000592755@1310964@1|WP_086221688.1|1	1.0	1.0
PilV	ncbi1000001250	WP_002194578.1|GCF_000592735@1310978@1|WP_086221688.1|1	1.0	1.0
PilV	ncbi1000001253	WP_002194578.1|GCF_000592675@1310975@1|WP_086221688.1|1	1.0	1.0
PilV	ncbi1000001251	WP_002194578.1|GCF_000592715@1310977@1|WP_086221688.1|1	1.0	1.0
PilV	ncbi1000001252	WP_002194578.1|GCF_000592695@1310976@1|WP_086221688.1|1	1.0	1.0
PilV	ncbi1000001254	WP_002194578.1|GCF_000592655@1310984@1|WP_086221688.1|1	1.0	1.0
PilV	ncbi1000001255	WP_002194578.1|GCF_000592635@1310970@1|WP_086221688.1|1	1.0	1.0
PilV	ncbi1000001257	WP_002194578.1|GCF_000592595@1311012@1|WP_086221688.1|1	1.0	1.0
PilV	ncbi1000001256	WP_002194578.1|GCF_000592615@1311013@1|WP_086221688.1|1	1.0	1.0
PilV	ncbi1000001258	WP_002194578.1|GCF_000592575@1311010@1|WP_086221688.1|1	1.0	1.0
PilV	ncbi1000001259	WP_002194578.1|GCF_000592555@1311009@1|WP_086221688.1|1	1.0	1.0
PilV	ncbi1000001261	WP_002194578.1|GCF_000592515@1311006@1|WP_086221688.1|1	1.0	1.0
PilV	ncbi1000001263	WP_002194578.1|GCF_000592475@1310981@1|WP_086221688.1|1	1.0	1.0
PilV	ncbi1000001260	WP_002194578.1|GCF_000592535@1311007@1|WP_086221688.1|1	1.0	1.0
PilV	ncbi1000001262	WP_002194578.1|GCF_000592495@1310982@1|WP_086221688.1|1	1.0	1.0
PilV	ncbi1000001265	WP_002194578.1|GCF_000592435@1310979@1|WP_086221688.1|1	1.0	1.0
PilV	ncbi1000001266	WP_002194578.1|GCF_000592415@1310918@1|WP_086221688.1|1	1.0	1.0
PilV	ncbi1000001264	WP_002194578.1|GCF_000592455@1310980@1|WP_086221688.1|1	1.0	1.0
PilV	ncbi1000001267	WP_002194578.1|GCF_000592395@1310924@1|WP_086221688.1|1	1.0	1.0
PilV	ncbi1000001268	WP_002194578.1|GCF_000592375@1310923@1|WP_086221688.1|1	1.0	1.0
PilV	ncbi1000001269	WP_002194578.1|GCF_000592355@1310919@1|WP_086221688.1|1	1.0	1.0
PilV	ncbi1000001270	WP_002194578.1|GCF_000592335@1310925@1|WP_086221688.1|1	1.0	1.0
PilV	ncbi1000001271	WP_002194578.1|GCF_000592315@1310921@1|WP_086221688.1|1	1.0	1.0
PilV	ncbi1000001273	WP_002194578.1|GCF_000592275@1310930@1|WP_086221688.1|1	1.0	1.0
PilV	ncbi1000001272	WP_002194578.1|GCF_000592295@1310933@1|WP_086221688.1|1	1.0	1.0
PilV	ncbi1000001274	WP_002194578.1|GCF_000592255@1310926@1|WP_086221688.1|1	1.0	1.0
PilV	ncbi1000001275	WP_002194578.1|GCF_000592235@1310920@1|WP_086221688.1|1	1.0	1.0
PilV	ncbi1000001276	WP_002194578.1|GCF_000592215@1310942@1|WP_086221688.1|1	1.0	1.0
PilV	ncbi1000001277	WP_002194578.1|GCF_000592195@1310941@1|WP_086221688.1|1	1.0	1.0
PilV	ncbi1000001278	WP_002194578.1|GCF_000592175@1310940@1|WP_086221688.1|1	1.0	1.0
PilV	ncbi1000001279	WP_002194578.1|GCF_000592155@1310939@1|WP_086221688.1|1	1.0	1.0
PilV	ncbi1000001280	WP_002194578.1|GCF_000592135@1310938@1|WP_086221688.1|1	1.0	1.0
PilV	ncbi1000001281	WP_002194578.1|GCF_000592115@1310936@1|WP_086221688.1|1	1.0	1.0
PilV	ncbi1000001283	WP_002194578.1|GCF_000592075@1310915@1|WP_086221688.1|1	1.0	1.0
PilV	ncbi1000001282	WP_002194578.1|GCF_000592095@1310935@1|WP_086221688.1|1	1.0	1.0
PilV	ncbi1000001284	WP_002194578.1|GCF_000592055@1310945@1|WP_086221688.1|1	1.0	1.0
PilV	ncbi1000001285	WP_002194578.1|GCF_000592035@1310943@1|WP_086221688.1|1	1.0	1.0
PilV	ncbi1000001286	WP_002194578.1|GCF_000592015@1310917@1|WP_086221688.1|1	1.0	1.0
PilV	ncbi1000001287	WP_002194578.1|GCF_000591995@1310916@1|WP_086221688.1|1	1.0	1.0
PilV	ncbi1000001288	WP_002194578.1|GCF_000591975@1310934@1|WP_086221688.1|1	1.0	1.0
PilV	ncbi1000001289	WP_002194578.1|GCF_000591955@1310983@1|WP_086221688.1|1	1.0	1.0
PilV	ncbi1000001290	WP_002194578.1|GCF_000591935@1310990@1|WP_086221688.1|1	1.0	1.0
PilV	ncbi1000001291	WP_002194578.1|GCF_000591915@1311003@1|WP_086221688.1|1	1.0	1.0
PilV	ncbi1000001293	WP_002194578.1|GCF_000591875@1310989@1|WP_086221688.1|1	1.0	1.0
PilV	ncbi1000001292	WP_002194578.1|GCF_000591895@1311004@1|WP_086221688.1|1	1.0	1.0
PilV	ncbi1000001294	WP_002194578.1|GCF_000591855@1310988@1|WP_086221688.1|1	1.0	1.0
PilV	ncbi1000001295	WP_002194578.1|GCF_000591835@1310985@1|WP_086221688.1|1	1.0	1.0
PilV	ncbi1000001296	WP_002194578.1|GCF_000591815@1310991@1|WP_086221688.1|1	1.0	1.0
PilV	ncbi1000001297	WP_002194578.1|GCF_000591795@1310949@1|WP_086221688.1|1	1.0	1.0
PilV	ncbi1000001298	WP_002194578.1|GCF_000591775@1310972@1|WP_086221688.1|1	1.0	1.0
PilV	ncbi1000001299	WP_002194578.1|GCF_000591755@1310971@1|WP_086221688.1|1	1.0	1.0
PilV	ncbi1000001300	WP_002194578.1|GCF_000591735@1310986@1|WP_086221688.1|1	1.0	1.0
PilV	ncbi1000001301	WP_002194578.1|GCF_000591715@1310992@1|WP_086221688.1|1	1.0	1.0
PilV	ncbi1000001302	WP_002194578.1|GCF_000591695@1310944@1|WP_086221688.1|1	1.0	1.0
PilV	ncbi1000001303	WP_002194578.1|GCF_000591675@1310953@1|WP_086221688.1|1	1.0	1.0
PilV	ncbi1000001304	WP_002194578.1|GCF_000591655@1310951@1|WP_086221688.1|1	1.0	1.0
PilV	ncbi1000001306	WP_002194578.1|GCF_000591615@1310961@1|WP_086221688.1|1	1.0	1.0
PilV	ncbi1000001305	WP_002194578.1|GCF_000591635@1310955@1|WP_086221688.1|1	1.0	1.0
PilV	ncbi1000001307	WP_002194578.1|GCF_000591595@1310956@1|WP_086221688.1|1	1.0	1.0
PilV	ncbi1000001309	WP_002194578.1|GCF_000589835@1310887@1|WP_086221688.1|1	1.0	1.0
PilV	ncbi1000001311	WP_002194578.1|GCF_000589795@1310897@1|WP_085916952.1|1	1.0	1.0
PilV	ncbi1000001308	WP_002194578.1|GCF_000591575@1310948@1|WP_086221688.1|1	1.0	1.0
PilV	ncbi1000001313	WP_002194578.1|GCF_000589755@1310899@1|WP_085916952.1|1	1.0	1.0
PilV	ncbi1000001310	WP_002194578.1|GCF_000589815@1310898@1|WP_085916952.1|1	1.0	1.0
PilV	ncbi1000001312	WP_002194578.1|GCF_000589775@1310904@1|WP_085916952.1|1	1.0	1.0
PilV	ncbi1000001317	WP_002194578.1|GCF_000589675@1310901@1|WP_085916952.1|1	1.0	1.0
PilV	ncbi1000001316	WP_002194578.1|GCF_000589695@1310902@1|WP_085916952.1|1	1.0	1.0
PilV	ncbi1000001315	WP_002194578.1|GCF_000589715@1310889@1|WP_086221688.1|1	1.0	1.0
PilV	ncbi1000001314	WP_002194578.1|GCF_000589735@1310890@1|WP_086221688.1|1	1.0	1.0
PilV	ncbi1000001319	WP_002194578.1|GCF_000589635@1310881@1|WP_086221688.1|1	1.0	1.0
PilV	ncbi1000001318	WP_002194578.1|GCF_000589655@1310900@1|WP_085916952.1|1	1.0	1.0
PilV	ncbi1000001320	WP_002194578.1|GCF_000589615@1310880@1|WP_086221688.1|1	1.0	1.0
PilV	ncbi1000001321	WP_002194578.1|GCF_000589595@1310879@1|WP_086221688.1|1	1.0	1.0
PilV	ncbi1000001322	WP_002194578.1|GCF_000589575@1310878@1|WP_086221688.1|1	1.0	1.0
PilV	ncbi1000001323	WP_002194578.1|GCF_000589555@1310877@1|WP_086221688.1|1	1.0	1.0
PilV	ncbi1000001324	WP_002194578.1|GCF_000589535@1310884@1|WP_086221688.1|1	1.0	1.0
PilV	ncbi1000001325	WP_002194578.1|GCF_000589515@1310875@1|WP_086221688.1|1	1.0	1.0
PilV	ncbi1000001326	WP_002194578.1|GCF_000589495@1310855@1|WP_086221688.1|1	1.0	1.0
PilV	ncbi1000001327	WP_002194578.1|GCF_000589475@1310860@1|WP_086221688.1|1	1.0	1.0
PilV	ncbi1000001329	WP_002194578.1|GCF_000589435@1310868@1|WP_086221688.1|1	1.0	1.0
PilV	ncbi1000001328	WP_002194578.1|GCF_000589455@1310869@1|WP_086221688.1|1	1.0	1.0
PilV	ncbi1000001330	WP_002194578.1|GCF_000589415@1310867@1|WP_086221688.1|1	1.0	1.0
PilV	ncbi1000001331	WP_002194578.1|GCF_000589395@1310866@1|WP_086221688.1|1	1.0	1.0
PilV	ncbi1000001332	WP_002194578.1|GCF_000589375@1310865@1|WP_086221688.1|1	1.0	1.0
PilV	ncbi1000001333	WP_002194578.1|GCF_000589355@1310882@1|WP_086221688.1|1	1.0	1.0
PilV	ncbi1000001336	WP_002194578.1|GCF_000589295@1310885@1|WP_086221688.1|1	1.0	1.0
PilV	ncbi1000001335	WP_002194578.1|GCF_000589315@1310886@1|WP_086221688.1|1	1.0	1.0
PilV	ncbi1000001337	WP_002194578.1|GCF_000589275@1310894@1|WP_086221688.1|1	1.0	1.0
PilV	ncbi1000001347	WP_002194578.1|GCF_000589075@1310870@1|WP_086221688.1|1	1.0	1.0
PilV	ncbi1000001341	WP_002194578.1|GCF_000589195@1310861@1|WP_086221688.1|1	1.0	1.0
PilV	ncbi1000001346	WP_002194578.1|GCF_000589095@1310872@1|WP_086221688.1|1	1.0	1.0
PilV	ncbi1000001348	WP_002194578.1|GCF_000589055@1310863@1|WP_086221688.1|1	1.0	1.0
PilV	ncbi1000001349	WP_002194578.1|GCF_000589035@1310858@1|WP_086221688.1|1	1.0	1.0
PilV	ncbi1000001350	WP_002194578.1|GCF_000589015@1310857@1|WP_086221688.1|1	1.0	1.0
PilV	ncbi1000001351	WP_002194578.1|GCF_000588995@1310859@1|WP_086221688.1|1	1.0	1.0
PilV	ncbi1000001352	WP_002194578.1|GCF_000588975@1310864@1|WP_086221688.1|1	1.0	1.0
PilV	ncbi1000001354	WP_002194578.1|GCF_000588935@1310888@1|WP_086221688.1|1	1.0	1.0
PilV	ncbi1000001355	WP_002194578.1|GCF_000588915@1310892@1|WP_086221688.1|1	1.0	1.0
PilV	ncbi1000001353	WP_002194578.1|GCF_000588955@1310862@1|WP_086221688.1|1	1.0	1.0
PilV	ncbi1000001356	WP_002194578.1|GCF_000588895@1310893@1|WP_086221688.1|1	1.0	1.0
PilV	ncbi1000001357	WP_002194578.1|GCF_000588815@1310768@1|WP_086221688.1|1	1.0	1.0
PilV	ncbi1000001358	WP_002194578.1|GCF_000588795@1310796@1|WP_086221688.1|1	1.0	1.0
PilV	ncbi1000001359	WP_002194578.1|GCF_000588775@1310776@1|WP_031961388.1|1	0.48353999999999997	0.99556
PilV	ncbi1000001360	WP_002194578.1|GCF_000588755@1310762@1|WP_024436452.1|1	0.48348	0.78129
PilV	ncbi1000001364	WP_002194578.1|GCF_000588675@1310784@1|WP_002194578.1|1	1.0	1.0
PilV	ncbi1000001361	WP_002194578.1|GCF_000588735@1310775@1|WP_086221688.1|1	1.0	1.0
PilV	ncbi1000001363	WP_002194578.1|GCF_000588695@1310777@1|WP_086221688.1|1	1.0	1.0
PilV	ncbi1000001365	WP_002194578.1|GCF_000588655@1310802@1|WP_085916952.1|1	1.0	1.0
PilV	ncbi1000001367	WP_002194578.1|GCF_000588615@1310782@1|WP_031961388.1|1	0.48353999999999997	0.99556
PilV	ncbi1000001369	WP_002194578.1|GCF_000588575@1310797@1|WP_085916952.1|1	1.0	1.0
PilV	ncbi1000001366	WP_002194578.1|GCF_000588635@1310767@1|WP_086221688.1|1	1.0	1.0
PilV	ncbi1000001370	WP_002194578.1|GCF_000588555@1310803@1|WP_085916952.1|1	1.0	1.0
PilV	ncbi1000001373	WP_002194578.1|GCF_000588495@1310763@1|WP_086221688.1|1	1.0	1.0
PilV	ncbi1000001375	WP_002194578.1|GCF_000588455@1310780@1|WP_086221688.1|1	1.0	1.0
PilV	ncbi1000001374	WP_002194578.1|GCF_000588475@1310778@1|WP_002194578.1|1	1.0	1.0
PilV	ncbi1000001376	WP_002194578.1|GCF_000588435@1310794@1|WP_086221688.1|1	1.0	1.0
PilV	ncbi1000001380	WP_002194578.1|GCF_000588355@1310760@1|WP_024436452.1|1	0.48348	0.78129
PilV	ncbi1000001382	WP_002194578.1|GCF_000588315@1310787@1|WP_085916952.1|1	1.0	1.0
PilV	ncbi1000001379	WP_002194578.1|GCF_000588375@1310793@1|WP_086221688.1|1	1.0	1.0
PilV	ncbi1000001383	WP_002194578.1|GCF_000588295@1310792@1|WP_024436452.1|1	0.48348	0.78129
PilV	ncbi1000001388	WP_002194578.1|GCF_000588195@1310781@1|WP_002194578.1|1	1.0	1.0
PilV	ncbi1000001387	WP_002194578.1|GCF_000588215@1310785@1|WP_086221688.1|1	1.0	1.0
PilV	ncbi1000001386	WP_002194578.1|GCF_000588235@1310798@1|WP_031961388.1|1	0.48353999999999997	0.99556
PilV	ncbi1000001389	WP_002194578.1|GCF_000588175@1310755@1|WP_024436452.1|1	0.48348	0.78129
PilV	ncbi1000001391	WP_002194578.1|GCF_000588135@1310770@1|WP_002194578.1|1	1.0	1.0
PilV	ncbi1000001390	WP_002194578.1|GCF_000588155@1310774@1|WP_086221688.1|1	1.0	1.0
PilV	ncbi1000001392	WP_002194578.1|GCF_000588115@1310769@1|WP_085941358.1|1	1.0	1.0
PilV	ncbi1000001394	WP_002194578.1|GCF_000588075@1310771@1|WP_024436452.1|1	0.48348	0.78129
PilV	ncbi1000001395	WP_002194578.1|GCF_000588055@1310801@1|WP_085916952.1|1	1.0	1.0
PilV	ncbi1000001399	WP_002194578.1|GCF_000587975@1310758@1|WP_024436452.1|1	0.48348	0.78129
PilV	ncbi1000001396	WP_002194578.1|GCF_000588035@1310786@1|WP_002194578.1|1	1.0	1.0
PilV	ncbi1000001401	WP_002194578.1|GCF_000587935@1310757@1|WP_024436452.1|1	0.48348	0.78129
PilV	ncbi1000001400	WP_002194578.1|GCF_000587955@1310783@1|WP_031961388.1|1	0.48353999999999997	0.99556
PilV	ncbi1000001402	WP_002194578.1|GCF_000587915@1310765@1|WP_024436452.1|1	0.48348	0.78129
PilV	ncbi1000001403	WP_002194578.1|GCF_000587895@1310799@1|WP_086221688.1|1	1.0	1.0
PilV	ncbi1000001406	WP_002194578.1|GCF_000584895@1310729@1|WP_085916952.1|1	1.0	1.0
PilV	ncbi1000001405	WP_002194578.1|GCF_000586635@1434212@1|WP_002194578.1|1	1.0	1.0
PilV	ncbi1000001404	WP_002194578.1|GCF_000587875@1310789@1|WP_085916952.1|1	1.0	1.0
PilV	ncbi1000001407	WP_002194578.1|GCF_000584875@1310738@1|WP_085916952.1|1	1.0	1.0
PilV	ncbi1000001408	WP_002194578.1|GCF_000584855@1310721@1|WP_031961388.1|1	0.48353999999999997	0.99556
PilV	ncbi1000001411	WP_002194578.1|GCF_000584775@1310713@1|WP_086221688.1|1	1.0	1.0
PilV	ncbi1000001412	WP_002194578.1|GCF_000584755@1310716@1|WP_086221688.1|1	1.0	1.0
PilV	ncbi1000001409	WP_002194578.1|GCF_000584835@1310718@1|WP_086221688.1|1	1.0	1.0
PilV	ncbi1000001413	WP_002194578.1|GCF_000584735@1310751@1|WP_024436452.1|1	0.48348	0.78129
PilV	ncbi1000001416	WP_002194578.1|GCF_000584675@1310747@1|WP_086221688.1|1	1.0	1.0
PilV	ncbi1000001415	WP_002194578.1|GCF_000584695@1310750@1|WP_086300325.1|1	1.0	1.0
PilV	ncbi1000001414	WP_002194578.1|GCF_000584715@1310725@1|WP_100223341.1|1	1.0	1.0
PilV	ncbi1000001418	WP_002194578.1|GCF_000584635@1310742@1|WP_024436452.1|1	0.48348	0.78129
PilV	ncbi1000001422	WP_002194578.1|GCF_000584555@1310732@1|WP_086221688.1|1	1.0	1.0
PilV	ncbi1000001417	WP_002194578.1|GCF_000584655@1310731@1|WP_086221688.1|1	1.0	1.0
PilV	ncbi1000001420	WP_002194578.1|GCF_000584595@1310737@1|WP_085941358.1|1	1.0	1.0
PilV	ncbi1000001424	WP_002194578.1|GCF_000584515@1310733@1|WP_031961388.1|1	0.48353999999999997	0.99556
PilV	ncbi1000001423	WP_002194578.1|GCF_000584535@1310744@1|WP_024436452.1|1	0.48348	0.78129
PilV	ncbi1000001426	WP_002194578.1|GCF_000584475@1310743@1|WP_086221688.1|1	1.0	1.0
PilV	ncbi1000001425	WP_002194578.1|GCF_000584495@1310730@1|WP_085916952.1|1	1.0	1.0
PilV	ncbi1000001427	WP_002194578.1|GCF_000584455@1310752@1|WP_002194578.1|1	1.0	1.0
PilV	ncbi1000001430	WP_002194578.1|GCF_000584395@1310754@1|WP_086221688.1|1	1.0	1.0
PilV	ncbi1000001428	WP_002194578.1|GCF_000584435@1310753@1|WP_024436452.1|1	0.48348	0.78129
PilV	ncbi1000001429	WP_002194578.1|GCF_000584415@1310706@1|WP_002194578.1|1	1.0	1.0
PilV	ncbi1000001431	WP_002194578.1|GCF_000584355@1310707@1|WP_100223341.1|1	1.0	1.0
PilV	ncbi1000001432	WP_002194578.1|GCF_000584335@1310710@1|WP_002194578.1|1	1.0	1.0
PilV	ncbi1000001433	WP_002194578.1|GCF_000584315@1310719@1|WP_031961388.1|1	0.48353999999999997	0.99556
PilV	ncbi1000001434	WP_002194578.1|GCF_000584295@1310740@1|WP_031961388.1|1	0.48353999999999997	0.99556
PilV	ncbi1000001435	WP_002194578.1|GCF_000584275@1310745@1|WP_024436452.1|1	0.48348	0.78129
PilV	ncbi1000001440	WP_002194578.1|GCF_000584175@1310722@1|WP_085916952.1|1	1.0	1.0
PilV	ncbi1000001439	WP_002194578.1|GCF_000584195@1310735@1|WP_086221688.1|1	1.0	1.0
PilV	ncbi1000001437	WP_002194578.1|GCF_000584235@1310712@1|WP_086221688.1|1	1.0	1.0
PilV	ncbi1000001442	WP_002194578.1|GCF_000584135@1310708@1|WP_086221688.1|1	1.0	1.0
PilV	ncbi1000001443	WP_002194578.1|GCF_000584115@1310739@1|WP_086221688.1|1	1.0	1.0
PilV	ncbi1000001444	WP_002194578.1|GCF_000584095@1310748@1|WP_024436452.1|1	0.48348	0.78129
PilV	ncbi1000001441	WP_002194578.1|GCF_000584155@1310727@1|WP_086221688.1|1	1.0	1.0
PilV	ncbi1000001445	WP_002194578.1|GCF_000584075@1310749@1|WP_086221688.1|1	1.0	1.0
PilV	ncbi1000001447	WP_002194578.1|GCF_000584035@1310746@1|WP_086221688.1|1	1.0	1.0
PilV	ncbi1000001446	WP_002194578.1|GCF_000584055@1310741@1|WP_086221688.1|1	1.0	1.0
PilV	ncbi1000001449	WP_002194578.1|GCF_000583595@1310841@1|WP_086221688.1|1	1.0	1.0
PilV	ncbi1000001451	WP_002194578.1|GCF_000583555@1310836@1|WP_086221688.1|1	1.0	1.0
PilV	ncbi1000001450	WP_002194578.1|GCF_000583575@1310838@1|WP_086221688.1|1	1.0	1.0
PilV	ncbi1000001452	WP_002194578.1|GCF_000583535@1310844@1|WP_086221688.1|1	1.0	1.0
PilV	ncbi1000001453	WP_002194578.1|GCF_000583515@1310850@1|WP_086221688.1|1	1.0	1.0
PilV	ncbi1000001454	WP_002194578.1|GCF_000583495@1310848@1|WP_086221688.1|1	1.0	1.0
PilV	ncbi1000001456	WP_002194578.1|GCF_000583455@1310810@1|WP_086221688.1|1	1.0	1.0
PilV	ncbi1000001457	WP_002194578.1|GCF_000583435@1310842@1|WP_086221688.1|1	1.0	1.0
PilV	ncbi1000001455	WP_002194578.1|GCF_000583475@1310854@1|WP_086221688.1|1	1.0	1.0
PilV	ncbi1000001460	WP_002194578.1|GCF_000583375@1310818@1|WP_086374083.1|1	1.0	1.0
PilV	ncbi1000001458	WP_002194578.1|GCF_000583415@1310828@1|WP_085941358.1|1	1.0	1.0
PilV	ncbi1000001462	WP_002194578.1|GCF_000583335@1310807@1|WP_085916952.1|1	1.0	1.0
PilV	ncbi1000001461	WP_002194578.1|GCF_000583355@1310805@1|WP_086221688.1|1	1.0	1.0
PilV	ncbi1000001463	WP_002194578.1|GCF_000583315@1310812@1|WP_085916952.1|1	1.0	1.0
PilV	ncbi1000001466	WP_002194578.1|GCF_000583255@1310811@1|WP_086221688.1|1	1.0	1.0
PilV	ncbi1000001465	WP_002194578.1|GCF_000583275@1310813@1|WP_031961388.1|1	0.48353999999999997	0.99556
PilV	ncbi1000001464	WP_002194578.1|GCF_000583295@1310808@1|WP_086221688.1|1	1.0	1.0
PilV	ncbi1000001467	WP_002194578.1|GCF_000583235@1310820@1|WP_085916952.1|1	1.0	1.0
PilV	ncbi1000001469	WP_002194578.1|GCF_000582945@1310666@1|WP_086221688.1|1	1.0	1.0
PilV	ncbi1000001471	WP_002194578.1|GCF_000582355@1310703@1|WP_086266985.1|1	1.0	1.0
PilV	ncbi1000001468	WP_002194578.1|GCF_000582965@1310693@1|WP_086300325.1|1	1.0	1.0
PilV	ncbi1000001472	WP_002194578.1|GCF_000582335@1310698@1|WP_086221688.1|1	1.0	1.0
PilV	ncbi1000001475	WP_002194578.1|GCF_000582275@1310686@1|WP_031961388.1|1	0.48353999999999997	0.99556
PilV	ncbi1000001474	WP_002194578.1|GCF_000582295@1310691@1|WP_024436452.1|1	0.48348	0.78129
PilV	ncbi1000001478	WP_002194578.1|GCF_000582215@1310679@1|WP_085916952.1|1	1.0	1.0
PilV	ncbi1000001480	WP_002194578.1|GCF_000582175@1310665@1|WP_002194578.1|1	1.0	1.0
PilV	ncbi1000001481	WP_002194578.1|GCF_000582155@1310662@1|WP_002194578.1|1	1.0	1.0
PilV	ncbi1000001483	WP_002194578.1|GCF_000582115@1310654@1|WP_085916952.1|1	1.0	1.0
PilV	ncbi1000001488	WP_002194578.1|GCF_000582015@1310675@1|WP_085916952.1|1	1.0	1.0
PilV	ncbi1000001487	WP_002194578.1|GCF_000582035@1310676@1|WP_024436452.1|1	0.48348	0.78129
PilV	ncbi1000001489	WP_002194578.1|GCF_000581995@1310674@1|WP_024436452.1|1	0.48348	0.78129
PilV	ncbi1000001491	WP_002194578.1|GCF_000581955@1310701@1|WP_086300325.1|1	1.0	1.0
PilV	ncbi1000001493	WP_002194578.1|GCF_000581915@1310694@1|WP_086300325.1|1	1.0	1.0
PilV	ncbi1000001490	WP_002194578.1|GCF_000581975@1310702@1|WP_002194578.1|1	1.0	1.0
PilV	ncbi1000001495	WP_002194578.1|GCF_000581875@1310688@1|WP_140987416.1|1	0.9998199999999999	0.9998199999999999
PilV	ncbi1000001494	WP_002194578.1|GCF_000581895@1310692@1|WP_085916952.1|1	1.0	1.0
PilV	ncbi1000001492	WP_002194578.1|GCF_000581935@1310699@1|WP_086221688.1|1	1.0	1.0
PilV	ncbi1000001496	WP_002194578.1|GCF_000581855@1310684@1|WP_085916952.1|1	1.0	1.0
PilV	ncbi1000001500	WP_002194578.1|GCF_000581775@1310659@1|WP_085916952.1|1	1.0	1.0
PilV	ncbi1000001498	WP_002194578.1|GCF_000581815@1310672@1|WP_086221688.1|1	1.0	1.0
PilV	ncbi1000001499	WP_002194578.1|GCF_000581795@1310663@1|WP_085916952.1|1	1.0	1.0
PilV	ncbi1000001502	WP_002194578.1|GCF_000581735@1310655@1|WP_085916952.1|1	1.0	1.0
PilV	ncbi1000001504	WP_002194578.1|GCF_000581695@1310577@1|WP_085916952.1|1	1.0	1.0
PilV	ncbi1000001505	WP_002194578.1|GCF_000581675@1310582@1|WP_086221688.1|1	1.0	1.0
PilV	ncbi1000001501	WP_002194578.1|GCF_000581755@1310657@1|WP_002194578.1|1	1.0	1.0
PilV	ncbi1000001506	WP_002194578.1|GCF_000581655@1310594@1|WP_086221688.1|1	1.0	1.0
PilV	ncbi1000001507	WP_002194578.1|GCF_000581635@1310587@1|WP_086221688.1|1	1.0	1.0
PilV	ncbi1000001508	WP_002194578.1|GCF_000581615@1310555@1|WP_086221688.1|1	1.0	1.0
PilV	ncbi1000001509	WP_002194578.1|GCF_000581595@1310591@1|WP_085941358.1|1	1.0	1.0
PilV	ncbi1000001511	WP_002194578.1|GCF_000581555@1310595@1|WP_085941358.1|1	1.0	1.0
PilV	ncbi1000001510	WP_002194578.1|GCF_000581575@1310600@1|WP_024436452.1|1	0.48348	0.78129
PilV	ncbi1000001513	WP_002194578.1|GCF_000581515@1310581@1|WP_153561557.1|1	1.0	1.0
PilV	ncbi1000001512	WP_002194578.1|GCF_000581535@1310578@1|WP_086221688.1|1	1.0	1.0
PilV	ncbi1000001514	WP_002194578.1|GCF_000581495@1310562@1|WP_086221688.1|1	1.0	1.0
PilV	ncbi1000001516	WP_002194578.1|GCF_000581455@1310560@1|WP_086221688.1|1	1.0	1.0
PilV	ncbi1000001517	WP_002194578.1|GCF_000581435@1310599@1|WP_002194578.1|1	1.0	1.0
PilV	ncbi1000001515	WP_002194578.1|GCF_000581475@1310588@1|WP_024436452.1|1	0.48348	0.78129
PilV	ncbi1000001519	WP_002194578.1|GCF_000581395@1310579@1|WP_085916952.1|1	1.0	1.0
PilV	ncbi1000001521	WP_002194578.1|GCF_000581355@1310561@1|WP_086221688.1|1	1.0	1.0
PilV	ncbi1000001520	WP_002194578.1|GCF_000581375@1310589@1|WP_086221688.1|1	1.0	1.0
PilV	ncbi1000001524	WP_002194578.1|GCF_000581295@1310630@1|WP_002194578.1|1	1.0	1.0
PilV	ncbi1000001518	WP_002194578.1|GCF_000581415@1310593@1|WP_086221688.1|1	1.0	1.0
PilV	ncbi1000001522	WP_002194578.1|GCF_000581335@1310557@1|WP_086221688.1|1	1.0	1.0
PilV	ncbi1000001526	WP_002194578.1|GCF_000581255@1310607@1|WP_086351978.1|1	1.0	1.0
PilV	ncbi1000001523	WP_002194578.1|GCF_000581315@1310563@1|WP_086300325.1|1	1.0	1.0
PilV	ncbi1000001527	WP_002194578.1|GCF_000581235@1310616@1|WP_086221688.1|1	1.0	1.0
PilV	ncbi1000001531	WP_002194578.1|GCF_000581155@1310645@1|WP_002194578.1|1	1.0	1.0
PilV	ncbi1000001530	WP_002194578.1|GCF_000581175@1310649@1|WP_024436452.1|1	0.48348	0.78129
PilV	ncbi1000001532	WP_002194578.1|GCF_000581135@1310636@1|WP_002194578.1|1	1.0	1.0
PilV	ncbi1000001535	WP_002194578.1|GCF_000581075@1310628@1|WP_002194578.1|1	1.0	1.0
PilV	ncbi1000001538	WP_002194578.1|GCF_000581015@1310610@1|WP_086221688.1|1	1.0	1.0
PilV	ncbi1000001536	WP_002194578.1|GCF_000581055@1310604@1|WP_002194578.1|1	1.0	1.0
PilV	ncbi1000001539	WP_002194578.1|GCF_000580995@1310611@1|WP_002194578.1|1	1.0	1.0
PilV	ncbi1000001542	WP_002194578.1|GCF_000580935@1310646@1|WP_086221688.1|1	1.0	1.0
PilV	ncbi1000001547	WP_002194578.1|GCF_000580835@1310644@1|WP_086221688.1|1	1.0	1.0
PilV	ncbi1000001548	WP_002194578.1|GCF_000580815@1310622@1|WP_031380015.1|1	0.9956799999999999	0.9956799999999999
PilV	ncbi1000001544	WP_002194578.1|GCF_000580895@1310614@1|WP_024436452.1|1	0.48348	0.78129
PilV	ncbi1000001550	WP_002194578.1|GCF_000580775@1310606@1|WP_002194578.1|1	1.0	1.0
PilV	ncbi1000001554	WP_002194578.1|GCF_000580695@1310640@1|WP_085941358.1|1	1.0	1.0
PilV	ncbi1000001552	WP_002194578.1|GCF_000580735@1310650@1|WP_086221688.1|1	1.0	1.0
PilV	ncbi1000001551	WP_002194578.1|GCF_000580755@1310653@1|WP_031961388.1|1	0.48353999999999997	0.99556
PilV	ncbi1000001560	WP_002194578.1|GCF_000580575@1310617@1|WP_024436452.1|1	0.48348	0.78129
PilV	ncbi1000001562	WP_002194578.1|GCF_000580535@1310624@1|WP_024436452.1|1	0.48348	0.78129
PilV	ncbi1000001563	WP_002194578.1|GCF_000580515@1310618@1|WP_002194578.1|1	1.0	1.0
PilV	ncbi1000001561	WP_002194578.1|GCF_000580555@1310620@1|WP_086221688.1|1	1.0	1.0
PilV	ncbi1000001567	WP_002194578.1|GCF_000580435@1310592@1|WP_085941358.1|1	1.0	1.0
PilV	ncbi1000001564	WP_002194578.1|GCF_000580495@1310648@1|WP_031961388.1|1	0.48353999999999997	0.99556
PilV	ncbi1000001565	WP_002194578.1|GCF_000580475@1310556@1|WP_086221688.1|1	1.0	1.0
PilV	ncbi1000001569	WP_002194578.1|GCF_000580395@1310567@1|WP_086221688.1|1	1.0	1.0
PilV	ncbi1000001566	WP_002194578.1|GCF_000580455@1310571@1|WP_085941358.1|1	1.0	1.0
PilV	ncbi1000001570	WP_002194578.1|GCF_000580375@1310583@1|WP_085916952.1|1	1.0	1.0
PilV	ncbi1000001572	WP_002194578.1|GCF_000580335@1310558@1|WP_086221688.1|1	1.0	1.0
PilV	ncbi1000001571	WP_002194578.1|GCF_000580355@1310598@1|WP_085941358.1|1	1.0	1.0
PilV	ncbi1000001574	WP_002194578.1|GCF_000580295@1310586@1|WP_086221688.1|1	1.0	1.0
PilV	ncbi1000001573	WP_002194578.1|GCF_000580315@1310580@1|WP_024436452.1|1	0.48348	0.78129
PilV	ncbi1000001575	WP_002194578.1|GCF_000580275@1310554@1|WP_085916952.1|1	1.0	1.0
PilV	ncbi1000001576	WP_002194578.1|GCF_000580255@1310590@1|WP_085941358.1|1	1.0	1.0
PilV	ncbi1000001577	WP_002194578.1|GCF_000580235@1310574@1|WP_086221688.1|1	1.0	1.0
PilV	ncbi1000001579	WP_002194578.1|GCF_000580195@1310570@1|WP_085916952.1|1	1.0	1.0
PilV	ncbi1000001578	WP_002194578.1|GCF_000580215@1310569@1|WP_086221688.1|1	1.0	1.0
PilV	ncbi1000001580	WP_002194578.1|GCF_000580175@1310585@1|WP_086221688.1|1	1.0	1.0
PilV	ncbi1000001581	WP_002194578.1|GCF_000580155@1310596@1|WP_024436452.1|1	0.48348	0.78129
PilV	ncbi1000001582	WP_002194578.1|GCF_000580135@1310597@1|WP_085916952.1|1	1.0	1.0
PilV	ncbi1000001583	WP_002194578.1|GCF_000576535@1413216@1|WP_085916952.1|1	1.0	1.0
PilV	ncbi1000001586	WP_002194578.1|GCF_000517505@1398970@1|WP_085916952.1|1	1.0	1.0
PilV	ncbi1000001590	WP_002194578.1|GCF_000516595@1343075@2|WP_085916952.1|1	1.0	1.0
PilV	ncbi1000001592	WP_002194578.1|GCF_000516375@1398983@1|WP_002194578.1|1	1.0	1.0
PilV	ncbi1000001591	WP_002194578.1|GCF_000516575@1343072@2|WP_002194578.1|1	1.0	1.0
PilV	ncbi1000001588	WP_002194578.1|GCF_000516635@1343074@2|WP_002194578.1|1	1.0	1.0
PilV	ncbi1000001593	WP_002194578.1|GCF_000516355@1398982@2|WP_085916952.1|1	1.0	1.0
PilV	ncbi1000001596	WP_002194578.1|GCF_000516295@1398979@1|WP_086221688.1|1	1.0	1.0
PilV	ncbi1000001594	WP_002194578.1|GCF_000516335@1398981@2|WP_085916952.1|1	1.0	1.0
PilV	ncbi1000001595	WP_002194578.1|GCF_000516315@1398980@1|WP_002194578.1|1	1.0	1.0
PilV	ncbi1000001597	WP_002194578.1|GCF_000516275@1398978@1|WP_002194578.1|1	1.0	1.0
PilV	ncbi1000001598	WP_002194578.1|GCF_000516255@1398977@1|WP_024433092.1|1	0.48348	0.78129
PilV	ncbi1000001599	WP_002194578.1|GCF_000516235@1398976@1|WP_085916952.1|1	1.0	1.0
PilV	ncbi1000001600	WP_002194578.1|GCF_000516215@1398975@2|WP_085916952.1|1	1.0	1.0
PilV	ncbi1000001602	WP_002194578.1|GCF_000516175@1398973@1|WP_085916952.1|1	1.0	1.0
PilV	ncbi1000001601	WP_002194578.1|GCF_000516195@1398974@2|WP_085916952.1|1	1.0	1.0
PilV	ncbi1000001603	WP_002194578.1|GCF_000516155@1398972@1|WP_002194578.1|1	1.0	1.0
PilV	ncbi1000001604	WP_002194578.1|GCF_000516135@1398971@1|WP_085941358.1|1	1.0	1.0
PilV	ncbi1000001609	WP_002194578.1|GCF_000516035@1398991@1|WP_085916952.1|1	1.0	1.0
PilV	ncbi1000001607	WP_002194578.1|GCF_000516075@1398968@1|WP_085916952.1|1	1.0	1.0
PilV	ncbi1000001610	WP_002194578.1|GCF_000516015@1398990@1|WP_085916952.1|1	1.0	1.0
PilV	ncbi1000001608	WP_002194578.1|GCF_000516055@1398969@1|WP_085916952.1|1	1.0	1.0
PilV	ncbi1000001614	WP_002194578.1|GCF_000515935@1398985@1|WP_085916952.1|1	1.0	1.0
PilV	ncbi1000001612	WP_002194578.1|GCF_000515975@1398987@1|WP_085916952.1|1	1.0	1.0
PilV	ncbi1000001615	WP_002194578.1|GCF_000515915@1398984@1|WP_085916952.1|1	1.0	1.0
PilV	ncbi1000001613	WP_002194578.1|GCF_000515955@1398986@1|WP_085916952.1|1	1.0	1.0
PilV	ncbi1000001616	WP_002194578.1|GCF_000515895@1398967@1|WP_085916952.1|1	1.0	1.0
PilV	ncbi1000001618	WP_002194578.1|GCF_000515855@1398966@1|WP_002194578.1|1	1.0	1.0
PilV	ncbi1000001617	WP_002194578.1|GCF_000515875@1398988@2|WP_085916952.1|1	1.0	1.0
PilV	ncbi1000001619	WP_002194578.1|GCF_000515835@1398964@1|WP_085916952.1|1	1.0	1.0
PilV	ncbi1000001621	WP_002194578.1|GCF_000515795@1398962@1|WP_002194578.1|1	1.0	1.0
PilV	ncbi1000001620	WP_002194578.1|GCF_000515815@1398963@1|WP_085916952.1|1	1.0	1.0
PilV	ncbi1000001623	WP_002194578.1|GCF_000515755@1398960@1|WP_002194578.1|1	1.0	1.0
PilV	ncbi1000001622	WP_002194578.1|GCF_000515775@1398961@1|WP_085916952.1|1	1.0	1.0
PilV	ncbi1000001624	WP_002194578.1|GCF_000515735@1398959@1|WP_085916952.1|1	1.0	1.0
PilV	ncbi1000001625	WP_002194578.1|GCF_000515715@1398958@1|WP_085916952.1|1	1.0	1.0
PilV	ncbi1000001626	WP_002194578.1|GCF_000515695@1398957@1|WP_085916952.1|1	1.0	1.0
PilV	ncbi1000001627	WP_002194578.1|GCF_000515675@1398956@1|WP_085916952.1|1	1.0	1.0
PilV	ncbi1000001628	WP_002194578.1|GCF_000515655@1398955@1|WP_085916952.1|1	1.0	1.0
PilV	ncbi1000001629	WP_002194578.1|GCF_000515635@1398954@1|WP_085916952.1|1	1.0	1.0
PilV	ncbi1000001631	WP_002194578.1|GCF_000515595@1398952@1|WP_085916952.1|1	1.0	1.0
PilV	ncbi1000001630	WP_002194578.1|GCF_000515615@1398953@1|WP_085916952.1|1	1.0	1.0
PilV	ncbi1000001634	WP_002194578.1|GCF_000515535@1398949@1|WP_085916952.1|1	1.0	1.0
PilV	ncbi1000001632	WP_002194578.1|GCF_000515575@1398951@1|WP_002194578.1|1	1.0	1.0
PilV	ncbi1000001635	WP_002194578.1|GCF_000515515@1398948@1|WP_085916952.1|1	1.0	1.0
PilV	ncbi1000001633	WP_002194578.1|GCF_000515555@1398950@1|WP_085916952.1|1	1.0	1.0
PilV	ncbi1000001637	WP_002194578.1|GCF_000515475@1398947@1|WP_085916952.1|1	1.0	1.0
PilV	ncbi1000001636	WP_002194578.1|GCF_000515495@1398944@1|WP_085916952.1|1	1.0	1.0
PilV	ncbi1000001639	WP_002194578.1|GCF_000515435@1398945@1|WP_085916952.1|1	1.0	1.0
PilV	ncbi1000001638	WP_002194578.1|GCF_000515455@1398946@1|WP_085916952.1|1	1.0	1.0
PilV	ncbi1000001641	WP_002194578.1|GCF_000509325@1340175@1|WP_000546631.1|1	0.9975399999999999	0.9975399999999999
PilV	ncbi1000001642	WP_002194578.1|GCF_000505685@1400867@1|WP_002194578.1|1	1.0	1.0
PilV	ncbi1000001640	WP_002194578.1|GCF_000513795@1398943@2|WP_085916952.1|1	1.0	1.0
PilV	ncbi1000001643	WP_002194578.1|GCF_000498375@1370126@2|WP_085916952.1|1	1.0	1.0
PilV	ncbi1000001644	WP_002194578.1|GCF_000493615@1149135@1|WP_002194578.1|1	1.0	1.0
PilV	ncbi1000001647	WP_002194578.1|GCF_000488235@1391912@1|WP_013196712.1|1	0.9957099999999999	0.63867
PilV	ncbi1000001646	WP_002194578.1|GCF_000488255@1341679@1|WP_035363395.1|1	0.9969999999999999	0.8665299999999999
PilV	ncbi1000001645	WP_002194578.1|GCF_000488275@1341683@1|WP_023274441.1|1	0.9858699999999999	0.25470000000000004
PilV	ncbi1000001649	WP_002194578.1|GCF_000488195@1217658@1|WP_016542745.1|1	0.9946599999999999	0.9946299999999999
PilV	ncbi1000001648	WP_002194578.1|GCF_000488215@1392540@1|WP_023273476.1|1	0.99448	0.99448
PilV	ncbi1000001652	WP_002194578.1|GCF_000472005@1343071@1|WP_079377028.1|1	0.99964	0.89473
PilV	ncbi1000002021	WP_002194578.1|GCF_000471625@1000002021@1|WP_021814471.1|1	0.9934299999999999	0.89452
PilV	ncbi1000001653	WP_002194578.1|GCF_000465635@1358412@2|WP_086374083.1|1	1.0	1.0
PilV	ncbi1000001655	WP_002194578.1|GCF_000453985@1315157@1|WP_002194578.1|1	1.0	1.0
PilV	ncbi1000001654	WP_002194578.1|GCF_000454005@1315158@1|WP_002194578.1|1	1.0	1.0
PilV	ncbi1000001656	WP_002194578.1|GCF_000453965@1315156@1|WP_002194578.1|1	1.0	1.0
PilV	ncbi1000001657	WP_002194578.1|GCF_000453945@1315155@1|WP_002194578.1|1	1.0	1.0
PilV	ncbi1000001659	WP_002194578.1|GCF_000453905@1315151@1|WP_086221688.1|1	1.0	1.0
PilV	ncbi1000001658	WP_002194578.1|GCF_000453925@1315154@1|WP_085916952.1|1	1.0	1.0
PilV	ncbi1000001660	WP_002194578.1|GCF_000453885@1315150@1|WP_002194578.1|1	1.0	1.0
PilV	ncbi1000001661	WP_002194578.1|GCF_000453865@1315149@1|WP_085916952.1|1	1.0	1.0
PilV	ncbi1000001662	WP_002194578.1|GCF_000453845@1315148@1|WP_085916952.1|1	1.0	1.0
PilV	ncbi1000001664	WP_002194578.1|GCF_000453805@1315146@1|WP_086221688.1|1	1.0	1.0
PilV	ncbi1000001666	WP_002194578.1|GCF_000453765@1315144@1|WP_086221688.1|1	1.0	1.0
PilV	ncbi1000001663	WP_002194578.1|GCF_000453825@1315147@1|WP_085916952.1|1	1.0	1.0
PilV	ncbi1000001665	WP_002194578.1|GCF_000453785@1315145@1|WP_086221688.1|1	1.0	1.0
PilV	ncbi1000001667	WP_002194578.1|GCF_000453745@1315141@1|WP_085916952.1|1	1.0	1.0
PilV	ncbi1000001668	WP_002194578.1|GCF_000453725@1315134@1|WP_024433092.1|1	0.48348	0.78129
PilV	ncbi1000001670	WP_002194578.1|GCF_000453685@1315137@1|WP_085941358.1|1	1.0	1.0
PilV	ncbi1000001669	WP_002194578.1|GCF_000453705@1315140@1|WP_085916952.1|1	1.0	1.0
PilV	ncbi1000001672	WP_002194578.1|GCF_000453645@1315142@1|WP_085916952.1|1	1.0	1.0
PilV	ncbi1000001671	WP_002194578.1|GCF_000453665@1315138@1|WP_085916952.1|1	1.0	1.0
PilV	ncbi1000001675	WP_002194578.1|GCF_000453585@1315139@1|WP_024436452.1|1	0.48348	0.78129
PilV	ncbi1000001674	WP_002194578.1|GCF_000453605@1315136@1|WP_002194578.1|1	1.0	1.0
PilV	ncbi1000001676	WP_002194578.1|GCF_000453565@1315143@1|WP_085916952.1|1	1.0	1.0
PilV	ncbi1000001673	WP_002194578.1|GCF_000453625@1315135@1|WP_002194578.1|1	1.0	1.0
PilV	ncbi1000001678	WP_002194578.1|GCF_000453525@1315184@1|WP_085916952.1|1	1.0	1.0
PilV	ncbi1000001679	WP_002194578.1|GCF_000453505@1315183@1|WP_086300325.1|1	1.0	1.0
PilV	ncbi1000001677	WP_002194578.1|GCF_000453545@1315185@1|WP_085916952.1|1	1.0	1.0
PilV	ncbi1000001680	WP_002194578.1|GCF_000453485@1315182@1|WP_086300325.1|1	1.0	1.0
PilV	ncbi1000001681	WP_002194578.1|GCF_000453465@1315181@1|WP_085916952.1|1	1.0	1.0
PilV	ncbi1000001682	WP_002194578.1|GCF_000453445@1315180@1|WP_002194578.1|1	1.0	1.0
PilV	ncbi1000001683	WP_002194578.1|GCF_000453425@1315179@1|WP_085916952.1|1	1.0	1.0
PilV	ncbi1000001684	WP_002194578.1|GCF_000453405@1315178@1|WP_085916952.1|1	1.0	1.0
PilV	ncbi1000001685	WP_002194578.1|GCF_000453385@1315177@1|WP_085916952.1|1	1.0	1.0
PilV	ncbi1000001686	WP_002194578.1|GCF_000453365@1315176@1|WP_085916952.1|1	1.0	1.0
PilV	ncbi1000001688	WP_002194578.1|GCF_000453325@1315174@1|WP_086221688.1|1	1.0	1.0
PilV	ncbi1000001687	WP_002194578.1|GCF_000453345@1315175@1|WP_085916952.1|1	1.0	1.0
PilV	ncbi1000001690	WP_002194578.1|GCF_000453285@1315172@1|WP_085916952.1|1	1.0	1.0
PilV	ncbi1000001689	WP_002194578.1|GCF_000453305@1315173@1|WP_086221688.1|1	1.0	1.0
PilV	ncbi1000001691	WP_002194578.1|GCF_000453265@1315171@1|WP_085941358.1|1	1.0	1.0
PilV	ncbi1000001693	WP_002194578.1|GCF_000453225@1315169@1|WP_085941358.1|1	1.0	1.0
PilV	ncbi1000001692	WP_002194578.1|GCF_000453245@1315170@1|WP_085941358.1|1	1.0	1.0
PilV	ncbi1000001694	WP_002194578.1|GCF_000453205@1315168@1|WP_002194578.1|1	1.0	1.0
PilV	ncbi1000001695	WP_002194578.1|GCF_000453185@1315167@1|WP_085916952.1|1	1.0	1.0
PilV	ncbi1000001696	WP_002194578.1|GCF_000453165@1315166@1|WP_024433092.1|1	0.48348	0.78129
PilV	ncbi1000001697	WP_002194578.1|GCF_000453145@1315165@1|WP_085916952.1|1	1.0	1.0
PilV	ncbi1000001698	WP_002194578.1|GCF_000453125@1315164@1|WP_002194578.1|1	1.0	1.0
PilV	ncbi1000001699	WP_002194578.1|GCF_000453105@1315163@1|WP_002194578.1|1	1.0	1.0
PilV	ncbi1000001700	WP_002194578.1|GCF_000453085@1315162@1|WP_002194578.1|1	1.0	1.0
PilV	ncbi1000001701	WP_002194578.1|GCF_000453065@1315161@1|WP_085916952.1|1	1.0	1.0
PilV	ncbi1000001702	WP_002194578.1|GCF_000453045@1315160@1|WP_002194578.1|1	1.0	1.0
PilV	ncbi1000001704	WP_002194578.1|GCF_000441955@1351817@1|WP_002194578.1|1	1.0	1.0
PilV	ncbi1000001703	WP_002194578.1|GCF_000453025@1315159@1|WP_002194578.1|1	1.0	1.0
PilV	ncbi1000001705	WP_002194578.1|GCF_000430245@1330037@1|WP_004867774.1|1	0.9977499999999999	0.9977499999999999
PilV	ncbi1000001706	WP_002194578.1|GCF_000430225@1330047@1|WP_004909566.1|1	0.99349	0.99349
PilV	ncbi1000001708	WP_002194578.1|GCF_000419425@1096997@1|WP_085916952.1|1	1.0	1.0
PilV	ncbi1000001707	WP_002194578.1|GCF_000430205@1331660@1|WP_005086996.1|1	0.7695999999999998	0.99766
PilV	ncbi1000001709	WP_002194578.1|GCF_000419405@1096996@1|WP_002194578.1|1	1.0	1.0
PilV	ncbi1000001710	WP_002194578.1|GCF_000419385@1096995@1|WP_085916952.1|1	1.0	1.0
PilV	ncbi1000001712	WP_002194578.1|GCF_000417785@1346793@2|WP_002194578.1|1	1.0	1.0
PilV	ncbi1000001711	WP_002194578.1|GCF_000417805@1346792@2|WP_002194578.1|1	1.0	1.0
PilV	ncbi1000001714	WP_002194578.1|GCF_000414055@1330038@1|WP_004718294.1|1	0.23421999999999998	0.99535
PilV	ncbi1000001713	WP_002194578.1|GCF_000414075@1330039@1|WP_016542745.1|1	0.9946599999999999	0.9946299999999999
PilV	ncbi1000001716	WP_002194578.1|GCF_000413915@1217634@1|WP_002194578.1|1	1.0	1.0
PilV	ncbi1000001717	WP_002194578.1|GCF_000413895@421052@1|WP_016657717.1|1	0.9935499999999999	0.9935499999999999
PilV	ncbi1000001718	WP_002194578.1|GCF_000413875@1217660@1|WP_035363395.1|1	0.9969999999999999	0.8665299999999999
PilV	ncbi1000001720	WP_002194578.1|GCF_000400735@1120927@1|WP_016168684.1|1	0.99607	0.9037900000000001
PilV	ncbi1000001719	WP_002194578.1|GCF_000413855@1217657@1|WP_016542745.1|1	0.9946599999999999	0.9946299999999999
PilV	ncbi1000001722	WP_002194578.1|GCF_000399705@1785128@1|WP_016143643.1|1	0.48348	0.77979
PilV	ncbi1000001723	WP_002194578.1|GCF_000399685@1217691@1|WP_080649549.1|1	0.99889	0.99889
PilV	ncbi1000001724	WP_002194578.1|GCF_000399665@1217690@1|WP_016140005.1|1	0.9970899999999999	0.9970899999999999
PilV	ncbi1000001726	WP_002194578.1|GCF_000374425@1120928@1|WP_026315783.1|1	0.99508	0.99508
PilV	ncbi1000001727	WP_002194578.1|GCF_000369885@1217716@1|WP_004995244.1|1	0.43485	0.8953599999999999
PilV	ncbi1000001740	WP_002194578.1|GCF_000369625@70346@1|WP_005233618.1|1	0.7666299999999999	0.99379
PilV	ncbi1000001733	WP_002194578.1|GCF_000369765@280145@1|WP_005275875.1|1	0.99691	0.86449
PilV	ncbi1000001753	WP_002194578.1|GCF_000369345@1217629@1|WP_002194578.1|1	1.0	1.0
PilV	ncbi1000001752	WP_002194578.1|GCF_000369365@1217638@1|WP_002194578.1|1	1.0	1.0
PilV	ncbi1000001754	WP_002194578.1|GCF_000369325@1217631@1|WP_002194578.1|1	1.0	1.0
PilV	ncbi1000001755	WP_002194578.1|GCF_000369305@1217628@1|WP_153310066.1|1	0.99964	0.99964
PilV	ncbi1000001757	WP_002194578.1|GCF_000369265@1217627@1|WP_002194578.1|1	1.0	1.0
PilV	ncbi1000001756	WP_002194578.1|GCF_000369285@1217636@1|WP_085916952.1|1	1.0	1.0
PilV	ncbi1000001758	WP_002194578.1|GCF_000369245@1217637@1|WP_002194578.1|1	1.0	1.0
PilV	ncbi1000001759	WP_002194578.1|GCF_000369225@1217632@1|WP_002194578.1|1	1.0	1.0
PilV	ncbi1000001761	WP_002194578.1|GCF_000369185@1217635@1|WP_002194578.1|1	1.0	1.0
PilV	ncbi1000001760	WP_002194578.1|GCF_000369205@1217633@1|WP_002194578.1|1	1.0	1.0
PilV	ncbi1000001762	WP_002194578.1|GCF_000369165@1217630@1|WP_002194578.1|1	1.0	1.0
PilV	ncbi1000001763	WP_002194578.1|GCF_000369145@1217668@1|WP_171064275.1|1	0.7704999999999999	0.9988599999999999
PilV	ncbi1000001764	WP_002194578.1|GCF_000369125@1311804@1|WP_005101305.1|1	0.9938499999999999	0.9938499999999999
PilV	ncbi1000001765	WP_002194578.1|GCF_000369085@1217986@1|WP_005088461.1|1	0.9964899999999999	0.8653599999999999
PilV	ncbi1000001766	WP_002194578.1|GCF_000369065@1217659@1|WP_005086996.1|1	0.7695999999999998	0.99766
PilV	ncbi1000001767	WP_002194578.1|GCF_000369045@1311774@1|WP_080564113.1|1	0.48456	0.99763
PilV	ncbi1000001769	WP_002194578.1|GCF_000369005@1217648@1|WP_005059890.1|1	0.9954999999999999	0.89086
PilV	ncbi1000001768	WP_002194578.1|GCF_000369025@1217673@1|WP_080631029.1|1	0.48456	0.99763
PilV	ncbi1000001770	WP_002194578.1|GCF_000368985@1217649@1|WP_005052174.1|1	0.9954999999999999	0.89086
PilV	ncbi1000001772	WP_002194578.1|GCF_000368945@1217653@1|WP_080592951.1|1	0.99889	0.99889
PilV	ncbi1000001774	WP_002194578.1|GCF_000368885@1217674@1|WP_005018172.1|1	0.7670799999999999	0.99442
PilV	ncbi1000001775	WP_002194578.1|GCF_000368865@1120925@1|WP_005013168.1|1	0.99715	0.99715
PilV	ncbi1000001778	WP_002194578.1|GCF_000368805@1217662@1|WP_035326280.1|1	0.9933099999999999	0.8893
PilV	ncbi1000001776	WP_002194578.1|GCF_000368845@1257043@1|WP_005001885.1|1	0.9927699999999999	0.9927699999999999
PilV	ncbi1000001780	WP_002194578.1|GCF_000368765@1217664@1|WP_004909566.1|1	0.99349	0.99349
PilV	ncbi1000001779	WP_002194578.1|GCF_000368785@1120929@1|WP_004974521.1|1	0.99349	0.99349
PilV	ncbi1000001781	WP_002194578.1|GCF_000368745@1217665@1|WP_004951600.1|1	0.99658	0.99658
PilV	ncbi1000001782	WP_002194578.1|GCF_000368725@1217677@1|WP_004945021.1|1	0.99598	0.90133
PilV	ncbi1000001783	WP_002194578.1|GCF_000368705@1217676@1|WP_004934294.1|1	0.9962799999999999	0.9014800000000001
PilV	ncbi1000001784	WP_002194578.1|GCF_000368685@1120924@1|WP_004923832.1|1	0.9954099999999999	0.9954099999999999
PilV	ncbi1000001786	WP_002194578.1|GCF_000368645@1217652@1|WP_004899134.1|1	0.98803	0.22102
PilV	ncbi1000001785	WP_002194578.1|GCF_000368665@1217666@1|WP_004909566.1|1	0.99349	0.99349
PilV	ncbi1000001788	WP_002194578.1|GCF_000368605@1217985@1|WP_079377028.1|1	0.99964	0.89473
PilV	ncbi1000001790	WP_002194578.1|GCF_000368565@1120926@1|WP_004867774.1|1	0.9977499999999999	0.9977499999999999
PilV	ncbi1000001787	WP_002194578.1|GCF_000368625@1217988@1|WP_004896239.1|1	0.99271	0.99271
PilV	ncbi1000001791	WP_002194578.1|GCF_000368545@1217647@1|WP_004745401.1|1	0.9956799999999999	0.9956799999999999
PilV	ncbi1000001792	WP_002194578.1|GCF_000368525@1217640@1|WP_085916952.1|1	1.0	1.0
PilV	ncbi1000001793	WP_002194578.1|GCF_000368505@1217651@1|WP_004826424.1|1	0.23421999999999998	0.99535
PilV	ncbi1000001794	WP_002194578.1|GCF_000368485@1217656@1|WP_004818639.1|1	0.99718	0.9972099999999999
PilV	ncbi1000001795	WP_002194578.1|GCF_000368465@1217675@1|WP_004809949.1|1	0.99634	0.99634
PilV	ncbi1000001806	WP_002194578.1|GCF_000368245@1217644@1|WP_004745401.1|1	0.9956799999999999	0.9956799999999999
PilV	ncbi1000001807	WP_002194578.1|GCF_000368225@1217645@1|WP_085916952.1|1	1.0	1.0
PilV	ncbi1000001809	WP_002194578.1|GCF_000368185@1217639@1|WP_002194578.1|1	1.0	1.0
PilV	ncbi1000001808	WP_002194578.1|GCF_000368205@1217641@1|WP_002194578.1|1	1.0	1.0
PilV	ncbi1000001811	WP_002194578.1|GCF_000368145@1217655@1|WP_004718294.1|1	0.23421999999999998	0.99535
PilV	ncbi1000001810	WP_002194578.1|GCF_000368165@1217669@1|WP_171064275.1|1	0.7704999999999999	0.9988599999999999
PilV	ncbi1000001813	WP_002194578.1|GCF_000368105@1217643@1|WP_085941358.1|1	1.0	1.0
PilV	ncbi1000001812	WP_002194578.1|GCF_000368125@1217642@1|WP_085916952.1|1	1.0	1.0
PilV	ncbi1000001815	WP_002194578.1|GCF_000368065@1530123@1|WP_004705232.1|1	0.99664	0.99664
PilV	ncbi1000001814	WP_002194578.1|GCF_000368085@1217670@1|WP_080631582.1|1	0.99964	0.89473
PilV	ncbi1000001816	WP_002194578.1|GCF_000368045@1217663@1|WP_004691463.1|1	0.9949299999999999	0.9949299999999999
PilV	ncbi1000001818	WP_002194578.1|GCF_000368005@1217671@1|WP_004678739.1|1	0.9949299999999999	0.9949299999999999
PilV	ncbi1000001822	WP_002194578.1|GCF_000367925@1217715@1|WP_004650574.1|1	0.7694199999999999	0.99745
PilV	ncbi1000001824	WP_002194578.1|GCF_000367885@1217646@1|WP_085916952.1|1	1.0	1.0
PilV	ncbi1000001825	WP_002194578.1|GCF_000367865@1217654@1|WP_004639691.1|1	0.48348	0.78129
PilV	ncbi1000001826	WP_002194578.1|GCF_000359725@1293574@1|WP_085916952.1|1	1.0	1.0
PilV	ncbi1000001827	WP_002194578.1|GCF_000354155@1094488@1|WP_085916952.1|1	1.0	1.0
PilV	ncbi1000001828	WP_002194578.1|GCF_000354135@1094484@1|WP_085916952.1|1	1.0	1.0
PilV	ncbi1000001830	WP_002194578.1|GCF_000354095@1094481@1|WP_085916952.1|1	1.0	1.0
PilV	ncbi1000001829	WP_002194578.1|GCF_000354115@1094482@1|WP_086221688.1|1	1.0	1.0
PilV	ncbi1000001831	WP_002194578.1|GCF_000354075@1094480@1|WP_085916952.1|1	1.0	1.0
PilV	ncbi1000001832	WP_002194578.1|GCF_000354055@1094479@1|WP_085916952.1|1	1.0	1.0
PilV	ncbi1000001833	WP_002194578.1|GCF_000354035@1094478@1|WP_085916952.1|1	1.0	1.0
PilV	ncbi1000001834	WP_002194578.1|GCF_000354015@1094475@1|WP_002194578.1|1	1.0	1.0
PilV	ncbi1000001835	WP_002194578.1|GCF_000353975@1094471@1|WP_002194578.1|1	1.0	1.0
PilV	ncbi1000001836	WP_002194578.1|GCF_000353915@1224165@1|WP_086221688.1|1	1.0	1.0
PilV	ncbi1000001837	WP_002194578.1|GCF_000353895@1224166@1|WP_085916952.1|1	1.0	1.0
PilV	ncbi1000001838	WP_002194578.1|GCF_000353855@1094477@1|WP_085916952.1|1	1.0	1.0
PilV	ncbi1000001839	WP_002194578.1|GCF_000353815@1094487@1|WP_085916952.1|1	1.0	1.0
PilV	ncbi1000001840	WP_002194578.1|GCF_000353795@1094486@1|WP_085916952.1|1	1.0	1.0
PilV	ncbi1000001841	WP_002194578.1|GCF_000353775@1094483@1|WP_002194578.1|1	1.0	1.0
PilV	ncbi1000001842	WP_002194578.1|GCF_000342085@1222033@1|WP_002194578.1|1	1.0	1.0
PilV	ncbi1000001844	WP_002194578.1|GCF_000341985@1278070@1|WP_002194578.1|1	1.0	1.0
PilV	ncbi1000001843	WP_002194578.1|GCF_000342065@1222031@1|WP_085916952.1|1	1.0	1.0
PilV	ncbi1000001846	WP_002194578.1|GCF_000338835@1222032@1|WP_002194578.1|1	1.0	1.0
PilV	ncbi1000001847	WP_002194578.1|GCF_000335675@903936@1|WP_086221688.1|1	1.0	1.0
PilV	ncbi1000001848	WP_002194578.1|GCF_000335655@903934@1|WP_085916952.1|1	1.0	1.0
PilV	ncbi1000001849	WP_002194578.1|GCF_000335635@903933@1|WP_002194578.1|1	1.0	1.0
PilV	ncbi1000001850	WP_002194578.1|GCF_000335615@903931@1|WP_002194578.1|1	1.0	1.0
PilV	ncbi1000001851	WP_002194578.1|GCF_000335595@903937@1|WP_002194578.1|1	1.0	1.0
PilV	ncbi1000001854	WP_002194578.1|GCF_000335535@903927@1|WP_002194578.1|1	1.0	1.0
PilV	ncbi1000001855	WP_002194578.1|GCF_000333735@1200351@1|WP_086221688.1|1	1.0	1.0
PilV	ncbi1000001856	WP_002194578.1|GCF_000333715@1200350@1|WP_086221688.1|1	1.0	1.0
PilV	ncbi1000001857	WP_002194578.1|GCF_000332855@1216295@1|WP_085916952.1|1	1.0	1.0
PilV	ncbi1000001858	WP_002194578.1|GCF_000315155@48296@1|WP_080564113.1|1	0.48456	0.99763
PilV	ncbi1000001859	WP_002194578.1|GCF_000314655@903920@1|WP_085916952.1|1	1.0	1.0
PilV	ncbi1000001860	WP_002194578.1|GCF_000314635@903919@1|WP_002194578.1|1	1.0	1.0
PilV	ncbi1000001862	WP_002194578.1|GCF_000314595@106654@1|WP_079377028.1|1	0.99964	0.89473
PilV	ncbi1000001864	WP_002194578.1|GCF_000309275@903924@1|WP_002194578.1|1	1.0	1.0
PilV	ncbi1000001865	WP_002194578.1|GCF_000309255@903921@1|WP_085916952.1|1	1.0	1.0
PilV	ncbi1000001866	WP_002194578.1|GCF_000309235@903926@1|WP_002194578.1|1	1.0	1.0
PilV	ncbi1000001867	WP_002194578.1|GCF_000309215@903925@1|WP_085941358.1|1	1.0	1.0
PilV	ncbi1000001868	WP_002194578.1|GCF_000309195@903923@1|WP_002194578.1|1	1.0	1.0
PilV	ncbi1000001869	WP_002194578.1|GCF_000309175@903922@1|WP_002194578.1|1	1.0	1.0
PilV	ncbi1000001871	WP_002194578.1|GCF_000309135@903930@1|WP_002194578.1|1	1.0	1.0
PilV	ncbi1000001870	WP_002194578.1|GCF_000309155@903935@1|WP_002194578.1|1	1.0	1.0
PilV	ncbi1000001872	WP_002194578.1|GCF_000309115@903932@1|WP_100219203.1|1	1.0	1.0
PilV	ncbi1000001873	WP_002194578.1|GCF_000309095@903929@1|WP_002194578.1|1	1.0	1.0
PilV	ncbi1000001875	WP_002194578.1|GCF_000309015@1221294@1|WP_004639691.1|1	0.48348	0.78129
PilV	ncbi1000001874	WP_002194578.1|GCF_000309035@1221298@1|WP_005088461.1|1	0.9964899999999999	0.8653599999999999
PilV	ncbi1000001876	WP_002194578.1|GCF_000308995@1221262@1|WP_085916952.1|1	1.0	1.0
PilV	ncbi1000001877	WP_002194578.1|GCF_000308235@1197884@1|WP_004909566.1|1	0.99349	0.99349
PilV	ncbi1000001879	WP_002194578.1|GCF_000305315@903909@1|WP_002194578.1|1	1.0	1.0
PilV	ncbi1000001878	WP_002194578.1|GCF_000307895@903907@1|WP_100223341.1|1	1.0	1.0
PilV	ncbi1000001881	WP_002194578.1|GCF_000305275@903910@1|WP_002194578.1|1	1.0	1.0
PilV	ncbi1000001880	WP_002194578.1|GCF_000305295@903904@1|WP_085941358.1|1	1.0	1.0
PilV	ncbi1000001882	WP_002194578.1|GCF_000305255@903903@1|WP_085916952.1|1	1.0	1.0
PilV	ncbi1000001883	WP_002194578.1|GCF_000305235@903902@1|WP_002194578.1|1	1.0	1.0
PilV	ncbi1000001884	WP_002194578.1|GCF_000305215@903901@1|WP_002194578.1|1	1.0	1.0
PilV	ncbi1000001885	WP_002194578.1|GCF_000304695@903905@1|WP_002194578.1|1	1.0	1.0
PilV	ncbi1000001886	WP_002194578.1|GCF_000304675@903908@1|WP_100223264.1|1	1.0	1.0
PilV	ncbi1000001887	WP_002194578.1|GCF_000304655@903906@1|WP_002194578.1|1	1.0	1.0
PilV	ncbi1000001888	WP_002194578.1|GCF_000302575@1100841@1|WP_085916952.1|1	1.0	1.0
PilV	ncbi1000001892	WP_002194578.1|GCF_000302375@1221309@1|WP_080591795.1|1	0.48456	0.99763
PilV	ncbi1000001893	WP_002194578.1|GCF_000302355@1221306@1|WP_004909566.1|1	0.99349	0.99349
PilV	ncbi1000001894	WP_002194578.1|GCF_000302335@1221301@1|WP_004691463.1|1	0.9949299999999999	0.9949299999999999
PilV	ncbi1000001896	WP_002194578.1|GCF_000302295@1221293@1|WP_017388561.1|1	0.48348	0.78129
PilV	ncbi1000001895	WP_002194578.1|GCF_000302315@1221297@1|WP_005086996.1|1	0.7695999999999998	0.99766
PilV	ncbi1000001897	WP_002194578.1|GCF_000302275@1221292@1|WP_002194578.1|1	1.0	1.0
PilV	ncbi1000001898	WP_002194578.1|GCF_000302255@1221288@1|WP_100222559.1|1	1.0	1.0
PilV	ncbi1000001899	WP_002194578.1|GCF_000302235@1221287@1|WP_002194578.1|1	1.0	1.0
PilV	ncbi1000001900	WP_002194578.1|GCF_000302215@1221286@1|WP_085916952.1|1	1.0	1.0
PilV	ncbi1000001901	WP_002194578.1|GCF_000302195@1221284@1|WP_085916952.1|1	1.0	1.0
PilV	ncbi1000001902	WP_002194578.1|GCF_000302175@1221281@1|WP_085941358.1|1	1.0	1.0
PilV	ncbi1000001903	WP_002194578.1|GCF_000302155@1221274@1|WP_086300325.1|1	1.0	1.0
PilV	ncbi1000001904	WP_002194578.1|GCF_000302135@1221273@1|WP_100223341.1|1	1.0	1.0
PilV	ncbi1000001906	WP_002194578.1|GCF_000302095@1221272@1|WP_085916952.1|1	1.0	1.0
PilV	ncbi1000001905	WP_002194578.1|GCF_000302115@1221291@1|WP_004923832.1|1	0.9954099999999999	0.9954099999999999
PilV	ncbi1000001907	WP_002194578.1|GCF_000302075@1221271@1|WP_085916952.1|1	1.0	1.0
PilV	ncbi1000001908	WP_002194578.1|GCF_000302055@1221268@1|WP_085916952.1|1	1.0	1.0
PilV	ncbi1000001909	WP_002194578.1|GCF_000302035@1221267@1|WP_002194578.1|1	1.0	1.0
PilV	ncbi1000001910	WP_002194578.1|GCF_000302015@1221264@1|WP_085916952.1|1	1.0	1.0
PilV	ncbi1000001912	WP_002194578.1|GCF_000301975@1221261@1|WP_086300325.1|1	1.0	1.0
PilV	ncbi1000001911	WP_002194578.1|GCF_000301995@1221263@1|WP_086300325.1|1	1.0	1.0
PilV	ncbi1000001913	WP_002194578.1|GCF_000301955@1221259@1|WP_085916952.1|1	1.0	1.0
PilV	ncbi1000001915	WP_002194578.1|GCF_000301915@1221255@1|WP_086221688.1|1	1.0	1.0
PilV	ncbi1000001914	WP_002194578.1|GCF_000301935@1221257@1|WP_085941358.1|1	1.0	1.0
PilV	ncbi1000001916	WP_002194578.1|GCF_000301895@1221254@1|WP_002194578.1|1	1.0	1.0
PilV	ncbi1000001917	WP_002194578.1|GCF_000301875@1221252@1|WP_085916952.1|1	1.0	1.0
PilV	ncbi1000001918	WP_002194578.1|GCF_000301855@1221246@1|WP_100222559.1|1	1.0	1.0
PilV	ncbi1000001919	WP_002194578.1|GCF_000301835@1221244@1|WP_002194578.1|1	1.0	1.0
PilV	ncbi1000001920	WP_002194578.1|GCF_000301815@1221311@1|WP_004896239.1|1	0.99271	0.99271
PilV	ncbi1000001921	WP_002194578.1|GCF_000301795@1221310@1|WP_005407206.1|1	0.9919899999999999	0.9919899999999999
PilV	ncbi1000001922	WP_002194578.1|GCF_000301775@1221308@1|WP_079377028.1|1	0.99964	0.89473
PilV	ncbi1000001925	WP_002194578.1|GCF_000301715@1221299@1|WP_026056283.1|1	0.7695999999999998	0.99766
PilV	ncbi1000001924	WP_002194578.1|GCF_000301735@1221300@1|WP_004691463.1|1	0.9949299999999999	0.9949299999999999
PilV	ncbi1000001926	WP_002194578.1|GCF_000301695@1221296@1|WP_079377028.1|1	0.99964	0.89473
PilV	ncbi1000001927	WP_002194578.1|GCF_000301675@1221295@1|WP_080592951.1|1	0.99889	0.99889
PilV	ncbi1000001928	WP_002194578.1|GCF_000301655@1221290@1|WP_085916952.1|1	1.0	1.0
PilV	ncbi1000001930	WP_002194578.1|GCF_000301615@1221285@1|WP_085916952.1|1	1.0	1.0
PilV	ncbi1000001931	WP_002194578.1|GCF_000301595@1221283@1|WP_085916952.1|1	1.0	1.0
PilV	ncbi1000001933	WP_002194578.1|GCF_000301555@1221280@1|WP_085941358.1|1	1.0	1.0
PilV	ncbi1000001932	WP_002194578.1|GCF_000301575@1221282@1|WP_085916952.1|1	1.0	1.0
PilV	ncbi1000001934	WP_002194578.1|GCF_000301535@1221279@1|WP_085941358.1|1	1.0	1.0
PilV	ncbi1000001935	WP_002194578.1|GCF_000301515@1221278@1|WP_085941358.1|1	1.0	1.0
PilV	ncbi1000001936	WP_002194578.1|GCF_000301495@1221277@1|WP_085916952.1|1	1.0	1.0
PilV	ncbi1000001937	WP_002194578.1|GCF_000301475@1221276@1|WP_085916952.1|1	1.0	1.0
PilV	ncbi1000001938	WP_002194578.1|GCF_000301455@1221275@1|WP_085916952.1|1	1.0	1.0
PilV	ncbi1000001939	WP_002194578.1|GCF_000301435@1221270@1|WP_002194578.1|1	1.0	1.0
PilV	ncbi1000001941	WP_002194578.1|GCF_000301395@1221266@1|WP_085916952.1|1	1.0	1.0
PilV	ncbi1000001940	WP_002194578.1|GCF_000301415@1221269@1|WP_086300325.1|1	1.0	1.0
PilV	ncbi1000001942	WP_002194578.1|GCF_000301375@1221265@1|WP_085916952.1|1	1.0	1.0
PilV	ncbi1000001943	WP_002194578.1|GCF_000301355@1221260@1|WP_085941358.1|1	1.0	1.0
PilV	ncbi1000001945	WP_002194578.1|GCF_000301315@1221256@1|WP_085916952.1|1	1.0	1.0
PilV	ncbi1000001944	WP_002194578.1|GCF_000301335@1221258@1|WP_002194578.1|1	1.0	1.0
PilV	ncbi1000001947	WP_002194578.1|GCF_000301275@1221251@1|WP_085916952.1|1	1.0	1.0
PilV	ncbi1000001946	WP_002194578.1|GCF_000301295@1221253@1|WP_002194578.1|1	1.0	1.0
PilV	ncbi1000001949	WP_002194578.1|GCF_000301235@1221249@1|WP_002194578.1|1	1.0	1.0
PilV	ncbi1000001950	WP_002194578.1|GCF_000301215@1221248@1|WP_085916952.1|1	1.0	1.0
PilV	ncbi1000001951	WP_002194578.1|GCF_000301195@1221247@1|WP_086300325.1|1	1.0	1.0
PilV	ncbi1000001948	WP_002194578.1|GCF_000301255@1221250@1|WP_002194578.1|1	1.0	1.0
PilV	ncbi1000001952	WP_002194578.1|GCF_000301175@1221245@1|WP_085916952.1|1	1.0	1.0
PilV	ncbi1000001953	WP_002194578.1|GCF_000300635@1183155@1|WP_006582559.1|1	0.48353999999999997	0.99556
PilV	ncbi1000001954	WP_002194578.1|GCF_000299675@1224141@1|WP_085916952.1|1	1.0	1.0
PilV	ncbi1000001955	WP_002194578.1|GCF_000299655@1223564@1|WP_085916952.1|1	1.0	1.0
PilV	ncbi1000001956	WP_002194578.1|GCF_000297955@1168591@1|WP_086221688.1|1	1.0	1.0
PilV	ncbi1000001958	WP_002194578.1|GCF_000297915@1168588@1|WP_085916952.1|1	1.0	1.0
PilV	ncbi1000001957	WP_002194578.1|GCF_000297935@1168590@1|WP_002194578.1|1	1.0	1.0
PilV	ncbi1000001960	WP_002194578.1|GCF_000297575@903913@1|WP_002194578.1|1	1.0	1.0
PilV	ncbi1000001959	WP_002194578.1|GCF_000297595@903914@1|WP_002194578.1|1	1.0	1.0
PilV	ncbi1000001961	WP_002194578.1|GCF_000297535@903912@1|WP_100219203.1|1	1.0	1.0
PilV	ncbi1000001962	WP_002194578.1|GCF_000297515@903911@1|WP_002194578.1|1	1.0	1.0
PilV	ncbi1000001965	WP_002194578.1|GCF_000286615@903895@1|WP_002194578.1|1	1.0	1.0
PilV	ncbi1000001963	WP_002194578.1|GCF_000292545@1210907@1|WP_002194578.1|1	1.0	1.0
PilV	ncbi1000001966	WP_002194578.1|GCF_000286595@903900@1|WP_005407206.1|1	0.9919899999999999	0.9919899999999999
PilV	ncbi1000001968	WP_002194578.1|GCF_000278685@903894@1|WP_085916952.1|1	1.0	1.0
PilV	ncbi1000001969	WP_002194578.1|GCF_000278665@903893@1|WP_002194578.1|1	1.0	1.0
PilV	ncbi1000001970	WP_002194578.1|GCF_000278645@903892@1|WP_085941358.1|1	1.0	1.0
PilV	ncbi1000001971	WP_002194578.1|GCF_000278625@903889@1|WP_085941358.1|1	1.0	1.0
PilV	ncbi1000001972	WP_002194578.1|GCF_000278605@903896@1|WP_085916952.1|1	1.0	1.0
PilV	ncbi1000001975	WP_002194578.1|GCF_000248275@981329@1|WP_085916952.1|1	1.0	1.0
PilV	ncbi1000001974	WP_002194578.1|GCF_000248295@981324@1|WP_026040258.1|1	0.9951399999999999	0.86446
PilV	ncbi1000001976	WP_002194578.1|GCF_000241725@1116236@1|WP_085916952.1|1	1.0	1.0
PilV	ncbi1000001977	WP_002194578.1|GCF_000241705@1116235@1|WP_002194578.1|1	1.0	1.0
PilV	ncbi1000002037	WP_002194578.1|GCF_000237065@1000002037@1|WP_014340274.1|1	0.99376	0.8597199999999999
PilV	ncbi1000001979	WP_002194578.1|GCF_000230465@1086014@1|WP_080564113.1|1	0.48456	0.99763
PilV	ncbi1000001981	WP_002194578.1|GCF_000222285@992405@1|WP_002194578.1|1	1.0	1.0
PilV	ncbi1000001980	WP_002194578.1|GCF_000226275@497978@2|WP_085916952.1|1	1.0	1.0
PilV	ncbi1000001982	WP_002194578.1|GCF_000222265@992404@1|WP_085916952.1|1	1.0	1.0
PilV	ncbi1000001983	WP_002194578.1|GCF_000222245@992403@1|WP_085916952.1|1	1.0	1.0
PilV	ncbi1000001987	WP_002194578.1|GCF_000214985@903898@1|WP_085941358.1|1	1.0	1.0
PilV	ncbi1000001984	WP_002194578.1|GCF_000222225@992402@1|WP_086221688.1|1	1.0	1.0
PilV	ncbi1000001986	WP_002194578.1|GCF_000215005@903890@1|WP_002194578.1|1	1.0	1.0
PilV	ncbi1000001989	WP_002194578.1|GCF_000196795@436717@1|WP_013196712.1|1	0.9957099999999999	0.63867
PilV	ncbi1000001991	WP_002194578.1|GCF_000189695@886889@1|WP_002194578.1|1	1.0	1.0
PilV	ncbi1000001990	WP_002194578.1|GCF_000191145@871585@1|YP_004996902.1|1	0.48456	0.99763
PilV	ncbi1000001993	WP_002194578.1|GCF_000189655@886886@1|WP_085916952.1|1	1.0	1.0
PilV	ncbi1000001992	WP_002194578.1|GCF_000189675@886888@1|WP_002194578.1|1	1.0	1.0
PilV	ncbi1000001994	WP_002194578.1|GCF_000188215@696749@1|WP_085916952.1|1	1.0	1.0
PilV	ncbi1000001995	WP_002194578.1|GCF_000187205@889738@2|WP_085916952.1|1	1.0	1.0
PilV	ncbi1000001996	WP_002194578.1|GCF_000186665@945556@3|WP_002194578.1|1	1.0	1.0
PilV	ncbi1000001998	WP_002194578.1|GCF_000184495@933264@1|WP_086300325.1|1	1.0	1.0
PilV	ncbi1000001997	WP_002194578.1|GCF_000186645@945555@1|WP_085916952.1|1	1.0	1.0
PilV	ncbi1000001999	WP_002194578.1|GCF_000184475@933263@1|WP_086221688.1|1	1.0	1.0
PilV	ncbi1000002000	WP_002194578.1|GCF_000177735@710096@1|WP_002194578.1|1	1.0	1.0
PilV	ncbi1000002002	WP_002194578.1|GCF_000177695@710094@1|WP_002194578.1|1	1.0	1.0
PilV	ncbi1000002001	WP_002194578.1|GCF_000177715@710095@1|WP_002194578.1|1	1.0	1.0
PilV	ncbi1000002003	WP_002194578.1|GCF_000175675@596318@1|WP_034430463.1|1	0.9429099999999999	0.9429099999999999
PilV	ncbi1000002005	WP_002194578.1|GCF_000164055@707232@1|WP_005086996.1|1	0.7695999999999998	0.99766
PilV	ncbi1000002004	WP_002194578.1|GCF_000173395@557601@1|WP_002194578.1|1	1.0	1.0
PilV	ncbi1000002007	WP_002194578.1|GCF_000163395@525242@2|WP_085916952.1|1	1.0	1.0
PilV	ncbi1000002008	WP_002194578.1|GCF_000163375@592014@2|WP_002194578.1|1	1.0	1.0
PilV	ncbi1000002009	WP_002194578.1|GCF_000163355@525243@2|WP_002194578.1|1	1.0	1.0
PilV	ncbi1000002011	WP_002194578.1|GCF_000162115@575589@1|WP_171053904.1|1	0.9969699999999999	0.9969699999999999
PilV	ncbi1000002012	WP_002194578.1|GCF_000162095@575588@1|WP_155115792.1|1	0.99625	0.99625
PilV	ncbi1000002013	WP_002194578.1|GCF_000162075@575587@1|WP_039908596.1|1	0.99271	0.99271
PilV	ncbi1000002049	WP_002194578.1|GCF_000146165@1000002049@2|WP_164925904.1|1	0.9836799999999999	0.98383
PilV	ncbi1000002015	WP_002194578.1|GCF_000162035@575585@1|WP_003653778.1|1	1.0	1.0
PilV	ncbi1000002017	WP_002194578.1|GCF_000069245@509173@1|WP_002194578.1|1	1.0	1.0
PilV	ncbi1000002018	WP_002194578.1|GCF_000046845@62977@1|WP_004923832.1|1	0.9954099999999999	0.9954099999999999
PilV	ncbi1000002040	WP_002194578.1|GCF_000026105@1000002040@1|WP_011535721.1|1	0.77962	0.99547
PilV	ncbi1000002019	WP_002194578.1|GCF_000021245@480119@2|WP_002194578.1|1	1.0	1.0
PilV	ncbi1000002048	WP_002194578.1|GCF_000019585@1000002048@2|WP_011259720.1|1	0.98857	0.98842
PilV	ncbi1000002020	WP_002194578.1|GCF_000018445@405416@1|WP_002194578.1|1	1.0	1.0
PilV	ncbi1000002046	WP_002194578.1|GCF_000008805@1000002046@1|WP_061706010.1|1	0.8046899999999999	0.99976
PilV	ncbi1000002047	WP_002194578.1|GCF_000008485@1000002047@1|WP_010946368.1|1	0.7690299999999999	0.9969399999999999
PilV	ncbi1000002022	WP_002194578.1|GCF_000013905@1000002022@1|WP_011512635.1|1	0.99532	0.99532
PilV	ncbi1000002036	WP_002194578.1|GCF_000007565@1000002036@2|WP_049588116.1|1	0.93997	0.9388299999999999
PilV	ncbi1000002033	WP_002194578.1|GCF_000006765@1000002033@1|NP_253241.1|1	0.755	0.99766
PilV	ncbi1000001086	WP_002194578.1|GCF_000737145@575584@1|WP_002194578.1|1	1.0	1.0
PilV	ncbi1000002045	WP_002194578.1|GCF_000006845@1000002045@1|WP_010951045.1|1	0.8047799999999998	0.7498799999999999
PilT	ncbi999999009	WP_000220756.1|GCF_900197575@1229165@1|WP_088822136.1|1	0.99718	0.99718
PilT	ncbi999999107	WP_000220756.1|GCF_900107285@595670@1|WP_004648049.1|1	0.99868	0.99868
PilT	ncbi999999108	WP_000220756.1|GCF_900096995@1096779@1|WP_097077961.1|1	0.9967299999999999	0.9967299999999999
PilT	ncbi1000002027	WP_000220756.1|GCF_900101915@1000002027@1|WP_093067571.1|1	0.99901	0.69171
PilT	ncbi999999110	WP_000220756.1|GCF_900096915@281375@1|WP_092620608.1|1	0.9970299999999999	0.9970299999999999
PilT	ncbi999999112	WP_000220756.1|GCF_900095025@1673609@1|WP_053579733.1|1	0.99718	0.99718
PilT	ncbi999999109	WP_000220756.1|GCF_900096955@1219383@1|WP_092747772.1|1	0.9967299999999999	0.9967299999999999
PilT	ncbi999999111	WP_000220756.1|GCF_900096895@1226327@1|WP_092819831.1|1	0.9975999999999999	0.9975999999999999
PilT	ncbi1000002025	WP_000220756.1|GCF_016107525@1000002025@1|WP_193011252.1|1	0.9998499999999999	0.9998499999999999
PilT	ncbi1000002044	WP_000220756.1|GCF_014524625@1000002044@1|WP_053270126.1|1	0.9999399999999999	0.9999399999999999
PilT	ncbi1000002028	WP_000220756.1|GCF_016107575@1000002028@1|WP_068406410.1|1	0.9998199999999999	0.69102
PilT	ncbi1000002024	WP_000220756.1|GCF_014652895@1000002024@1|WP_010195743.1|1	0.99898	0.99898
PilT	ncbi1000002030	WP_000220756.1|GCF_003350005@1000002030@1|WP_114701245.1|1	0.9981099999999999	0.69092
PilT	ncbi1000002032	WP_000220756.1|GCF_007997305@1000002032@1|WP_147223748.1|1	0.9998199999999999	0.69095
PilT	ncbi1000002026	WP_000220756.1|GCF_003148585@1000002026@1|WP_045443495.1|1	0.9980199999999999	0.9980199999999999
PilT	ncbi1000002039	WP_000220756.1|GCF_002355475@1000002039@1|WP_003455638.1|1	0.9964299999999999	0.9964299999999999
PilT	ncbi999999381	WP_000220756.1|GCF_002233755@2006115@1|WP_089606456.1|1	0.9995799999999999	0.9995799999999999
PilT	ncbi999999510	WP_000220756.1|GCF_002166815@1285584@1|WP_002052078.1|1	1.0	1.0
PilT	ncbi999999852	WP_000220756.1|GCF_001951035@1388759@1|WP_000355489.1|1	0.9970299999999999	0.9970299999999999
PilT	ncbi999999508	WP_000220756.1|GCF_002174125@1582270@1|WP_087618948.1|1	0.99862	0.99862
PilT	ncbi999999512	WP_000220756.1|GCF_002165375@2004650@2|WP_087513387.1|1	0.9973	0.9973
PilT	ncbi1000000089	WP_000220756.1|GCF_001753605@1776741@1|WP_005229075.1|1	0.99817	0.99817
PilT	ncbi1000000090	WP_000220756.1|GCF_001753595@1262585@1|WP_070068822.1|1	0.9970299999999999	0.9970299999999999
PilT	ncbi1000000152	WP_000220756.1|GCF_001704615@1871111@3|WP_065994224.1|1	0.9970299999999999	0.9970299999999999
PilT	ncbi1000000110	WP_000220756.1|GCF_001707755@1891224@1|WP_068886557.1|1	0.99871	0.99871
PilT	ncbi1000000158	WP_000220756.1|GCF_001696605@1879050@3|WP_068975798.1|1	0.9956799999999999	0.9956799999999999
PilT	ncbi1000000187	WP_000220756.1|GCF_001678755@1443941@1|WP_067766233.1|1	0.99718	0.99718
PilT	ncbi1000000153	WP_000220756.1|GCF_001704115@1789224@1|WP_067556760.1|1	0.99925	0.69186
PilT	ncbi1000002038	WP_000220756.1|GCF_001661075@1000002038@1|WP_064680253.1|1	0.9973299999999999	0.9973299999999999
PilT	ncbi1000002023	WP_000220756.1|GCF_001606025@1000002023@1|WP_062843734.1|1	0.9998199999999999	0.69095
PilT	ncbi1000000434	WP_000220756.1|GCF_001605895@1806892@1|WP_067670122.1|1	0.9969699999999999	0.9969699999999999
PilT	ncbi1000002043	WP_000220756.1|GCF_001586155@1000002043@1|WP_009615237.1|1	0.9975399999999999	0.9975399999999999
PilT	ncbi1000002029	WP_000220756.1|GCF_001591185@1000002029@1|WP_081794446.1|1	0.99079	0.99079
PilT	ncbi1000000502	WP_000220756.1|GCF_001485065@108981@1|WP_004811122.1|1	0.99631	0.99631
PilT	ncbi1000000454	WP_000220756.1|GCF_001544395@1431338@1|WP_000220756.1|1	1.0	1.0
PilT	ncbi1000000504	WP_000220756.1|GCF_001485025@202951@1|WP_005011739.1|1	1.0	1.0
PilT	ncbi1000000505	WP_000220756.1|GCF_001485005@202950@1|WP_011182164.1|1	0.99712	0.99712
PilT	ncbi1000000507	WP_000220756.1|GCF_001484935@1242245@1|WP_004694862.1|1	0.99964	0.99964
PilT	ncbi1000002034	WP_000220756.1|GCF_001457615@1000002034@1|WP_003084552.1|1	0.9975399999999999	0.9975399999999999
PilT	ncbi1000000506	WP_000220756.1|GCF_001484985@52133@1|WP_004881041.1|1	0.99817	0.99817
PilT	ncbi1000000703	WP_000220756.1|GCF_001307195@1324350@1|WP_054581204.1|1	0.99784	0.99784
PilT	ncbi1000002041	WP_000220756.1|GCF_001294575@1000002041@1|WP_060696587.1|1	0.99871	0.99871
PilT	ncbi1000002031	WP_000220756.1|GCF_001298525@1000002031@1|WP_062534879.1|1	0.9994	0.9994
PilT	ncbi1000002035	WP_000220756.1|GCF_001045685@1000002035@1|WP_003084552.1|1	0.9975399999999999	0.9975399999999999
PilT	ncbi1000000732	WP_000220756.1|GCF_001028335@1409924@1|WP_000355491.1|1	0.9974799999999999	0.9974799999999999
PilT	ncbi1000000735	WP_000220756.1|GCF_001028305@1409925@1|WP_000355491.1|1	0.9974799999999999	0.9974799999999999
PilT	ncbi1000000733	WP_000220756.1|GCF_001028325@1409923@1|WP_000355491.1|1	0.9974799999999999	0.9974799999999999
PilT	ncbi1000000736	WP_000220756.1|GCF_001028265@1409927@1|WP_000355491.1|1	0.9974799999999999	0.9974799999999999
PilT	ncbi1000000737	WP_000220756.1|GCF_001027885@1409928@1|WP_000355489.1|1	0.9970299999999999	0.9970299999999999
PilT	ncbi1000000754	WP_000220756.1|GCF_000972345@40216@1|WP_005018932.1|1	0.9967299999999999	0.9967299999999999
PilT	ncbi1000000766	WP_000220756.1|GCF_000964095@756892@1|WP_045796099.1|1	0.9977499999999999	0.9977499999999999
PilT	ncbi1000000767	WP_000220756.1|GCF_000964015@396323@1|WP_004903179.1|1	0.99862	0.99862
PilT	ncbi1000000769	WP_000220756.1|GCF_000962795@134533@1|WP_034601609.1|1	0.9977499999999999	0.9977499999999999
PilT	ncbi1000000803	WP_000220756.1|GCF_000934145@108980@1|WP_004990994.1|1	0.99661	0.99661
PilT	ncbi1000000780	WP_000220756.1|GCF_000949655@40214@1|WP_004694862.1|1	0.99964	0.99964
PilT	ncbi1000000811	WP_000220756.1|GCF_000931715@262668@1|WP_005057427.1|1	0.99868	0.99868
PilT	ncbi1000000812	WP_000220756.1|GCF_000931695@134534@1|WP_004655144.1|1	0.9977499999999999	0.9977499999999999
PilT	ncbi1000000827	WP_000220756.1|GCF_000830135@29430@1|WP_171055777.1|1	0.99964	0.99964
PilT	ncbi1000000831	WP_000220756.1|GCF_000829655@106649@1|WP_004722735.1|1	0.9949299999999999	0.9949299999999999
PilT	ncbi1000000820	WP_000220756.1|GCF_000836095@28090@1|WP_004279279.1|1	0.99718	0.99718
PilT	ncbi1000000830	WP_000220756.1|GCF_000829675@632955@1|WP_016657245.1|1	0.9964899999999999	0.68923
PilT	ncbi1000000833	WP_000220756.1|GCF_000828795@1401639@1|WP_000355489.1|1	0.9970299999999999	0.9970299999999999
PilT	ncbi1000000837	WP_000220756.1|GCF_000818215@471@1|WP_004641664.1|1	1.0	1.0
PilT	ncbi1000000839	WP_000220756.1|GCF_000816495@1353941@1|WP_039623445.1|1	0.99718	0.99718
PilT	ncbi1000001052	WP_000220756.1|GCF_000775815@40215@1|WP_004913899.1|1	0.99913	0.99913
PilT	ncbi1000001056	WP_000220756.1|GCF_000770885@1100844@1|WP_000355489.1|1	0.9970299999999999	0.9970299999999999
PilT	ncbi1000001055	WP_000220756.1|GCF_000770905@1100846@1|WP_000355489.1|1	0.9970299999999999	0.9970299999999999
PilT	ncbi1000001057	WP_000220756.1|GCF_000770865@1100843@1|WP_000355489.1|1	0.9970299999999999	0.9970299999999999
PilT	ncbi1000001058	WP_000220756.1|GCF_000770815@1100842@1|WP_000220756.1|1	1.0	1.0
PilT	ncbi1000001060	WP_000220756.1|GCF_000770785@1100845@1|WP_000220756.1|1	1.0	1.0
PilT	ncbi1000001059	WP_000220756.1|GCF_000770805@1100847@1|WP_000355489.1|1	0.9970299999999999	0.9970299999999999
PilT	ncbi1000001065	WP_000220756.1|GCF_000761495@1507807@1|WP_004279279.1|1	0.99718	0.99718
PilT	ncbi1000002042	WP_000220756.1|GCF_000761155@1000002042@1|WP_043191513.1|1	0.9995499999999999	0.9995499999999999
PilT	ncbi1000001069	WP_000220756.1|GCF_000760575@202956@1|WP_004975327.1|1	0.9973599999999999	0.9973599999999999
PilT	ncbi1000001068	WP_000220756.1|GCF_000760595@487316@1|WP_004935479.1|1	0.9972399999999999	0.9972399999999999
PilT	ncbi1000001076	WP_000220756.1|GCF_000759995@202955@1|WP_018679668.1|1	0.9973	0.9973
PilT	ncbi1000001070	WP_000220756.1|GCF_000760555@202954@1|WP_016165374.1|1	0.99631	0.99631
PilT	ncbi1000001080	WP_000220756.1|GCF_000750855@1449755@1|WP_001986245.1|1	1.0	1.0
PilT	ncbi1000001079	WP_000220756.1|GCF_000753985@106648@1|WP_005030845.1|1	0.9949299999999999	0.9949299999999999
PilT	ncbi1000001081	WP_000220756.1|GCF_000747725@202952@1|WP_004862851.1|1	0.9980499999999999	0.9980499999999999
PilT	ncbi1000001090	WP_000220756.1|GCF_000723125@1458921@1|WP_000355489.1|1	0.9970299999999999	0.9970299999999999
PilT	ncbi1000001089	WP_000220756.1|GCF_000723145@1458922@1|WP_000355489.1|1	0.9970299999999999	0.9970299999999999
PilT	ncbi1000001091	WP_000220756.1|GCF_000723075@1458925@1|WP_030425059.1|1	0.9909699999999999	0.9909699999999999
PilT	ncbi1000001092	WP_000220756.1|GCF_000723065@1458926@1|WP_000355489.1|1	0.9970299999999999	0.9970299999999999
PilT	ncbi1000001093	WP_000220756.1|GCF_000723055@1458924@1|WP_000355489.1|1	0.9970299999999999	0.9970299999999999
PilT	ncbi1000001094	WP_000220756.1|GCF_000723045@1458923@1|WP_000355489.1|1	0.9970299999999999	0.9970299999999999
PilT	ncbi1000001096	WP_000220756.1|GCF_000722975@1458918@1|WP_000355489.1|1	0.9970299999999999	0.9970299999999999
PilT	ncbi1000001095	WP_000220756.1|GCF_000722985@1458920@1|WP_000355489.1|1	0.9970299999999999	0.9970299999999999
PilT	ncbi1000001101	WP_000220756.1|GCF_000695855@470@3|WP_000220756.1|1	1.0	1.0
PilT	ncbi1000001097	WP_000220756.1|GCF_000722965@1458919@1|WP_000355489.1|1	0.9970299999999999	0.9970299999999999
PilT	ncbi1000001103	WP_000220756.1|GCF_000692095@1439316@1|WP_000220756.1|1	1.0	1.0
PilT	ncbi1000001107	WP_000220756.1|GCF_000682575@1310839@1|WP_000220756.1|1	1.0	1.0
PilT	ncbi1000001104	WP_000220756.1|GCF_000682655@1310851@1|WP_000220756.1|1	1.0	1.0
PilT	ncbi1000001106	WP_000220756.1|GCF_000682595@1310815@1|WP_000220756.1|1	1.0	1.0
PilT	ncbi1000001108	WP_000220756.1|GCF_000682555@1310837@1|WP_000220756.1|1	1.0	1.0
PilT	ncbi1000001111	WP_000220756.1|GCF_000682495@1310829@1|WP_000220756.1|1	1.0	1.0
PilT	ncbi1000001109	WP_000220756.1|GCF_000682535@1310852@1|WP_000220756.1|1	1.0	1.0
PilT	ncbi1000001112	WP_000220756.1|GCF_000682475@1310827@1|WP_000220756.1|1	1.0	1.0
PilT	ncbi1000001113	WP_000220756.1|GCF_000682455@1310831@1|WP_000220756.1|1	1.0	1.0
PilT	ncbi1000001114	WP_000220756.1|GCF_000682435@1310736@1|WP_000220756.1|1	1.0	1.0
PilT	ncbi1000001116	WP_000220756.1|GCF_000682395@1310627@1|WP_000220756.1|1	1.0	1.0
PilT	ncbi1000001115	WP_000220756.1|GCF_000682415@1310700@1|WP_000220756.1|1	1.0	1.0
PilT	ncbi1000001117	WP_000220756.1|GCF_000682375@1310673@1|WP_170643765.1|1	1.0	1.0
PilT	ncbi1000001120	WP_000220756.1|GCF_000682295@1310633@1|WP_000220756.1|1	1.0	1.0
PilT	ncbi1000001121	WP_000220756.1|GCF_000682275@1311097@1|WP_000220756.1|1	1.0	1.0
PilT	ncbi1000001122	WP_000220756.1|GCF_000682255@1310668@1|WP_170643765.1|1	1.0	1.0
PilT	ncbi1000001124	WP_000220756.1|GCF_000682215@1310625@1|WP_170643765.1|1	1.0	1.0
PilT	ncbi1000001123	WP_000220756.1|GCF_000682235@1310656@1|WP_000220756.1|1	1.0	1.0
PilT	ncbi1000001127	WP_000220756.1|GCF_000682135@1310931@1|WP_000220756.1|1	1.0	1.0
PilT	ncbi1000001125	WP_000220756.1|GCF_000682175@1310846@1|WP_000220756.1|1	1.0	1.0
PilT	ncbi1000001130	WP_000220756.1|GCF_000682075@1311128@1|WP_000220756.1|1	1.0	1.0
PilT	ncbi1000001128	WP_000220756.1|GCF_000682115@1310903@1|WP_000220756.1|1	1.0	1.0
PilT	ncbi1000001131	WP_000220756.1|GCF_000682055@1311142@1|WP_000220756.1|1	1.0	1.0
PilT	ncbi1000001132	WP_000220756.1|GCF_000682035@1311137@1|WP_000220756.1|1	1.0	1.0
PilT	ncbi1000001133	WP_000220756.1|GCF_000682015@1311135@1|WP_000220756.1|1	1.0	1.0
PilT	ncbi1000001136	WP_000220756.1|GCF_000681955@1311069@1|WP_000220756.1|1	1.0	1.0
PilT	ncbi1000001134	WP_000220756.1|GCF_000681995@1311074@1|WP_000220756.1|1	1.0	1.0
PilT	ncbi1000001135	WP_000220756.1|GCF_000681975@1311070@1|WP_000220756.1|1	1.0	1.0
PilT	ncbi1000001138	WP_000220756.1|GCF_000681915@1310932@1|WP_000220756.1|1	1.0	1.0
PilT	ncbi1000001137	WP_000220756.1|GCF_000681935@1310965@1|WP_000220756.1|1	1.0	1.0
PilT	ncbi1000001140	WP_000220756.1|GCF_000681875@1310568@1|WP_000220756.1|1	1.0	1.0
PilT	ncbi1000001139	WP_000220756.1|GCF_000681895@1310602@1|WP_000220756.1|1	1.0	1.0
PilT	ncbi1000001142	WP_000220756.1|GCF_000681835@1310809@1|WP_000220756.1|1	1.0	1.0
PilT	ncbi1000001141	WP_000220756.1|GCF_000681855@1310573@1|WP_000220756.1|1	1.0	1.0
PilT	ncbi1000001144	WP_000220756.1|GCF_000681795@1311096@1|WP_000220756.1|1	1.0	1.0
PilT	ncbi1000001145	WP_000220756.1|GCF_000681775@1311095@1|WP_000220756.1|1	1.0	1.0
PilT	ncbi1000001147	WP_000220756.1|GCF_000681735@1310559@1|WP_000220756.1|1	1.0	1.0
PilT	ncbi1000001148	WP_000220756.1|GCF_000681695@1310584@1|WP_000220756.1|1	1.0	1.0
PilT	ncbi1000001146	WP_000220756.1|GCF_000681755@1311091@1|WP_000220756.1|1	1.0	1.0
PilT	ncbi1000001149	WP_000220756.1|GCF_000681675@1310843@1|WP_000220756.1|1	1.0	1.0
PilT	ncbi1000001151	WP_000220756.1|GCF_000681635@1310826@1|WP_170643765.1|1	1.0	1.0
PilT	ncbi1000001150	WP_000220756.1|GCF_000681655@1310929@1|WP_000220756.1|1	1.0	1.0
PilT	ncbi1000001152	WP_000220756.1|GCF_000681615@1311117@1|WP_000220756.1|1	1.0	1.0
PilT	ncbi1000001153	WP_000220756.1|GCF_000681595@1310806@1|WP_000220756.1|1	1.0	1.0
PilT	ncbi1000001154	WP_000220756.1|GCF_000681575@1310697@1|WP_000220756.1|1	1.0	1.0
PilT	ncbi1000001155	WP_000220756.1|GCF_000681555@1310661@1|WP_170643765.1|1	1.0	1.0
PilT	ncbi1000001158	WP_000220756.1|GCF_000671655@1311118@1|WP_000220756.1|1	1.0	1.0
PilT	ncbi1000001157	WP_000220756.1|GCF_000671675@1311136@1|WP_000220756.1|1	1.0	1.0
PilT	ncbi1000001159	WP_000220756.1|GCF_000671635@1311090@1|WP_000220756.1|1	1.0	1.0
PilT	ncbi1000001160	WP_000220756.1|GCF_000671615@1311089@1|WP_000220756.1|1	1.0	1.0
PilT	ncbi1000001162	WP_000220756.1|GCF_000671575@1311066@1|WP_000220756.1|1	1.0	1.0
PilT	ncbi1000001161	WP_000220756.1|GCF_000671595@1311088@1|WP_000220756.1|1	1.0	1.0
PilT	ncbi1000001163	WP_000220756.1|GCF_000671555@1311085@1|WP_000220756.1|1	1.0	1.0
PilT	ncbi1000001164	WP_000220756.1|GCF_000671535@1311082@1|WP_000220756.1|1	1.0	1.0
PilT	ncbi1000001166	WP_000220756.1|GCF_000671495@1311080@1|WP_000220756.1|1	1.0	1.0
PilT	ncbi1000001165	WP_000220756.1|GCF_000671515@1311065@1|WP_000220756.1|1	1.0	1.0
PilT	ncbi1000001168	WP_000220756.1|GCF_000671435@1310825@1|WP_000220756.1|1	1.0	1.0
PilT	ncbi1000001167	WP_000220756.1|GCF_000671475@1311092@1|WP_000220756.1|1	1.0	1.0
PilT	ncbi1000001170	WP_000220756.1|GCF_000633005@1451233@1|WP_025095908.1|1	0.99601	0.99601
PilT	ncbi1000001169	WP_000220756.1|GCF_000671415@1311093@1|WP_000220756.1|1	1.0	1.0
PilT	ncbi1000001173	WP_000220756.1|GCF_000627755@1311138@1|WP_000220756.1|1	1.0	1.0
PilT	ncbi1000001172	WP_000220756.1|GCF_000627775@1311144@1|WP_000220756.1|1	1.0	1.0
PilT	ncbi1000001174	WP_000220756.1|GCF_000627735@1311134@1|WP_000220756.1|1	1.0	1.0
PilT	ncbi1000001175	WP_000220756.1|GCF_000627715@1311126@1|WP_000220756.1|1	1.0	1.0
PilT	ncbi1000001176	WP_000220756.1|GCF_000627695@1311124@1|WP_000220756.1|1	1.0	1.0
PilT	ncbi1000001177	WP_000220756.1|GCF_000627675@1311122@1|WP_000220756.1|1	1.0	1.0
PilT	ncbi1000001178	WP_000220756.1|GCF_000627655@1311116@1|WP_000220756.1|1	1.0	1.0
PilT	ncbi1000001179	WP_000220756.1|GCF_000627635@1311115@1|WP_000220756.1|1	1.0	1.0
PilT	ncbi1000001181	WP_000220756.1|GCF_000627595@1311086@1|WP_000220756.1|1	1.0	1.0
PilT	ncbi1000001182	WP_000220756.1|GCF_000627575@1311084@1|WP_000220756.1|1	1.0	1.0
PilT	ncbi1000001180	WP_000220756.1|GCF_000627615@1311087@1|WP_000220756.1|1	1.0	1.0
PilT	ncbi1000001183	WP_000220756.1|GCF_000627555@1311083@1|WP_000220756.1|1	1.0	1.0
PilT	ncbi1000001184	WP_000220756.1|GCF_000627535@1311081@1|WP_000220756.1|1	1.0	1.0
PilT	ncbi1000001185	WP_000220756.1|GCF_000627515@1311079@1|WP_000220756.1|1	1.0	1.0
PilT	ncbi1000001187	WP_000220756.1|GCF_000627415@1310840@1|WP_000220756.1|1	1.0	1.0
PilT	ncbi1000001186	WP_000220756.1|GCF_000627495@1311078@1|WP_000220756.1|1	1.0	1.0
PilT	ncbi1000001189	WP_000220756.1|GCF_000627375@1311076@1|WP_000220756.1|1	1.0	1.0
PilT	ncbi1000001188	WP_000220756.1|GCF_000627395@1310835@1|WP_000220756.1|1	1.0	1.0
PilT	ncbi1000001190	WP_000220756.1|GCF_000627355@1311067@1|WP_000220756.1|1	1.0	1.0
PilT	ncbi1000001192	WP_000220756.1|GCF_000623035@1455316@1|WP_001986245.1|1	1.0	1.0
PilT	ncbi1000001191	WP_000220756.1|GCF_000627335@1310954@1|WP_000220756.1|1	1.0	1.0
PilT	ncbi1000001193	WP_000220756.1|GCF_000623015@1455315@1|WP_000220756.1|1	1.0	1.0
PilT	ncbi1000001195	WP_000220756.1|GCF_000611565@1311098@1|WP_000220756.1|1	1.0	1.0
PilT	ncbi1000001196	WP_000220756.1|GCF_000611545@1311105@1|WP_000220756.1|1	1.0	1.0
PilT	ncbi1000001197	WP_000220756.1|GCF_000611525@1311075@1|WP_000220756.1|1	1.0	1.0
PilT	ncbi1000001198	WP_000220756.1|GCF_000611505@1311131@1|WP_000220756.1|1	1.0	1.0
PilT	ncbi1000001199	WP_000220756.1|GCF_000611485@1311141@1|WP_000220756.1|1	1.0	1.0
PilT	ncbi1000001200	WP_000220756.1|GCF_000611465@1311112@1|WP_000220756.1|1	1.0	1.0
PilT	ncbi1000001202	WP_000220756.1|GCF_000611425@1311113@1|WP_000220756.1|1	1.0	1.0
PilT	ncbi1000001201	WP_000220756.1|GCF_000611445@1311072@1|WP_000220756.1|1	1.0	1.0
PilT	ncbi1000001203	WP_000220756.1|GCF_000611405@1311077@1|WP_000220756.1|1	1.0	1.0
PilT	ncbi1000001204	WP_000220756.1|GCF_000611385@1311114@1|WP_000220756.1|1	1.0	1.0
PilT	ncbi1000001206	WP_000220756.1|GCF_000611345@1311073@1|WP_000220756.1|1	1.0	1.0
PilT	ncbi1000001205	WP_000220756.1|GCF_000611365@1311110@1|WP_000220756.1|1	1.0	1.0
PilT	ncbi1000001207	WP_000220756.1|GCF_000611325@1311068@1|WP_000220756.1|1	1.0	1.0
PilT	ncbi1000001208	WP_000220756.1|GCF_000611305@1311145@1|WP_000220756.1|1	1.0	1.0
PilT	ncbi1000001209	WP_000220756.1|GCF_000611285@1311143@1|WP_000220756.1|1	1.0	1.0
PilT	ncbi1000001210	WP_000220756.1|GCF_000611265@1311071@1|WP_000220756.1|1	1.0	1.0
PilT	ncbi1000001212	WP_000220756.1|GCF_000611225@1311109@1|WP_000220756.1|1	1.0	1.0
PilT	ncbi1000001211	WP_000220756.1|GCF_000611245@1311111@1|WP_000220756.1|1	1.0	1.0
PilT	ncbi1000001214	WP_000220756.1|GCF_000611185@1311106@1|WP_000220756.1|1	1.0	1.0
PilT	ncbi1000001213	WP_000220756.1|GCF_000611205@1311108@1|WP_000220756.1|1	1.0	1.0
PilT	ncbi1000001216	WP_000220756.1|GCF_000611105@1311100@1|WP_000220756.1|1	1.0	1.0
PilT	ncbi1000001215	WP_000220756.1|GCF_000611165@1311107@1|WP_000220756.1|1	1.0	1.0
PilT	ncbi1000001218	WP_000220756.1|GCF_000611065@1311099@1|WP_000220756.1|1	1.0	1.0
PilT	ncbi1000001217	WP_000220756.1|GCF_000611085@1311101@1|WP_000220756.1|1	1.0	1.0
PilT	ncbi1000001220	WP_000220756.1|GCF_000600935@1311035@1|WP_000220756.1|1	1.0	1.0
PilT	ncbi1000001219	WP_000220756.1|GCF_000611045@1311103@1|WP_000220756.1|1	1.0	1.0
PilT	ncbi1000001221	WP_000220756.1|GCF_000600915@1311044@1|WP_000220756.1|1	1.0	1.0
PilT	ncbi1000001222	WP_000220756.1|GCF_000600895@1311023@1|WP_000220756.1|1	1.0	1.0
PilT	ncbi1000001224	WP_000220756.1|GCF_000600855@1311020@1|WP_000220756.1|1	1.0	1.0
PilT	ncbi1000001223	WP_000220756.1|GCF_000600875@1311022@1|WP_000220756.1|1	1.0	1.0
PilT	ncbi1000001225	WP_000220756.1|GCF_000600835@1311019@1|WP_171076625.1|1	1.0	1.0
PilT	ncbi1000001226	WP_000220756.1|GCF_000600815@1311018@1|WP_171076677.1|1	1.0	1.0
PilT	ncbi1000001227	WP_000220756.1|GCF_000600795@1311017@1|WP_000220756.1|1	1.0	1.0
PilT	ncbi1000001228	WP_000220756.1|GCF_000600775@1311015@1|WP_000220756.1|1	1.0	1.0
PilT	ncbi1000001230	WP_000220756.1|GCF_000600735@1311016@1|WP_000220756.1|1	1.0	1.0
PilT	ncbi1000001232	WP_000220756.1|GCF_000600695@1311032@1|WP_000220756.1|1	1.0	1.0
PilT	ncbi1000001229	WP_000220756.1|GCF_000600755@1311024@1|WP_000220756.1|1	1.0	1.0
PilT	ncbi1000001231	WP_000220756.1|GCF_000600715@1311033@1|WP_000220756.1|1	1.0	1.0
PilT	ncbi1000001233	WP_000220756.1|GCF_000600675@1311031@1|WP_000220756.1|1	1.0	1.0
PilT	ncbi1000001234	WP_000220756.1|GCF_000600655@1311029@1|WP_000220756.1|1	1.0	1.0
PilT	ncbi1000001235	WP_000220756.1|GCF_000600635@1311028@1|WP_000220756.1|1	1.0	1.0
PilT	ncbi1000001236	WP_000220756.1|GCF_000600615@1311027@1|WP_000220756.1|1	1.0	1.0
PilT	ncbi1000001237	WP_000220756.1|GCF_000600595@1311043@1|WP_000220756.1|1	1.0	1.0
PilT	ncbi1000001238	WP_000220756.1|GCF_000600575@1311042@1|WP_000220756.1|1	1.0	1.0
PilT	ncbi1000001239	WP_000220756.1|GCF_000600555@1311041@1|WP_000220756.1|1	1.0	1.0
PilT	ncbi1000001240	WP_000220756.1|GCF_000600535@1311040@1|WP_000220756.1|1	1.0	1.0
PilT	ncbi1000001241	WP_000220756.1|GCF_000600515@1311039@1|WP_000220756.1|1	1.0	1.0
PilT	ncbi1000001242	WP_000220756.1|GCF_000600495@1311038@1|WP_000220756.1|1	1.0	1.0
PilT	ncbi1000001244	WP_000220756.1|GCF_000600455@1311047@1|WP_000220756.1|1	1.0	1.0
PilT	ncbi1000001245	WP_000220756.1|GCF_000600435@1311036@1|WP_000220756.1|1	1.0	1.0
PilT	ncbi1000001243	WP_000220756.1|GCF_000600475@1311037@1|WP_000220756.1|1	1.0	1.0
PilT	ncbi1000001246	WP_000220756.1|GCF_000600415@1311045@1|WP_000220756.1|1	1.0	1.0
PilT	ncbi1000001248	WP_000220756.1|GCF_000600375@1311048@1|WP_000220756.1|1	1.0	1.0
PilT	ncbi1000001247	WP_000220756.1|GCF_000600395@1311046@1|WP_000220756.1|1	1.0	1.0
PilT	ncbi1000001249	WP_000220756.1|GCF_000592755@1310964@1|WP_000220756.1|1	1.0	1.0
PilT	ncbi1000001250	WP_000220756.1|GCF_000592735@1310978@1|WP_000220756.1|1	1.0	1.0
PilT	ncbi1000001252	WP_000220756.1|GCF_000592695@1310976@1|WP_000220756.1|1	1.0	1.0
PilT	ncbi1000001251	WP_000220756.1|GCF_000592715@1310977@1|WP_000220756.1|1	1.0	1.0
PilT	ncbi1000001254	WP_000220756.1|GCF_000592655@1310984@1|WP_000220756.1|1	1.0	1.0
PilT	ncbi1000001253	WP_000220756.1|GCF_000592675@1310975@1|WP_000220756.1|1	1.0	1.0
PilT	ncbi1000001256	WP_000220756.1|GCF_000592615@1311013@1|WP_000220756.1|1	1.0	1.0
PilT	ncbi1000001255	WP_000220756.1|GCF_000592635@1310970@1|WP_000220756.1|1	1.0	1.0
PilT	ncbi1000001258	WP_000220756.1|GCF_000592575@1311010@1|WP_000220756.1|1	1.0	1.0
PilT	ncbi1000001257	WP_000220756.1|GCF_000592595@1311012@1|WP_000220756.1|1	1.0	1.0
PilT	ncbi1000001259	WP_000220756.1|GCF_000592555@1311009@1|WP_000220756.1|1	1.0	1.0
PilT	ncbi1000001260	WP_000220756.1|GCF_000592535@1311007@1|WP_000220756.1|1	1.0	1.0
PilT	ncbi1000001261	WP_000220756.1|GCF_000592515@1311006@1|WP_000220756.1|1	1.0	1.0
PilT	ncbi1000001262	WP_000220756.1|GCF_000592495@1310982@1|WP_000220756.1|1	1.0	1.0
PilT	ncbi1000001264	WP_000220756.1|GCF_000592455@1310980@1|WP_000220756.1|1	1.0	1.0
PilT	ncbi1000001263	WP_000220756.1|GCF_000592475@1310981@1|WP_171076476.1|1	1.0	1.0
PilT	ncbi1000001266	WP_000220756.1|GCF_000592415@1310918@1|WP_000220756.1|1	1.0	1.0
PilT	ncbi1000001265	WP_000220756.1|GCF_000592435@1310979@1|WP_000220756.1|1	1.0	1.0
PilT	ncbi1000001268	WP_000220756.1|GCF_000592375@1310923@1|WP_000220756.1|1	1.0	1.0
PilT	ncbi1000001270	WP_000220756.1|GCF_000592335@1310925@1|WP_000220756.1|1	1.0	1.0
PilT	ncbi1000001267	WP_000220756.1|GCF_000592395@1310924@1|WP_000220756.1|1	1.0	1.0
PilT	ncbi1000001269	WP_000220756.1|GCF_000592355@1310919@1|WP_000220756.1|1	1.0	1.0
PilT	ncbi1000001271	WP_000220756.1|GCF_000592315@1310921@1|WP_000220756.1|1	1.0	1.0
PilT	ncbi1000001274	WP_000220756.1|GCF_000592255@1310926@1|WP_000220756.1|1	1.0	1.0
PilT	ncbi1000001272	WP_000220756.1|GCF_000592295@1310933@1|WP_000220756.1|1	1.0	1.0
PilT	ncbi1000001273	WP_000220756.1|GCF_000592275@1310930@1|WP_000220756.1|1	1.0	1.0
PilT	ncbi1000001276	WP_000220756.1|GCF_000592215@1310942@1|WP_000220756.1|1	1.0	1.0
PilT	ncbi1000001275	WP_000220756.1|GCF_000592235@1310920@1|WP_000220756.1|1	1.0	1.0
PilT	ncbi1000001277	WP_000220756.1|GCF_000592195@1310941@1|WP_000220756.1|1	1.0	1.0
PilT	ncbi1000001278	WP_000220756.1|GCF_000592175@1310940@1|WP_000220756.1|1	1.0	1.0
PilT	ncbi1000001280	WP_000220756.1|GCF_000592135@1310938@1|WP_000220756.1|1	1.0	1.0
PilT	ncbi1000001279	WP_000220756.1|GCF_000592155@1310939@1|WP_171076569.1|1	1.0	1.0
PilT	ncbi1000001281	WP_000220756.1|GCF_000592115@1310936@1|WP_000220756.1|1	1.0	1.0
PilT	ncbi1000001282	WP_000220756.1|GCF_000592095@1310935@1|WP_000220756.1|1	1.0	1.0
PilT	ncbi1000001284	WP_000220756.1|GCF_000592055@1310945@1|WP_000220756.1|1	1.0	1.0
PilT	ncbi1000001283	WP_000220756.1|GCF_000592075@1310915@1|WP_000220756.1|1	1.0	1.0
PilT	ncbi1000001286	WP_000220756.1|GCF_000592015@1310917@1|WP_000220756.1|1	1.0	1.0
PilT	ncbi1000001285	WP_000220756.1|GCF_000592035@1310943@1|WP_000220756.1|1	1.0	1.0
PilT	ncbi1000001288	WP_000220756.1|GCF_000591975@1310934@1|WP_000220756.1|1	1.0	1.0
PilT	ncbi1000001287	WP_000220756.1|GCF_000591995@1310916@1|WP_000220756.1|1	1.0	1.0
PilT	ncbi1000001290	WP_000220756.1|GCF_000591935@1310990@1|WP_000220756.1|1	1.0	1.0
PilT	ncbi1000001289	WP_000220756.1|GCF_000591955@1310983@1|WP_000220756.1|1	1.0	1.0
PilT	ncbi1000001292	WP_000220756.1|GCF_000591895@1311004@1|WP_000220756.1|1	1.0	1.0
PilT	ncbi1000001291	WP_000220756.1|GCF_000591915@1311003@1|WP_000220756.1|1	1.0	1.0
PilT	ncbi1000001294	WP_000220756.1|GCF_000591855@1310988@1|WP_000220756.1|1	1.0	1.0
PilT	ncbi1000001293	WP_000220756.1|GCF_000591875@1310989@1|WP_000220756.1|1	1.0	1.0
PilT	ncbi1000001295	WP_000220756.1|GCF_000591835@1310985@1|WP_000220756.1|1	1.0	1.0
PilT	ncbi1000001296	WP_000220756.1|GCF_000591815@1310991@1|WP_000220756.1|1	1.0	1.0
PilT	ncbi1000001298	WP_000220756.1|GCF_000591775@1310972@1|WP_000220756.1|1	1.0	1.0
PilT	ncbi1000001297	WP_000220756.1|GCF_000591795@1310949@1|WP_000220756.1|1	1.0	1.0
PilT	ncbi1000001299	WP_000220756.1|GCF_000591755@1310971@1|WP_000220756.1|1	1.0	1.0
PilT	ncbi1000001300	WP_000220756.1|GCF_000591735@1310986@1|WP_000220756.1|1	1.0	1.0
PilT	ncbi1000001302	WP_000220756.1|GCF_000591695@1310944@1|WP_000220756.1|1	1.0	1.0
PilT	ncbi1000001301	WP_000220756.1|GCF_000591715@1310992@1|WP_000220756.1|1	1.0	1.0
PilT	ncbi1000001303	WP_000220756.1|GCF_000591675@1310953@1|WP_000220756.1|1	1.0	1.0
PilT	ncbi1000001304	WP_000220756.1|GCF_000591655@1310951@1|WP_000220756.1|1	1.0	1.0
PilT	ncbi1000001306	WP_000220756.1|GCF_000591615@1310961@1|WP_000220756.1|1	1.0	1.0
PilT	ncbi1000001305	WP_000220756.1|GCF_000591635@1310955@1|WP_000220756.1|1	1.0	1.0
PilT	ncbi1000001308	WP_000220756.1|GCF_000591575@1310948@1|WP_000220756.1|1	1.0	1.0
PilT	ncbi1000001307	WP_000220756.1|GCF_000591595@1310956@1|WP_000220756.1|1	1.0	1.0
PilT	ncbi1000001309	WP_000220756.1|GCF_000589835@1310887@1|WP_000220756.1|1	1.0	1.0
PilT	ncbi1000001310	WP_000220756.1|GCF_000589815@1310898@1|WP_000220756.1|1	1.0	1.0
PilT	ncbi1000001312	WP_000220756.1|GCF_000589775@1310904@1|WP_171075538.1|1	1.0	1.0
PilT	ncbi1000001311	WP_000220756.1|GCF_000589795@1310897@1|WP_000220756.1|1	1.0	1.0
PilT	ncbi1000001313	WP_000220756.1|GCF_000589755@1310899@1|WP_000220756.1|1	1.0	1.0
PilT	ncbi1000001314	WP_000220756.1|GCF_000589735@1310890@1|WP_000220756.1|1	1.0	1.0
PilT	ncbi1000001315	WP_000220756.1|GCF_000589715@1310889@1|WP_000220756.1|1	1.0	1.0
PilT	ncbi1000001316	WP_000220756.1|GCF_000589695@1310902@1|WP_000220756.1|1	1.0	1.0
PilT	ncbi1000001318	WP_000220756.1|GCF_000589655@1310900@1|WP_000220756.1|1	1.0	1.0
PilT	ncbi1000001317	WP_000220756.1|GCF_000589675@1310901@1|WP_000220756.1|1	1.0	1.0
PilT	ncbi1000001319	WP_000220756.1|GCF_000589635@1310881@1|WP_000220756.1|1	1.0	1.0
PilT	ncbi1000001320	WP_000220756.1|GCF_000589615@1310880@1|WP_000220756.1|1	1.0	1.0
PilT	ncbi1000001321	WP_000220756.1|GCF_000589595@1310879@1|WP_000220756.1|1	1.0	1.0
PilT	ncbi1000001322	WP_000220756.1|GCF_000589575@1310878@1|WP_000220756.1|1	1.0	1.0
PilT	ncbi1000001324	WP_000220756.1|GCF_000589535@1310884@1|WP_000220756.1|1	1.0	1.0
PilT	ncbi1000001323	WP_000220756.1|GCF_000589555@1310877@1|WP_000220756.1|1	1.0	1.0
PilT	ncbi1000001325	WP_000220756.1|GCF_000589515@1310875@1|WP_000220756.1|1	1.0	1.0
PilT	ncbi1000001326	WP_000220756.1|GCF_000589495@1310855@1|WP_000220756.1|1	1.0	1.0
PilT	ncbi1000001327	WP_000220756.1|GCF_000589475@1310860@1|WP_000220756.1|1	1.0	1.0
PilT	ncbi1000001328	WP_000220756.1|GCF_000589455@1310869@1|WP_000220756.1|1	1.0	1.0
PilT	ncbi1000001330	WP_000220756.1|GCF_000589415@1310867@1|WP_000220756.1|1	1.0	1.0
PilT	ncbi1000001329	WP_000220756.1|GCF_000589435@1310868@1|WP_171075480.1|1	1.0	1.0
PilT	ncbi1000001332	WP_000220756.1|GCF_000589375@1310865@1|WP_000220756.1|1	1.0	1.0
PilT	ncbi1000001331	WP_000220756.1|GCF_000589395@1310866@1|WP_000220756.1|1	1.0	1.0
PilT	ncbi1000001335	WP_000220756.1|GCF_000589315@1310886@1|WP_000220756.1|1	1.0	1.0
PilT	ncbi1000001333	WP_000220756.1|GCF_000589355@1310882@1|WP_000220756.1|1	1.0	1.0
PilT	ncbi1000001337	WP_000220756.1|GCF_000589275@1310894@1|WP_000220756.1|1	1.0	1.0
PilT	ncbi1000001336	WP_000220756.1|GCF_000589295@1310885@1|WP_000220756.1|1	1.0	1.0
PilT	ncbi1000001341	WP_000220756.1|GCF_000589195@1310861@1|WP_000220756.1|1	1.0	1.0
PilT	ncbi1000001346	WP_000220756.1|GCF_000589095@1310872@1|WP_000220756.1|1	1.0	1.0
PilT	ncbi1000001348	WP_000220756.1|GCF_000589055@1310863@1|WP_000220756.1|1	1.0	1.0
PilT	ncbi1000001347	WP_000220756.1|GCF_000589075@1310870@1|WP_000220756.1|1	1.0	1.0
PilT	ncbi1000001349	WP_000220756.1|GCF_000589035@1310858@1|WP_000220756.1|1	1.0	1.0
PilT	ncbi1000001350	WP_000220756.1|GCF_000589015@1310857@1|WP_000220756.1|1	1.0	1.0
PilT	ncbi1000001351	WP_000220756.1|GCF_000588995@1310859@1|WP_000220756.1|1	1.0	1.0
PilT	ncbi1000001352	WP_000220756.1|GCF_000588975@1310864@1|WP_000220756.1|1	1.0	1.0
PilT	ncbi1000001353	WP_000220756.1|GCF_000588955@1310862@1|WP_000220756.1|1	1.0	1.0
PilT	ncbi1000001354	WP_000220756.1|GCF_000588935@1310888@1|WP_000220756.1|1	1.0	1.0
PilT	ncbi1000001356	WP_000220756.1|GCF_000588895@1310893@1|WP_000220756.1|1	1.0	1.0
PilT	ncbi1000001355	WP_000220756.1|GCF_000588915@1310892@1|WP_000220756.1|1	1.0	1.0
PilT	ncbi1000001358	WP_000220756.1|GCF_000588795@1310796@1|WP_000220756.1|1	1.0	1.0
PilT	ncbi1000001357	WP_000220756.1|GCF_000588815@1310768@1|WP_000220756.1|1	1.0	1.0
PilT	ncbi1000001360	WP_000220756.1|GCF_000588755@1310762@1|WP_000220756.1|1	1.0	1.0
PilT	ncbi1000001359	WP_000220756.1|GCF_000588775@1310776@1|WP_170643765.1|1	1.0	1.0
PilT	ncbi1000001363	WP_000220756.1|GCF_000588695@1310777@1|WP_000220756.1|1	1.0	1.0
PilT	ncbi1000001361	WP_000220756.1|GCF_000588735@1310775@1|WP_000220756.1|1	1.0	1.0
PilT	ncbi1000001364	WP_000220756.1|GCF_000588675@1310784@1|WP_000220756.1|1	1.0	1.0
PilT	ncbi1000001365	WP_000220756.1|GCF_000588655@1310802@1|WP_000220756.1|1	1.0	1.0
PilT	ncbi1000001367	WP_000220756.1|GCF_000588615@1310782@1|WP_170643765.1|1	1.0	1.0
PilT	ncbi1000001366	WP_000220756.1|GCF_000588635@1310767@1|WP_000220756.1|1	1.0	1.0
PilT	ncbi1000001370	WP_000220756.1|GCF_000588555@1310803@1|WP_000220756.1|1	1.0	1.0
PilT	ncbi1000001369	WP_000220756.1|GCF_000588575@1310797@1|WP_000220756.1|1	1.0	1.0
PilT	ncbi1000001374	WP_000220756.1|GCF_000588475@1310778@1|WP_000220756.1|1	1.0	1.0
PilT	ncbi1000001373	WP_000220756.1|GCF_000588495@1310763@1|WP_000220756.1|1	1.0	1.0
PilT	ncbi1000001376	WP_000220756.1|GCF_000588435@1310794@1|WP_000220756.1|1	1.0	1.0
PilT	ncbi1000001375	WP_000220756.1|GCF_000588455@1310780@1|WP_000220756.1|1	1.0	1.0
PilT	ncbi1000001379	WP_000220756.1|GCF_000588375@1310793@1|WP_000220756.1|1	1.0	1.0
PilT	ncbi1000001382	WP_000220756.1|GCF_000588315@1310787@1|WP_000220756.1|1	1.0	1.0
PilT	ncbi1000001380	WP_000220756.1|GCF_000588355@1310760@1|WP_000220756.1|1	1.0	1.0
PilT	ncbi1000001383	WP_000220756.1|GCF_000588295@1310792@1|WP_000220756.1|1	1.0	1.0
PilT	ncbi1000001387	WP_000220756.1|GCF_000588215@1310785@1|WP_000220756.1|1	1.0	1.0
PilT	ncbi1000001389	WP_000220756.1|GCF_000588175@1310755@1|WP_000220756.1|1	1.0	1.0
PilT	ncbi1000001386	WP_000220756.1|GCF_000588235@1310798@1|WP_170643765.1|1	1.0	1.0
PilT	ncbi1000001390	WP_000220756.1|GCF_000588155@1310774@1|WP_000220756.1|1	1.0	1.0
PilT	ncbi1000001388	WP_000220756.1|GCF_000588195@1310781@1|WP_000220756.1|1	1.0	1.0
PilT	ncbi1000001392	WP_000220756.1|GCF_000588115@1310769@1|WP_000220756.1|1	1.0	1.0
PilT	ncbi1000001391	WP_000220756.1|GCF_000588135@1310770@1|WP_000220756.1|1	1.0	1.0
PilT	ncbi1000001394	WP_000220756.1|GCF_000588075@1310771@1|WP_000220756.1|1	1.0	1.0
PilT	ncbi1000001395	WP_000220756.1|GCF_000588055@1310801@1|WP_000220756.1|1	1.0	1.0
PilT	ncbi1000001396	WP_000220756.1|GCF_000588035@1310786@1|WP_170643765.1|1	1.0	1.0
PilT	ncbi1000001399	WP_000220756.1|GCF_000587975@1310758@1|WP_000220756.1|1	1.0	1.0
PilT	ncbi1000001400	WP_000220756.1|GCF_000587955@1310783@1|WP_170643765.1|1	1.0	1.0
PilT	ncbi1000001401	WP_000220756.1|GCF_000587935@1310757@1|WP_000220756.1|1	1.0	1.0
PilT	ncbi1000001402	WP_000220756.1|GCF_000587915@1310765@1|WP_000220756.1|1	1.0	1.0
PilT	ncbi1000001404	WP_000220756.1|GCF_000587875@1310789@1|WP_000220756.1|1	1.0	1.0
PilT	ncbi1000001403	WP_000220756.1|GCF_000587895@1310799@1|WP_000220756.1|1	1.0	1.0
PilT	ncbi1000001405	WP_000220756.1|GCF_000586635@1434212@1|WP_000355491.1|1	0.9974799999999999	0.9974799999999999
PilT	ncbi1000001406	WP_000220756.1|GCF_000584895@1310729@1|WP_000220756.1|1	1.0	1.0
PilT	ncbi1000001408	WP_000220756.1|GCF_000584855@1310721@1|WP_170643765.1|1	1.0	1.0
PilT	ncbi1000001407	WP_000220756.1|GCF_000584875@1310738@1|WP_000220756.1|1	1.0	1.0
PilT	ncbi1000001409	WP_000220756.1|GCF_000584835@1310718@1|WP_000220756.1|1	1.0	1.0
PilT	ncbi1000001411	WP_000220756.1|GCF_000584775@1310713@1|WP_000220756.1|1	1.0	1.0
PilT	ncbi1000001412	WP_000220756.1|GCF_000584755@1310716@1|WP_000220756.1|1	1.0	1.0
PilT	ncbi1000001413	WP_000220756.1|GCF_000584735@1310751@1|WP_000220756.1|1	1.0	1.0
PilT	ncbi1000001414	WP_000220756.1|GCF_000584715@1310725@1|WP_000220756.1|1	1.0	1.0
PilT	ncbi1000001415	WP_000220756.1|GCF_000584695@1310750@1|WP_000220756.1|1	1.0	1.0
PilT	ncbi1000001417	WP_000220756.1|GCF_000584655@1310731@1|WP_000220756.1|1	1.0	1.0
PilT	ncbi1000001416	WP_000220756.1|GCF_000584675@1310747@1|WP_000220756.1|1	1.0	1.0
PilT	ncbi1000001418	WP_000220756.1|GCF_000584635@1310742@1|WP_000220756.1|1	1.0	1.0
PilT	ncbi1000001422	WP_000220756.1|GCF_000584555@1310732@1|WP_000220756.1|1	1.0	1.0
PilT	ncbi1000001420	WP_000220756.1|GCF_000584595@1310737@1|WP_000220756.1|1	1.0	1.0
PilT	ncbi1000001423	WP_000220756.1|GCF_000584535@1310744@1|WP_000220756.1|1	1.0	1.0
PilT	ncbi1000001425	WP_000220756.1|GCF_000584495@1310730@1|WP_000220756.1|1	1.0	1.0
PilT	ncbi1000001427	WP_000220756.1|GCF_000584455@1310752@1|WP_000220756.1|1	1.0	1.0
PilT	ncbi1000001424	WP_000220756.1|GCF_000584515@1310733@1|WP_170643765.1|1	1.0	1.0
PilT	ncbi1000001426	WP_000220756.1|GCF_000584475@1310743@1|WP_000220756.1|1	1.0	1.0
PilT	ncbi1000001428	WP_000220756.1|GCF_000584435@1310753@1|WP_000220756.1|1	1.0	1.0
PilT	ncbi1000001429	WP_000220756.1|GCF_000584415@1310706@1|WP_000220756.1|1	1.0	1.0
PilT	ncbi1000001430	WP_000220756.1|GCF_000584395@1310754@1|WP_000220756.1|1	1.0	1.0
PilT	ncbi1000001431	WP_000220756.1|GCF_000584355@1310707@1|WP_000220756.1|1	1.0	1.0
PilT	ncbi1000001433	WP_000220756.1|GCF_000584315@1310719@1|WP_170643765.1|1	1.0	1.0
PilT	ncbi1000001432	WP_000220756.1|GCF_000584335@1310710@1|WP_000220756.1|1	1.0	1.0
PilT	ncbi1000001435	WP_000220756.1|GCF_000584275@1310745@1|WP_000220756.1|1	1.0	1.0
PilT	ncbi1000001434	WP_000220756.1|GCF_000584295@1310740@1|WP_170643765.1|1	1.0	1.0
PilT	ncbi1000001439	WP_000220756.1|GCF_000584195@1310735@1|WP_000220756.1|1	1.0	1.0
PilT	ncbi1000001437	WP_000220756.1|GCF_000584235@1310712@1|WP_000220756.1|1	1.0	1.0
PilT	ncbi1000001440	WP_000220756.1|GCF_000584175@1310722@1|WP_000220756.1|1	1.0	1.0
PilT	ncbi1000001441	WP_000220756.1|GCF_000584155@1310727@1|WP_000220756.1|1	1.0	1.0
PilT	ncbi1000001443	WP_000220756.1|GCF_000584115@1310739@1|WP_000220756.1|1	1.0	1.0
PilT	ncbi1000001442	WP_000220756.1|GCF_000584135@1310708@1|WP_000220756.1|1	1.0	1.0
PilT	ncbi1000001444	WP_000220756.1|GCF_000584095@1310748@1|WP_000220756.1|1	1.0	1.0
PilT	ncbi1000001445	WP_000220756.1|GCF_000584075@1310749@1|WP_000220756.1|1	1.0	1.0
PilT	ncbi1000001446	WP_000220756.1|GCF_000584055@1310741@1|WP_000220756.1|1	1.0	1.0
PilT	ncbi1000001447	WP_000220756.1|GCF_000584035@1310746@1|WP_000220756.1|1	1.0	1.0
PilT	ncbi1000001450	WP_000220756.1|GCF_000583575@1310838@1|WP_000220756.1|1	1.0	1.0
PilT	ncbi1000001449	WP_000220756.1|GCF_000583595@1310841@1|WP_000220756.1|1	1.0	1.0
PilT	ncbi1000001451	WP_000220756.1|GCF_000583555@1310836@1|WP_000220756.1|1	1.0	1.0
PilT	ncbi1000001452	WP_000220756.1|GCF_000583535@1310844@1|WP_000220756.1|1	1.0	1.0
PilT	ncbi1000001453	WP_000220756.1|GCF_000583515@1310850@1|WP_000220756.1|1	1.0	1.0
PilT	ncbi1000001454	WP_000220756.1|GCF_000583495@1310848@1|WP_000220756.1|1	1.0	1.0
PilT	ncbi1000001456	WP_000220756.1|GCF_000583455@1310810@1|WP_000220756.1|1	1.0	1.0
PilT	ncbi1000001455	WP_000220756.1|GCF_000583475@1310854@1|WP_000220756.1|1	1.0	1.0
PilT	ncbi1000001458	WP_000220756.1|GCF_000583415@1310828@1|WP_000220756.1|1	1.0	1.0
PilT	ncbi1000001461	WP_000220756.1|GCF_000583355@1310805@1|WP_000220756.1|1	1.0	1.0
PilT	ncbi1000001457	WP_000220756.1|GCF_000583435@1310842@1|WP_000220756.1|1	1.0	1.0
PilT	ncbi1000001460	WP_000220756.1|GCF_000583375@1310818@1|WP_000220756.1|1	1.0	1.0
PilT	ncbi1000001462	WP_000220756.1|GCF_000583335@1310807@1|WP_000220756.1|1	1.0	1.0
PilT	ncbi1000001463	WP_000220756.1|GCF_000583315@1310812@1|WP_000220756.1|1	1.0	1.0
PilT	ncbi1000001465	WP_000220756.1|GCF_000583275@1310813@1|WP_170643765.1|1	1.0	1.0
PilT	ncbi1000001464	WP_000220756.1|GCF_000583295@1310808@1|WP_000220756.1|1	1.0	1.0
PilT	ncbi1000001467	WP_000220756.1|GCF_000583235@1310820@1|WP_000220756.1|1	1.0	1.0
PilT	ncbi1000001466	WP_000220756.1|GCF_000583255@1310811@1|WP_000220756.1|1	1.0	1.0
PilT	ncbi1000001469	WP_000220756.1|GCF_000582945@1310666@1|WP_000220756.1|1	1.0	1.0
PilT	ncbi1000001468	WP_000220756.1|GCF_000582965@1310693@1|WP_000220756.1|1	1.0	1.0
PilT	ncbi1000001472	WP_000220756.1|GCF_000582335@1310698@1|WP_000220756.1|1	1.0	1.0
PilT	ncbi1000001471	WP_000220756.1|GCF_000582355@1310703@1|WP_000220756.1|1	1.0	1.0
PilT	ncbi1000001475	WP_000220756.1|GCF_000582275@1310686@1|WP_170643765.1|1	1.0	1.0
PilT	ncbi1000001474	WP_000220756.1|GCF_000582295@1310691@1|WP_000220756.1|1	1.0	1.0
PilT	ncbi1000001480	WP_000220756.1|GCF_000582175@1310665@1|WP_000220756.1|1	1.0	1.0
PilT	ncbi1000001478	WP_000220756.1|GCF_000582215@1310679@1|WP_000220756.1|1	1.0	1.0
PilT	ncbi1000001481	WP_000220756.1|GCF_000582155@1310662@1|WP_000220756.1|1	1.0	1.0
PilT	ncbi1000001483	WP_000220756.1|GCF_000582115@1310654@1|WP_000220756.1|1	1.0	1.0
PilT	ncbi1000001487	WP_000220756.1|GCF_000582035@1310676@1|WP_000220756.1|1	1.0	1.0
PilT	ncbi1000001488	WP_000220756.1|GCF_000582015@1310675@1|WP_000220756.1|1	1.0	1.0
PilT	ncbi1000001489	WP_000220756.1|GCF_000581995@1310674@1|WP_000220756.1|1	1.0	1.0
PilT	ncbi1000001490	WP_000220756.1|GCF_000581975@1310702@1|WP_170643765.1|1	1.0	1.0
PilT	ncbi1000001492	WP_000220756.1|GCF_000581935@1310699@1|WP_000220756.1|1	1.0	1.0
PilT	ncbi1000001491	WP_000220756.1|GCF_000581955@1310701@1|WP_000220756.1|1	1.0	1.0
PilT	ncbi1000001493	WP_000220756.1|GCF_000581915@1310694@1|WP_000220756.1|1	1.0	1.0
PilT	ncbi1000001494	WP_000220756.1|GCF_000581895@1310692@1|WP_000220756.1|1	1.0	1.0
PilT	ncbi1000001496	WP_000220756.1|GCF_000581855@1310684@1|WP_171072124.1|1	1.0	1.0
PilT	ncbi1000001495	WP_000220756.1|GCF_000581875@1310688@1|WP_000220756.1|1	1.0	1.0
PilT	ncbi1000001498	WP_000220756.1|GCF_000581815@1310672@1|WP_000220756.1|1	1.0	1.0
PilT	ncbi1000001501	WP_000220756.1|GCF_000581755@1310657@1|WP_170643765.1|1	1.0	1.0
PilT	ncbi1000001499	WP_000220756.1|GCF_000581795@1310663@1|WP_000220756.1|1	1.0	1.0
PilT	ncbi1000001500	WP_000220756.1|GCF_000581775@1310659@1|WP_000220756.1|1	1.0	1.0
PilT	ncbi1000001504	WP_000220756.1|GCF_000581695@1310577@1|WP_000220756.1|1	1.0	1.0
PilT	ncbi1000001502	WP_000220756.1|GCF_000581735@1310655@1|WP_000220756.1|1	1.0	1.0
PilT	ncbi1000001506	WP_000220756.1|GCF_000581655@1310594@1|WP_000220756.1|1	1.0	1.0
PilT	ncbi1000001505	WP_000220756.1|GCF_000581675@1310582@1|WP_000220756.1|1	1.0	1.0
PilT	ncbi1000001508	WP_000220756.1|GCF_000581615@1310555@1|WP_000220756.1|1	1.0	1.0
PilT	ncbi1000001507	WP_000220756.1|GCF_000581635@1310587@1|WP_000220756.1|1	1.0	1.0
PilT	ncbi1000001510	WP_000220756.1|GCF_000581575@1310600@1|WP_000220756.1|1	1.0	1.0
PilT	ncbi1000001511	WP_000220756.1|GCF_000581555@1310595@1|WP_000220756.1|1	1.0	1.0
PilT	ncbi1000001509	WP_000220756.1|GCF_000581595@1310591@1|WP_000220756.1|1	1.0	1.0
PilT	ncbi1000001512	WP_000220756.1|GCF_000581535@1310578@1|WP_000220756.1|1	1.0	1.0
PilT	ncbi1000001513	WP_000220756.1|GCF_000581515@1310581@1|WP_000220756.1|1	1.0	1.0
PilT	ncbi1000001514	WP_000220756.1|GCF_000581495@1310562@1|WP_000220756.1|1	1.0	1.0
PilT	ncbi1000001515	WP_000220756.1|GCF_000581475@1310588@1|WP_000220756.1|1	1.0	1.0
PilT	ncbi1000001516	WP_000220756.1|GCF_000581455@1310560@1|WP_000220756.1|1	1.0	1.0
PilT	ncbi1000001518	WP_000220756.1|GCF_000581415@1310593@1|WP_000220756.1|1	1.0	1.0
PilT	ncbi1000001517	WP_000220756.1|GCF_000581435@1310599@1|WP_000220756.1|1	1.0	1.0
PilT	ncbi1000001520	WP_000220756.1|GCF_000581375@1310589@1|WP_000220756.1|1	1.0	1.0
PilT	ncbi1000001519	WP_000220756.1|GCF_000581395@1310579@1|WP_000220756.1|1	1.0	1.0
PilT	ncbi1000001522	WP_000220756.1|GCF_000581335@1310557@1|WP_000220756.1|1	1.0	1.0
PilT	ncbi1000001521	WP_000220756.1|GCF_000581355@1310561@1|WP_000220756.1|1	1.0	1.0
PilT	ncbi1000001524	WP_000220756.1|GCF_000581295@1310630@1|WP_000220756.1|1	1.0	1.0
PilT	ncbi1000001526	WP_000220756.1|GCF_000581255@1310607@1|WP_000220756.1|1	1.0	1.0
PilT	ncbi1000001527	WP_000220756.1|GCF_000581235@1310616@1|WP_000220756.1|1	1.0	1.0
PilT	ncbi1000001531	WP_000220756.1|GCF_000581155@1310645@1|WP_000220756.1|1	1.0	1.0
PilT	ncbi1000001530	WP_000220756.1|GCF_000581175@1310649@1|WP_000220756.1|1	1.0	1.0
PilT	ncbi1000001532	WP_000220756.1|GCF_000581135@1310636@1|WP_000220756.1|1	1.0	1.0
PilT	ncbi1000001535	WP_000220756.1|GCF_000581075@1310628@1|WP_000220756.1|1	1.0	1.0
PilT	ncbi1000001538	WP_000220756.1|GCF_000581015@1310610@1|WP_000220756.1|1	1.0	1.0
PilT	ncbi1000001542	WP_000220756.1|GCF_000580935@1310646@1|WP_000220756.1|1	1.0	1.0
PilT	ncbi1000001539	WP_000220756.1|GCF_000580995@1310611@1|WP_000220756.1|1	1.0	1.0
PilT	ncbi1000001547	WP_000220756.1|GCF_000580835@1310644@1|WP_000220756.1|1	1.0	1.0
PilT	ncbi1000001544	WP_000220756.1|GCF_000580895@1310614@1|WP_000220756.1|1	1.0	1.0
PilT	ncbi1000001550	WP_000220756.1|GCF_000580775@1310606@1|WP_171070781.1|1	1.0	1.0
PilT	ncbi1000001548	WP_000220756.1|GCF_000580815@1310622@1|WP_000220756.1|1	1.0	1.0
PilT	ncbi1000001552	WP_000220756.1|GCF_000580735@1310650@1|WP_000220756.1|1	1.0	1.0
PilT	ncbi1000001551	WP_000220756.1|GCF_000580755@1310653@1|WP_170643765.1|1	1.0	1.0
PilT	ncbi1000001554	WP_000220756.1|GCF_000580695@1310640@1|WP_000220756.1|1	1.0	1.0
PilT	ncbi1000001560	WP_000220756.1|GCF_000580575@1310617@1|WP_000220756.1|1	1.0	1.0
PilT	ncbi1000001562	WP_000220756.1|GCF_000580535@1310624@1|WP_000220756.1|1	1.0	1.0
PilT	ncbi1000001564	WP_000220756.1|GCF_000580495@1310648@1|WP_170643765.1|1	1.0	1.0
PilT	ncbi1000001561	WP_000220756.1|GCF_000580555@1310620@1|WP_000220756.1|1	1.0	1.0
PilT	ncbi1000001563	WP_000220756.1|GCF_000580515@1310618@1|WP_000220756.1|1	1.0	1.0
PilT	ncbi1000001565	WP_000220756.1|GCF_000580475@1310556@1|WP_000220756.1|1	1.0	1.0
PilT	ncbi1000001566	WP_000220756.1|GCF_000580455@1310571@1|WP_000220756.1|1	1.0	1.0
PilT	ncbi1000001567	WP_000220756.1|GCF_000580435@1310592@1|WP_000220756.1|1	1.0	1.0
PilT	ncbi1000001571	WP_000220756.1|GCF_000580355@1310598@1|WP_000220756.1|1	1.0	1.0
PilT	ncbi1000001570	WP_000220756.1|GCF_000580375@1310583@1|WP_000220756.1|1	1.0	1.0
PilT	ncbi1000001572	WP_000220756.1|GCF_000580335@1310558@1|WP_000220756.1|1	1.0	1.0
PilT	ncbi1000001573	WP_000220756.1|GCF_000580315@1310580@1|WP_001986245.1|1	1.0	1.0
PilT	ncbi1000001574	WP_000220756.1|GCF_000580295@1310586@1|WP_000220756.1|1	1.0	1.0
PilT	ncbi1000001575	WP_000220756.1|GCF_000580275@1310554@1|WP_000220756.1|1	1.0	1.0
PilT	ncbi1000001576	WP_000220756.1|GCF_000580255@1310590@1|WP_000220756.1|1	1.0	1.0
PilT	ncbi1000001577	WP_000220756.1|GCF_000580235@1310574@1|WP_000220756.1|1	1.0	1.0
PilT	ncbi1000001579	WP_000220756.1|GCF_000580195@1310570@1|WP_000220756.1|1	1.0	1.0
PilT	ncbi1000001578	WP_000220756.1|GCF_000580215@1310569@1|WP_000220756.1|1	1.0	1.0
PilT	ncbi1000001581	WP_000220756.1|GCF_000580155@1310596@1|WP_000220756.1|1	1.0	1.0
PilT	ncbi1000001580	WP_000220756.1|GCF_000580175@1310585@1|WP_000220756.1|1	1.0	1.0
PilT	ncbi1000001583	WP_000220756.1|GCF_000576535@1413216@1|WP_000355489.1|1	0.9970299999999999	0.9970299999999999
PilT	ncbi1000001588	WP_000220756.1|GCF_000516635@1343074@2|WP_000355489.1|1	0.9970299999999999	0.9970299999999999
PilT	ncbi1000001582	WP_000220756.1|GCF_000580135@1310597@1|WP_000220756.1|1	1.0	1.0
PilT	ncbi1000001586	WP_000220756.1|GCF_000517505@1398970@1|WP_000355489.1|1	0.9970299999999999	0.9970299999999999
PilT	ncbi1000001590	WP_000220756.1|GCF_000516595@1343075@2|WP_000355489.1|1	0.9970299999999999	0.9970299999999999
PilT	ncbi1000001591	WP_000220756.1|GCF_000516575@1343072@2|WP_000355489.1|1	0.9970299999999999	0.9970299999999999
PilT	ncbi1000001593	WP_000220756.1|GCF_000516355@1398982@2|WP_000355489.1|1	0.9970299999999999	0.9970299999999999
PilT	ncbi1000001592	WP_000220756.1|GCF_000516375@1398983@1|WP_000355489.1|1	0.9970299999999999	0.9970299999999999
PilT	ncbi1000001595	WP_000220756.1|GCF_000516315@1398980@1|WP_000355489.1|1	0.9970299999999999	0.9970299999999999
PilT	ncbi1000001594	WP_000220756.1|GCF_000516335@1398981@2|WP_000355489.1|1	0.9970299999999999	0.9970299999999999
PilT	ncbi1000001597	WP_000220756.1|GCF_000516275@1398978@1|WP_000355489.1|1	0.9970299999999999	0.9970299999999999
PilT	ncbi1000001596	WP_000220756.1|GCF_000516295@1398979@1|WP_000355489.1|1	0.9970299999999999	0.9970299999999999
PilT	ncbi1000001598	WP_000220756.1|GCF_000516255@1398977@1|WP_000355489.1|1	0.9970299999999999	0.9970299999999999
PilT	ncbi1000001599	WP_000220756.1|GCF_000516235@1398976@1|WP_000355489.1|1	0.9970299999999999	0.9970299999999999
PilT	ncbi1000001600	WP_000220756.1|GCF_000516215@1398975@2|WP_000355489.1|1	0.9970299999999999	0.9970299999999999
PilT	ncbi1000001602	WP_000220756.1|GCF_000516175@1398973@1|WP_000355489.1|1	0.9970299999999999	0.9970299999999999
PilT	ncbi1000001601	WP_000220756.1|GCF_000516195@1398974@2|WP_000355489.1|1	0.9970299999999999	0.9970299999999999
PilT	ncbi1000001603	WP_000220756.1|GCF_000516155@1398972@1|WP_000355489.1|1	0.9970299999999999	0.9970299999999999
PilT	ncbi1000001604	WP_000220756.1|GCF_000516135@1398971@1|WP_000355489.1|1	0.9970299999999999	0.9970299999999999
PilT	ncbi1000001607	WP_000220756.1|GCF_000516075@1398968@1|WP_000355489.1|1	0.9970299999999999	0.9970299999999999
PilT	ncbi1000001608	WP_000220756.1|GCF_000516055@1398969@1|WP_000355489.1|1	0.9970299999999999	0.9970299999999999
PilT	ncbi1000001609	WP_000220756.1|GCF_000516035@1398991@1|WP_000355489.1|1	0.9970299999999999	0.9970299999999999
PilT	ncbi1000001610	WP_000220756.1|GCF_000516015@1398990@1|WP_000355489.1|1	0.9970299999999999	0.9970299999999999
PilT	ncbi1000001613	WP_000220756.1|GCF_000515955@1398986@1|WP_000355489.1|1	0.9970299999999999	0.9970299999999999
PilT	ncbi1000001614	WP_000220756.1|GCF_000515935@1398985@1|WP_000355489.1|1	0.9970299999999999	0.9970299999999999
PilT	ncbi1000001612	WP_000220756.1|GCF_000515975@1398987@1|WP_000355489.1|1	0.9970299999999999	0.9970299999999999
PilT	ncbi1000001615	WP_000220756.1|GCF_000515915@1398984@1|WP_000355489.1|1	0.9970299999999999	0.9970299999999999
PilT	ncbi1000001616	WP_000220756.1|GCF_000515895@1398967@1|WP_000355489.1|1	0.9970299999999999	0.9970299999999999
PilT	ncbi1000001617	WP_000220756.1|GCF_000515875@1398988@2|WP_000355489.1|1	0.9970299999999999	0.9970299999999999
PilT	ncbi1000001618	WP_000220756.1|GCF_000515855@1398966@1|WP_000355489.1|1	0.9970299999999999	0.9970299999999999
PilT	ncbi1000001620	WP_000220756.1|GCF_000515815@1398963@1|WP_000355489.1|1	0.9970299999999999	0.9970299999999999
PilT	ncbi1000001619	WP_000220756.1|GCF_000515835@1398964@1|WP_000355489.1|1	0.9970299999999999	0.9970299999999999
PilT	ncbi1000001621	WP_000220756.1|GCF_000515795@1398962@1|WP_000355489.1|1	0.9970299999999999	0.9970299999999999
PilT	ncbi1000001622	WP_000220756.1|GCF_000515775@1398961@1|WP_000355489.1|1	0.9970299999999999	0.9970299999999999
PilT	ncbi1000001624	WP_000220756.1|GCF_000515735@1398959@1|WP_000355489.1|1	0.9970299999999999	0.9970299999999999
PilT	ncbi1000001623	WP_000220756.1|GCF_000515755@1398960@1|WP_000355489.1|1	0.9970299999999999	0.9970299999999999
PilT	ncbi1000001625	WP_000220756.1|GCF_000515715@1398958@1|WP_000355489.1|1	0.9970299999999999	0.9970299999999999
PilT	ncbi1000001626	WP_000220756.1|GCF_000515695@1398957@1|WP_000355489.1|1	0.9970299999999999	0.9970299999999999
PilT	ncbi1000001628	WP_000220756.1|GCF_000515655@1398955@1|WP_000355489.1|1	0.9970299999999999	0.9970299999999999
PilT	ncbi1000001627	WP_000220756.1|GCF_000515675@1398956@1|WP_000355489.1|1	0.9970299999999999	0.9970299999999999
PilT	ncbi1000001630	WP_000220756.1|GCF_000515615@1398953@1|WP_000355489.1|1	0.9970299999999999	0.9970299999999999
PilT	ncbi1000001629	WP_000220756.1|GCF_000515635@1398954@1|WP_000355489.1|1	0.9970299999999999	0.9970299999999999
PilT	ncbi1000001631	WP_000220756.1|GCF_000515595@1398952@1|WP_000355489.1|1	0.9970299999999999	0.9970299999999999
PilT	ncbi1000001632	WP_000220756.1|GCF_000515575@1398951@1|WP_000355489.1|1	0.9970299999999999	0.9970299999999999
PilT	ncbi1000001634	WP_000220756.1|GCF_000515535@1398949@1|WP_000355489.1|1	0.9970299999999999	0.9970299999999999
PilT	ncbi1000001636	WP_000220756.1|GCF_000515495@1398944@1|WP_000355489.1|1	0.9970299999999999	0.9970299999999999
PilT	ncbi1000001633	WP_000220756.1|GCF_000515555@1398950@1|WP_000355489.1|1	0.9970299999999999	0.9970299999999999
PilT	ncbi1000001635	WP_000220756.1|GCF_000515515@1398948@1|WP_000355489.1|1	0.9970299999999999	0.9970299999999999
PilT	ncbi1000001637	WP_000220756.1|GCF_000515475@1398947@1|WP_000355489.1|1	0.9970299999999999	0.9970299999999999
PilT	ncbi1000001638	WP_000220756.1|GCF_000515455@1398946@1|WP_000355489.1|1	0.9970299999999999	0.9970299999999999
PilT	ncbi1000001639	WP_000220756.1|GCF_000515435@1398945@1|WP_000355489.1|1	0.9970299999999999	0.9970299999999999
PilT	ncbi1000001640	WP_000220756.1|GCF_000513795@1398943@2|WP_000355489.1|1	0.9970299999999999	0.9970299999999999
PilT	ncbi1000001642	WP_000220756.1|GCF_000505685@1400867@1|WP_000355489.1|1	0.9970299999999999	0.9970299999999999
PilT	ncbi1000001641	WP_000220756.1|GCF_000509325@1340175@1|WP_000355489.1|1	0.9970299999999999	0.9970299999999999
PilT	ncbi1000001643	WP_000220756.1|GCF_000498375@1370126@2|WP_000355489.1|1	0.9970299999999999	0.9970299999999999
PilT	ncbi1000001644	WP_000220756.1|GCF_000493615@1149135@1|WP_000220756.1|1	1.0	1.0
PilT	ncbi1000001646	WP_000220756.1|GCF_000488255@1341679@1|WP_016659454.1|1	0.99862	0.99862
PilT	ncbi1000001645	WP_000220756.1|GCF_000488275@1341683@1|WP_004903179.1|1	0.99862	0.99862
PilT	ncbi1000001648	WP_000220756.1|GCF_000488215@1392540@1|WP_023272673.1|1	0.9980499999999999	0.68899
PilT	ncbi1000001649	WP_000220756.1|GCF_000488195@1217658@1|WP_004655144.1|1	0.9977499999999999	0.9977499999999999
PilT	ncbi1000001647	WP_000220756.1|GCF_000488235@1391912@1|WP_004641664.1|1	1.0	1.0
PilT	ncbi1000001652	WP_000220756.1|GCF_000472005@1343071@1|WP_006581387.1|1	0.9970299999999999	0.9970299999999999
PilT	ncbi1000002021	WP_000220756.1|GCF_000471625@1000002021@1|WP_021814384.1|1	0.9998199999999999	0.69095
PilT	ncbi1000001653	WP_000220756.1|GCF_000465635@1358412@2|WP_000220756.1|1	1.0	1.0
PilT	ncbi1000001655	WP_000220756.1|GCF_000453985@1315157@1|WP_170643765.1|1	1.0	1.0
PilT	ncbi1000001654	WP_000220756.1|GCF_000454005@1315158@1|WP_001986245.1|1	1.0	1.0
PilT	ncbi1000001657	WP_000220756.1|GCF_000453945@1315155@1|WP_001986245.1|1	1.0	1.0
PilT	ncbi1000001656	WP_000220756.1|GCF_000453965@1315156@1|WP_170643765.1|1	1.0	1.0
PilT	ncbi1000001659	WP_000220756.1|GCF_000453905@1315151@1|WP_000220756.1|1	1.0	1.0
PilT	ncbi1000001658	WP_000220756.1|GCF_000453925@1315154@1|WP_001986245.1|1	1.0	1.0
PilT	ncbi1000001660	WP_000220756.1|GCF_000453885@1315150@1|WP_001986245.1|1	1.0	1.0
PilT	ncbi1000001661	WP_000220756.1|GCF_000453865@1315149@1|WP_000220756.1|1	1.0	1.0
PilT	ncbi1000001662	WP_000220756.1|GCF_000453845@1315148@1|WP_000220756.1|1	1.0	1.0
PilT	ncbi1000001664	WP_000220756.1|GCF_000453805@1315146@1|WP_000220756.1|1	1.0	1.0
PilT	ncbi1000001665	WP_000220756.1|GCF_000453785@1315145@1|WP_000220756.1|1	1.0	1.0
PilT	ncbi1000001666	WP_000220756.1|GCF_000453765@1315144@1|WP_000220756.1|1	1.0	1.0
PilT	ncbi1000001668	WP_000220756.1|GCF_000453725@1315134@1|WP_000220756.1|1	1.0	1.0
PilT	ncbi1000001669	WP_000220756.1|GCF_000453705@1315140@1|WP_000220756.1|1	1.0	1.0
PilT	ncbi1000001667	WP_000220756.1|GCF_000453745@1315141@1|WP_000220756.1|1	1.0	1.0
PilT	ncbi1000001670	WP_000220756.1|GCF_000453685@1315137@1|WP_000220756.1|1	1.0	1.0
PilT	ncbi1000001672	WP_000220756.1|GCF_000453645@1315142@1|WP_000220756.1|1	1.0	1.0
PilT	ncbi1000001671	WP_000220756.1|GCF_000453665@1315138@1|WP_000220756.1|1	1.0	1.0
PilT	ncbi1000001673	WP_000220756.1|GCF_000453625@1315135@1|WP_000220756.1|1	1.0	1.0
PilT	ncbi1000001674	WP_000220756.1|GCF_000453605@1315136@1|WP_000220756.1|1	1.0	1.0
PilT	ncbi1000001677	WP_000220756.1|GCF_000453545@1315185@1|WP_000220756.1|1	1.0	1.0
PilT	ncbi1000001676	WP_000220756.1|GCF_000453565@1315143@1|WP_000220756.1|1	1.0	1.0
PilT	ncbi1000001675	WP_000220756.1|GCF_000453585@1315139@1|WP_000220756.1|1	1.0	1.0
PilT	ncbi1000001678	WP_000220756.1|GCF_000453525@1315184@1|WP_000220756.1|1	1.0	1.0
PilT	ncbi1000001680	WP_000220756.1|GCF_000453485@1315182@1|WP_000220756.1|1	1.0	1.0
PilT	ncbi1000001681	WP_000220756.1|GCF_000453465@1315181@1|WP_000220756.1|1	1.0	1.0
PilT	ncbi1000001679	WP_000220756.1|GCF_000453505@1315183@1|WP_000220756.1|1	1.0	1.0
PilT	ncbi1000001685	WP_000220756.1|GCF_000453385@1315177@1|WP_000220756.1|1	1.0	1.0
PilT	ncbi1000001682	WP_000220756.1|GCF_000453445@1315180@1|WP_000220756.1|1	1.0	1.0
PilT	ncbi1000001683	WP_000220756.1|GCF_000453425@1315179@1|WP_000220756.1|1	1.0	1.0
PilT	ncbi1000001684	WP_000220756.1|GCF_000453405@1315178@1|WP_000220756.1|1	1.0	1.0
PilT	ncbi1000001686	WP_000220756.1|GCF_000453365@1315176@1|WP_000220756.1|1	1.0	1.0
PilT	ncbi1000001688	WP_000220756.1|GCF_000453325@1315174@1|WP_000220756.1|1	1.0	1.0
PilT	ncbi1000001687	WP_000220756.1|GCF_000453345@1315175@1|WP_000220756.1|1	1.0	1.0
PilT	ncbi1000001689	WP_000220756.1|GCF_000453305@1315173@1|WP_000220756.1|1	1.0	1.0
PilT	ncbi1000001690	WP_000220756.1|GCF_000453285@1315172@1|WP_000220756.1|1	1.0	1.0
PilT	ncbi1000001693	WP_000220756.1|GCF_000453225@1315169@1|WP_000220756.1|1	1.0	1.0
PilT	ncbi1000001691	WP_000220756.1|GCF_000453265@1315171@1|WP_000220756.1|1	1.0	1.0
PilT	ncbi1000001692	WP_000220756.1|GCF_000453245@1315170@1|WP_000220756.1|1	1.0	1.0
PilT	ncbi1000001694	WP_000220756.1|GCF_000453205@1315168@1|WP_001986245.1|1	1.0	1.0
PilT	ncbi1000001695	WP_000220756.1|GCF_000453185@1315167@1|WP_001986245.1|1	1.0	1.0
PilT	ncbi1000001696	WP_000220756.1|GCF_000453165@1315166@1|WP_000220756.1|1	1.0	1.0
PilT	ncbi1000001697	WP_000220756.1|GCF_000453145@1315165@1|WP_000220756.1|1	1.0	1.0
PilT	ncbi1000001698	WP_000220756.1|GCF_000453125@1315164@1|WP_000220756.1|1	1.0	1.0
PilT	ncbi1000001701	WP_000220756.1|GCF_000453065@1315161@1|WP_000220756.1|1	1.0	1.0
PilT	ncbi1000001700	WP_000220756.1|GCF_000453085@1315162@1|WP_001986245.1|1	1.0	1.0
PilT	ncbi1000001699	WP_000220756.1|GCF_000453105@1315163@1|WP_001986245.1|1	1.0	1.0
PilT	ncbi1000001702	WP_000220756.1|GCF_000453045@1315160@1|WP_001986245.1|1	1.0	1.0
PilT	ncbi1000001705	WP_000220756.1|GCF_000430245@1330037@1|WP_004862851.1|1	0.9980499999999999	0.9980499999999999
PilT	ncbi1000001704	WP_000220756.1|GCF_000441955@1351817@1|WP_001986245.1|1	1.0	1.0
PilT	ncbi1000001703	WP_000220756.1|GCF_000453025@1315159@1|WP_170643765.1|1	1.0	1.0
PilT	ncbi1000001706	WP_000220756.1|GCF_000430225@1330047@1|WP_004913899.1|1	0.99913	0.99913
PilT	ncbi1000001707	WP_000220756.1|GCF_000430205@1331660@1|WP_171055777.1|1	0.99964	0.99964
PilT	ncbi1000001709	WP_000220756.1|GCF_000419405@1096996@1|WP_000355489.1|1	0.9970299999999999	0.9970299999999999
PilT	ncbi1000001710	WP_000220756.1|GCF_000419385@1096995@1|WP_000355489.1|1	0.9970299999999999	0.9970299999999999
PilT	ncbi1000001708	WP_000220756.1|GCF_000419425@1096997@1|WP_000355489.1|1	0.9970299999999999	0.9970299999999999
PilT	ncbi1000001713	WP_000220756.1|GCF_000414075@1330039@1|WP_004655144.1|1	0.9977499999999999	0.9977499999999999
PilT	ncbi1000001712	WP_000220756.1|GCF_000417785@1346793@2|WP_000355489.1|1	0.9970299999999999	0.9970299999999999
PilT	ncbi1000001711	WP_000220756.1|GCF_000417805@1346792@2|WP_000355489.1|1	0.9970299999999999	0.9970299999999999
PilT	ncbi1000001714	WP_000220756.1|GCF_000414055@1330038@1|WP_004722735.1|1	0.9949299999999999	0.9949299999999999
PilT	ncbi1000001718	WP_000220756.1|GCF_000413875@1217660@1|WP_016659454.1|1	0.99862	0.99862
PilT	ncbi1000001716	WP_000220756.1|GCF_000413915@1217634@1|WP_000220756.1|1	1.0	1.0
PilT	ncbi1000001717	WP_000220756.1|GCF_000413895@421052@1|WP_016657245.1|1	0.9964899999999999	0.68923
PilT	ncbi1000001719	WP_000220756.1|GCF_000413855@1217657@1|WP_004655144.1|1	0.9977499999999999	0.9977499999999999
PilT	ncbi1000001720	WP_000220756.1|GCF_000400735@1120927@1|WP_016165374.1|1	0.99631	0.99631
PilT	ncbi1000001722	WP_000220756.1|GCF_000399705@1785128@1|WP_016141988.1|1	1.0	1.0
PilT	ncbi1000001723	WP_000220756.1|GCF_000399685@1217691@1|WP_016141988.1|1	1.0	1.0
PilT	ncbi1000001724	WP_000220756.1|GCF_000399665@1217690@1|WP_016139029.1|1	1.0	1.0
PilT	ncbi1000001726	WP_000220756.1|GCF_000374425@1120928@1|WP_171067642.1|1	1.0	1.0
PilT	ncbi1000001727	WP_000220756.1|GCF_000369885@1217716@1|WP_004990994.1|1	0.99661	0.99661
PilT	ncbi1000001733	WP_000220756.1|GCF_000369765@280145@1|WP_005273397.1|1	0.9977499999999999	0.9977499999999999
PilT	ncbi1000001740	WP_000220756.1|GCF_000369625@70346@1|WP_004783232.1|1	0.9967299999999999	0.9967299999999999
PilT	ncbi1000001753	WP_000220756.1|GCF_000369345@1217629@1|WP_000220756.1|1	1.0	1.0
PilT	ncbi1000001752	WP_000220756.1|GCF_000369365@1217638@1|WP_001986245.1|1	1.0	1.0
PilT	ncbi1000001754	WP_000220756.1|GCF_000369325@1217631@1|WP_001986245.1|1	1.0	1.0
PilT	ncbi1000001755	WP_000220756.1|GCF_000369305@1217628@1|WP_000220756.1|1	1.0	1.0
PilT	ncbi1000001757	WP_000220756.1|GCF_000369265@1217627@1|WP_000220756.1|1	1.0	1.0
PilT	ncbi1000001758	WP_000220756.1|GCF_000369245@1217637@1|WP_000220756.1|1	1.0	1.0
PilT	ncbi1000001756	WP_000220756.1|GCF_000369285@1217636@1|WP_000220756.1|1	1.0	1.0
PilT	ncbi1000001759	WP_000220756.1|GCF_000369225@1217632@1|WP_000220756.1|1	1.0	1.0
PilT	ncbi1000001760	WP_000220756.1|GCF_000369205@1217633@1|WP_000220756.1|1	1.0	1.0
PilT	ncbi1000001762	WP_000220756.1|GCF_000369165@1217630@1|WP_000220756.1|1	1.0	1.0
PilT	ncbi1000001761	WP_000220756.1|GCF_000369185@1217635@1|WP_001986245.1|1	1.0	1.0
PilT	ncbi1000001765	WP_000220756.1|GCF_000369085@1217986@1|WP_171055777.1|1	0.99964	0.99964
PilT	ncbi1000001763	WP_000220756.1|GCF_000369145@1217668@1|WP_004279279.1|1	0.99718	0.99718
PilT	ncbi1000001766	WP_000220756.1|GCF_000369065@1217659@1|WP_171055777.1|1	0.99964	0.99964
PilT	ncbi1000001764	WP_000220756.1|GCF_000369125@1311804@1|WP_005104787.1|1	0.99718	0.99718
PilT	ncbi1000001767	WP_000220756.1|GCF_000369045@1311774@1|WP_005070853.1|1	1.0	1.0
PilT	ncbi1000001768	WP_000220756.1|GCF_000369025@1217673@1|WP_005070853.1|1	1.0	1.0
PilT	ncbi1000001770	WP_000220756.1|GCF_000368985@1217649@1|WP_005056462.1|1	0.9977499999999999	0.9977499999999999
PilT	ncbi1000001769	WP_000220756.1|GCF_000369005@1217648@1|WP_005057427.1|1	0.99868	0.99868
PilT	ncbi1000001772	WP_000220756.1|GCF_000368945@1217653@1|WP_004641664.1|1	1.0	1.0
PilT	ncbi1000001776	WP_000220756.1|GCF_000368845@1257043@1|WP_005002838.1|1	0.99661	0.99661
PilT	ncbi1000001775	WP_000220756.1|GCF_000368865@1120925@1|WP_005011739.1|1	1.0	1.0
PilT	ncbi1000001778	WP_000220756.1|GCF_000368805@1217662@1|WP_004694862.1|1	0.99964	0.99964
PilT	ncbi1000001774	WP_000220756.1|GCF_000368885@1217674@1|WP_005018932.1|1	0.9967299999999999	0.9967299999999999
PilT	ncbi1000001780	WP_000220756.1|GCF_000368765@1217664@1|WP_004960020.1|1	0.9995499999999999	0.9995499999999999
PilT	ncbi1000001779	WP_000220756.1|GCF_000368785@1120929@1|WP_004975327.1|1	0.9973599999999999	0.9973599999999999
PilT	ncbi1000001781	WP_000220756.1|GCF_000368745@1217665@1|WP_004952728.1|1	0.99781	0.99781
PilT	ncbi1000001782	WP_000220756.1|GCF_000368725@1217677@1|WP_004945874.1|1	0.9972399999999999	0.9972399999999999
PilT	ncbi1000001783	WP_000220756.1|GCF_000368705@1217676@1|WP_004935479.1|1	0.9972399999999999	0.9972399999999999
PilT	ncbi1000001784	WP_000220756.1|GCF_000368685@1120924@1|WP_011182164.1|1	0.99712	0.99712
PilT	ncbi1000001785	WP_000220756.1|GCF_000368665@1217666@1|WP_004913899.1|1	0.99913	0.99913
PilT	ncbi1000001786	WP_000220756.1|GCF_000368645@1217652@1|WP_004903179.1|1	0.99862	0.99862
PilT	ncbi1000001790	WP_000220756.1|GCF_000368565@1120926@1|WP_004862851.1|1	0.9980499999999999	0.9980499999999999
PilT	ncbi1000001787	WP_000220756.1|GCF_000368625@1217988@1|WP_004811122.1|1	0.99631	0.99631
PilT	ncbi1000001788	WP_000220756.1|GCF_000368605@1217985@1|WP_002052078.1|1	1.0	1.0
PilT	ncbi1000001791	WP_000220756.1|GCF_000368545@1217647@1|WP_000220756.1|1	1.0	1.0
PilT	ncbi1000001794	WP_000220756.1|GCF_000368485@1217656@1|WP_004722735.1|1	0.9949299999999999	0.9949299999999999
PilT	ncbi1000001793	WP_000220756.1|GCF_000368505@1217651@1|WP_004828053.1|1	0.9974799999999999	0.9974799999999999
PilT	ncbi1000001792	WP_000220756.1|GCF_000368525@1217640@1|WP_000220756.1|1	1.0	1.0
PilT	ncbi1000001807	WP_000220756.1|GCF_000368225@1217645@1|WP_000220756.1|1	1.0	1.0
PilT	ncbi1000001795	WP_000220756.1|GCF_000368465@1217675@1|WP_004811122.1|1	0.99631	0.99631
PilT	ncbi1000001806	WP_000220756.1|GCF_000368245@1217644@1|WP_000220756.1|1	1.0	1.0
PilT	ncbi1000001808	WP_000220756.1|GCF_000368205@1217641@1|WP_000220756.1|1	1.0	1.0
PilT	ncbi1000001809	WP_000220756.1|GCF_000368185@1217639@1|WP_000220756.1|1	1.0	1.0
PilT	ncbi1000001811	WP_000220756.1|GCF_000368145@1217655@1|WP_004722735.1|1	0.9949299999999999	0.9949299999999999
PilT	ncbi1000001812	WP_000220756.1|GCF_000368125@1217642@1|WP_000220756.1|1	1.0	1.0
PilT	ncbi1000001810	WP_000220756.1|GCF_000368165@1217669@1|WP_004730561.1|1	0.99718	0.99718
PilT	ncbi1000001813	WP_000220756.1|GCF_000368105@1217643@1|WP_000220756.1|1	1.0	1.0
PilT	ncbi1000001815	WP_000220756.1|GCF_000368065@1530123@1|WP_004703283.1|1	1.0	1.0
PilT	ncbi1000001814	WP_000220756.1|GCF_000368085@1217670@1|WP_002052078.1|1	1.0	1.0
PilT	ncbi1000001816	WP_000220756.1|GCF_000368045@1217663@1|WP_004694862.1|1	0.99964	0.99964
PilT	ncbi1000001825	WP_000220756.1|GCF_000367865@1217654@1|WP_004641664.1|1	1.0	1.0
PilT	ncbi1000001818	WP_000220756.1|GCF_000368005@1217671@1|WP_004676611.1|1	0.9965199999999999	0.9965199999999999
PilT	ncbi1000001822	WP_000220756.1|GCF_000367925@1217715@1|WP_004648049.1|1	0.99868	0.99868
PilT	ncbi1000001824	WP_000220756.1|GCF_000367885@1217646@1|WP_000220756.1|1	1.0	1.0
PilT	ncbi1000001826	WP_000220756.1|GCF_000359725@1293574@1|WP_000355489.1|1	0.9970299999999999	0.9970299999999999
PilT	ncbi1000001827	WP_000220756.1|GCF_000354155@1094488@1|WP_000355489.1|1	0.9970299999999999	0.9970299999999999
PilT	ncbi1000001828	WP_000220756.1|GCF_000354135@1094484@1|WP_000355489.1|1	0.9970299999999999	0.9970299999999999
PilT	ncbi1000001829	WP_000220756.1|GCF_000354115@1094482@1|WP_000355489.1|1	0.9970299999999999	0.9970299999999999
PilT	ncbi1000001830	WP_000220756.1|GCF_000354095@1094481@1|WP_000355489.1|1	0.9970299999999999	0.9970299999999999
PilT	ncbi1000001831	WP_000220756.1|GCF_000354075@1094480@1|WP_000355489.1|1	0.9970299999999999	0.9970299999999999
PilT	ncbi1000001832	WP_000220756.1|GCF_000354055@1094479@1|WP_000355489.1|1	0.9970299999999999	0.9970299999999999
PilT	ncbi1000001834	WP_000220756.1|GCF_000354015@1094475@1|WP_000355491.1|1	0.9974799999999999	0.9974799999999999
PilT	ncbi1000001833	WP_000220756.1|GCF_000354035@1094478@1|WP_000355489.1|1	0.9970299999999999	0.9970299999999999
PilT	ncbi1000001836	WP_000220756.1|GCF_000353915@1224165@1|WP_000355489.1|1	0.9970299999999999	0.9970299999999999
PilT	ncbi1000001837	WP_000220756.1|GCF_000353895@1224166@1|WP_000355489.1|1	0.9970299999999999	0.9970299999999999
PilT	ncbi1000001835	WP_000220756.1|GCF_000353975@1094471@1|WP_003119374.1|1	0.98434	0.98434
PilT	ncbi1000001838	WP_000220756.1|GCF_000353855@1094477@1|WP_000355489.1|1	0.9970299999999999	0.9970299999999999
PilT	ncbi1000001840	WP_000220756.1|GCF_000353795@1094486@1|WP_000355489.1|1	0.9970299999999999	0.9970299999999999
PilT	ncbi1000001841	WP_000220756.1|GCF_000353775@1094483@1|WP_000355491.1|1	0.9974799999999999	0.9974799999999999
PilT	ncbi1000001839	WP_000220756.1|GCF_000353815@1094487@1|WP_000355489.1|1	0.9970299999999999	0.9970299999999999
PilT	ncbi1000001842	WP_000220756.1|GCF_000342085@1222033@1|WP_000220756.1|1	1.0	1.0
PilT	ncbi1000001844	WP_000220756.1|GCF_000341985@1278070@1|WP_000355489.1|1	0.9970299999999999	0.9970299999999999
PilT	ncbi1000001846	WP_000220756.1|GCF_000338835@1222032@1|WP_000355489.1|1	0.9970299999999999	0.9970299999999999
PilT	ncbi1000001843	WP_000220756.1|GCF_000342065@1222031@1|WP_000355489.1|1	0.9970299999999999	0.9970299999999999
PilT	ncbi1000001847	WP_000220756.1|GCF_000335675@903936@1|WP_000355489.1|1	0.9970299999999999	0.9970299999999999
PilT	ncbi1000001850	WP_000220756.1|GCF_000335615@903931@1|WP_000355489.1|1	0.9970299999999999	0.9970299999999999
PilT	ncbi1000001848	WP_000220756.1|GCF_000335655@903934@1|WP_000355491.1|1	0.9974799999999999	0.9974799999999999
PilT	ncbi1000001849	WP_000220756.1|GCF_000335635@903933@1|WP_000355489.1|1	0.9970299999999999	0.9970299999999999
PilT	ncbi1000001851	WP_000220756.1|GCF_000335595@903937@1|WP_000355489.1|1	0.9970299999999999	0.9970299999999999
PilT	ncbi1000001854	WP_000220756.1|GCF_000335535@903927@1|WP_000355489.1|1	0.9970299999999999	0.9970299999999999
PilT	ncbi1000001855	WP_000220756.1|GCF_000333735@1200351@1|WP_000355489.1|1	0.9970299999999999	0.9970299999999999
PilT	ncbi1000001856	WP_000220756.1|GCF_000333715@1200350@1|WP_000355489.1|1	0.9970299999999999	0.9970299999999999
PilT	ncbi1000001857	WP_000220756.1|GCF_000332855@1216295@1|WP_000355489.1|1	0.9970299999999999	0.9970299999999999
PilT	ncbi1000001859	WP_000220756.1|GCF_000314655@903920@1|WP_000355489.1|1	0.9970299999999999	0.9970299999999999
PilT	ncbi1000001858	WP_000220756.1|GCF_000315155@48296@1|WP_005070853.1|1	1.0	1.0
PilT	ncbi1000001860	WP_000220756.1|GCF_000314635@903919@1|WP_000355489.1|1	0.9970299999999999	0.9970299999999999
PilT	ncbi1000001862	WP_000220756.1|GCF_000314595@106654@1|WP_009505212.1|1	0.9970299999999999	0.9970299999999999
PilT	ncbi1000001864	WP_000220756.1|GCF_000309275@903924@1|WP_000355491.1|1	0.9974799999999999	0.9974799999999999
PilT	ncbi1000001865	WP_000220756.1|GCF_000309255@903921@1|WP_000355489.1|1	0.9970299999999999	0.9970299999999999
PilT	ncbi1000001866	WP_000220756.1|GCF_000309235@903926@1|WP_000355489.1|1	0.9970299999999999	0.9970299999999999
PilT	ncbi1000001867	WP_000220756.1|GCF_000309215@903925@1|WP_000355489.1|1	0.9970299999999999	0.9970299999999999
PilT	ncbi1000001868	WP_000220756.1|GCF_000309195@903923@1|WP_000355491.1|1	0.9974799999999999	0.9974799999999999
PilT	ncbi1000001869	WP_000220756.1|GCF_000309175@903922@1|WP_000355489.1|1	0.9970299999999999	0.9970299999999999
PilT	ncbi1000001870	WP_000220756.1|GCF_000309155@903935@1|WP_000355489.1|1	0.9970299999999999	0.9970299999999999
PilT	ncbi1000001871	WP_000220756.1|GCF_000309135@903930@1|WP_000355489.1|1	0.9970299999999999	0.9970299999999999
PilT	ncbi1000001874	WP_000220756.1|GCF_000309035@1221298@1|WP_171055777.1|1	0.99964	0.99964
PilT	ncbi1000001873	WP_000220756.1|GCF_000309095@903929@1|WP_000355489.1|1	0.9970299999999999	0.9970299999999999
PilT	ncbi1000001872	WP_000220756.1|GCF_000309115@903932@1|WP_000355489.1|1	0.9970299999999999	0.9970299999999999
PilT	ncbi1000001875	WP_000220756.1|GCF_000309015@1221294@1|WP_004641664.1|1	1.0	1.0
PilT	ncbi1000001876	WP_000220756.1|GCF_000308995@1221262@1|WP_171059700.1|1	0.9662499999999999	0.9662499999999999
PilT	ncbi1000001877	WP_000220756.1|GCF_000308235@1197884@1|WP_004881041.1|1	0.99817	0.99817
PilT	ncbi1000001878	WP_000220756.1|GCF_000307895@903907@1|WP_000355489.1|1	0.9970299999999999	0.9970299999999999
PilT	ncbi1000001879	WP_000220756.1|GCF_000305315@903909@1|WP_000355491.1|1	0.9974799999999999	0.9974799999999999
PilT	ncbi1000001882	WP_000220756.1|GCF_000305255@903903@1|WP_000355489.1|1	0.9970299999999999	0.9970299999999999
PilT	ncbi1000001881	WP_000220756.1|GCF_000305275@903910@1|WP_000355489.1|1	0.9970299999999999	0.9970299999999999
PilT	ncbi1000001880	WP_000220756.1|GCF_000305295@903904@1|WP_000355489.1|1	0.9970299999999999	0.9970299999999999
PilT	ncbi1000001883	WP_000220756.1|GCF_000305235@903902@1|WP_000355489.1|1	0.9970299999999999	0.9970299999999999
PilT	ncbi1000001884	WP_000220756.1|GCF_000305215@903901@1|WP_000355491.1|1	0.9974799999999999	0.9974799999999999
PilT	ncbi1000001886	WP_000220756.1|GCF_000304675@903908@1|WP_000355489.1|1	0.9970299999999999	0.9970299999999999
PilT	ncbi1000001885	WP_000220756.1|GCF_000304695@903905@1|WP_000355491.1|1	0.9974799999999999	0.9974799999999999
PilT	ncbi1000001887	WP_000220756.1|GCF_000304655@903906@1|WP_000355491.1|1	0.9974799999999999	0.9974799999999999
PilT	ncbi1000001892	WP_000220756.1|GCF_000302375@1221309@1|WP_005070853.1|1	1.0	1.0
PilT	ncbi1000001893	WP_000220756.1|GCF_000302355@1221306@1|WP_004960020.1|1	0.9995499999999999	0.9995499999999999
PilT	ncbi1000001888	WP_000220756.1|GCF_000302575@1100841@1|WP_000355489.1|1	0.9970299999999999	0.9970299999999999
PilT	ncbi1000001894	WP_000220756.1|GCF_000302335@1221301@1|WP_004694862.1|1	0.99964	0.99964
PilT	ncbi1000001895	WP_000220756.1|GCF_000302315@1221297@1|WP_171055777.1|1	0.99964	0.99964
PilT	ncbi1000001896	WP_000220756.1|GCF_000302295@1221293@1|WP_004641664.1|1	1.0	1.0
PilT	ncbi1000001897	WP_000220756.1|GCF_000302275@1221292@1|WP_001986245.1|1	1.0	1.0
PilT	ncbi1000001898	WP_000220756.1|GCF_000302255@1221288@1|WP_171059671.1|1	1.0	1.0
PilT	ncbi1000001899	WP_000220756.1|GCF_000302235@1221287@1|WP_000220756.1|1	1.0	1.0
PilT	ncbi1000001900	WP_000220756.1|GCF_000302215@1221286@1|WP_000220756.1|1	1.0	1.0
PilT	ncbi1000001901	WP_000220756.1|GCF_000302195@1221284@1|WP_000220756.1|1	1.0	1.0
PilT	ncbi1000001902	WP_000220756.1|GCF_000302175@1221281@1|WP_000220756.1|1	1.0	1.0
PilT	ncbi1000001903	WP_000220756.1|GCF_000302155@1221274@1|WP_000220756.1|1	1.0	1.0
PilT	ncbi1000001904	WP_000220756.1|GCF_000302135@1221273@1|WP_000220756.1|1	1.0	1.0
PilT	ncbi1000001905	WP_000220756.1|GCF_000302115@1221291@1|WP_011182164.1|1	0.99712	0.99712
PilT	ncbi1000001906	WP_000220756.1|GCF_000302095@1221272@1|WP_171059700.1|1	0.9662499999999999	0.9662499999999999
PilT	ncbi1000001909	WP_000220756.1|GCF_000302035@1221267@1|WP_001986245.1|1	1.0	1.0
PilT	ncbi1000001908	WP_000220756.1|GCF_000302055@1221268@1|WP_000220756.1|1	1.0	1.0
PilT	ncbi1000001907	WP_000220756.1|GCF_000302075@1221271@1|WP_000220756.1|1	1.0	1.0
PilT	ncbi1000001910	WP_000220756.1|GCF_000302015@1221264@1|WP_000220756.1|1	1.0	1.0
PilT	ncbi1000001911	WP_000220756.1|GCF_000301995@1221263@1|WP_171059608.1|1	1.0	1.0
PilT	ncbi1000001913	WP_000220756.1|GCF_000301955@1221259@1|WP_000220756.1|1	1.0	1.0
PilT	ncbi1000001912	WP_000220756.1|GCF_000301975@1221261@1|WP_000220756.1|1	1.0	1.0
PilT	ncbi1000001914	WP_000220756.1|GCF_000301935@1221257@1|WP_000220756.1|1	1.0	1.0
PilT	ncbi1000001915	WP_000220756.1|GCF_000301915@1221255@1|WP_000220756.1|1	1.0	1.0
PilT	ncbi1000001916	WP_000220756.1|GCF_000301895@1221254@1|WP_000220756.1|1	1.0	1.0
PilT	ncbi1000001917	WP_000220756.1|GCF_000301875@1221252@1|WP_000220756.1|1	1.0	1.0
PilT	ncbi1000001919	WP_000220756.1|GCF_000301835@1221244@1|WP_000220756.1|1	1.0	1.0
PilT	ncbi1000001918	WP_000220756.1|GCF_000301855@1221246@1|WP_171059671.1|1	1.0	1.0
PilT	ncbi1000001921	WP_000220756.1|GCF_000301795@1221310@1|WP_005018932.1|1	0.9967299999999999	0.9967299999999999
PilT	ncbi1000001920	WP_000220756.1|GCF_000301815@1221311@1|WP_004811122.1|1	0.99631	0.99631
PilT	ncbi1000001922	WP_000220756.1|GCF_000301775@1221308@1|WP_002052078.1|1	1.0	1.0
PilT	ncbi1000001923	WP_000220756.1|GCF_000301755@1221307@1|WP_005104787.1|1	0.99718	0.99718
PilT	ncbi1000001925	WP_000220756.1|GCF_000301715@1221299@1|WP_171055777.1|1	0.99964	0.99964
PilT	ncbi1000001924	WP_000220756.1|GCF_000301735@1221300@1|WP_004694862.1|1	0.99964	0.99964
PilT	ncbi1000001926	WP_000220756.1|GCF_000301695@1221296@1|WP_002052078.1|1	1.0	1.0
PilT	ncbi1000001927	WP_000220756.1|GCF_000301675@1221295@1|WP_004641664.1|1	1.0	1.0
PilT	ncbi1000001930	WP_000220756.1|GCF_000301615@1221285@1|WP_000220756.1|1	1.0	1.0
PilT	ncbi1000001928	WP_000220756.1|GCF_000301655@1221290@1|WP_000220756.1|1	1.0	1.0
PilT	ncbi1000001933	WP_000220756.1|GCF_000301555@1221280@1|WP_000220756.1|1	1.0	1.0
PilT	ncbi1000001931	WP_000220756.1|GCF_000301595@1221283@1|WP_000220756.1|1	1.0	1.0
PilT	ncbi1000001934	WP_000220756.1|GCF_000301535@1221279@1|WP_000220756.1|1	1.0	1.0
PilT	ncbi1000001932	WP_000220756.1|GCF_000301575@1221282@1|WP_000220756.1|1	1.0	1.0
PilT	ncbi1000001935	WP_000220756.1|GCF_000301515@1221278@1|WP_000220756.1|1	1.0	1.0
PilT	ncbi1000001937	WP_000220756.1|GCF_000301475@1221276@1|WP_000220756.1|1	1.0	1.0
PilT	ncbi1000001936	WP_000220756.1|GCF_000301495@1221277@1|WP_000220756.1|1	1.0	1.0
PilT	ncbi1000001938	WP_000220756.1|GCF_000301455@1221275@1|WP_000220756.1|1	1.0	1.0
PilT	ncbi1000001939	WP_000220756.1|GCF_000301435@1221270@1|WP_001986245.1|1	1.0	1.0
PilT	ncbi1000001941	WP_000220756.1|GCF_000301395@1221266@1|WP_000220756.1|1	1.0	1.0
PilT	ncbi1000001942	WP_000220756.1|GCF_000301375@1221265@1|WP_000220756.1|1	1.0	1.0
PilT	ncbi1000001940	WP_000220756.1|GCF_000301415@1221269@1|WP_000220756.1|1	1.0	1.0
PilT	ncbi1000001943	WP_000220756.1|GCF_000301355@1221260@1|WP_000220756.1|1	1.0	1.0
PilT	ncbi1000001946	WP_000220756.1|GCF_000301295@1221253@1|WP_000220756.1|1	1.0	1.0
PilT	ncbi1000001944	WP_000220756.1|GCF_000301335@1221258@1|WP_000220756.1|1	1.0	1.0
PilT	ncbi1000001945	WP_000220756.1|GCF_000301315@1221256@1|WP_000220756.1|1	1.0	1.0
PilT	ncbi1000001947	WP_000220756.1|GCF_000301275@1221251@1|WP_000220756.1|1	1.0	1.0
PilT	ncbi1000001949	WP_000220756.1|GCF_000301235@1221249@1|WP_000220756.1|1	1.0	1.0
PilT	ncbi1000001950	WP_000220756.1|GCF_000301215@1221248@1|WP_000220756.1|1	1.0	1.0
PilT	ncbi1000001948	WP_000220756.1|GCF_000301255@1221250@1|WP_000220756.1|1	1.0	1.0
PilT	ncbi1000001951	WP_000220756.1|GCF_000301195@1221247@1|WP_000220756.1|1	1.0	1.0
PilT	ncbi1000001953	WP_000220756.1|GCF_000300635@1183155@1|WP_002052078.1|1	1.0	1.0
PilT	ncbi1000001954	WP_000220756.1|GCF_000299675@1224141@1|WP_000355489.1|1	0.9970299999999999	0.9970299999999999
PilT	ncbi1000001952	WP_000220756.1|GCF_000301175@1221245@1|WP_000220756.1|1	1.0	1.0
PilT	ncbi1000001958	WP_000220756.1|GCF_000297915@1168588@1|WP_000220756.1|1	1.0	1.0
PilT	ncbi1000001955	WP_000220756.1|GCF_000299655@1223564@1|WP_000355489.1|1	0.9970299999999999	0.9970299999999999
PilT	ncbi1000001956	WP_000220756.1|GCF_000297955@1168591@1|WP_000220756.1|1	1.0	1.0
PilT	ncbi1000001957	WP_000220756.1|GCF_000297935@1168590@1|WP_000220756.1|1	1.0	1.0
PilT	ncbi1000001961	WP_000220756.1|GCF_000297535@903912@1|WP_000355489.1|1	0.9970299999999999	0.9970299999999999
PilT	ncbi1000001959	WP_000220756.1|GCF_000297595@903914@1|WP_000355491.1|1	0.9974799999999999	0.9974799999999999
PilT	ncbi1000001962	WP_000220756.1|GCF_000297515@903911@1|WP_000355489.1|1	0.9970299999999999	0.9970299999999999
PilT	ncbi1000001960	WP_000220756.1|GCF_000297575@903913@1|WP_000355489.1|1	0.9970299999999999	0.9970299999999999
PilT	ncbi1000001967	WP_000220756.1|GCF_000286535@903899@1|WP_000355489.1|1	0.9970299999999999	0.9970299999999999
PilT	ncbi1000001963	WP_000220756.1|GCF_000292545@1210907@1|WP_000355489.1|1	0.9970299999999999	0.9970299999999999
PilT	ncbi1000001965	WP_000220756.1|GCF_000286615@903895@1|WP_000355491.1|1	0.9974799999999999	0.9974799999999999
PilT	ncbi1000001966	WP_000220756.1|GCF_000286595@903900@1|WP_005018932.1|1	0.9967299999999999	0.9967299999999999
PilT	ncbi1000001968	WP_000220756.1|GCF_000278685@903894@1|WP_000355489.1|1	0.9970299999999999	0.9970299999999999
PilT	ncbi1000001969	WP_000220756.1|GCF_000278665@903893@1|WP_000355489.1|1	0.9970299999999999	0.9970299999999999
PilT	ncbi1000001970	WP_000220756.1|GCF_000278645@903892@1|WP_000355489.1|1	0.9970299999999999	0.9970299999999999
PilT	ncbi1000001971	WP_000220756.1|GCF_000278625@903889@1|WP_000355489.1|1	0.9970299999999999	0.9970299999999999
PilT	ncbi1000001972	WP_000220756.1|GCF_000278605@903896@1|WP_000355489.1|1	0.9970299999999999	0.9970299999999999
PilT	ncbi1000001974	WP_000220756.1|GCF_000248295@981324@1|WP_005030845.1|1	0.9949299999999999	0.9949299999999999
PilT	ncbi1000001975	WP_000220756.1|GCF_000248275@981329@1|WP_000355489.1|1	0.9970299999999999	0.9970299999999999
PilT	ncbi1000001976	WP_000220756.1|GCF_000241725@1116236@1|WP_000355489.1|1	0.9970299999999999	0.9970299999999999
PilT	ncbi1000001977	WP_000220756.1|GCF_000241705@1116235@1|WP_000355489.1|1	0.9970299999999999	0.9970299999999999
PilT	ncbi1000002037	WP_000220756.1|GCF_000237065@1000002037@1|WP_014340671.1|1	0.9982599999999999	0.9982599999999999
PilT	ncbi1000001980	WP_000220756.1|GCF_000226275@497978@2|WP_000355489.1|1	0.9970299999999999	0.9970299999999999
PilT	ncbi1000001979	WP_000220756.1|GCF_000230465@1086014@1|WP_002121749.1|1	1.0	1.0
PilT	ncbi1000001981	WP_000220756.1|GCF_000222285@992405@1|WP_000355489.1|1	0.9970299999999999	0.9970299999999999
PilT	ncbi1000001984	WP_000220756.1|GCF_000222225@992402@1|WP_000355489.1|1	0.9970299999999999	0.9970299999999999
PilT	ncbi1000001983	WP_000220756.1|GCF_000222245@992403@1|WP_000355489.1|1	0.9970299999999999	0.9970299999999999
PilT	ncbi1000001985	WP_000220756.1|GCF_000219275@1046625@1|WP_010326020.1|1	0.99784	0.99784
PilT	ncbi1000001982	WP_000220756.1|GCF_000222265@992404@1|WP_000355489.1|1	0.9970299999999999	0.9970299999999999
PilT	ncbi1000001986	WP_000220756.1|GCF_000215005@903890@1|WP_000355489.1|1	0.9970299999999999	0.9970299999999999
PilT	ncbi1000001987	WP_000220756.1|GCF_000214985@903898@1|WP_000355489.1|1	0.9970299999999999	0.9970299999999999
PilT	ncbi1000001989	WP_000220756.1|GCF_000196795@436717@1|WP_003653239.1|1	0.99661	0.99661
PilT	ncbi1000001990	WP_000220756.1|GCF_000191145@871585@1|YP_004994429.1|1	1.0	1.0
PilT	ncbi1000001992	WP_000220756.1|GCF_000189675@886888@1|WP_000355489.1|1	0.9970299999999999	0.9970299999999999
PilT	ncbi1000001993	WP_000220756.1|GCF_000189655@886886@1|WP_000355489.1|1	0.9970299999999999	0.9970299999999999
PilT	ncbi1000001991	WP_000220756.1|GCF_000189695@886889@1|WP_000355489.1|1	0.9970299999999999	0.9970299999999999
PilT	ncbi1000001994	WP_000220756.1|GCF_000188215@696749@1|WP_000355489.1|1	0.9970299999999999	0.9970299999999999
PilT	ncbi1000001997	WP_000220756.1|GCF_000186645@945555@1|WP_000355489.1|1	0.9970299999999999	0.9970299999999999
PilT	ncbi1000001995	WP_000220756.1|GCF_000187205@889738@2|WP_000355489.1|1	0.9970299999999999	0.9970299999999999
PilT	ncbi1000001996	WP_000220756.1|GCF_000186665@945556@3|WP_000355489.1|1	0.9970299999999999	0.9970299999999999
PilT	ncbi1000001998	WP_000220756.1|GCF_000184495@933264@1|WP_000355489.1|1	0.9970299999999999	0.9970299999999999
PilT	ncbi1000001999	WP_000220756.1|GCF_000184475@933263@1|WP_000355489.1|1	0.9970299999999999	0.9970299999999999
PilT	ncbi1000002000	WP_000220756.1|GCF_000177735@710096@1|WP_000355491.1|1	0.9974799999999999	0.9974799999999999
PilT	ncbi1000002001	WP_000220756.1|GCF_000177715@710095@1|WP_000355491.1|1	0.9974799999999999	0.9974799999999999
PilT	ncbi1000002002	WP_000220756.1|GCF_000177695@710094@1|WP_000355491.1|1	0.9974799999999999	0.9974799999999999
PilT	ncbi1000002004	WP_000220756.1|GCF_000173395@557601@1|WP_000355489.1|1	0.9970299999999999	0.9970299999999999
PilT	ncbi1000002003	WP_000220756.1|GCF_000175675@596318@1|WP_005018932.1|1	0.9967299999999999	0.9967299999999999
PilT	ncbi1000002005	WP_000220756.1|GCF_000164055@707232@1|WP_171055777.1|1	0.99964	0.99964
PilT	ncbi1000002009	WP_000220756.1|GCF_000163355@525243@2|WP_001986245.1|1	1.0	1.0
PilT	ncbi1000002007	WP_000220756.1|GCF_000163395@525242@2|WP_000220756.1|1	1.0	1.0
PilT	ncbi1000002008	WP_000220756.1|GCF_000163375@592014@2|WP_001986245.1|1	1.0	1.0
PilT	ncbi1000002012	WP_000220756.1|GCF_000162095@575588@1|WP_004279279.1|1	0.99718	0.99718
PilT	ncbi1000002011	WP_000220756.1|GCF_000162115@575589@1|WP_005018932.1|1	0.9967299999999999	0.9967299999999999
PilT	ncbi1000002013	WP_000220756.1|GCF_000162075@575587@1|WP_004960020.1|1	0.9995499999999999	0.9995499999999999
PilT	ncbi1000002049	WP_000220756.1|GCF_000146165@1000002049@2|WP_011073221.1|1	0.99862	0.99862
PilT	ncbi1000002014	WP_000220756.1|GCF_000162055@575586@1|WP_005400155.1|1	0.99964	0.99964
PilT	ncbi1000002015	WP_000220756.1|GCF_000162035@575585@1|WP_004641664.1|1	1.0	1.0
PilT	ncbi1000002017	WP_000220756.1|GCF_000069245@509173@1|WP_000355491.1|1	0.9974799999999999	0.9974799999999999
PilT	ncbi1000002040	WP_000220756.1|GCF_000026105@1000002040@1|WP_011531740.1|1	0.9996099999999999	0.6920299999999999
PilT	ncbi1000002019	WP_000220756.1|GCF_000021245@480119@2|WP_000355491.1|1	0.9974799999999999	0.9974799999999999
PilT	ncbi1000002020	WP_000220756.1|GCF_000018445@405416@1|WP_000355489.1|1	0.9970299999999999	0.9970299999999999
PilT	ncbi1000002018	WP_000220756.1|GCF_000046845@62977@1|WP_011182164.1|1	0.99712	0.99712
PilT	ncbi1000002048	WP_000220756.1|GCF_000019585@1000002048@2|WP_011258220.1|1	0.9993399999999999	0.9993399999999999
PilT	ncbi1000002033	WP_000220756.1|GCF_000006765@1000002033@1|NP_249086.1|1	0.9975399999999999	0.9975399999999999
PilT	ncbi1000002022	WP_000220756.1|GCF_000013905@1000002022@1|WP_011512665.1|1	0.9975099999999999	0.69046
PilT	ncbi1000002046	WP_000220756.1|GCF_000008805@1000002046@1|WP_002218487.1|1	0.99769	0.99769
PilT	ncbi1000002036	WP_000220756.1|GCF_000007565@1000002036@2|WP_049588310.1|1	0.99964	0.69206
PilT	ncbi1000002045	WP_000220756.1|GCF_000006845@1000002045@1|WP_010951368.1|1	0.9968199999999999	0.9968199999999999
PilT	ncbi1000002047	WP_000220756.1|GCF_000008485@1000002047@1|WP_010947729.1|1	0.9973299999999999	0.9973299999999999
PilT	ncbi1000001086	WP_000220756.1|GCF_000737145@575584@1|WP_000220756.1|1	1.0	1.0
PilF	ncbi1000002025	WP_000537691.1|GCF_016107525@1000002025@1|WP_198333014.1|1	0.9706899999999999	0.7989299999999999
PilF	ncbi1000002027	WP_000537691.1|GCF_900101915@1000002027@1|WP_071003369.1|1	0.9734499999999999	0.8154999999999999
PilF	ncbi999999009	WP_000537691.1|GCF_900197575@1229165@1|WP_088823926.1|1	0.99064	0.81606
PilF	ncbi1000002023	WP_000537691.1|GCF_001606025@1000002023@1|WP_062844066.1|1	0.9737799999999999	0.83702
PilF	ncbi999999107	WP_000537691.1|GCF_900107285@595670@1|WP_167356283.1|1	0.99913	0.99922
PilF	ncbi999999108	WP_000537691.1|GCF_900096995@1096779@1|WP_097078095.1|1	0.99241	0.82697
PilF	ncbi999999111	WP_000537691.1|GCF_900096895@1226327@1|WP_171259654.1|1	0.9988599999999999	0.99928
PilF	ncbi999999109	WP_000537691.1|GCF_900096955@1219383@1|WP_092746330.1|1	0.9933399999999999	0.61114
PilF	ncbi999999110	WP_000537691.1|GCF_900096915@281375@1|WP_092620464.1|1	0.9866199999999999	0.7394999999999999
PilF	ncbi999999112	WP_000537691.1|GCF_900095025@1673609@1|WP_171250356.1|1	0.99706	0.9994299999999999
PilF	ncbi1000002028	WP_000537691.1|GCF_016107575@1000002028@1|WP_198329045.1|1	0.9706899999999999	0.7350599999999999
PilF	ncbi1000002024	WP_000537691.1|GCF_014652895@1000002024@1|WP_026037194.1|1	0.97051	0.83795
PilF	ncbi1000002044	WP_000537691.1|GCF_014524625@1000002044@1|WP_016703488.1|1	0.98542	0.7424199999999999
PilF	ncbi1000002032	WP_000537691.1|GCF_007997305@1000002032@1|WP_147221399.1|1	0.9810399999999999	0.7513899999999999
PilF	ncbi1000002039	WP_000537691.1|GCF_002355475@1000002039@1|WP_003448369.1|1	0.9883299999999999	0.77968
PilF	ncbi1000002030	WP_000537691.1|GCF_003350005@1000002030@1|WP_114700750.1|1	0.9751	0.83693
PilF	ncbi999999510	WP_000537691.1|GCF_002166815@1285584@1|WP_009501974.1|1	0.9998799999999999	1.0
PilF	ncbi1000002026	WP_000537691.1|GCF_003148585@1000002026@1|WP_109591649.1|1	0.9632499999999999	0.69002
PilF	ncbi999999381	WP_000537691.1|GCF_002233755@2006115@1|WP_167374965.1|1	0.99823	0.99607
PilF	ncbi999999512	WP_000537691.1|GCF_002165375@2004650@2|WP_087513066.1|1	0.98149	0.98641
PilF	ncbi999999508	WP_000537691.1|GCF_002174125@1582270@1|WP_087619878.1|1	0.99181	0.87937
PilF	ncbi999999852	WP_000537691.1|GCF_001951035@1388759@1|WP_002027454.1|1	0.99268	0.8894199999999999
PilF	ncbi1000000089	WP_000537691.1|GCF_001753605@1776741@1|WP_070075812.1|1	0.9942099999999999	0.9198999999999999
PilF	ncbi1000000090	WP_000537691.1|GCF_001753595@1262585@1|WP_070070680.1|1	0.99037	0.86118
PilF	ncbi1000000110	WP_000537691.1|GCF_001707755@1891224@1|WP_068885428.1|1	0.99781	0.99781
PilF	ncbi1000000152	WP_000537691.1|GCF_001704615@1871111@3|WP_065994418.1|1	0.9918699999999999	0.8180499999999999
PilF	ncbi1000000187	WP_000537691.1|GCF_001678755@1443941@1|WP_067763525.1|1	0.9928299999999999	0.84091
PilF	ncbi1000000153	WP_000537691.1|GCF_001704115@1789224@1|WP_067559569.1|1	0.9946599999999999	0.71421
PilF	ncbi1000000434	WP_000537691.1|GCF_001605895@1806892@1|WP_067666332.1|1	0.9978699999999999	0.9983799999999999
PilF	ncbi1000002038	WP_000537691.1|GCF_001661075@1000002038@1|WP_064679561.1|1	0.98482	0.70856
PilF	ncbi1000000158	WP_000537691.1|GCF_001696605@1879050@3|WP_068973267.1|1	0.99562	0.84875
PilF	ncbi1000002029	WP_000537691.1|GCF_001591185@1000002029@1|WP_028859071.1|1	0.96499	0.98959
PilF	ncbi1000002043	WP_000537691.1|GCF_001586155@1000002043@1|WP_009616172.1|1	0.98347	0.6822299999999999
PilF	ncbi1000000454	WP_000537691.1|GCF_001544395@1431338@1|WP_000537691.1|1	1.0	1.0
PilF	ncbi1000000502	WP_000537691.1|GCF_001485065@108981@1|WP_004890010.1|1	0.99427	0.8870099999999999
PilF	ncbi1000000504	WP_000537691.1|GCF_001485025@202951@1|WP_018572782.1|1	0.99898	0.99898
PilF	ncbi1000000505	WP_000537691.1|GCF_001485005@202950@1|WP_162937218.1|1	0.9985899999999999	0.99847
PilF	ncbi1000000506	WP_000537691.1|GCF_001484985@52133@1|WP_017196674.1|1	0.99862	0.99862
PilF	ncbi1000002034	WP_000537691.1|GCF_001457615@1000002034@1|WP_003092804.1|1	0.9840399999999999	0.84884
PilF	ncbi1000000507	WP_000537691.1|GCF_001484935@1242245@1|WP_010327532.1|1	0.9909699999999999	0.9006599999999999
PilF	ncbi1000000703	WP_000537691.1|GCF_001307195@1324350@1|WP_081403332.1|1	0.98959	0.7111
PilF	ncbi1000002031	WP_000537691.1|GCF_001298525@1000002031@1|WP_084785745.1|1	0.97903	0.7698
PilF	ncbi1000002035	WP_000537691.1|GCF_001045685@1000002035@1|WP_003092804.1|1	0.9840399999999999	0.84884
PilF	ncbi1000000732	WP_000537691.1|GCF_001028335@1409924@1|WP_005136899.1|1	0.9938799999999999	0.9068799999999999
PilF	ncbi1000002041	WP_000537691.1|GCF_001294575@1000002041@1|WP_060690829.1|1	0.9888399999999999	0.85736
PilF	ncbi1000000735	WP_000537691.1|GCF_001028305@1409925@1|WP_005136899.1|1	0.9938799999999999	0.9068799999999999
PilF	ncbi1000000736	WP_000537691.1|GCF_001028265@1409927@1|WP_005136899.1|1	0.9938799999999999	0.9068799999999999
PilF	ncbi1000000737	WP_000537691.1|GCF_001027885@1409928@1|WP_002027454.1|1	0.99268	0.8894199999999999
PilF	ncbi1000000733	WP_000537691.1|GCF_001028325@1409923@1|WP_005136899.1|1	0.9938799999999999	0.9068799999999999
PilF	ncbi1000000754	WP_000537691.1|GCF_000972345@40216@1|WP_005016505.1|1	0.99268	0.81941
PilF	ncbi1000000766	WP_000537691.1|GCF_000964095@756892@1|WP_171249318.1|1	0.99922	0.99922
PilF	ncbi1000000769	WP_000537691.1|GCF_000962795@134533@1|WP_050041395.1|1	0.99364	0.9208799999999999
PilF	ncbi1000000767	WP_000537691.1|GCF_000964015@396323@1|WP_052689384.1|1	0.9799899999999999	0.8838799999999999
PilF	ncbi1000000780	WP_000537691.1|GCF_000949655@40214@1|WP_004697674.1|1	0.99208	0.9006599999999999
PilF	ncbi1000000803	WP_000537691.1|GCF_000934145@108980@1|WP_004994852.1|1	0.9984999999999999	0.9984999999999999
PilF	ncbi1000000811	WP_000537691.1|GCF_000931715@262668@1|WP_167539091.1|1	0.99898	0.99898
PilF	ncbi1000000812	WP_000537691.1|GCF_000931695@134534@1|WP_171068255.1|1	0.99784	0.91181
PilF	ncbi1000000820	WP_000537691.1|GCF_000836095@28090@1|WP_004647462.1|1	0.9945999999999999	0.89418
PilF	ncbi1000000827	WP_000537691.1|GCF_000830135@29430@1|WP_005083387.1|1	0.9981099999999999	0.9981099999999999
PilF	ncbi1000000830	WP_000537691.1|GCF_000829675@632955@1|WP_155758007.1|1	0.9982	0.9969399999999999
PilF	ncbi1000000831	WP_000537691.1|GCF_000829655@106649@1|WP_166782749.1|1	0.99763	0.99685
PilF	ncbi1000000833	WP_000537691.1|GCF_000828795@1401639@1|WP_002027454.1|1	0.99268	0.8894199999999999
PilF	ncbi1000000837	WP_000537691.1|GCF_000818215@471@1|WP_017390090.1|1	0.9998199999999999	0.9998199999999999
PilF	ncbi1000000839	WP_000537691.1|GCF_000816495@1353941@1|WP_081406905.1|1	0.99763	0.9988299999999999
PilF	ncbi1000001052	WP_000537691.1|GCF_000775815@40215@1|WP_164546290.1|1	0.9985899999999999	0.9985899999999999
PilF	ncbi1000001057	WP_000537691.1|GCF_000770865@1100843@1|WP_002027454.1|1	0.99268	0.8894199999999999
PilF	ncbi1000001056	WP_000537691.1|GCF_000770885@1100844@1|WP_002027454.1|1	0.99268	0.8894199999999999
PilF	ncbi1000001055	WP_000537691.1|GCF_000770905@1100846@1|WP_002027454.1|1	0.99268	0.8894199999999999
PilF	ncbi1000001059	WP_000537691.1|GCF_000770805@1100847@1|WP_004738086.1|1	0.99403	0.90735
PilF	ncbi1000001058	WP_000537691.1|GCF_000770815@1100842@1|WP_000537695.1|1	1.0	1.0
PilF	ncbi1000001065	WP_000537691.1|GCF_000761495@1507807@1|WP_044109965.1|1	0.9945999999999999	0.89435
PilF	ncbi1000001060	WP_000537691.1|GCF_000770785@1100845@1|WP_000537695.1|1	1.0	1.0
PilF	ncbi1000001068	WP_000537691.1|GCF_000760595@487316@1|WP_004932917.1|1	0.9993399999999999	0.9993699999999999
PilF	ncbi1000001069	WP_000537691.1|GCF_000760575@202956@1|WP_162164691.1|1	0.99901	0.99895
PilF	ncbi1000001070	WP_000537691.1|GCF_000760555@202954@1|WP_016166210.1|1	0.9994299999999999	0.9994299999999999
PilF	ncbi1000002042	WP_000537691.1|GCF_000761155@1000002042@1|WP_043186565.1|1	0.98902	0.7148599999999999
PilF	ncbi1000001076	WP_000537691.1|GCF_000759995@202955@1|WP_171067612.1|1	0.99862	0.89445
PilF	ncbi1000001080	WP_000537691.1|GCF_000750855@1449755@1|WP_000537692.1|1	1.0	1.0
PilF	ncbi1000001081	WP_000537691.1|GCF_000747725@202952@1|WP_004867475.1|1	0.9917499999999999	0.83488
PilF	ncbi1000001079	WP_000537691.1|GCF_000753985@106648@1|WP_162987689.1|1	0.99742	0.99742
PilF	ncbi1000001089	WP_000537691.1|GCF_000723145@1458922@1|WP_002027454.1|1	0.99268	0.8894199999999999
PilF	ncbi1000001090	WP_000537691.1|GCF_000723125@1458921@1|WP_002027454.1|1	0.99268	0.8894199999999999
PilF	ncbi1000001091	WP_000537691.1|GCF_000723075@1458925@1|WP_002027454.1|1	0.99268	0.8894199999999999
PilF	ncbi1000001092	WP_000537691.1|GCF_000723065@1458926@1|WP_002027454.1|1	0.99268	0.8894199999999999
PilF	ncbi1000001094	WP_000537691.1|GCF_000723045@1458923@1|WP_002027454.1|1	0.99268	0.8894199999999999
PilF	ncbi1000001093	WP_000537691.1|GCF_000723055@1458924@1|WP_030424166.1|1	0.8721699999999999	0.9854799999999999
PilF	ncbi1000001096	WP_000537691.1|GCF_000722975@1458918@1|WP_004738086.1|1	0.99403	0.90735
PilF	ncbi1000001095	WP_000537691.1|GCF_000722985@1458920@1|WP_002027454.1|1	0.99268	0.8894199999999999
PilF	ncbi1000001101	WP_000537691.1|GCF_000695855@470@3|WP_000537695.1|1	1.0	1.0
PilF	ncbi1000001097	WP_000537691.1|GCF_000722965@1458919@1|WP_004738086.1|1	0.99403	0.90735
PilF	ncbi1000001103	WP_000537691.1|GCF_000692095@1439316@1|WP_000537695.1|1	1.0	1.0
PilF	ncbi1000001104	WP_000537691.1|GCF_000682655@1310851@1|WP_000537695.1|1	1.0	1.0
PilF	ncbi1000001106	WP_000537691.1|GCF_000682595@1310815@1|WP_000537695.1|1	1.0	1.0
PilF	ncbi1000001108	WP_000537691.1|GCF_000682555@1310837@1|WP_000537695.1|1	1.0	1.0
PilF	ncbi1000001107	WP_000537691.1|GCF_000682575@1310839@1|WP_000537695.1|1	1.0	1.0
PilF	ncbi1000001109	WP_000537691.1|GCF_000682535@1310852@1|WP_000537695.1|1	1.0	1.0
PilF	ncbi1000001113	WP_000537691.1|GCF_000682455@1310831@1|WP_031950026.1|1	1.0	1.0
PilF	ncbi1000001112	WP_000537691.1|GCF_000682475@1310827@1|WP_000537690.1|1	1.0	1.0
PilF	ncbi1000001111	WP_000537691.1|GCF_000682495@1310829@1|WP_000537695.1|1	1.0	1.0
PilF	ncbi1000001114	WP_000537691.1|GCF_000682435@1310736@1|WP_000537691.1|1	1.0	1.0
PilF	ncbi1000001115	WP_000537691.1|GCF_000682415@1310700@1|WP_000537691.1|1	1.0	1.0
PilF	ncbi1000001117	WP_000537691.1|GCF_000682375@1310673@1|WP_000537690.1|1	1.0	1.0
PilF	ncbi1000001116	WP_000537691.1|GCF_000682395@1310627@1|WP_000537695.1|1	1.0	1.0
PilF	ncbi1000001120	WP_000537691.1|GCF_000682295@1310633@1|WP_000537695.1|1	1.0	1.0
PilF	ncbi1000001123	WP_000537691.1|GCF_000682235@1310656@1|WP_000537695.1|1	1.0	1.0
PilF	ncbi1000001121	WP_000537691.1|GCF_000682275@1311097@1|WP_000537695.1|1	1.0	1.0
PilF	ncbi1000001122	WP_000537691.1|GCF_000682255@1310668@1|WP_000537690.1|1	1.0	1.0
PilF	ncbi1000001124	WP_000537691.1|GCF_000682215@1310625@1|WP_000537690.1|1	1.0	1.0
PilF	ncbi1000001125	WP_000537691.1|GCF_000682175@1310846@1|WP_000537695.1|1	1.0	1.0
PilF	ncbi1000001128	WP_000537691.1|GCF_000682115@1310903@1|WP_031950026.1|1	1.0	1.0
PilF	ncbi1000001130	WP_000537691.1|GCF_000682075@1311128@1|WP_000537695.1|1	1.0	1.0
PilF	ncbi1000001127	WP_000537691.1|GCF_000682135@1310931@1|WP_000537695.1|1	1.0	1.0
PilF	ncbi1000001131	WP_000537691.1|GCF_000682055@1311142@1|WP_000537695.1|1	1.0	1.0
PilF	ncbi1000001132	WP_000537691.1|GCF_000682035@1311137@1|WP_000537695.1|1	1.0	1.0
PilF	ncbi1000001134	WP_000537691.1|GCF_000681995@1311074@1|WP_000537695.1|1	1.0	1.0
PilF	ncbi1000001133	WP_000537691.1|GCF_000682015@1311135@1|WP_000537695.1|1	1.0	1.0
PilF	ncbi1000001135	WP_000537691.1|GCF_000681975@1311070@1|WP_000537695.1|1	1.0	1.0
PilF	ncbi1000001136	WP_000537691.1|GCF_000681955@1311069@1|WP_000537695.1|1	1.0	1.0
PilF	ncbi1000001137	WP_000537691.1|GCF_000681935@1310965@1|WP_000537695.1|1	1.0	1.0
PilF	ncbi1000001138	WP_000537691.1|GCF_000681915@1310932@1|WP_000537695.1|1	1.0	1.0
PilF	ncbi1000001139	WP_000537691.1|GCF_000681895@1310602@1|WP_000537695.1|1	1.0	1.0
PilF	ncbi1000001140	WP_000537691.1|GCF_000681875@1310568@1|WP_000537695.1|1	1.0	1.0
PilF	ncbi1000001141	WP_000537691.1|GCF_000681855@1310573@1|WP_000537695.1|1	1.0	1.0
PilF	ncbi1000001142	WP_000537691.1|GCF_000681835@1310809@1|WP_031950026.1|1	1.0	1.0
PilF	ncbi1000001144	WP_000537691.1|GCF_000681795@1311096@1|WP_000537695.1|1	1.0	1.0
PilF	ncbi1000001145	WP_000537691.1|GCF_000681775@1311095@1|WP_031957650.1|1	1.0	1.0
PilF	ncbi1000001146	WP_000537691.1|GCF_000681755@1311091@1|WP_000537695.1|1	1.0	1.0
PilF	ncbi1000001147	WP_000537691.1|GCF_000681735@1310559@1|WP_000537695.1|1	1.0	1.0
PilF	ncbi1000001149	WP_000537691.1|GCF_000681675@1310843@1|WP_000537695.1|1	1.0	1.0
PilF	ncbi1000001148	WP_000537691.1|GCF_000681695@1310584@1|WP_000537695.1|1	1.0	1.0
PilF	ncbi1000001150	WP_000537691.1|GCF_000681655@1310929@1|WP_000537695.1|1	1.0	1.0
PilF	ncbi1000001151	WP_000537691.1|GCF_000681635@1310826@1|WP_000537690.1|1	1.0	1.0
PilF	ncbi1000001152	WP_000537691.1|GCF_000681615@1311117@1|WP_000537695.1|1	1.0	1.0
PilF	ncbi1000001153	WP_000537691.1|GCF_000681595@1310806@1|WP_000537695.1|1	1.0	1.0
PilF	ncbi1000001154	WP_000537691.1|GCF_000681575@1310697@1|WP_002058708.1|1	1.0	1.0
PilF	ncbi1000001155	WP_000537691.1|GCF_000681555@1310661@1|WP_000537696.1|1	1.0	1.0
PilF	ncbi1000001157	WP_000537691.1|GCF_000671675@1311136@1|WP_000537695.1|1	1.0	1.0
PilF	ncbi1000001158	WP_000537691.1|GCF_000671655@1311118@1|WP_031957650.1|1	1.0	1.0
PilF	ncbi1000001159	WP_000537691.1|GCF_000671635@1311090@1|WP_000537695.1|1	1.0	1.0
PilF	ncbi1000001160	WP_000537691.1|GCF_000671615@1311089@1|WP_000537695.1|1	1.0	1.0
PilF	ncbi1000001161	WP_000537691.1|GCF_000671595@1311088@1|WP_000537695.1|1	1.0	1.0
PilF	ncbi1000001163	WP_000537691.1|GCF_000671555@1311085@1|WP_031990356.1|1	1.0	1.0
PilF	ncbi1000001162	WP_000537691.1|GCF_000671575@1311066@1|WP_000537695.1|1	1.0	1.0
PilF	ncbi1000001164	WP_000537691.1|GCF_000671535@1311082@1|WP_000537695.1|1	1.0	1.0
PilF	ncbi1000001165	WP_000537691.1|GCF_000671515@1311065@1|WP_000537695.1|1	1.0	1.0
PilF	ncbi1000001167	WP_000537691.1|GCF_000671475@1311092@1|WP_000537695.1|1	1.0	1.0
PilF	ncbi1000001166	WP_000537691.1|GCF_000671495@1311080@1|WP_031986893.1|1	1.0	1.0
PilF	ncbi1000001168	WP_000537691.1|GCF_000671435@1310825@1|WP_000537695.1|1	1.0	1.0
PilF	ncbi1000001172	WP_000537691.1|GCF_000627775@1311144@1|WP_000537695.1|1	1.0	1.0
PilF	ncbi1000001170	WP_000537691.1|GCF_000633005@1451233@1|WP_025095393.1|1	0.9993699999999999	0.9993699999999999
PilF	ncbi1000001169	WP_000537691.1|GCF_000671415@1311093@1|WP_000537695.1|1	1.0	1.0
PilF	ncbi1000001173	WP_000537691.1|GCF_000627755@1311138@1|WP_000537695.1|1	1.0	1.0
PilF	ncbi1000001174	WP_000537691.1|GCF_000627735@1311134@1|WP_000537695.1|1	1.0	1.0
PilF	ncbi1000001175	WP_000537691.1|GCF_000627715@1311126@1|WP_000537695.1|1	1.0	1.0
PilF	ncbi1000001176	WP_000537691.1|GCF_000627695@1311124@1|WP_000537695.1|1	1.0	1.0
PilF	ncbi1000001177	WP_000537691.1|GCF_000627675@1311122@1|WP_000537695.1|1	1.0	1.0
PilF	ncbi1000001178	WP_000537691.1|GCF_000627655@1311116@1|WP_031957650.1|1	1.0	1.0
PilF	ncbi1000001179	WP_000537691.1|GCF_000627635@1311115@1|WP_031957650.1|1	1.0	1.0
PilF	ncbi1000001180	WP_000537691.1|GCF_000627615@1311087@1|WP_000537695.1|1	1.0	1.0
PilF	ncbi1000001181	WP_000537691.1|GCF_000627595@1311086@1|WP_000537695.1|1	1.0	1.0
PilF	ncbi1000001182	WP_000537691.1|GCF_000627575@1311084@1|WP_000537695.1|1	1.0	1.0
PilF	ncbi1000001184	WP_000537691.1|GCF_000627535@1311081@1|WP_000537695.1|1	1.0	1.0
PilF	ncbi1000001183	WP_000537691.1|GCF_000627555@1311083@1|WP_031950026.1|1	1.0	1.0
PilF	ncbi1000001185	WP_000537691.1|GCF_000627515@1311079@1|WP_000537695.1|1	1.0	1.0
PilF	ncbi1000001186	WP_000537691.1|GCF_000627495@1311078@1|WP_000537695.1|1	1.0	1.0
PilF	ncbi1000001187	WP_000537691.1|GCF_000627415@1310840@1|WP_031967965.1|1	1.0	1.0
PilF	ncbi1000001188	WP_000537691.1|GCF_000627395@1310835@1|WP_000537695.1|1	1.0	1.0
PilF	ncbi1000001189	WP_000537691.1|GCF_000627375@1311076@1|WP_000537695.1|1	1.0	1.0
PilF	ncbi1000001190	WP_000537691.1|GCF_000627355@1311067@1|WP_000537695.1|1	1.0	1.0
PilF	ncbi1000001191	WP_000537691.1|GCF_000627335@1310954@1|WP_032030382.1|1	1.0	1.0
PilF	ncbi1000001193	WP_000537691.1|GCF_000623015@1455315@1|WP_000537690.1|1	1.0	1.0
PilF	ncbi1000001192	WP_000537691.1|GCF_000623035@1455316@1|WP_000537692.1|1	1.0	1.0
PilF	ncbi1000001195	WP_000537691.1|GCF_000611565@1311098@1|WP_000537695.1|1	1.0	1.0
PilF	ncbi1000001196	WP_000537691.1|GCF_000611545@1311105@1|WP_000537693.1|1	1.0	1.0
PilF	ncbi1000001197	WP_000537691.1|GCF_000611525@1311075@1|WP_000537695.1|1	1.0	1.0
PilF	ncbi1000001198	WP_000537691.1|GCF_000611505@1311131@1|WP_031957650.1|1	1.0	1.0
PilF	ncbi1000001201	WP_000537691.1|GCF_000611445@1311072@1|WP_000537695.1|1	1.0	1.0
PilF	ncbi1000001199	WP_000537691.1|GCF_000611485@1311141@1|WP_000537695.1|1	1.0	1.0
PilF	ncbi1000001200	WP_000537691.1|GCF_000611465@1311112@1|WP_031957650.1|1	1.0	1.0
PilF	ncbi1000001202	WP_000537691.1|GCF_000611425@1311113@1|WP_031957650.1|1	1.0	1.0
PilF	ncbi1000001205	WP_000537691.1|GCF_000611365@1311110@1|WP_031967965.1|1	1.0	1.0
PilF	ncbi1000001203	WP_000537691.1|GCF_000611405@1311077@1|WP_032012317.1|1	1.0	1.0
PilF	ncbi1000001204	WP_000537691.1|GCF_000611385@1311114@1|WP_000537695.1|1	1.0	1.0
PilF	ncbi1000001206	WP_000537691.1|GCF_000611345@1311073@1|WP_000537695.1|1	1.0	1.0
PilF	ncbi1000001208	WP_000537691.1|GCF_000611305@1311145@1|WP_000537695.1|1	1.0	1.0
PilF	ncbi1000001207	WP_000537691.1|GCF_000611325@1311068@1|WP_031957650.1|1	1.0	1.0
PilF	ncbi1000001209	WP_000537691.1|GCF_000611285@1311143@1|WP_000537695.1|1	1.0	1.0
PilF	ncbi1000001210	WP_000537691.1|GCF_000611265@1311071@1|WP_031950851.1|1	1.0	1.0
PilF	ncbi1000001211	WP_000537691.1|GCF_000611245@1311111@1|WP_000537695.1|1	1.0	1.0
PilF	ncbi1000001213	WP_000537691.1|GCF_000611205@1311108@1|WP_000537695.1|1	1.0	1.0
PilF	ncbi1000001212	WP_000537691.1|GCF_000611225@1311109@1|WP_000537695.1|1	1.0	1.0
PilF	ncbi1000001214	WP_000537691.1|GCF_000611185@1311106@1|WP_000537693.1|1	1.0	1.0
PilF	ncbi1000001215	WP_000537691.1|GCF_000611165@1311107@1|WP_000537693.1|1	1.0	1.0
PilF	ncbi1000001216	WP_000537691.1|GCF_000611105@1311100@1|WP_000537693.1|1	1.0	1.0
PilF	ncbi1000001217	WP_000537691.1|GCF_000611085@1311101@1|WP_000537693.1|1	1.0	1.0
PilF	ncbi1000001218	WP_000537691.1|GCF_000611065@1311099@1|WP_000537693.1|1	1.0	1.0
PilF	ncbi1000001221	WP_000537691.1|GCF_000600915@1311044@1|WP_000537695.1|1	1.0	1.0
PilF	ncbi1000001219	WP_000537691.1|GCF_000611045@1311103@1|WP_000537693.1|1	1.0	1.0
PilF	ncbi1000001222	WP_000537691.1|GCF_000600895@1311023@1|WP_000537695.1|1	1.0	1.0
PilF	ncbi1000001220	WP_000537691.1|GCF_000600935@1311035@1|WP_000537695.1|1	1.0	1.0
PilF	ncbi1000001224	WP_000537691.1|GCF_000600855@1311020@1|WP_000537695.1|1	1.0	1.0
PilF	ncbi1000001223	WP_000537691.1|GCF_000600875@1311022@1|WP_000537695.1|1	1.0	1.0
PilF	ncbi1000001225	WP_000537691.1|GCF_000600835@1311019@1|WP_031957650.1|1	1.0	1.0
PilF	ncbi1000001226	WP_000537691.1|GCF_000600815@1311018@1|WP_000537695.1|1	1.0	1.0
PilF	ncbi1000001229	WP_000537691.1|GCF_000600755@1311024@1|WP_000537695.1|1	1.0	1.0
PilF	ncbi1000001227	WP_000537691.1|GCF_000600795@1311017@1|WP_000537695.1|1	1.0	1.0
PilF	ncbi1000001228	WP_000537691.1|GCF_000600775@1311015@1|WP_000537695.1|1	1.0	1.0
PilF	ncbi1000001230	WP_000537691.1|GCF_000600735@1311016@1|WP_000537695.1|1	1.0	1.0
PilF	ncbi1000001231	WP_000537691.1|GCF_000600715@1311033@1|WP_000537695.1|1	1.0	1.0
PilF	ncbi1000001233	WP_000537691.1|GCF_000600675@1311031@1|WP_000537695.1|1	1.0	1.0
PilF	ncbi1000001234	WP_000537691.1|GCF_000600655@1311029@1|WP_000537695.1|1	1.0	1.0
PilF	ncbi1000001232	WP_000537691.1|GCF_000600695@1311032@1|WP_031957650.1|1	1.0	1.0
PilF	ncbi1000001235	WP_000537691.1|GCF_000600635@1311028@1|WP_000537695.1|1	1.0	1.0
PilF	ncbi1000001236	WP_000537691.1|GCF_000600615@1311027@1|WP_000537695.1|1	1.0	1.0
PilF	ncbi1000001238	WP_000537691.1|GCF_000600575@1311042@1|WP_000537695.1|1	1.0	1.0
PilF	ncbi1000001237	WP_000537691.1|GCF_000600595@1311043@1|WP_000537695.1|1	1.0	1.0
PilF	ncbi1000001241	WP_000537691.1|GCF_000600515@1311039@1|WP_000537695.1|1	1.0	1.0
PilF	ncbi1000001239	WP_000537691.1|GCF_000600555@1311041@1|WP_000537695.1|1	1.0	1.0
PilF	ncbi1000001242	WP_000537691.1|GCF_000600495@1311038@1|WP_000537695.1|1	1.0	1.0
PilF	ncbi1000001240	WP_000537691.1|GCF_000600535@1311040@1|WP_000537695.1|1	1.0	1.0
PilF	ncbi1000001243	WP_000537691.1|GCF_000600475@1311037@1|WP_000537695.1|1	1.0	1.0
PilF	ncbi1000001244	WP_000537691.1|GCF_000600455@1311047@1|WP_000537695.1|1	1.0	1.0
PilF	ncbi1000001245	WP_000537691.1|GCF_000600435@1311036@1|WP_000537695.1|1	1.0	1.0
PilF	ncbi1000001246	WP_000537691.1|GCF_000600415@1311045@1|WP_000537695.1|1	1.0	1.0
PilF	ncbi1000001247	WP_000537691.1|GCF_000600395@1311046@1|WP_000537695.1|1	1.0	1.0
PilF	ncbi1000001248	WP_000537691.1|GCF_000600375@1311048@1|WP_000537695.1|1	1.0	1.0
PilF	ncbi1000001250	WP_000537691.1|GCF_000592735@1310978@1|WP_000537695.1|1	1.0	1.0
PilF	ncbi1000001249	WP_000537691.1|GCF_000592755@1310964@1|WP_000537695.1|1	1.0	1.0
PilF	ncbi1000001253	WP_000537691.1|GCF_000592675@1310975@1|WP_000537695.1|1	1.0	1.0
PilF	ncbi1000001251	WP_000537691.1|GCF_000592715@1310977@1|WP_000537695.1|1	1.0	1.0
PilF	ncbi1000001252	WP_000537691.1|GCF_000592695@1310976@1|WP_000537695.1|1	1.0	1.0
PilF	ncbi1000001254	WP_000537691.1|GCF_000592655@1310984@1|WP_000537695.1|1	1.0	1.0
PilF	ncbi1000001256	WP_000537691.1|GCF_000592615@1311013@1|WP_000537695.1|1	1.0	1.0
PilF	ncbi1000001255	WP_000537691.1|GCF_000592635@1310970@1|WP_000537695.1|1	1.0	1.0
PilF	ncbi1000001257	WP_000537691.1|GCF_000592595@1311012@1|WP_000537695.1|1	1.0	1.0
PilF	ncbi1000001258	WP_000537691.1|GCF_000592575@1311010@1|WP_031957650.1|1	1.0	1.0
PilF	ncbi1000001259	WP_000537691.1|GCF_000592555@1311009@1|WP_000537695.1|1	1.0	1.0
PilF	ncbi1000001260	WP_000537691.1|GCF_000592535@1311007@1|WP_000537695.1|1	1.0	1.0
PilF	ncbi1000001261	WP_000537691.1|GCF_000592515@1311006@1|WP_000537695.1|1	1.0	1.0
PilF	ncbi1000001262	WP_000537691.1|GCF_000592495@1310982@1|WP_000537695.1|1	1.0	1.0
PilF	ncbi1000001264	WP_000537691.1|GCF_000592455@1310980@1|WP_000537695.1|1	1.0	1.0
[truncated: 15,315 more rows]
