# Supplementary material for: Feature architecture aware phylogenetic profiling indicates a functional diversification of type IVa pili in the nosocomial pathogen Acinetobacter baumannii
Source: PLoS Genet. 2023 Jul 27;19(7):e1010646. doi: 10.1371/journal.pgen.1010646 (PMC10374093; doi:10.1371/journal.pgen.1010646)
Supplement: S1 Data — The corresponding data files are available online via figshare: https://figshare.com/articles/dataset/_/21964535 and can be viewed with PhyloProfile [99]. (ZIP) [file pgen.1010646.s021.zip › S1_Data/type_IV_pilus.domains]

ComC#WP_085940514.1|GCF_000737145@575584@1|WP_085940514.1|1	WP_085940514.1|GCF_000737145@575584@1|WP_085940514.1|1	1252	pfam_Neisseria_PilC	652	950	NA	N
ComC#WP_085940514.1|GCF_000737145@575584@1|WP_085940514.1|1	WP_085940514.1|GCF_000737145@575584@1|WP_085940514.1|1	1252	pfam_VWA_2	19	140	NA	N
ComC#WP_085940514.1|GCF_000737145@575584@1|WP_085940514.1|1	WP_085940514.1|GCF_000737145@575584@1|WP_085940514.1|1	1252	smart_VWA	16	137	0.4369	Y
ComC#WP_085940514.1|GCF_000737145@575584@1|WP_085940514.1|1	WP_085940514.1|GCF_000737145@575584@1|WP_085940514.1|1	1252	smart_PQQ	684	712	0.2912	Y
ComC#WP_085940514.1|GCF_000737145@575584@1|WP_085940514.1|1	WP_085940514.1|GCF_000737145@575584@1|WP_085940514.1|1	1252	smart_PQQ	854	877	0.2912	Y
ComC#WP_085940514.1|GCF_000737145@575584@1|WP_085940514.1|1	WP_085940514.1|GCF_000737145@575584@1|WP_085940514.1|1	1252	flps_SINGLE_{N}	31	1231	0.1748	Y
ComC#WP_085940514.1|GCF_000737145@575584@1|WP_085940514.1|1	WP_085940514.1|GCF_000737145@575584@1|WP_085940514.1|1	1252	seg_low_complexity_regions	117	126	0.0971	Y
ComC#WP_085940514.1|GCF_000737145@575584@1|WP_085940514.1|1	WP_085940514.1|GCF_000737145@575584@1|WP_085940514.1|1	1252	seg_low_complexity_regions	180	191	0.0971	Y
ComC#WP_085940514.1|GCF_000737145@575584@1|WP_085940514.1|1	WP_085940514.1|GCF_000737145@575584@1|WP_085940514.1|1	1252	seg_low_complexity_regions	207	216	0.0971	Y
ComC#WP_085940514.1|GCF_000737145@575584@1|WP_085940514.1|1	WP_085940514.1|GCF_000737145@575584@1|WP_085940514.1|1	1252	seg_low_complexity_regions	347	361	0.0971	Y
ComC#WP_085940514.1|GCF_000737145@575584@1|WP_085940514.1|1	WP_085940514.1|GCF_000737145@575584@1|WP_085940514.1|1	1252	seg_low_complexity_regions	774	786	0.0971	Y
ComC#WP_085940514.1|GCF_000018445@405416@1|WP_000768964.1|1	WP_085940514.1|GCF_000737145@575584@1|WP_085940514.1	1252	pfam_Neisseria_PilC	652	950	0.3814	Y
ComC#WP_085940514.1|GCF_000018445@405416@1|WP_000768964.1|1	WP_085940514.1|GCF_000737145@575584@1|WP_085940514.1	1252	pfam_VWA_2	19	140	0.3814	Y
ComC#WP_085940514.1|GCF_000018445@405416@1|WP_000768964.1|1	WP_085940514.1|GCF_000737145@575584@1|WP_085940514.1	1252	smart_VWA	16	137	NA	N
ComC#WP_085940514.1|GCF_000018445@405416@1|WP_000768964.1|1	WP_085940514.1|GCF_000737145@575584@1|WP_085940514.1	1252	smart_PQQ	684	712	NA	N
ComC#WP_085940514.1|GCF_000018445@405416@1|WP_000768964.1|1	WP_085940514.1|GCF_000737145@575584@1|WP_085940514.1	1252	smart_PQQ	854	877	NA	N
ComC#WP_085940514.1|GCF_000018445@405416@1|WP_000768964.1|1	WP_085940514.1|GCF_000737145@575584@1|WP_085940514.1	1252	flps_SINGLE_{N}	31	1231	0.1526	Y
ComC#WP_085940514.1|GCF_000018445@405416@1|WP_000768964.1|1	WP_085940514.1|GCF_000737145@575584@1|WP_085940514.1	1252	seg_low_complexity_regions	117	126	0.0847	Y
ComC#WP_085940514.1|GCF_000018445@405416@1|WP_000768964.1|1	WP_085940514.1|GCF_000737145@575584@1|WP_085940514.1	1252	seg_low_complexity_regions	180	191	0.0847	Y
ComC#WP_085940514.1|GCF_000018445@405416@1|WP_000768964.1|1	WP_085940514.1|GCF_000737145@575584@1|WP_085940514.1	1252	seg_low_complexity_regions	207	216	0.0847	Y
ComC#WP_085940514.1|GCF_000018445@405416@1|WP_000768964.1|1	WP_085940514.1|GCF_000737145@575584@1|WP_085940514.1	1252	seg_low_complexity_regions	347	361	0.0847	Y
ComC#WP_085940514.1|GCF_000018445@405416@1|WP_000768964.1|1	WP_085940514.1|GCF_000737145@575584@1|WP_085940514.1	1252	seg_low_complexity_regions	774	786	0.0847	Y
ComC#WP_085940514.1|GCF_000018445@405416@1|WP_000768964.1|1	WP_085940514.1|GCF_000018445@405416@1|WP_000768964.1|1	1284	pfam_Neisseria_PilC	684	982	0.3814	Y
ComC#WP_085940514.1|GCF_000018445@405416@1|WP_000768964.1|1	WP_085940514.1|GCF_000018445@405416@1|WP_000768964.1|1	1284	pfam_VWA_2	51	172	0.3814	Y
ComC#WP_085940514.1|GCF_000018445@405416@1|WP_000768964.1|1	WP_085940514.1|GCF_000018445@405416@1|WP_000768964.1|1	1284	smart_VWA	48	169	NA	N
ComC#WP_085940514.1|GCF_000018445@405416@1|WP_000768964.1|1	WP_085940514.1|GCF_000018445@405416@1|WP_000768964.1|1	1284	smart_PQQ	716	744	NA	N
ComC#WP_085940514.1|GCF_000018445@405416@1|WP_000768964.1|1	WP_085940514.1|GCF_000018445@405416@1|WP_000768964.1|1	1284	smart_PQQ	886	909	NA	N
ComC#WP_085940514.1|GCF_000018445@405416@1|WP_000768964.1|1	WP_085940514.1|GCF_000018445@405416@1|WP_000768964.1|1	1284	flps_SINGLE_{N}	63	1263	0.1526	Y
ComC#WP_085940514.1|GCF_000018445@405416@1|WP_000768964.1|1	WP_085940514.1|GCF_000018445@405416@1|WP_000768964.1|1	1284	flps_SINGLE_{S}	19	848	NA	Y
ComC#WP_085940514.1|GCF_000018445@405416@1|WP_000768964.1|1	WP_085940514.1|GCF_000018445@405416@1|WP_000768964.1|1	1284	seg_low_complexity_regions	2	13	0.0847	Y
ComC#WP_085940514.1|GCF_000018445@405416@1|WP_000768964.1|1	WP_085940514.1|GCF_000018445@405416@1|WP_000768964.1|1	1284	seg_low_complexity_regions	149	158	0.0847	Y
ComC#WP_085940514.1|GCF_000018445@405416@1|WP_000768964.1|1	WP_085940514.1|GCF_000018445@405416@1|WP_000768964.1|1	1284	seg_low_complexity_regions	212	223	0.0847	Y
ComC#WP_085940514.1|GCF_000018445@405416@1|WP_000768964.1|1	WP_085940514.1|GCF_000018445@405416@1|WP_000768964.1|1	1284	seg_low_complexity_regions	239	248	0.0847	Y
ComC#WP_085940514.1|GCF_000018445@405416@1|WP_000768964.1|1	WP_085940514.1|GCF_000018445@405416@1|WP_000768964.1|1	1284	seg_low_complexity_regions	379	393	0.0847	Y
ComC#WP_085940514.1|GCF_000018445@405416@1|WP_000768964.1|1	WP_085940514.1|GCF_000018445@405416@1|WP_000768964.1|1	1284	seg_low_complexity_regions	806	818	0.0847	Y
ComC#WP_085940514.1|GCF_000018445@405416@1|WP_000768964.1|1	WP_085940514.1|GCF_000018445@405416@1|WP_000768964.1|1	1284	tmhmm_transmembrane	13	35	NA	Y
ComC#WP_085940514.1|GCF_000013905@1000002022@1|WP_011512638.1|1	WP_085940514.1|GCF_000737145@575584@1|WP_085940514.1	1252	pfam_Neisseria_PilC	652	950	NA	N
ComC#WP_085940514.1|GCF_000013905@1000002022@1|WP_011512638.1|1	WP_085940514.1|GCF_000737145@575584@1|WP_085940514.1	1252	pfam_VWA_2	19	140	NA	N
ComC#WP_085940514.1|GCF_000013905@1000002022@1|WP_011512638.1|1	WP_085940514.1|GCF_000737145@575584@1|WP_085940514.1	1252	smart_VWA	16	137	0.3813	Y
ComC#WP_085940514.1|GCF_000013905@1000002022@1|WP_011512638.1|1	WP_085940514.1|GCF_000737145@575584@1|WP_085940514.1	1252	smart_PQQ	684	712	0.3813	Y
ComC#WP_085940514.1|GCF_000013905@1000002022@1|WP_011512638.1|1	WP_085940514.1|GCF_000737145@575584@1|WP_085940514.1	1252	smart_PQQ	854	877	0.3813	Y
ComC#WP_085940514.1|GCF_000013905@1000002022@1|WP_011512638.1|1	WP_085940514.1|GCF_000737145@575584@1|WP_085940514.1	1252	flps_SINGLE_{N}	31	1231	0.1525	Y
ComC#WP_085940514.1|GCF_000013905@1000002022@1|WP_011512638.1|1	WP_085940514.1|GCF_000737145@575584@1|WP_085940514.1	1252	seg_low_complexity_regions	117	126	0.0848	Y
ComC#WP_085940514.1|GCF_000013905@1000002022@1|WP_011512638.1|1	WP_085940514.1|GCF_000737145@575584@1|WP_085940514.1	1252	seg_low_complexity_regions	180	191	0.0848	Y
ComC#WP_085940514.1|GCF_000013905@1000002022@1|WP_011512638.1|1	WP_085940514.1|GCF_000737145@575584@1|WP_085940514.1	1252	seg_low_complexity_regions	207	216	0.0848	Y
ComC#WP_085940514.1|GCF_000013905@1000002022@1|WP_011512638.1|1	WP_085940514.1|GCF_000737145@575584@1|WP_085940514.1	1252	seg_low_complexity_regions	347	361	0.0848	Y
ComC#WP_085940514.1|GCF_000013905@1000002022@1|WP_011512638.1|1	WP_085940514.1|GCF_000737145@575584@1|WP_085940514.1	1252	seg_low_complexity_regions	774	786	0.0848	Y
ComC#WP_085940514.1|GCF_000013905@1000002022@1|WP_011512638.1|1	WP_085940514.1|GCF_000013905@1000002022@1|WP_011512638.1|1	1324	smart_VWA	56	114	0.3813	Y
ComC#WP_085940514.1|GCF_000013905@1000002022@1|WP_011512638.1|1	WP_085940514.1|GCF_000013905@1000002022@1|WP_011512638.1|1	1324	smart_VWA	158	411	0.3813	Y
ComC#WP_085940514.1|GCF_000013905@1000002022@1|WP_011512638.1|1	WP_085940514.1|GCF_000013905@1000002022@1|WP_011512638.1|1	1324	smart_PQQ	907	932	0.3813	Y
ComC#WP_085940514.1|GCF_000013905@1000002022@1|WP_011512638.1|1	WP_085940514.1|GCF_000013905@1000002022@1|WP_011512638.1|1	1324	flps_SINGLE_{N}	72	1310	0.1525	Y
ComC#WP_085940514.1|GCF_000013905@1000002022@1|WP_011512638.1|1	WP_085940514.1|GCF_000013905@1000002022@1|WP_011512638.1|1	1324	seg_low_complexity_regions	127	136	0.0848	Y
ComC#WP_085940514.1|GCF_000013905@1000002022@1|WP_011512638.1|1	WP_085940514.1|GCF_000013905@1000002022@1|WP_011512638.1|1	1324	seg_low_complexity_regions	200	211	0.0848	Y
ComC#WP_085940514.1|GCF_000013905@1000002022@1|WP_011512638.1|1	WP_085940514.1|GCF_000013905@1000002022@1|WP_011512638.1|1	1324	seg_low_complexity_regions	253	260	0.0848	Y
ComC#WP_085940514.1|GCF_000013905@1000002022@1|WP_011512638.1|1	WP_085940514.1|GCF_000013905@1000002022@1|WP_011512638.1|1	1324	seg_low_complexity_regions	276	299	0.0848	Y
ComC#WP_085940514.1|GCF_000013905@1000002022@1|WP_011512638.1|1	WP_085940514.1|GCF_000013905@1000002022@1|WP_011512638.1|1	1324	seg_low_complexity_regions	463	472	0.0848	Y
ComC#WP_085940514.1|GCF_000013905@1000002022@1|WP_011512638.1|1	WP_085940514.1|GCF_000013905@1000002022@1|WP_011512638.1|1	1324	tmhmm_transmembrane	12	34	NA	Y
ComC#WP_085940514.1|GCF_000021245@480119@2|WP_000768943.1|1	WP_085940514.1|GCF_000737145@575584@1|WP_085940514.1	1252	pfam_Neisseria_PilC	652	950	0.3814	Y
ComC#WP_085940514.1|GCF_000021245@480119@2|WP_000768943.1|1	WP_085940514.1|GCF_000737145@575584@1|WP_085940514.1	1252	pfam_VWA_2	19	140	NA	N
ComC#WP_085940514.1|GCF_000021245@480119@2|WP_000768943.1|1	WP_085940514.1|GCF_000737145@575584@1|WP_085940514.1	1252	smart_VWA	16	137	0.3814	Y
ComC#WP_085940514.1|GCF_000021245@480119@2|WP_000768943.1|1	WP_085940514.1|GCF_000737145@575584@1|WP_085940514.1	1252	smart_PQQ	684	712	NA	N
ComC#WP_085940514.1|GCF_000021245@480119@2|WP_000768943.1|1	WP_085940514.1|GCF_000737145@575584@1|WP_085940514.1	1252	smart_PQQ	854	877	NA	N
ComC#WP_085940514.1|GCF_000021245@480119@2|WP_000768943.1|1	WP_085940514.1|GCF_000737145@575584@1|WP_085940514.1	1252	flps_SINGLE_{N}	31	1231	0.1526	Y
ComC#WP_085940514.1|GCF_000021245@480119@2|WP_000768943.1|1	WP_085940514.1|GCF_000737145@575584@1|WP_085940514.1	1252	seg_low_complexity_regions	117	126	0.0847	Y
ComC#WP_085940514.1|GCF_000021245@480119@2|WP_000768943.1|1	WP_085940514.1|GCF_000737145@575584@1|WP_085940514.1	1252	seg_low_complexity_regions	180	191	0.0847	Y
ComC#WP_085940514.1|GCF_000021245@480119@2|WP_000768943.1|1	WP_085940514.1|GCF_000737145@575584@1|WP_085940514.1	1252	seg_low_complexity_regions	207	216	0.0847	Y
ComC#WP_085940514.1|GCF_000021245@480119@2|WP_000768943.1|1	WP_085940514.1|GCF_000737145@575584@1|WP_085940514.1	1252	seg_low_complexity_regions	347	361	0.0847	Y
ComC#WP_085940514.1|GCF_000021245@480119@2|WP_000768943.1|1	WP_085940514.1|GCF_000737145@575584@1|WP_085940514.1	1252	seg_low_complexity_regions	774	786	0.0847	Y
ComC#WP_085940514.1|GCF_000021245@480119@2|WP_000768943.1|1	WP_085940514.1|GCF_000021245@480119@2|WP_000768943.1|1	1284	pfam_Neisseria_PilC	684	982	0.3814	Y
ComC#WP_085940514.1|GCF_000021245@480119@2|WP_000768943.1|1	WP_085940514.1|GCF_000021245@480119@2|WP_000768943.1|1	1284	pfam_VWA_2	51	172	NA	N
ComC#WP_085940514.1|GCF_000021245@480119@2|WP_000768943.1|1	WP_085940514.1|GCF_000021245@480119@2|WP_000768943.1|1	1284	smart_VWA	48	169	0.3814	Y
ComC#WP_085940514.1|GCF_000021245@480119@2|WP_000768943.1|1	WP_085940514.1|GCF_000021245@480119@2|WP_000768943.1|1	1284	smart_PQQ	716	744	NA	N
ComC#WP_085940514.1|GCF_000021245@480119@2|WP_000768943.1|1	WP_085940514.1|GCF_000021245@480119@2|WP_000768943.1|1	1284	smart_PQQ	886	909	NA	N
ComC#WP_085940514.1|GCF_000021245@480119@2|WP_000768943.1|1	WP_085940514.1|GCF_000021245@480119@2|WP_000768943.1|1	1284	flps_SINGLE_{N}	63	1261	0.1526	Y
ComC#WP_085940514.1|GCF_000021245@480119@2|WP_000768943.1|1	WP_085940514.1|GCF_000021245@480119@2|WP_000768943.1|1	1284	seg_low_complexity_regions	2	13	0.0847	Y
ComC#WP_085940514.1|GCF_000021245@480119@2|WP_000768943.1|1	WP_085940514.1|GCF_000021245@480119@2|WP_000768943.1|1	1284	seg_low_complexity_regions	149	158	0.0847	Y
ComC#WP_085940514.1|GCF_000021245@480119@2|WP_000768943.1|1	WP_085940514.1|GCF_000021245@480119@2|WP_000768943.1|1	1284	seg_low_complexity_regions	212	223	0.0847	Y
ComC#WP_085940514.1|GCF_000021245@480119@2|WP_000768943.1|1	WP_085940514.1|GCF_000021245@480119@2|WP_000768943.1|1	1284	seg_low_complexity_regions	239	248	0.0847	Y
ComC#WP_085940514.1|GCF_000021245@480119@2|WP_000768943.1|1	WP_085940514.1|GCF_000021245@480119@2|WP_000768943.1|1	1284	seg_low_complexity_regions	806	818	0.0847	Y
ComC#WP_085940514.1|GCF_000021245@480119@2|WP_000768943.1|1	WP_085940514.1|GCF_000021245@480119@2|WP_000768943.1|1	1284	tmhmm_transmembrane	13	35	NA	Y
ComC#WP_085940514.1|GCF_000046845@62977@1|WP_004923840.1|1	WP_085940514.1|GCF_000737145@575584@1|WP_085940514.1	1252	pfam_Neisseria_PilC	652	950	0.4369	Y
ComC#WP_085940514.1|GCF_000046845@62977@1|WP_004923840.1|1	WP_085940514.1|GCF_000737145@575584@1|WP_085940514.1	1252	pfam_VWA_2	19	140	NA	N
ComC#WP_085940514.1|GCF_000046845@62977@1|WP_004923840.1|1	WP_085940514.1|GCF_000737145@575584@1|WP_085940514.1	1252	smart_VWA	16	137	0.2912	Y
ComC#WP_085940514.1|GCF_000046845@62977@1|WP_004923840.1|1	WP_085940514.1|GCF_000737145@575584@1|WP_085940514.1	1252	smart_PQQ	684	712	NA	N
ComC#WP_085940514.1|GCF_000046845@62977@1|WP_004923840.1|1	WP_085940514.1|GCF_000737145@575584@1|WP_085940514.1	1252	smart_PQQ	854	877	NA	N
ComC#WP_085940514.1|GCF_000046845@62977@1|WP_004923840.1|1	WP_085940514.1|GCF_000737145@575584@1|WP_085940514.1	1252	flps_SINGLE_{N}	31	1231	0.1747	Y
ComC#WP_085940514.1|GCF_000046845@62977@1|WP_004923840.1|1	WP_085940514.1|GCF_000737145@575584@1|WP_085940514.1	1252	seg_low_complexity_regions	117	126	0.0972	Y
ComC#WP_085940514.1|GCF_000046845@62977@1|WP_004923840.1|1	WP_085940514.1|GCF_000737145@575584@1|WP_085940514.1	1252	seg_low_complexity_regions	180	191	0.0972	Y
ComC#WP_085940514.1|GCF_000046845@62977@1|WP_004923840.1|1	WP_085940514.1|GCF_000737145@575584@1|WP_085940514.1	1252	seg_low_complexity_regions	207	216	0.0972	Y
ComC#WP_085940514.1|GCF_000046845@62977@1|WP_004923840.1|1	WP_085940514.1|GCF_000737145@575584@1|WP_085940514.1	1252	seg_low_complexity_regions	347	361	0.0972	Y
ComC#WP_085940514.1|GCF_000046845@62977@1|WP_004923840.1|1	WP_085940514.1|GCF_000737145@575584@1|WP_085940514.1	1252	seg_low_complexity_regions	774	786	0.0972	Y
ComC#WP_085940514.1|GCF_000046845@62977@1|WP_004923840.1|1	WP_085940514.1|GCF_000046845@62977@1|WP_004923840.1|1	1450	pfam_Neisseria_PilC	881	1218	0.4369	Y
ComC#WP_085940514.1|GCF_000046845@62977@1|WP_004923840.1|1	WP_085940514.1|GCF_000046845@62977@1|WP_004923840.1|1	1450	flps_SINGLE_{N}	445	1316	0.1747	Y
ComC#WP_085940514.1|GCF_000046845@62977@1|WP_004923840.1|1	WP_085940514.1|GCF_000046845@62977@1|WP_004923840.1|1	1450	flps_SINGLE_{G}	68	1197	NA	Y
ComC#WP_085940514.1|GCF_000046845@62977@1|WP_004923840.1|1	WP_085940514.1|GCF_000046845@62977@1|WP_004923840.1|1	1450	seg_low_complexity_regions	83	101	0.0972	Y
ComC#WP_085940514.1|GCF_000046845@62977@1|WP_004923840.1|1	WP_085940514.1|GCF_000046845@62977@1|WP_004923840.1|1	1450	seg_low_complexity_regions	113	130	0.0972	Y
ComC#WP_085940514.1|GCF_000046845@62977@1|WP_004923840.1|1	WP_085940514.1|GCF_000046845@62977@1|WP_004923840.1|1	1450	seg_low_complexity_regions	152	168	0.0972	Y
ComC#WP_085940514.1|GCF_000046845@62977@1|WP_004923840.1|1	WP_085940514.1|GCF_000046845@62977@1|WP_004923840.1|1	1450	seg_low_complexity_regions	461	477	0.0972	Y
ComC#WP_085940514.1|GCF_000046845@62977@1|WP_004923840.1|1	WP_085940514.1|GCF_000046845@62977@1|WP_004923840.1|1	1450	seg_low_complexity_regions	668	688	0.0972	Y
ComC#WP_085940514.1|GCF_000046845@62977@1|WP_004923840.1|1	WP_085940514.1|GCF_000046845@62977@1|WP_004923840.1|1	1450	seg_low_complexity_regions	1103	1113	0.0972	Y
ComC#WP_085940514.1|GCF_000046845@62977@1|WP_004923840.1|1	WP_085940514.1|GCF_000046845@62977@1|WP_004923840.1|1	1450	tmhmm_transmembrane	21	43	NA	Y
ComC#WP_085940514.1|GCF_000069245@509173@1|WP_000768943.1|1	WP_085940514.1|GCF_000737145@575584@1|WP_085940514.1	1252	pfam_Neisseria_PilC	652	950	0.3814	Y
ComC#WP_085940514.1|GCF_000069245@509173@1|WP_000768943.1|1	WP_085940514.1|GCF_000737145@575584@1|WP_085940514.1	1252	pfam_VWA_2	19	140	NA	N
ComC#WP_085940514.1|GCF_000069245@509173@1|WP_000768943.1|1	WP_085940514.1|GCF_000737145@575584@1|WP_085940514.1	1252	smart_VWA	16	137	0.3814	Y
ComC#WP_085940514.1|GCF_000069245@509173@1|WP_000768943.1|1	WP_085940514.1|GCF_000737145@575584@1|WP_085940514.1	1252	smart_PQQ	684	712	NA	N
ComC#WP_085940514.1|GCF_000069245@509173@1|WP_000768943.1|1	WP_085940514.1|GCF_000737145@575584@1|WP_085940514.1	1252	smart_PQQ	854	877	NA	N
ComC#WP_085940514.1|GCF_000069245@509173@1|WP_000768943.1|1	WP_085940514.1|GCF_000737145@575584@1|WP_085940514.1	1252	flps_SINGLE_{N}	31	1231	0.1526	Y
ComC#WP_085940514.1|GCF_000069245@509173@1|WP_000768943.1|1	WP_085940514.1|GCF_000737145@575584@1|WP_085940514.1	1252	seg_low_complexity_regions	117	126	0.0847	Y
ComC#WP_085940514.1|GCF_000069245@509173@1|WP_000768943.1|1	WP_085940514.1|GCF_000737145@575584@1|WP_085940514.1	1252	seg_low_complexity_regions	180	191	0.0847	Y
ComC#WP_085940514.1|GCF_000069245@509173@1|WP_000768943.1|1	WP_085940514.1|GCF_000737145@575584@1|WP_085940514.1	1252	seg_low_complexity_regions	207	216	0.0847	Y
ComC#WP_085940514.1|GCF_000069245@509173@1|WP_000768943.1|1	WP_085940514.1|GCF_000737145@575584@1|WP_085940514.1	1252	seg_low_complexity_regions	347	361	0.0847	Y
ComC#WP_085940514.1|GCF_000069245@509173@1|WP_000768943.1|1	WP_085940514.1|GCF_000737145@575584@1|WP_085940514.1	1252	seg_low_complexity_regions	774	786	0.0847	Y
ComC#WP_085940514.1|GCF_000069245@509173@1|WP_000768943.1|1	WP_085940514.1|GCF_000069245@509173@1|WP_000768943.1|1	1284	pfam_Neisseria_PilC	684	982	0.3814	Y
ComC#WP_085940514.1|GCF_000069245@509173@1|WP_000768943.1|1	WP_085940514.1|GCF_000069245@509173@1|WP_000768943.1|1	1284	pfam_VWA_2	51	172	NA	N
ComC#WP_085940514.1|GCF_000069245@509173@1|WP_000768943.1|1	WP_085940514.1|GCF_000069245@509173@1|WP_000768943.1|1	1284	smart_VWA	48	169	0.3814	Y
ComC#WP_085940514.1|GCF_000069245@509173@1|WP_000768943.1|1	WP_085940514.1|GCF_000069245@509173@1|WP_000768943.1|1	1284	smart_PQQ	716	744	NA	N
ComC#WP_085940514.1|GCF_000069245@509173@1|WP_000768943.1|1	WP_085940514.1|GCF_000069245@509173@1|WP_000768943.1|1	1284	smart_PQQ	886	909	NA	N
ComC#WP_085940514.1|GCF_000069245@509173@1|WP_000768943.1|1	WP_085940514.1|GCF_000069245@509173@1|WP_000768943.1|1	1284	flps_SINGLE_{N}	63	1261	0.1526	Y
ComC#WP_085940514.1|GCF_000069245@509173@1|WP_000768943.1|1	WP_085940514.1|GCF_000069245@509173@1|WP_000768943.1|1	1284	seg_low_complexity_regions	2	13	0.0847	Y
ComC#WP_085940514.1|GCF_000069245@509173@1|WP_000768943.1|1	WP_085940514.1|GCF_000069245@509173@1|WP_000768943.1|1	1284	seg_low_complexity_regions	149	158	0.0847	Y
ComC#WP_085940514.1|GCF_000069245@509173@1|WP_000768943.1|1	WP_085940514.1|GCF_000069245@509173@1|WP_000768943.1|1	1284	seg_low_complexity_regions	212	223	0.0847	Y
ComC#WP_085940514.1|GCF_000069245@509173@1|WP_000768943.1|1	WP_085940514.1|GCF_000069245@509173@1|WP_000768943.1|1	1284	seg_low_complexity_regions	239	248	0.0847	Y
ComC#WP_085940514.1|GCF_000069245@509173@1|WP_000768943.1|1	WP_085940514.1|GCF_000069245@509173@1|WP_000768943.1|1	1284	seg_low_complexity_regions	806	818	0.0847	Y
ComC#WP_085940514.1|GCF_000069245@509173@1|WP_000768943.1|1	WP_085940514.1|GCF_000069245@509173@1|WP_000768943.1|1	1284	tmhmm_transmembrane	13	35	NA	Y
ComC#WP_085940514.1|GCF_000146165@1000002049@2|WP_011073358.1|1	WP_085940514.1|GCF_000737145@575584@1|WP_085940514.1	1252	pfam_Neisseria_PilC	652	950	0.4369	Y
ComC#WP_085940514.1|GCF_000146165@1000002049@2|WP_011073358.1|1	WP_085940514.1|GCF_000737145@575584@1|WP_085940514.1	1252	pfam_VWA_2	19	140	NA	N
ComC#WP_085940514.1|GCF_000146165@1000002049@2|WP_011073358.1|1	WP_085940514.1|GCF_000737145@575584@1|WP_085940514.1	1252	smart_VWA	16	137	0.2912	Y
ComC#WP_085940514.1|GCF_000146165@1000002049@2|WP_011073358.1|1	WP_085940514.1|GCF_000737145@575584@1|WP_085940514.1	1252	smart_PQQ	684	712	NA	N
ComC#WP_085940514.1|GCF_000146165@1000002049@2|WP_011073358.1|1	WP_085940514.1|GCF_000737145@575584@1|WP_085940514.1	1252	smart_PQQ	854	877	NA	N
ComC#WP_085940514.1|GCF_000146165@1000002049@2|WP_011073358.1|1	WP_085940514.1|GCF_000737145@575584@1|WP_085940514.1	1252	flps_SINGLE_{N}	31	1231	0.1747	Y
ComC#WP_085940514.1|GCF_000146165@1000002049@2|WP_011073358.1|1	WP_085940514.1|GCF_000737145@575584@1|WP_085940514.1	1252	seg_low_complexity_regions	117	126	0.0971	Y
ComC#WP_085940514.1|GCF_000146165@1000002049@2|WP_011073358.1|1	WP_085940514.1|GCF_000737145@575584@1|WP_085940514.1	1252	seg_low_complexity_regions	180	191	0.0971	Y
ComC#WP_085940514.1|GCF_000146165@1000002049@2|WP_011073358.1|1	WP_085940514.1|GCF_000737145@575584@1|WP_085940514.1	1252	seg_low_complexity_regions	207	216	0.0971	Y
ComC#WP_085940514.1|GCF_000146165@1000002049@2|WP_011073358.1|1	WP_085940514.1|GCF_000737145@575584@1|WP_085940514.1	1252	seg_low_complexity_regions	347	361	0.0971	Y
ComC#WP_085940514.1|GCF_000146165@1000002049@2|WP_011073358.1|1	WP_085940514.1|GCF_000737145@575584@1|WP_085940514.1	1252	seg_low_complexity_regions	774	786	0.0971	Y
ComC#WP_085940514.1|GCF_000146165@1000002049@2|WP_011073358.1|1	WP_085940514.1|GCF_000146165@1000002049@2|WP_011073358.1|1	1168	pfam_Neisseria_PilC	678	954	0.4369	Y
ComC#WP_085940514.1|GCF_000146165@1000002049@2|WP_011073358.1|1	WP_085940514.1|GCF_000146165@1000002049@2|WP_011073358.1|1	1168	seg_low_complexity_regions	10	21	0.0971	Y
ComC#WP_085940514.1|GCF_000146165@1000002049@2|WP_011073358.1|1	WP_085940514.1|GCF_000146165@1000002049@2|WP_011073358.1|1	1168	seg_low_complexity_regions	63	72	0.0971	Y
ComC#WP_085940514.1|GCF_000146165@1000002049@2|WP_011073358.1|1	WP_085940514.1|GCF_000146165@1000002049@2|WP_011073358.1|1	1168	seg_low_complexity_regions	949	964	0.0971	Y
ComC#WP_085940514.1|GCF_000146165@1000002049@2|WP_011073358.1|1	WP_085940514.1|GCF_000146165@1000002049@2|WP_011073358.1|1	1168	signalp_SIGNALP	1	23	NA	Y
ComC#WP_085940514.1|GCF_000162035@575585@1|WP_080547740.1|1	WP_085940514.1|GCF_000737145@575584@1|WP_085940514.1	1252	pfam_Neisseria_PilC	652	950	0.3814	Y
ComC#WP_085940514.1|GCF_000162035@575585@1|WP_080547740.1|1	WP_085940514.1|GCF_000737145@575584@1|WP_085940514.1	1252	pfam_VWA_2	19	140	0.3814	Y
ComC#WP_085940514.1|GCF_000162035@575585@1|WP_080547740.1|1	WP_085940514.1|GCF_000737145@575584@1|WP_085940514.1	1252	smart_VWA	16	137	NA	N
ComC#WP_085940514.1|GCF_000162035@575585@1|WP_080547740.1|1	WP_085940514.1|GCF_000737145@575584@1|WP_085940514.1	1252	smart_PQQ	684	712	NA	N
ComC#WP_085940514.1|GCF_000162035@575585@1|WP_080547740.1|1	WP_085940514.1|GCF_000737145@575584@1|WP_085940514.1	1252	smart_PQQ	854	877	NA	N
ComC#WP_085940514.1|GCF_000162035@575585@1|WP_080547740.1|1	WP_085940514.1|GCF_000737145@575584@1|WP_085940514.1	1252	flps_SINGLE_{N}	31	1231	0.1526	Y
ComC#WP_085940514.1|GCF_000162035@575585@1|WP_080547740.1|1	WP_085940514.1|GCF_000737145@575584@1|WP_085940514.1	1252	seg_low_complexity_regions	117	126	0.0847	Y
ComC#WP_085940514.1|GCF_000162035@575585@1|WP_080547740.1|1	WP_085940514.1|GCF_000737145@575584@1|WP_085940514.1	1252	seg_low_complexity_regions	180	191	0.0847	Y
ComC#WP_085940514.1|GCF_000162035@575585@1|WP_080547740.1|1	WP_085940514.1|GCF_000737145@575584@1|WP_085940514.1	1252	seg_low_complexity_regions	207	216	0.0847	Y
ComC#WP_085940514.1|GCF_000162035@575585@1|WP_080547740.1|1	WP_085940514.1|GCF_000737145@575584@1|WP_085940514.1	1252	seg_low_complexity_regions	347	361	0.0847	Y
ComC#WP_085940514.1|GCF_000162035@575585@1|WP_080547740.1|1	WP_085940514.1|GCF_000737145@575584@1|WP_085940514.1	1252	seg_low_complexity_regions	774	786	0.0847	Y
ComC#WP_085940514.1|GCF_000162035@575585@1|WP_080547740.1|1	WP_085940514.1|GCF_000162035@575585@1|WP_080547740.1|1	1252	pfam_Neisseria_PilC	652	957	0.3814	Y
ComC#WP_085940514.1|GCF_000162035@575585@1|WP_080547740.1|1	WP_085940514.1|GCF_000162035@575585@1|WP_080547740.1|1	1252	pfam_VWA_2	19	140	0.3814	Y
ComC#WP_085940514.1|GCF_000162035@575585@1|WP_080547740.1|1	WP_085940514.1|GCF_000162035@575585@1|WP_080547740.1|1	1252	smart_VWA	16	141	NA	N
ComC#WP_085940514.1|GCF_000162035@575585@1|WP_080547740.1|1	WP_085940514.1|GCF_000162035@575585@1|WP_080547740.1|1	1252	smart_PQQ	684	709	NA	N
ComC#WP_085940514.1|GCF_000162035@575585@1|WP_080547740.1|1	WP_085940514.1|GCF_000162035@575585@1|WP_080547740.1|1	1252	smart_PQQ	857	877	NA	N
ComC#WP_085940514.1|GCF_000162035@575585@1|WP_080547740.1|1	WP_085940514.1|GCF_000162035@575585@1|WP_080547740.1|1	1252	flps_SINGLE_{N}	32	968	0.1526	Y
ComC#WP_085940514.1|GCF_000162035@575585@1|WP_080547740.1|1	WP_085940514.1|GCF_000162035@575585@1|WP_080547740.1|1	1252	seg_low_complexity_regions	117	126	0.0847	Y
ComC#WP_085940514.1|GCF_000162035@575585@1|WP_080547740.1|1	WP_085940514.1|GCF_000162035@575585@1|WP_080547740.1|1	1252	seg_low_complexity_regions	180	191	0.0847	Y
ComC#WP_085940514.1|GCF_000162035@575585@1|WP_080547740.1|1	WP_085940514.1|GCF_000162035@575585@1|WP_080547740.1|1	1252	seg_low_complexity_regions	200	215	0.0847	Y
ComC#WP_085940514.1|GCF_000162035@575585@1|WP_080547740.1|1	WP_085940514.1|GCF_000162035@575585@1|WP_080547740.1|1	1252	seg_low_complexity_regions	346	361	0.0847	Y
ComC#WP_085940514.1|GCF_000162035@575585@1|WP_080547740.1|1	WP_085940514.1|GCF_000162035@575585@1|WP_080547740.1|1	1252	seg_low_complexity_regions	774	786	0.0847	Y
ComC#WP_085940514.1|GCF_000162075@575587@1|WP_005403303.1|1	WP_085940514.1|GCF_000737145@575584@1|WP_085940514.1	1252	pfam_Neisseria_PilC	652	950	0.3814	Y
ComC#WP_085940514.1|GCF_000162075@575587@1|WP_005403303.1|1	WP_085940514.1|GCF_000737145@575584@1|WP_085940514.1	1252	pfam_VWA_2	19	140	NA	N
ComC#WP_085940514.1|GCF_000162075@575587@1|WP_005403303.1|1	WP_085940514.1|GCF_000737145@575584@1|WP_085940514.1	1252	smart_VWA	16	137	0.3814	Y
ComC#WP_085940514.1|GCF_000162075@575587@1|WP_005403303.1|1	WP_085940514.1|GCF_000737145@575584@1|WP_085940514.1	1252	smart_PQQ	684	712	NA	N
ComC#WP_085940514.1|GCF_000162075@575587@1|WP_005403303.1|1	WP_085940514.1|GCF_000737145@575584@1|WP_085940514.1	1252	smart_PQQ	854	877	NA	N
ComC#WP_085940514.1|GCF_000162075@575587@1|WP_005403303.1|1	WP_085940514.1|GCF_000737145@575584@1|WP_085940514.1	1252	flps_SINGLE_{N}	31	1231	0.1526	Y
ComC#WP_085940514.1|GCF_000162075@575587@1|WP_005403303.1|1	WP_085940514.1|GCF_000737145@575584@1|WP_085940514.1	1252	seg_low_complexity_regions	117	126	0.0847	Y
ComC#WP_085940514.1|GCF_000162075@575587@1|WP_005403303.1|1	WP_085940514.1|GCF_000737145@575584@1|WP_085940514.1	1252	seg_low_complexity_regions	180	191	0.0847	Y
ComC#WP_085940514.1|GCF_000162075@575587@1|WP_005403303.1|1	WP_085940514.1|GCF_000737145@575584@1|WP_085940514.1	1252	seg_low_complexity_regions	207	216	0.0847	Y
ComC#WP_085940514.1|GCF_000162075@575587@1|WP_005403303.1|1	WP_085940514.1|GCF_000737145@575584@1|WP_085940514.1	1252	seg_low_complexity_regions	347	361	0.0847	Y
ComC#WP_085940514.1|GCF_000162075@575587@1|WP_005403303.1|1	WP_085940514.1|GCF_000737145@575584@1|WP_085940514.1	1252	seg_low_complexity_regions	774	786	0.0847	Y
ComC#WP_085940514.1|GCF_000162075@575587@1|WP_005403303.1|1	WP_085940514.1|GCF_000162075@575587@1|WP_005403303.1|1	1235	pfam_Neisseria_PilC	617	836	0.3814	Y
ComC#WP_085940514.1|GCF_000162075@575587@1|WP_005403303.1|1	WP_085940514.1|GCF_000162075@575587@1|WP_005403303.1|1	1235	pfam_Neisseria_PilC	861	1002	0.3814	N
ComC#WP_085940514.1|GCF_000162075@575587@1|WP_005403303.1|1	WP_085940514.1|GCF_000162075@575587@1|WP_005403303.1|1	1235	smart_PQQ	631	667	NA	N
ComC#WP_085940514.1|GCF_000162075@575587@1|WP_005403303.1|1	WP_085940514.1|GCF_000162075@575587@1|WP_005403303.1|1	1235	smart_PQQ	867	895	NA	Y
ComC#WP_085940514.1|GCF_000162075@575587@1|WP_005403303.1|1	WP_085940514.1|GCF_000162075@575587@1|WP_005403303.1|1	1235	flps_SINGLE_{G}	46	1235	NA	Y
ComC#WP_085940514.1|GCF_000162075@575587@1|WP_005403303.1|1	WP_085940514.1|GCF_000162075@575587@1|WP_005403303.1|1	1235	seg_low_complexity_regions	143	156	0.0847	Y
ComC#WP_085940514.1|GCF_000162075@575587@1|WP_005403303.1|1	WP_085940514.1|GCF_000162075@575587@1|WP_005403303.1|1	1235	seg_low_complexity_regions	214	225	0.0847	Y
ComC#WP_085940514.1|GCF_000162075@575587@1|WP_005403303.1|1	WP_085940514.1|GCF_000162075@575587@1|WP_005403303.1|1	1235	seg_low_complexity_regions	229	246	0.0847	Y
ComC#WP_085940514.1|GCF_000162075@575587@1|WP_005403303.1|1	WP_085940514.1|GCF_000162075@575587@1|WP_005403303.1|1	1235	seg_low_complexity_regions	379	390	0.0847	Y
ComC#WP_085940514.1|GCF_000162075@575587@1|WP_005403303.1|1	WP_085940514.1|GCF_000162075@575587@1|WP_005403303.1|1	1235	seg_low_complexity_regions	627	640	0.0847	Y
ComC#WP_085940514.1|GCF_000162075@575587@1|WP_005403303.1|1	WP_085940514.1|GCF_000162075@575587@1|WP_005403303.1|1	1235	seg_low_complexity_regions	895	906	0.0847	Y
ComC#WP_085940514.1|GCF_000162075@575587@1|WP_005403303.1|1	WP_085940514.1|GCF_000162075@575587@1|WP_005403303.1|1	1235	seg_low_complexity_regions	1169	1188	0.0847	Y
ComC#WP_085940514.1|GCF_000162075@575587@1|WP_005403303.1|1	WP_085940514.1|GCF_000162075@575587@1|WP_005403303.1|1	1235	signalp_SIGNALP	1	34	NA	Y
ComC#WP_085940514.1|GCF_000162095@575588@1|WP_080547876.1|1	WP_085940514.1|GCF_000737145@575584@1|WP_085940514.1	1252	pfam_Neisseria_PilC	652	950	0.2687	Y
ComC#WP_085940514.1|GCF_000162095@575588@1|WP_080547876.1|1	WP_085940514.1|GCF_000737145@575584@1|WP_085940514.1	1252	pfam_VWA_2	19	140	NA	N
ComC#WP_085940514.1|GCF_000162095@575588@1|WP_080547876.1|1	WP_085940514.1|GCF_000737145@575584@1|WP_085940514.1	1252	smart_VWA	16	137	0.5372	Y
ComC#WP_085940514.1|GCF_000162095@575588@1|WP_080547876.1|1	WP_085940514.1|GCF_000737145@575584@1|WP_085940514.1	1252	smart_PQQ	684	712	NA	N
ComC#WP_085940514.1|GCF_000162095@575588@1|WP_080547876.1|1	WP_085940514.1|GCF_000737145@575584@1|WP_085940514.1	1252	smart_PQQ	854	877	NA	N
ComC#WP_085940514.1|GCF_000162095@575588@1|WP_080547876.1|1	WP_085940514.1|GCF_000737145@575584@1|WP_085940514.1	1252	flps_SINGLE_{N}	31	1231	0.1343	Y
ComC#WP_085940514.1|GCF_000162095@575588@1|WP_080547876.1|1	WP_085940514.1|GCF_000737145@575584@1|WP_085940514.1	1252	seg_low_complexity_regions	117	126	0.0598	Y
ComC#WP_085940514.1|GCF_000162095@575588@1|WP_080547876.1|1	WP_085940514.1|GCF_000737145@575584@1|WP_085940514.1	1252	seg_low_complexity_regions	180	191	0.0598	Y
ComC#WP_085940514.1|GCF_000162095@575588@1|WP_080547876.1|1	WP_085940514.1|GCF_000737145@575584@1|WP_085940514.1	1252	seg_low_complexity_regions	207	216	0.0598	Y
ComC#WP_085940514.1|GCF_000162095@575588@1|WP_080547876.1|1	WP_085940514.1|GCF_000737145@575584@1|WP_085940514.1	1252	seg_low_complexity_regions	347	361	0.0598	Y
ComC#WP_085940514.1|GCF_000162095@575588@1|WP_080547876.1|1	WP_085940514.1|GCF_000737145@575584@1|WP_085940514.1	1252	seg_low_complexity_regions	774	786	0.0598	Y
ComC#WP_085940514.1|GCF_000162095@575588@1|WP_080547876.1|1	WP_085940514.1|GCF_000162095@575588@1|WP_080547876.1|1	897	pfam_Neisseria_PilC	366	662	0.2687	Y
ComC#WP_085940514.1|GCF_000162095@575588@1|WP_080547876.1|1	WP_085940514.1|GCF_000162095@575588@1|WP_080547876.1|1	897	flps_SINGLE_{G}	20	853	NA	Y
ComC#WP_085940514.1|GCF_000162095@575588@1|WP_080547876.1|1	WP_085940514.1|GCF_000162095@575588@1|WP_080547876.1|1	897	seg_low_complexity_regions	589	599	0.0598	Y
ComC#WP_085940514.1|GCF_000162115@575589@1|WP_039900926.1|1	WP_085940514.1|GCF_000737145@575584@1|WP_085940514.1	1252	pfam_Neisseria_PilC	652	950	0.2761	Y
ComC#WP_085940514.1|GCF_000162115@575589@1|WP_039900926.1|1	WP_085940514.1|GCF_000737145@575584@1|WP_085940514.1	1252	pfam_VWA_2	19	140	NA	N
ComC#WP_085940514.1|GCF_000162115@575589@1|WP_039900926.1|1	WP_085940514.1|GCF_000737145@575584@1|WP_085940514.1	1252	smart_VWA	16	137	0.5522	Y
ComC#WP_085940514.1|GCF_000162115@575589@1|WP_039900926.1|1	WP_085940514.1|GCF_000737145@575584@1|WP_085940514.1	1252	smart_PQQ	684	712	NA	N
ComC#WP_085940514.1|GCF_000162115@575589@1|WP_039900926.1|1	WP_085940514.1|GCF_000737145@575584@1|WP_085940514.1	1252	smart_PQQ	854	877	NA	N
ComC#WP_085940514.1|GCF_000162115@575589@1|WP_039900926.1|1	WP_085940514.1|GCF_000737145@575584@1|WP_085940514.1	1252	flps_SINGLE_{N}	31	1231	0.1104	Y
ComC#WP_085940514.1|GCF_000162115@575589@1|WP_039900926.1|1	WP_085940514.1|GCF_000737145@575584@1|WP_085940514.1	1252	seg_low_complexity_regions	117	126	0.0613	Y
ComC#WP_085940514.1|GCF_000162115@575589@1|WP_039900926.1|1	WP_085940514.1|GCF_000737145@575584@1|WP_085940514.1	1252	seg_low_complexity_regions	180	191	0.0613	Y
ComC#WP_085940514.1|GCF_000162115@575589@1|WP_039900926.1|1	WP_085940514.1|GCF_000737145@575584@1|WP_085940514.1	1252	seg_low_complexity_regions	207	216	0.0613	Y
ComC#WP_085940514.1|GCF_000162115@575589@1|WP_039900926.1|1	WP_085940514.1|GCF_000737145@575584@1|WP_085940514.1	1252	seg_low_complexity_regions	347	361	0.0613	Y
ComC#WP_085940514.1|GCF_000162115@575589@1|WP_039900926.1|1	WP_085940514.1|GCF_000737145@575584@1|WP_085940514.1	1252	seg_low_complexity_regions	774	786	0.0613	Y
ComC#WP_085940514.1|GCF_000162115@575589@1|WP_039900926.1|1	WP_085940514.1|GCF_000162115@575589@1|WP_039900926.1|1	1262	pfam_Neisseria_PilC	716	1086	0.2761	Y
ComC#WP_085940514.1|GCF_000162115@575589@1|WP_039900926.1|1	WP_085940514.1|GCF_000162115@575589@1|WP_039900926.1|1	1262	smart_PQQ	740	770	NA	N
ComC#WP_085940514.1|GCF_000162115@575589@1|WP_039900926.1|1	WP_085940514.1|GCF_000162115@575589@1|WP_039900926.1|1	1262	smart_PQQ	913	934	NA	N
ComC#WP_085940514.1|GCF_000162115@575589@1|WP_039900926.1|1	WP_085940514.1|GCF_000162115@575589@1|WP_039900926.1|1	1262	flps_SINGLE_{N}	356	667	0.1104	Y
ComC#WP_085940514.1|GCF_000162115@575589@1|WP_039900926.1|1	WP_085940514.1|GCF_000162115@575589@1|WP_039900926.1|1	1262	seg_low_complexity_regions	47	62	0.0613	Y
ComC#WP_085940514.1|GCF_000162115@575589@1|WP_039900926.1|1	WP_085940514.1|GCF_000162115@575589@1|WP_039900926.1|1	1262	seg_low_complexity_regions	68	79	0.0613	Y
ComC#WP_085940514.1|GCF_000162115@575589@1|WP_039900926.1|1	WP_085940514.1|GCF_000162115@575589@1|WP_039900926.1|1	1262	seg_low_complexity_regions	80	93	0.0613	Y
ComC#WP_085940514.1|GCF_000162115@575589@1|WP_039900926.1|1	WP_085940514.1|GCF_000162115@575589@1|WP_039900926.1|1	1262	seg_low_complexity_regions	196	216	0.0613	Y
ComC#WP_085940514.1|GCF_000162115@575589@1|WP_039900926.1|1	WP_085940514.1|GCF_000162115@575589@1|WP_039900926.1|1	1262	seg_low_complexity_regions	409	429	0.0613	Y
ComC#WP_085940514.1|GCF_000162115@575589@1|WP_039900926.1|1	WP_085940514.1|GCF_000162115@575589@1|WP_039900926.1|1	1262	seg_low_complexity_regions	807	821	0.0613	Y
ComC#WP_085940514.1|GCF_000162115@575589@1|WP_039900926.1|1	WP_085940514.1|GCF_000162115@575589@1|WP_039900926.1|1	1262	signalp_SIGNALP	1	24	NA	Y
ComC#WP_085940514.1|GCF_000163355@525243@2|WP_085940658.1|1	WP_085940514.1|GCF_000737145@575584@1|WP_085940514.1	1252	pfam_Neisseria_PilC	652	950	0.3814	Y
ComC#WP_085940514.1|GCF_000163355@525243@2|WP_085940658.1|1	WP_085940514.1|GCF_000737145@575584@1|WP_085940514.1	1252	pfam_VWA_2	19	140	NA	N
ComC#WP_085940514.1|GCF_000163355@525243@2|WP_085940658.1|1	WP_085940514.1|GCF_000737145@575584@1|WP_085940514.1	1252	smart_VWA	16	137	0.3814	Y
ComC#WP_085940514.1|GCF_000163355@525243@2|WP_085940658.1|1	WP_085940514.1|GCF_000737145@575584@1|WP_085940514.1	1252	smart_PQQ	684	712	NA	N
ComC#WP_085940514.1|GCF_000163355@525243@2|WP_085940658.1|1	WP_085940514.1|GCF_000737145@575584@1|WP_085940514.1	1252	smart_PQQ	854	877	NA	N
ComC#WP_085940514.1|GCF_000163355@525243@2|WP_085940658.1|1	WP_085940514.1|GCF_000737145@575584@1|WP_085940514.1	1252	flps_SINGLE_{N}	31	1231	0.1526	Y
ComC#WP_085940514.1|GCF_000163355@525243@2|WP_085940658.1|1	WP_085940514.1|GCF_000737145@575584@1|WP_085940514.1	1252	seg_low_complexity_regions	117	126	0.0847	Y
ComC#WP_085940514.1|GCF_000163355@525243@2|WP_085940658.1|1	WP_085940514.1|GCF_000737145@575584@1|WP_085940514.1	1252	seg_low_complexity_regions	180	191	0.0847	Y
ComC#WP_085940514.1|GCF_000163355@525243@2|WP_085940658.1|1	WP_085940514.1|GCF_000737145@575584@1|WP_085940514.1	1252	seg_low_complexity_regions	207	216	0.0847	Y
ComC#WP_085940514.1|GCF_000163355@525243@2|WP_085940658.1|1	WP_085940514.1|GCF_000737145@575584@1|WP_085940514.1	1252	seg_low_complexity_regions	347	361	0.0847	Y
ComC#WP_085940514.1|GCF_000163355@525243@2|WP_085940658.1|1	WP_085940514.1|GCF_000737145@575584@1|WP_085940514.1	1252	seg_low_complexity_regions	774	786	0.0847	Y
ComC#WP_085940514.1|GCF_000163355@525243@2|WP_085940658.1|1	WP_085940514.1|GCF_000163355@525243@2|WP_085940658.1|1	1252	pfam_Neisseria_PilC	652	950	0.3814	Y
ComC#WP_085940514.1|GCF_000163355@525243@2|WP_085940658.1|1	WP_085940514.1|GCF_000163355@525243@2|WP_085940658.1|1	1252	pfam_VWA_2	19	140	NA	N
ComC#WP_085940514.1|GCF_000163355@525243@2|WP_085940658.1|1	WP_085940514.1|GCF_000163355@525243@2|WP_085940658.1|1	1252	smart_VWA	16	137	0.3814	Y
ComC#WP_085940514.1|GCF_000163355@525243@2|WP_085940658.1|1	WP_085940514.1|GCF_000163355@525243@2|WP_085940658.1|1	1252	smart_PQQ	684	712	NA	N
ComC#WP_085940514.1|GCF_000163355@525243@2|WP_085940658.1|1	WP_085940514.1|GCF_000163355@525243@2|WP_085940658.1|1	1252	smart_PQQ	854	877	NA	N
ComC#WP_085940514.1|GCF_000163355@525243@2|WP_085940658.1|1	WP_085940514.1|GCF_000163355@525243@2|WP_085940658.1|1	1252	flps_SINGLE_{N}	31	1229	0.1526	Y
ComC#WP_085940514.1|GCF_000163355@525243@2|WP_085940658.1|1	WP_085940514.1|GCF_000163355@525243@2|WP_085940658.1|1	1252	seg_low_complexity_regions	117	126	0.0847	Y
ComC#WP_085940514.1|GCF_000163355@525243@2|WP_085940658.1|1	WP_085940514.1|GCF_000163355@525243@2|WP_085940658.1|1	1252	seg_low_complexity_regions	180	191	0.0847	Y
ComC#WP_085940514.1|GCF_000163355@525243@2|WP_085940658.1|1	WP_085940514.1|GCF_000163355@525243@2|WP_085940658.1|1	1252	seg_low_complexity_regions	207	216	0.0847	Y
ComC#WP_085940514.1|GCF_000163355@525243@2|WP_085940658.1|1	WP_085940514.1|GCF_000163355@525243@2|WP_085940658.1|1	1252	seg_low_complexity_regions	774	786	0.0847	Y
ComC#WP_085940514.1|GCF_000163395@525242@2|WP_085916957.1|1	WP_085940514.1|GCF_000737145@575584@1|WP_085940514.1	1252	pfam_Neisseria_PilC	652	950	NA	N
ComC#WP_085940514.1|GCF_000163395@525242@2|WP_085916957.1|1	WP_085940514.1|GCF_000737145@575584@1|WP_085940514.1	1252	pfam_VWA_2	19	140	NA	N
ComC#WP_085940514.1|GCF_000163395@525242@2|WP_085916957.1|1	WP_085940514.1|GCF_000737145@575584@1|WP_085940514.1	1252	smart_VWA	16	137	0.4369	Y
ComC#WP_085940514.1|GCF_000163395@525242@2|WP_085916957.1|1	WP_085940514.1|GCF_000737145@575584@1|WP_085940514.1	1252	smart_PQQ	684	712	0.2912	Y
ComC#WP_085940514.1|GCF_000163395@525242@2|WP_085916957.1|1	WP_085940514.1|GCF_000737145@575584@1|WP_085940514.1	1252	smart_PQQ	854	877	0.2912	Y
ComC#WP_085940514.1|GCF_000163395@525242@2|WP_085916957.1|1	WP_085940514.1|GCF_000737145@575584@1|WP_085940514.1	1252	flps_SINGLE_{N}	31	1231	0.1748	Y
ComC#WP_085940514.1|GCF_000163395@525242@2|WP_085916957.1|1	WP_085940514.1|GCF_000737145@575584@1|WP_085940514.1	1252	seg_low_complexity_regions	117	126	0.0971	Y
ComC#WP_085940514.1|GCF_000163395@525242@2|WP_085916957.1|1	WP_085940514.1|GCF_000737145@575584@1|WP_085940514.1	1252	seg_low_complexity_regions	180	191	0.0971	Y
ComC#WP_085940514.1|GCF_000163395@525242@2|WP_085916957.1|1	WP_085940514.1|GCF_000737145@575584@1|WP_085940514.1	1252	seg_low_complexity_regions	207	216	0.0971	Y
ComC#WP_085940514.1|GCF_000163395@525242@2|WP_085916957.1|1	WP_085940514.1|GCF_000737145@575584@1|WP_085940514.1	1252	seg_low_complexity_regions	347	361	0.0971	Y
ComC#WP_085940514.1|GCF_000163395@525242@2|WP_085916957.1|1	WP_085940514.1|GCF_000737145@575584@1|WP_085940514.1	1252	seg_low_complexity_regions	774	786	0.0971	Y
ComC#WP_085940514.1|GCF_000163395@525242@2|WP_085916957.1|1	WP_085940514.1|GCF_000163395@525242@2|WP_085916957.1|1	1252	pfam_Neisseria_PilC	652	950	NA	N
ComC#WP_085940514.1|GCF_000163395@525242@2|WP_085916957.1|1	WP_085940514.1|GCF_000163395@525242@2|WP_085916957.1|1	1252	pfam_VWA_2	19	140	NA	N
ComC#WP_085940514.1|GCF_000163395@525242@2|WP_085916957.1|1	WP_085940514.1|GCF_000163395@525242@2|WP_085916957.1|1	1252	smart_VWA	16	137	0.4369	Y
ComC#WP_085940514.1|GCF_000163395@525242@2|WP_085916957.1|1	WP_085940514.1|GCF_000163395@525242@2|WP_085916957.1|1	1252	smart_PQQ	684	712	0.2912	Y
ComC#WP_085940514.1|GCF_000163395@525242@2|WP_085916957.1|1	WP_085940514.1|GCF_000163395@525242@2|WP_085916957.1|1	1252	smart_PQQ	854	877	0.2912	Y
ComC#WP_085940514.1|GCF_000163395@525242@2|WP_085916957.1|1	WP_085940514.1|GCF_000163395@525242@2|WP_085916957.1|1	1252	flps_SINGLE_{N}	31	1231	0.1748	Y
ComC#WP_085940514.1|GCF_000163395@525242@2|WP_085916957.1|1	WP_085940514.1|GCF_000163395@525242@2|WP_085916957.1|1	1252	seg_low_complexity_regions	117	126	0.0971	Y
ComC#WP_085940514.1|GCF_000163395@525242@2|WP_085916957.1|1	WP_085940514.1|GCF_000163395@525242@2|WP_085916957.1|1	1252	seg_low_complexity_regions	180	191	0.0971	Y
ComC#WP_085940514.1|GCF_000163395@525242@2|WP_085916957.1|1	WP_085940514.1|GCF_000163395@525242@2|WP_085916957.1|1	1252	seg_low_complexity_regions	207	216	0.0971	Y
ComC#WP_085940514.1|GCF_000163395@525242@2|WP_085916957.1|1	WP_085940514.1|GCF_000163395@525242@2|WP_085916957.1|1	1252	seg_low_complexity_regions	347	361	0.0971	Y
ComC#WP_085940514.1|GCF_000163395@525242@2|WP_085916957.1|1	WP_085940514.1|GCF_000163395@525242@2|WP_085916957.1|1	1252	seg_low_complexity_regions	774	786	0.0971	Y
ComC#WP_085940514.1|GCF_000163375@592014@2|WP_085940658.1|1	WP_085940514.1|GCF_000737145@575584@1|WP_085940514.1	1252	pfam_Neisseria_PilC	652	950	0.3814	Y
ComC#WP_085940514.1|GCF_000163375@592014@2|WP_085940658.1|1	WP_085940514.1|GCF_000737145@575584@1|WP_085940514.1	1252	pfam_VWA_2	19	140	NA	N
ComC#WP_085940514.1|GCF_000163375@592014@2|WP_085940658.1|1	WP_085940514.1|GCF_000737145@575584@1|WP_085940514.1	1252	smart_VWA	16	137	0.3814	Y
ComC#WP_085940514.1|GCF_000163375@592014@2|WP_085940658.1|1	WP_085940514.1|GCF_000737145@575584@1|WP_085940514.1	1252	smart_PQQ	684	712	NA	N
ComC#WP_085940514.1|GCF_000163375@592014@2|WP_085940658.1|1	WP_085940514.1|GCF_000737145@575584@1|WP_085940514.1	1252	smart_PQQ	854	877	NA	N
ComC#WP_085940514.1|GCF_000163375@592014@2|WP_085940658.1|1	WP_085940514.1|GCF_000737145@575584@1|WP_085940514.1	1252	flps_SINGLE_{N}	31	1231	0.1526	Y
ComC#WP_085940514.1|GCF_000163375@592014@2|WP_085940658.1|1	WP_085940514.1|GCF_000737145@575584@1|WP_085940514.1	1252	seg_low_complexity_regions	117	126	0.0847	Y
ComC#WP_085940514.1|GCF_000163375@592014@2|WP_085940658.1|1	WP_085940514.1|GCF_000737145@575584@1|WP_085940514.1	1252	seg_low_complexity_regions	180	191	0.0847	Y
ComC#WP_085940514.1|GCF_000163375@592014@2|WP_085940658.1|1	WP_085940514.1|GCF_000737145@575584@1|WP_085940514.1	1252	seg_low_complexity_regions	207	216	0.0847	Y
ComC#WP_085940514.1|GCF_000163375@592014@2|WP_085940658.1|1	WP_085940514.1|GCF_000737145@575584@1|WP_085940514.1	1252	seg_low_complexity_regions	347	361	0.0847	Y
ComC#WP_085940514.1|GCF_000163375@592014@2|WP_085940658.1|1	WP_085940514.1|GCF_000737145@575584@1|WP_085940514.1	1252	seg_low_complexity_regions	774	786	0.0847	Y
ComC#WP_085940514.1|GCF_000163375@592014@2|WP_085940658.1|1	WP_085940514.1|GCF_000163375@592014@2|WP_085940658.1|1	1252	pfam_Neisseria_PilC	652	950	0.3814	Y
ComC#WP_085940514.1|GCF_000163375@592014@2|WP_085940658.1|1	WP_085940514.1|GCF_000163375@592014@2|WP_085940658.1|1	1252	pfam_VWA_2	19	140	NA	N
ComC#WP_085940514.1|GCF_000163375@592014@2|WP_085940658.1|1	WP_085940514.1|GCF_000163375@592014@2|WP_085940658.1|1	1252	smart_VWA	16	137	0.3814	Y
ComC#WP_085940514.1|GCF_000163375@592014@2|WP_085940658.1|1	WP_085940514.1|GCF_000163375@592014@2|WP_085940658.1|1	1252	smart_PQQ	684	712	NA	N
ComC#WP_085940514.1|GCF_000163375@592014@2|WP_085940658.1|1	WP_085940514.1|GCF_000163375@592014@2|WP_085940658.1|1	1252	smart_PQQ	854	877	NA	N
ComC#WP_085940514.1|GCF_000163375@592014@2|WP_085940658.1|1	WP_085940514.1|GCF_000163375@592014@2|WP_085940658.1|1	1252	flps_SINGLE_{N}	31	1229	0.1526	Y
ComC#WP_085940514.1|GCF_000163375@592014@2|WP_085940658.1|1	WP_085940514.1|GCF_000163375@592014@2|WP_085940658.1|1	1252	seg_low_complexity_regions	117	126	0.0847	Y
ComC#WP_085940514.1|GCF_000163375@592014@2|WP_085940658.1|1	WP_085940514.1|GCF_000163375@592014@2|WP_085940658.1|1	1252	seg_low_complexity_regions	180	191	0.0847	Y
ComC#WP_085940514.1|GCF_000163375@592014@2|WP_085940658.1|1	WP_085940514.1|GCF_000163375@592014@2|WP_085940658.1|1	1252	seg_low_complexity_regions	207	216	0.0847	Y
ComC#WP_085940514.1|GCF_000163375@592014@2|WP_085940658.1|1	WP_085940514.1|GCF_000163375@592014@2|WP_085940658.1|1	1252	seg_low_complexity_regions	774	786	0.0847	Y
ComC#WP_085940514.1|GCF_000164055@707232@1|WP_004641269.1|1	WP_085940514.1|GCF_000737145@575584@1|WP_085940514.1	1252	pfam_Neisseria_PilC	652	950	0.3814	Y
ComC#WP_085940514.1|GCF_000164055@707232@1|WP_004641269.1|1	WP_085940514.1|GCF_000737145@575584@1|WP_085940514.1	1252	pfam_VWA_2	19	140	NA	N
ComC#WP_085940514.1|GCF_000164055@707232@1|WP_004641269.1|1	WP_085940514.1|GCF_000737145@575584@1|WP_085940514.1	1252	smart_VWA	16	137	0.3814	Y
ComC#WP_085940514.1|GCF_000164055@707232@1|WP_004641269.1|1	WP_085940514.1|GCF_000737145@575584@1|WP_085940514.1	1252	smart_PQQ	684	712	NA	N
ComC#WP_085940514.1|GCF_000164055@707232@1|WP_004641269.1|1	WP_085940514.1|GCF_000737145@575584@1|WP_085940514.1	1252	smart_PQQ	854	877	NA	N
ComC#WP_085940514.1|GCF_000164055@707232@1|WP_004641269.1|1	WP_085940514.1|GCF_000737145@575584@1|WP_085940514.1	1252	flps_SINGLE_{N}	31	1231	0.1526	Y
ComC#WP_085940514.1|GCF_000164055@707232@1|WP_004641269.1|1	WP_085940514.1|GCF_000737145@575584@1|WP_085940514.1	1252	seg_low_complexity_regions	117	126	0.0847	Y
ComC#WP_085940514.1|GCF_000164055@707232@1|WP_004641269.1|1	WP_085940514.1|GCF_000737145@575584@1|WP_085940514.1	1252	seg_low_complexity_regions	180	191	0.0847	Y
ComC#WP_085940514.1|GCF_000164055@707232@1|WP_004641269.1|1	WP_085940514.1|GCF_000737145@575584@1|WP_085940514.1	1252	seg_low_complexity_regions	207	216	0.0847	Y
ComC#WP_085940514.1|GCF_000164055@707232@1|WP_004641269.1|1	WP_085940514.1|GCF_000737145@575584@1|WP_085940514.1	1252	seg_low_complexity_regions	347	361	0.0847	Y
ComC#WP_085940514.1|GCF_000164055@707232@1|WP_004641269.1|1	WP_085940514.1|GCF_000737145@575584@1|WP_085940514.1	1252	seg_low_complexity_regions	774	786	0.0847	Y
ComC#WP_085940514.1|GCF_000164055@707232@1|WP_004641269.1|1	WP_085940514.1|GCF_000164055@707232@1|WP_004641269.1|1	1336	pfam_Neisseria_PilC	764	1165	0.3814	Y
ComC#WP_085940514.1|GCF_000164055@707232@1|WP_004641269.1|1	WP_085940514.1|GCF_000164055@707232@1|WP_004641269.1|1	1336	smart_PQQ	778	804	NA	N
ComC#WP_085940514.1|GCF_000164055@707232@1|WP_004641269.1|1	WP_085940514.1|GCF_000164055@707232@1|WP_004641269.1|1	1336	smart_PQQ	965	989	NA	N
ComC#WP_085940514.1|GCF_000164055@707232@1|WP_004641269.1|1	WP_085940514.1|GCF_000164055@707232@1|WP_004641269.1|1	1336	flps_SINGLE_{G}	62	1320	NA	Y
ComC#WP_085940514.1|GCF_000164055@707232@1|WP_004641269.1|1	WP_085940514.1|GCF_000164055@707232@1|WP_004641269.1|1	1336	flps_SINGLE_{N}	211	1067	0.1526	Y
ComC#WP_085940514.1|GCF_000164055@707232@1|WP_004641269.1|1	WP_085940514.1|GCF_000164055@707232@1|WP_004641269.1|1	1336	seg_low_complexity_regions	81	95	0.0847	Y
ComC#WP_085940514.1|GCF_000164055@707232@1|WP_004641269.1|1	WP_085940514.1|GCF_000164055@707232@1|WP_004641269.1|1	1336	seg_low_complexity_regions	687	700	0.0847	Y
ComC#WP_085940514.1|GCF_000164055@707232@1|WP_004641269.1|1	WP_085940514.1|GCF_000164055@707232@1|WP_004641269.1|1	1336	seg_low_complexity_regions	944	958	0.0847	Y
ComC#WP_085940514.1|GCF_000164055@707232@1|WP_004641269.1|1	WP_085940514.1|GCF_000164055@707232@1|WP_004641269.1|1	1336	seg_low_complexity_regions	1279	1298	0.0847	Y
ComC#WP_085940514.1|GCF_000164055@707232@1|WP_004641269.1|1	WP_085940514.1|GCF_000164055@707232@1|WP_004641269.1|1	1336	seg_low_complexity_regions	1309	1320	0.0847	Y
ComC#WP_085940514.1|GCF_000164055@707232@1|WP_004641269.1|1	WP_085940514.1|GCF_000164055@707232@1|WP_004641269.1|1	1336	tmhmm_transmembrane	13	35	NA	Y
ComC#WP_085940514.1|GCF_000175675@596318@1|WP_005405237.1|1	WP_085940514.1|GCF_000737145@575584@1|WP_085940514.1	1252	pfam_Neisseria_PilC	652	950	0.3813	Y
ComC#WP_085940514.1|GCF_000175675@596318@1|WP_005405237.1|1	WP_085940514.1|GCF_000737145@575584@1|WP_085940514.1	1252	pfam_VWA_2	19	140	NA	N
ComC#WP_085940514.1|GCF_000175675@596318@1|WP_005405237.1|1	WP_085940514.1|GCF_000737145@575584@1|WP_085940514.1	1252	smart_VWA	16	137	0.3813	Y
ComC#WP_085940514.1|GCF_000175675@596318@1|WP_005405237.1|1	WP_085940514.1|GCF_000737145@575584@1|WP_085940514.1	1252	smart_PQQ	684	712	NA	N
ComC#WP_085940514.1|GCF_000175675@596318@1|WP_005405237.1|1	WP_085940514.1|GCF_000737145@575584@1|WP_085940514.1	1252	smart_PQQ	854	877	NA	N
ComC#WP_085940514.1|GCF_000175675@596318@1|WP_005405237.1|1	WP_085940514.1|GCF_000737145@575584@1|WP_085940514.1	1252	flps_SINGLE_{N}	31	1231	0.1525	Y
ComC#WP_085940514.1|GCF_000175675@596318@1|WP_005405237.1|1	WP_085940514.1|GCF_000737145@575584@1|WP_085940514.1	1252	seg_low_complexity_regions	117	126	0.0848	Y
ComC#WP_085940514.1|GCF_000175675@596318@1|WP_005405237.1|1	WP_085940514.1|GCF_000737145@575584@1|WP_085940514.1	1252	seg_low_complexity_regions	180	191	0.0848	Y
ComC#WP_085940514.1|GCF_000175675@596318@1|WP_005405237.1|1	WP_085940514.1|GCF_000737145@575584@1|WP_085940514.1	1252	seg_low_complexity_regions	207	216	0.0848	Y
ComC#WP_085940514.1|GCF_000175675@596318@1|WP_005405237.1|1	WP_085940514.1|GCF_000737145@575584@1|WP_085940514.1	1252	seg_low_complexity_regions	347	361	0.0848	Y
ComC#WP_085940514.1|GCF_000175675@596318@1|WP_005405237.1|1	WP_085940514.1|GCF_000737145@575584@1|WP_085940514.1	1252	seg_low_complexity_regions	774	786	0.0848	Y
ComC#WP_085940514.1|GCF_000175675@596318@1|WP_005405237.1|1	WP_085940514.1|GCF_000175675@596318@1|WP_005405237.1|1	1306	pfam_Neisseria_PilC	770	1148	0.3813	Y
ComC#WP_085940514.1|GCF_000175675@596318@1|WP_005405237.1|1	WP_085940514.1|GCF_000175675@596318@1|WP_005405237.1|1	1306	pfam_VWA_2	47	169	NA	N
ComC#WP_085940514.1|GCF_000175675@596318@1|WP_005405237.1|1	WP_085940514.1|GCF_000175675@596318@1|WP_005405237.1|1	1306	smart_VWA	44	116	0.3813	Y
ComC#WP_085940514.1|GCF_000175675@596318@1|WP_005405237.1|1	WP_085940514.1|GCF_000175675@596318@1|WP_005405237.1|1	1306	flps_SINGLE_{S}	145	300	NA	Y
ComC#WP_085940514.1|GCF_000175675@596318@1|WP_005405237.1|1	WP_085940514.1|GCF_000175675@596318@1|WP_005405237.1|1	1306	flps_SINGLE_{N}	138	1186	0.1525	Y
ComC#WP_085940514.1|GCF_000175675@596318@1|WP_005405237.1|1	WP_085940514.1|GCF_000175675@596318@1|WP_005405237.1|1	1306	flps_SINGLE_{T}	131	481	NA	Y
ComC#WP_085940514.1|GCF_000175675@596318@1|WP_005405237.1|1	WP_085940514.1|GCF_000175675@596318@1|WP_005405237.1|1	1306	seg_low_complexity_regions	242	302	0.0848	Y
ComC#WP_085940514.1|GCF_000175675@596318@1|WP_005405237.1|1	WP_085940514.1|GCF_000175675@596318@1|WP_005405237.1|1	1306	seg_low_complexity_regions	311	322	0.0848	Y
ComC#WP_085940514.1|GCF_000175675@596318@1|WP_005405237.1|1	WP_085940514.1|GCF_000175675@596318@1|WP_005405237.1|1	1306	seg_low_complexity_regions	445	456	0.0848	Y
ComC#WP_085940514.1|GCF_000175675@596318@1|WP_005405237.1|1	WP_085940514.1|GCF_000175675@596318@1|WP_005405237.1|1	1306	seg_low_complexity_regions	608	619	0.0848	Y
ComC#WP_085940514.1|GCF_000173395@557601@1|WP_000768962.1|1	WP_085940514.1|GCF_000737145@575584@1|WP_085940514.1	1252	pfam_Neisseria_PilC	652	950	0.3814	Y
ComC#WP_085940514.1|GCF_000173395@557601@1|WP_000768962.1|1	WP_085940514.1|GCF_000737145@575584@1|WP_085940514.1	1252	pfam_VWA_2	19	140	NA	N
ComC#WP_085940514.1|GCF_000173395@557601@1|WP_000768962.1|1	WP_085940514.1|GCF_000737145@575584@1|WP_085940514.1	1252	smart_VWA	16	137	0.3814	Y
ComC#WP_085940514.1|GCF_000173395@557601@1|WP_000768962.1|1	WP_085940514.1|GCF_000737145@575584@1|WP_085940514.1	1252	smart_PQQ	684	712	NA	N
ComC#WP_085940514.1|GCF_000173395@557601@1|WP_000768962.1|1	WP_085940514.1|GCF_000737145@575584@1|WP_085940514.1	1252	smart_PQQ	854	877	NA	N
ComC#WP_085940514.1|GCF_000173395@557601@1|WP_000768962.1|1	WP_085940514.1|GCF_000737145@575584@1|WP_085940514.1	1252	flps_SINGLE_{N}	31	1231	0.1526	Y
ComC#WP_085940514.1|GCF_000173395@557601@1|WP_000768962.1|1	WP_085940514.1|GCF_000737145@575584@1|WP_085940514.1	1252	seg_low_complexity_regions	117	126	0.0847	Y
ComC#WP_085940514.1|GCF_000173395@557601@1|WP_000768962.1|1	WP_085940514.1|GCF_000737145@575584@1|WP_085940514.1	1252	seg_low_complexity_regions	180	191	0.0847	Y
ComC#WP_085940514.1|GCF_000173395@557601@1|WP_000768962.1|1	WP_085940514.1|GCF_000737145@575584@1|WP_085940514.1	1252	seg_low_complexity_regions	207	216	0.0847	Y
ComC#WP_085940514.1|GCF_000173395@557601@1|WP_000768962.1|1	WP_085940514.1|GCF_000737145@575584@1|WP_085940514.1	1252	seg_low_complexity_regions	347	361	0.0847	Y
ComC#WP_085940514.1|GCF_000173395@557601@1|WP_000768962.1|1	WP_085940514.1|GCF_000737145@575584@1|WP_085940514.1	1252	seg_low_complexity_regions	774	786	0.0847	Y
ComC#WP_085940514.1|GCF_000173395@557601@1|WP_000768962.1|1	WP_085940514.1|GCF_000173395@557601@1|WP_000768962.1|1	1284	pfam_Neisseria_PilC	684	985	0.3814	Y
ComC#WP_085940514.1|GCF_000173395@557601@1|WP_000768962.1|1	WP_085940514.1|GCF_000173395@557601@1|WP_000768962.1|1	1284	pfam_VWA_2	51	172	NA	N
ComC#WP_085940514.1|GCF_000173395@557601@1|WP_000768962.1|1	WP_085940514.1|GCF_000173395@557601@1|WP_000768962.1|1	1284	smart_VWA	48	169	0.3814	Y
ComC#WP_085940514.1|GCF_000173395@557601@1|WP_000768962.1|1	WP_085940514.1|GCF_000173395@557601@1|WP_000768962.1|1	1284	smart_PQQ	716	744	NA	N
ComC#WP_085940514.1|GCF_000173395@557601@1|WP_000768962.1|1	WP_085940514.1|GCF_000173395@557601@1|WP_000768962.1|1	1284	smart_PQQ	886	909	NA	N
ComC#WP_085940514.1|GCF_000173395@557601@1|WP_000768962.1|1	WP_085940514.1|GCF_000173395@557601@1|WP_000768962.1|1	1284	flps_SINGLE_{N}	64	1263	0.1526	Y
ComC#WP_085940514.1|GCF_000173395@557601@1|WP_000768962.1|1	WP_085940514.1|GCF_000173395@557601@1|WP_000768962.1|1	1284	flps_SINGLE_{S}	19	848	NA	Y
ComC#WP_085940514.1|GCF_000173395@557601@1|WP_000768962.1|1	WP_085940514.1|GCF_000173395@557601@1|WP_000768962.1|1	1284	seg_low_complexity_regions	2	13	0.0847	Y
ComC#WP_085940514.1|GCF_000173395@557601@1|WP_000768962.1|1	WP_085940514.1|GCF_000173395@557601@1|WP_000768962.1|1	1284	seg_low_complexity_regions	149	158	0.0847	Y
ComC#WP_085940514.1|GCF_000173395@557601@1|WP_000768962.1|1	WP_085940514.1|GCF_000173395@557601@1|WP_000768962.1|1	1284	seg_low_complexity_regions	212	223	0.0847	Y
ComC#WP_085940514.1|GCF_000173395@557601@1|WP_000768962.1|1	WP_085940514.1|GCF_000173395@557601@1|WP_000768962.1|1	1284	seg_low_complexity_regions	239	248	0.0847	Y
ComC#WP_085940514.1|GCF_000173395@557601@1|WP_000768962.1|1	WP_085940514.1|GCF_000173395@557601@1|WP_000768962.1|1	1284	seg_low_complexity_regions	379	393	0.0847	Y
ComC#WP_085940514.1|GCF_000173395@557601@1|WP_000768962.1|1	WP_085940514.1|GCF_000173395@557601@1|WP_000768962.1|1	1284	seg_low_complexity_regions	806	818	0.0847	Y
ComC#WP_085940514.1|GCF_000173395@557601@1|WP_000768962.1|1	WP_085940514.1|GCF_000173395@557601@1|WP_000768962.1|1	1284	seg_low_complexity_regions	911	922	0.0847	Y
ComC#WP_085940514.1|GCF_000173395@557601@1|WP_000768962.1|1	WP_085940514.1|GCF_000173395@557601@1|WP_000768962.1|1	1284	tmhmm_transmembrane	13	35	NA	Y
ComC#WP_085940514.1|GCF_000177695@710094@1|WP_000768943.1|1	WP_085940514.1|GCF_000737145@575584@1|WP_085940514.1	1252	pfam_Neisseria_PilC	652	950	0.3814	Y
ComC#WP_085940514.1|GCF_000177695@710094@1|WP_000768943.1|1	WP_085940514.1|GCF_000737145@575584@1|WP_085940514.1	1252	pfam_VWA_2	19	140	NA	N
ComC#WP_085940514.1|GCF_000177695@710094@1|WP_000768943.1|1	WP_085940514.1|GCF_000737145@575584@1|WP_085940514.1	1252	smart_VWA	16	137	0.3814	Y
ComC#WP_085940514.1|GCF_000177695@710094@1|WP_000768943.1|1	WP_085940514.1|GCF_000737145@575584@1|WP_085940514.1	1252	smart_PQQ	684	712	NA	N
ComC#WP_085940514.1|GCF_000177695@710094@1|WP_000768943.1|1	WP_085940514.1|GCF_000737145@575584@1|WP_085940514.1	1252	smart_PQQ	854	877	NA	N
ComC#WP_085940514.1|GCF_000177695@710094@1|WP_000768943.1|1	WP_085940514.1|GCF_000737145@575584@1|WP_085940514.1	1252	flps_SINGLE_{N}	31	1231	0.1526	Y
ComC#WP_085940514.1|GCF_000177695@710094@1|WP_000768943.1|1	WP_085940514.1|GCF_000737145@575584@1|WP_085940514.1	1252	seg_low_complexity_regions	117	126	0.0847	Y
ComC#WP_085940514.1|GCF_000177695@710094@1|WP_000768943.1|1	WP_085940514.1|GCF_000737145@575584@1|WP_085940514.1	1252	seg_low_complexity_regions	180	191	0.0847	Y
ComC#WP_085940514.1|GCF_000177695@710094@1|WP_000768943.1|1	WP_085940514.1|GCF_000737145@575584@1|WP_085940514.1	1252	seg_low_complexity_regions	207	216	0.0847	Y
ComC#WP_085940514.1|GCF_000177695@710094@1|WP_000768943.1|1	WP_085940514.1|GCF_000737145@575584@1|WP_085940514.1	1252	seg_low_complexity_regions	347	361	0.0847	Y
ComC#WP_085940514.1|GCF_000177695@710094@1|WP_000768943.1|1	WP_085940514.1|GCF_000737145@575584@1|WP_085940514.1	1252	seg_low_complexity_regions	774	786	0.0847	Y
ComC#WP_085940514.1|GCF_000177695@710094@1|WP_000768943.1|1	WP_085940514.1|GCF_000177695@710094@1|WP_000768943.1|1	1284	pfam_Neisseria_PilC	684	982	0.3814	Y
ComC#WP_085940514.1|GCF_000177695@710094@1|WP_000768943.1|1	WP_085940514.1|GCF_000177695@710094@1|WP_000768943.1|1	1284	pfam_VWA_2	51	172	NA	N
ComC#WP_085940514.1|GCF_000177695@710094@1|WP_000768943.1|1	WP_085940514.1|GCF_000177695@710094@1|WP_000768943.1|1	1284	smart_VWA	48	169	0.3814	Y
ComC#WP_085940514.1|GCF_000177695@710094@1|WP_000768943.1|1	WP_085940514.1|GCF_000177695@710094@1|WP_000768943.1|1	1284	smart_PQQ	716	744	NA	N
ComC#WP_085940514.1|GCF_000177695@710094@1|WP_000768943.1|1	WP_085940514.1|GCF_000177695@710094@1|WP_000768943.1|1	1284	smart_PQQ	886	909	NA	N
ComC#WP_085940514.1|GCF_000177695@710094@1|WP_000768943.1|1	WP_085940514.1|GCF_000177695@710094@1|WP_000768943.1|1	1284	flps_SINGLE_{N}	63	1261	0.1526	Y
ComC#WP_085940514.1|GCF_000177695@710094@1|WP_000768943.1|1	WP_085940514.1|GCF_000177695@710094@1|WP_000768943.1|1	1284	seg_low_complexity_regions	2	13	0.0847	Y
ComC#WP_085940514.1|GCF_000177695@710094@1|WP_000768943.1|1	WP_085940514.1|GCF_000177695@710094@1|WP_000768943.1|1	1284	seg_low_complexity_regions	149	158	0.0847	Y
ComC#WP_085940514.1|GCF_000177695@710094@1|WP_000768943.1|1	WP_085940514.1|GCF_000177695@710094@1|WP_000768943.1|1	1284	seg_low_complexity_regions	212	223	0.0847	Y
ComC#WP_085940514.1|GCF_000177695@710094@1|WP_000768943.1|1	WP_085940514.1|GCF_000177695@710094@1|WP_000768943.1|1	1284	seg_low_complexity_regions	239	248	0.0847	Y
ComC#WP_085940514.1|GCF_000177695@710094@1|WP_000768943.1|1	WP_085940514.1|GCF_000177695@710094@1|WP_000768943.1|1	1284	seg_low_complexity_regions	806	818	0.0847	Y
ComC#WP_085940514.1|GCF_000177695@710094@1|WP_000768943.1|1	WP_085940514.1|GCF_000177695@710094@1|WP_000768943.1|1	1284	tmhmm_transmembrane	13	35	NA	Y
ComC#WP_085940514.1|GCF_000177715@710095@1|WP_000768942.1|1	WP_085940514.1|GCF_000737145@575584@1|WP_085940514.1	1252	pfam_Neisseria_PilC	652	950	NA	N
ComC#WP_085940514.1|GCF_000177715@710095@1|WP_000768942.1|1	WP_085940514.1|GCF_000737145@575584@1|WP_085940514.1	1252	pfam_VWA_2	19	140	NA	N
ComC#WP_085940514.1|GCF_000177715@710095@1|WP_000768942.1|1	WP_085940514.1|GCF_000737145@575584@1|WP_085940514.1	1252	smart_VWA	16	137	0.4369	Y
ComC#WP_085940514.1|GCF_000177715@710095@1|WP_000768942.1|1	WP_085940514.1|GCF_000737145@575584@1|WP_085940514.1	1252	smart_PQQ	684	712	0.2914	Y
ComC#WP_085940514.1|GCF_000177715@710095@1|WP_000768942.1|1	WP_085940514.1|GCF_000737145@575584@1|WP_085940514.1	1252	smart_PQQ	854	877	0.2914	Y
ComC#WP_085940514.1|GCF_000177715@710095@1|WP_000768942.1|1	WP_085940514.1|GCF_000737145@575584@1|WP_085940514.1	1252	flps_SINGLE_{N}	31	1231	0.1747	Y
ComC#WP_085940514.1|GCF_000177715@710095@1|WP_000768942.1|1	WP_085940514.1|GCF_000737145@575584@1|WP_085940514.1	1252	seg_low_complexity_regions	117	126	0.097	Y
ComC#WP_085940514.1|GCF_000177715@710095@1|WP_000768942.1|1	WP_085940514.1|GCF_000737145@575584@1|WP_085940514.1	1252	seg_low_complexity_regions	180	191	0.097	Y
ComC#WP_085940514.1|GCF_000177715@710095@1|WP_000768942.1|1	WP_085940514.1|GCF_000737145@575584@1|WP_085940514.1	1252	seg_low_complexity_regions	207	216	0.097	Y
ComC#WP_085940514.1|GCF_000177715@710095@1|WP_000768942.1|1	WP_085940514.1|GCF_000737145@575584@1|WP_085940514.1	1252	seg_low_complexity_regions	347	361	0.097	Y
ComC#WP_085940514.1|GCF_000177715@710095@1|WP_000768942.1|1	WP_085940514.1|GCF_000737145@575584@1|WP_085940514.1	1252	seg_low_complexity_regions	774	786	0.097	Y
ComC#WP_085940514.1|GCF_000177715@710095@1|WP_000768942.1|1	WP_085940514.1|GCF_000177715@710095@1|WP_000768942.1|1	808	pfam_VWA_2	51	173	NA	N
ComC#WP_085940514.1|GCF_000177715@710095@1|WP_000768942.1|1	WP_085940514.1|GCF_000177715@710095@1|WP_000768942.1|1	808	smart_VWA	48	170	0.4369	Y
ComC#WP_085940514.1|GCF_000177715@710095@1|WP_000768942.1|1	WP_085940514.1|GCF_000177715@710095@1|WP_000768942.1|1	808	flps_SINGLE_{N}	63	712	0.1747	Y
ComC#WP_085940514.1|GCF_000177715@710095@1|WP_000768942.1|1	WP_085940514.1|GCF_000177715@710095@1|WP_000768942.1|1	808	seg_low_complexity_regions	2	13	0.097	Y
ComC#WP_085940514.1|GCF_000177715@710095@1|WP_000768942.1|1	WP_085940514.1|GCF_000177715@710095@1|WP_000768942.1|1	808	seg_low_complexity_regions	149	158	0.097	Y
ComC#WP_085940514.1|GCF_000177715@710095@1|WP_000768942.1|1	WP_085940514.1|GCF_000177715@710095@1|WP_000768942.1|1	808	seg_low_complexity_regions	212	223	0.097	Y
ComC#WP_085940514.1|GCF_000177715@710095@1|WP_000768942.1|1	WP_085940514.1|GCF_000177715@710095@1|WP_000768942.1|1	808	seg_low_complexity_regions	239	248	0.097	Y
ComC#WP_085940514.1|GCF_000177715@710095@1|WP_000768942.1|1	WP_085940514.1|GCF_000177715@710095@1|WP_000768942.1|1	808	tmhmm_transmembrane	13	35	NA	Y
ComC#WP_085940514.1|GCF_000177735@710096@1|WP_000768941.1|1	WP_085940514.1|GCF_000737145@575584@1|WP_085940514.1	1252	pfam_Neisseria_PilC	652	950	NA	N
ComC#WP_085940514.1|GCF_000177735@710096@1|WP_000768941.1|1	WP_085940514.1|GCF_000737145@575584@1|WP_085940514.1	1252	pfam_VWA_2	19	140	NA	N
ComC#WP_085940514.1|GCF_000177735@710096@1|WP_000768941.1|1	WP_085940514.1|GCF_000737145@575584@1|WP_085940514.1	1252	smart_VWA	16	137	0.4369	Y
ComC#WP_085940514.1|GCF_000177735@710096@1|WP_000768941.1|1	WP_085940514.1|GCF_000737145@575584@1|WP_085940514.1	1252	smart_PQQ	684	712	0.2914	Y
ComC#WP_085940514.1|GCF_000177735@710096@1|WP_000768941.1|1	WP_085940514.1|GCF_000737145@575584@1|WP_085940514.1	1252	smart_PQQ	854	877	0.2914	Y
ComC#WP_085940514.1|GCF_000177735@710096@1|WP_000768941.1|1	WP_085940514.1|GCF_000737145@575584@1|WP_085940514.1	1252	flps_SINGLE_{N}	31	1231	0.1747	Y
ComC#WP_085940514.1|GCF_000177735@710096@1|WP_000768941.1|1	WP_085940514.1|GCF_000737145@575584@1|WP_085940514.1	1252	seg_low_complexity_regions	117	126	0.097	Y
ComC#WP_085940514.1|GCF_000177735@710096@1|WP_000768941.1|1	WP_085940514.1|GCF_000737145@575584@1|WP_085940514.1	1252	seg_low_complexity_regions	180	191	0.097	Y
ComC#WP_085940514.1|GCF_000177735@710096@1|WP_000768941.1|1	WP_085940514.1|GCF_000737145@575584@1|WP_085940514.1	1252	seg_low_complexity_regions	207	216	0.097	Y
ComC#WP_085940514.1|GCF_000177735@710096@1|WP_000768941.1|1	WP_085940514.1|GCF_000737145@575584@1|WP_085940514.1	1252	seg_low_complexity_regions	347	361	0.097	Y
ComC#WP_085940514.1|GCF_000177735@710096@1|WP_000768941.1|1	WP_085940514.1|GCF_000737145@575584@1|WP_085940514.1	1252	seg_low_complexity_regions	774	786	0.097	Y
ComC#WP_085940514.1|GCF_000177735@710096@1|WP_000768941.1|1	WP_085940514.1|GCF_000177735@710096@1|WP_000768941.1|1	628	pfam_VWA_2	51	173	NA	N
ComC#WP_085940514.1|GCF_000177735@710096@1|WP_000768941.1|1	WP_085940514.1|GCF_000177735@710096@1|WP_000768941.1|1	628	smart_VWA	48	170	0.4369	Y
ComC#WP_085940514.1|GCF_000177735@710096@1|WP_000768941.1|1	WP_085940514.1|GCF_000177735@710096@1|WP_000768941.1|1	628	flps_SINGLE_{N}	63	540	0.1747	Y
ComC#WP_085940514.1|GCF_000177735@710096@1|WP_000768941.1|1	WP_085940514.1|GCF_000177735@710096@1|WP_000768941.1|1	628	seg_low_complexity_regions	2	13	0.097	Y
ComC#WP_085940514.1|GCF_000177735@710096@1|WP_000768941.1|1	WP_085940514.1|GCF_000177735@710096@1|WP_000768941.1|1	628	seg_low_complexity_regions	149	158	0.097	Y
ComC#WP_085940514.1|GCF_000177735@710096@1|WP_000768941.1|1	WP_085940514.1|GCF_000177735@710096@1|WP_000768941.1|1	628	seg_low_complexity_regions	212	223	0.097	Y
ComC#WP_085940514.1|GCF_000177735@710096@1|WP_000768941.1|1	WP_085940514.1|GCF_000177735@710096@1|WP_000768941.1|1	628	seg_low_complexity_regions	239	248	0.097	Y
ComC#WP_085940514.1|GCF_000177735@710096@1|WP_000768941.1|1	WP_085940514.1|GCF_000177735@710096@1|WP_000768941.1|1	628	tmhmm_transmembrane	13	35	NA	Y
ComC#WP_085940514.1|GCF_000184495@933264@1|WP_000768947.1|1	WP_085940514.1|GCF_000737145@575584@1|WP_085940514.1	1252	pfam_Neisseria_PilC	652	950	0.3814	Y
ComC#WP_085940514.1|GCF_000184495@933264@1|WP_000768947.1|1	WP_085940514.1|GCF_000737145@575584@1|WP_085940514.1	1252	pfam_VWA_2	19	140	NA	N
ComC#WP_085940514.1|GCF_000184495@933264@1|WP_000768947.1|1	WP_085940514.1|GCF_000737145@575584@1|WP_085940514.1	1252	smart_VWA	16	137	0.3814	Y
ComC#WP_085940514.1|GCF_000184495@933264@1|WP_000768947.1|1	WP_085940514.1|GCF_000737145@575584@1|WP_085940514.1	1252	smart_PQQ	684	712	NA	N
ComC#WP_085940514.1|GCF_000184495@933264@1|WP_000768947.1|1	WP_085940514.1|GCF_000737145@575584@1|WP_085940514.1	1252	smart_PQQ	854	877	NA	N
ComC#WP_085940514.1|GCF_000184495@933264@1|WP_000768947.1|1	WP_085940514.1|GCF_000737145@575584@1|WP_085940514.1	1252	flps_SINGLE_{N}	31	1231	0.1526	Y
ComC#WP_085940514.1|GCF_000184495@933264@1|WP_000768947.1|1	WP_085940514.1|GCF_000737145@575584@1|WP_085940514.1	1252	seg_low_complexity_regions	117	126	0.0847	Y
ComC#WP_085940514.1|GCF_000184495@933264@1|WP_000768947.1|1	WP_085940514.1|GCF_000737145@575584@1|WP_085940514.1	1252	seg_low_complexity_regions	180	191	0.0847	Y
ComC#WP_085940514.1|GCF_000184495@933264@1|WP_000768947.1|1	WP_085940514.1|GCF_000737145@575584@1|WP_085940514.1	1252	seg_low_complexity_regions	207	216	0.0847	Y
ComC#WP_085940514.1|GCF_000184495@933264@1|WP_000768947.1|1	WP_085940514.1|GCF_000737145@575584@1|WP_085940514.1	1252	seg_low_complexity_regions	347	361	0.0847	Y
ComC#WP_085940514.1|GCF_000184495@933264@1|WP_000768947.1|1	WP_085940514.1|GCF_000737145@575584@1|WP_085940514.1	1252	seg_low_complexity_regions	774	786	0.0847	Y
ComC#WP_085940514.1|GCF_000184495@933264@1|WP_000768947.1|1	WP_085940514.1|GCF_000184495@933264@1|WP_000768947.1|1	1284	pfam_Neisseria_PilC	684	982	0.3814	Y
ComC#WP_085940514.1|GCF_000184495@933264@1|WP_000768947.1|1	WP_085940514.1|GCF_000184495@933264@1|WP_000768947.1|1	1284	pfam_VWA_2	51	172	NA	N
ComC#WP_085940514.1|GCF_000184495@933264@1|WP_000768947.1|1	WP_085940514.1|GCF_000184495@933264@1|WP_000768947.1|1	1284	smart_VWA	48	169	0.3814	Y
ComC#WP_085940514.1|GCF_000184495@933264@1|WP_000768947.1|1	WP_085940514.1|GCF_000184495@933264@1|WP_000768947.1|1	1284	smart_PQQ	716	744	NA	N
ComC#WP_085940514.1|GCF_000184495@933264@1|WP_000768947.1|1	WP_085940514.1|GCF_000184495@933264@1|WP_000768947.1|1	1284	smart_PQQ	886	909	NA	N
ComC#WP_085940514.1|GCF_000184495@933264@1|WP_000768947.1|1	WP_085940514.1|GCF_000184495@933264@1|WP_000768947.1|1	1284	flps_SINGLE_{N}	63	1263	0.1526	Y
ComC#WP_085940514.1|GCF_000184495@933264@1|WP_000768947.1|1	WP_085940514.1|GCF_000184495@933264@1|WP_000768947.1|1	1284	seg_low_complexity_regions	2	13	0.0847	Y
ComC#WP_085940514.1|GCF_000184495@933264@1|WP_000768947.1|1	WP_085940514.1|GCF_000184495@933264@1|WP_000768947.1|1	1284	seg_low_complexity_regions	149	158	0.0847	Y
ComC#WP_085940514.1|GCF_000184495@933264@1|WP_000768947.1|1	WP_085940514.1|GCF_000184495@933264@1|WP_000768947.1|1	1284	seg_low_complexity_regions	212	223	0.0847	Y
ComC#WP_085940514.1|GCF_000184495@933264@1|WP_000768947.1|1	WP_085940514.1|GCF_000184495@933264@1|WP_000768947.1|1	1284	seg_low_complexity_regions	239	248	0.0847	Y
ComC#WP_085940514.1|GCF_000184495@933264@1|WP_000768947.1|1	WP_085940514.1|GCF_000184495@933264@1|WP_000768947.1|1	1284	seg_low_complexity_regions	806	818	0.0847	Y
ComC#WP_085940514.1|GCF_000184495@933264@1|WP_000768947.1|1	WP_085940514.1|GCF_000184495@933264@1|WP_000768947.1|1	1284	tmhmm_transmembrane	13	35	NA	Y
ComC#WP_085940514.1|GCF_000184475@933263@1|WP_000768966.1|1	WP_085940514.1|GCF_000737145@575584@1|WP_085940514.1	1252	pfam_Neisseria_PilC	652	950	0.3814	Y
ComC#WP_085940514.1|GCF_000184475@933263@1|WP_000768966.1|1	WP_085940514.1|GCF_000737145@575584@1|WP_085940514.1	1252	pfam_VWA_2	19	140	0.3814	Y
ComC#WP_085940514.1|GCF_000184475@933263@1|WP_000768966.1|1	WP_085940514.1|GCF_000737145@575584@1|WP_085940514.1	1252	smart_VWA	16	137	NA	N
ComC#WP_085940514.1|GCF_000184475@933263@1|WP_000768966.1|1	WP_085940514.1|GCF_000737145@575584@1|WP_085940514.1	1252	smart_PQQ	684	712	NA	N
ComC#WP_085940514.1|GCF_000184475@933263@1|WP_000768966.1|1	WP_085940514.1|GCF_000737145@575584@1|WP_085940514.1	1252	smart_PQQ	854	877	NA	N
ComC#WP_085940514.1|GCF_000184475@933263@1|WP_000768966.1|1	WP_085940514.1|GCF_000737145@575584@1|WP_085940514.1	1252	flps_SINGLE_{N}	31	1231	0.1526	Y
ComC#WP_085940514.1|GCF_000184475@933263@1|WP_000768966.1|1	WP_085940514.1|GCF_000737145@575584@1|WP_085940514.1	1252	seg_low_complexity_regions	117	126	0.0847	Y
ComC#WP_085940514.1|GCF_000184475@933263@1|WP_000768966.1|1	WP_085940514.1|GCF_000737145@575584@1|WP_085940514.1	1252	seg_low_complexity_regions	180	191	0.0847	Y
ComC#WP_085940514.1|GCF_000184475@933263@1|WP_000768966.1|1	WP_085940514.1|GCF_000737145@575584@1|WP_085940514.1	1252	seg_low_complexity_regions	207	216	0.0847	Y
ComC#WP_085940514.1|GCF_000184475@933263@1|WP_000768966.1|1	WP_085940514.1|GCF_000737145@575584@1|WP_085940514.1	1252	seg_low_complexity_regions	347	361	0.0847	Y
ComC#WP_085940514.1|GCF_000184475@933263@1|WP_000768966.1|1	WP_085940514.1|GCF_000737145@575584@1|WP_085940514.1	1252	seg_low_complexity_regions	774	786	0.0847	Y
ComC#WP_085940514.1|GCF_000184475@933263@1|WP_000768966.1|1	WP_085940514.1|GCF_000184475@933263@1|WP_000768966.1|1	1284	pfam_Neisseria_PilC	684	982	0.3814	Y
ComC#WP_085940514.1|GCF_000184475@933263@1|WP_000768966.1|1	WP_085940514.1|GCF_000184475@933263@1|WP_000768966.1|1	1284	pfam_VWA_2	51	172	0.3814	Y
ComC#WP_085940514.1|GCF_000184475@933263@1|WP_000768966.1|1	WP_085940514.1|GCF_000184475@933263@1|WP_000768966.1|1	1284	smart_VWA	48	169	NA	N
ComC#WP_085940514.1|GCF_000184475@933263@1|WP_000768966.1|1	WP_085940514.1|GCF_000184475@933263@1|WP_000768966.1|1	1284	smart_PQQ	716	744	NA	N
ComC#WP_085940514.1|GCF_000184475@933263@1|WP_000768966.1|1	WP_085940514.1|GCF_000184475@933263@1|WP_000768966.1|1	1284	smart_PQQ	886	909	NA	N
ComC#WP_085940514.1|GCF_000184475@933263@1|WP_000768966.1|1	WP_085940514.1|GCF_000184475@933263@1|WP_000768966.1|1	1284	flps_SINGLE_{N}	63	1263	0.1526	Y
ComC#WP_085940514.1|GCF_000184475@933263@1|WP_000768966.1|1	WP_085940514.1|GCF_000184475@933263@1|WP_000768966.1|1	1284	seg_low_complexity_regions	2	13	0.0847	Y
ComC#WP_085940514.1|GCF_000184475@933263@1|WP_000768966.1|1	WP_085940514.1|GCF_000184475@933263@1|WP_000768966.1|1	1284	seg_low_complexity_regions	149	158	0.0847	Y
ComC#WP_085940514.1|GCF_000184475@933263@1|WP_000768966.1|1	WP_085940514.1|GCF_000184475@933263@1|WP_000768966.1|1	1284	seg_low_complexity_regions	212	223	0.0847	Y
ComC#WP_085940514.1|GCF_000184475@933263@1|WP_000768966.1|1	WP_085940514.1|GCF_000184475@933263@1|WP_000768966.1|1	1284	seg_low_complexity_regions	239	248	0.0847	Y
ComC#WP_085940514.1|GCF_000184475@933263@1|WP_000768966.1|1	WP_085940514.1|GCF_000184475@933263@1|WP_000768966.1|1	1284	seg_low_complexity_regions	379	393	0.0847	Y
ComC#WP_085940514.1|GCF_000184475@933263@1|WP_000768966.1|1	WP_085940514.1|GCF_000184475@933263@1|WP_000768966.1|1	1284	seg_low_complexity_regions	806	818	0.0847	Y
ComC#WP_085940514.1|GCF_000184475@933263@1|WP_000768966.1|1	WP_085940514.1|GCF_000184475@933263@1|WP_000768966.1|1	1284	tmhmm_transmembrane	13	35	NA	Y
ComC#WP_085940514.1|GCF_000186645@945555@1|WP_000768970.1|1	WP_085940514.1|GCF_000737145@575584@1|WP_085940514.1	1252	pfam_Neisseria_PilC	652	950	0.3814	Y
ComC#WP_085940514.1|GCF_000186645@945555@1|WP_000768970.1|1	WP_085940514.1|GCF_000737145@575584@1|WP_085940514.1	1252	pfam_VWA_2	19	140	0.3814	Y
ComC#WP_085940514.1|GCF_000186645@945555@1|WP_000768970.1|1	WP_085940514.1|GCF_000737145@575584@1|WP_085940514.1	1252	smart_VWA	16	137	NA	N
ComC#WP_085940514.1|GCF_000186645@945555@1|WP_000768970.1|1	WP_085940514.1|GCF_000737145@575584@1|WP_085940514.1	1252	smart_PQQ	684	712	NA	N
ComC#WP_085940514.1|GCF_000186645@945555@1|WP_000768970.1|1	WP_085940514.1|GCF_000737145@575584@1|WP_085940514.1	1252	smart_PQQ	854	877	NA	N
ComC#WP_085940514.1|GCF_000186645@945555@1|WP_000768970.1|1	WP_085940514.1|GCF_000737145@575584@1|WP_085940514.1	1252	flps_SINGLE_{N}	31	1231	0.1526	Y
ComC#WP_085940514.1|GCF_000186645@945555@1|WP_000768970.1|1	WP_085940514.1|GCF_000737145@575584@1|WP_085940514.1	1252	seg_low_complexity_regions	117	126	0.0847	Y
ComC#WP_085940514.1|GCF_000186645@945555@1|WP_000768970.1|1	WP_085940514.1|GCF_000737145@575584@1|WP_085940514.1	1252	seg_low_complexity_regions	180	191	0.0847	Y
ComC#WP_085940514.1|GCF_000186645@945555@1|WP_000768970.1|1	WP_085940514.1|GCF_000737145@575584@1|WP_085940514.1	1252	seg_low_complexity_regions	207	216	0.0847	Y
ComC#WP_085940514.1|GCF_000186645@945555@1|WP_000768970.1|1	WP_085940514.1|GCF_000737145@575584@1|WP_085940514.1	1252	seg_low_complexity_regions	347	361	0.0847	Y
ComC#WP_085940514.1|GCF_000186645@945555@1|WP_000768970.1|1	WP_085940514.1|GCF_000737145@575584@1|WP_085940514.1	1252	seg_low_complexity_regions	774	786	0.0847	Y
ComC#WP_085940514.1|GCF_000186645@945555@1|WP_000768970.1|1	WP_085940514.1|GCF_000186645@945555@1|WP_000768970.1|1	1284	pfam_Neisseria_PilC	684	982	0.3814	Y
ComC#WP_085940514.1|GCF_000186645@945555@1|WP_000768970.1|1	WP_085940514.1|GCF_000186645@945555@1|WP_000768970.1|1	1284	pfam_VWA_2	51	172	0.3814	Y
ComC#WP_085940514.1|GCF_000186645@945555@1|WP_000768970.1|1	WP_085940514.1|GCF_000186645@945555@1|WP_000768970.1|1	1284	smart_VWA	48	169	NA	N
ComC#WP_085940514.1|GCF_000186645@945555@1|WP_000768970.1|1	WP_085940514.1|GCF_000186645@945555@1|WP_000768970.1|1	1284	smart_PQQ	716	744	NA	N
ComC#WP_085940514.1|GCF_000186645@945555@1|WP_000768970.1|1	WP_085940514.1|GCF_000186645@945555@1|WP_000768970.1|1	1284	smart_PQQ	886	909	NA	N
ComC#WP_085940514.1|GCF_000186645@945555@1|WP_000768970.1|1	WP_085940514.1|GCF_000186645@945555@1|WP_000768970.1|1	1284	flps_SINGLE_{N}	63	1263	0.1526	Y
ComC#WP_085940514.1|GCF_000186645@945555@1|WP_000768970.1|1	WP_085940514.1|GCF_000186645@945555@1|WP_000768970.1|1	1284	seg_low_complexity_regions	2	13	0.0847	Y
ComC#WP_085940514.1|GCF_000186645@945555@1|WP_000768970.1|1	WP_085940514.1|GCF_000186645@945555@1|WP_000768970.1|1	1284	seg_low_complexity_regions	149	158	0.0847	Y
ComC#WP_085940514.1|GCF_000186645@945555@1|WP_000768970.1|1	WP_085940514.1|GCF_000186645@945555@1|WP_000768970.1|1	1284	seg_low_complexity_regions	212	223	0.0847	Y
ComC#WP_085940514.1|GCF_000186645@945555@1|WP_000768970.1|1	WP_085940514.1|GCF_000186645@945555@1|WP_000768970.1|1	1284	seg_low_complexity_regions	239	248	0.0847	Y
ComC#WP_085940514.1|GCF_000186645@945555@1|WP_000768970.1|1	WP_085940514.1|GCF_000186645@945555@1|WP_000768970.1|1	1284	seg_low_complexity_regions	379	393	0.0847	Y
ComC#WP_085940514.1|GCF_000186645@945555@1|WP_000768970.1|1	WP_085940514.1|GCF_000186645@945555@1|WP_000768970.1|1	1284	seg_low_complexity_regions	806	818	0.0847	Y
ComC#WP_085940514.1|GCF_000186645@945555@1|WP_000768970.1|1	WP_085940514.1|GCF_000186645@945555@1|WP_000768970.1|1	1284	tmhmm_transmembrane	13	35	NA	Y
ComC#WP_085940514.1|GCF_000189655@886886@1|WP_000768970.1|1	WP_085940514.1|GCF_000737145@575584@1|WP_085940514.1	1252	pfam_Neisseria_PilC	652	950	0.3814	Y
ComC#WP_085940514.1|GCF_000189655@886886@1|WP_000768970.1|1	WP_085940514.1|GCF_000737145@575584@1|WP_085940514.1	1252	pfam_VWA_2	19	140	0.3814	Y
ComC#WP_085940514.1|GCF_000189655@886886@1|WP_000768970.1|1	WP_085940514.1|GCF_000737145@575584@1|WP_085940514.1	1252	smart_VWA	16	137	NA	N
ComC#WP_085940514.1|GCF_000189655@886886@1|WP_000768970.1|1	WP_085940514.1|GCF_000737145@575584@1|WP_085940514.1	1252	smart_PQQ	684	712	NA	N
ComC#WP_085940514.1|GCF_000189655@886886@1|WP_000768970.1|1	WP_085940514.1|GCF_000737145@575584@1|WP_085940514.1	1252	smart_PQQ	854	877	NA	N
ComC#WP_085940514.1|GCF_000189655@886886@1|WP_000768970.1|1	WP_085940514.1|GCF_000737145@575584@1|WP_085940514.1	1252	flps_SINGLE_{N}	31	1231	0.1526	Y
ComC#WP_085940514.1|GCF_000189655@886886@1|WP_000768970.1|1	WP_085940514.1|GCF_000737145@575584@1|WP_085940514.1	1252	seg_low_complexity_regions	117	126	0.0847	Y
ComC#WP_085940514.1|GCF_000189655@886886@1|WP_000768970.1|1	WP_085940514.1|GCF_000737145@575584@1|WP_085940514.1	1252	seg_low_complexity_regions	180	191	0.0847	Y
ComC#WP_085940514.1|GCF_000189655@886886@1|WP_000768970.1|1	WP_085940514.1|GCF_000737145@575584@1|WP_085940514.1	1252	seg_low_complexity_regions	207	216	0.0847	Y
ComC#WP_085940514.1|GCF_000189655@886886@1|WP_000768970.1|1	WP_085940514.1|GCF_000737145@575584@1|WP_085940514.1	1252	seg_low_complexity_regions	347	361	0.0847	Y
ComC#WP_085940514.1|GCF_000189655@886886@1|WP_000768970.1|1	WP_085940514.1|GCF_000737145@575584@1|WP_085940514.1	1252	seg_low_complexity_regions	774	786	0.0847	Y
ComC#WP_085940514.1|GCF_000189655@886886@1|WP_000768970.1|1	WP_085940514.1|GCF_000189655@886886@1|WP_000768970.1|1	1284	pfam_Neisseria_PilC	684	982	0.3814	Y
ComC#WP_085940514.1|GCF_000189655@886886@1|WP_000768970.1|1	WP_085940514.1|GCF_000189655@886886@1|WP_000768970.1|1	1284	pfam_VWA_2	51	172	0.3814	Y
ComC#WP_085940514.1|GCF_000189655@886886@1|WP_000768970.1|1	WP_085940514.1|GCF_000189655@886886@1|WP_000768970.1|1	1284	smart_VWA	48	169	NA	N
ComC#WP_085940514.1|GCF_000189655@886886@1|WP_000768970.1|1	WP_085940514.1|GCF_000189655@886886@1|WP_000768970.1|1	1284	smart_PQQ	716	744	NA	N
ComC#WP_085940514.1|GCF_000189655@886886@1|WP_000768970.1|1	WP_085940514.1|GCF_000189655@886886@1|WP_000768970.1|1	1284	smart_PQQ	886	909	NA	N
ComC#WP_085940514.1|GCF_000189655@886886@1|WP_000768970.1|1	WP_085940514.1|GCF_000189655@886886@1|WP_000768970.1|1	1284	flps_SINGLE_{N}	63	1263	0.1526	Y
ComC#WP_085940514.1|GCF_000189655@886886@1|WP_000768970.1|1	WP_085940514.1|GCF_000189655@886886@1|WP_000768970.1|1	1284	seg_low_complexity_regions	2	13	0.0847	Y
ComC#WP_085940514.1|GCF_000189655@886886@1|WP_000768970.1|1	WP_085940514.1|GCF_000189655@886886@1|WP_000768970.1|1	1284	seg_low_complexity_regions	149	158	0.0847	Y
ComC#WP_085940514.1|GCF_000189655@886886@1|WP_000768970.1|1	WP_085940514.1|GCF_000189655@886886@1|WP_000768970.1|1	1284	seg_low_complexity_regions	212	223	0.0847	Y
ComC#WP_085940514.1|GCF_000189655@886886@1|WP_000768970.1|1	WP_085940514.1|GCF_000189655@886886@1|WP_000768970.1|1	1284	seg_low_complexity_regions	239	248	0.0847	Y
ComC#WP_085940514.1|GCF_000189655@886886@1|WP_000768970.1|1	WP_085940514.1|GCF_000189655@886886@1|WP_000768970.1|1	1284	seg_low_complexity_regions	379	393	0.0847	Y
ComC#WP_085940514.1|GCF_000189655@886886@1|WP_000768970.1|1	WP_085940514.1|GCF_000189655@886886@1|WP_000768970.1|1	1284	seg_low_complexity_regions	806	818	0.0847	Y
ComC#WP_085940514.1|GCF_000189655@886886@1|WP_000768970.1|1	WP_085940514.1|GCF_000189655@886886@1|WP_000768970.1|1	1284	tmhmm_transmembrane	13	35	NA	Y
ComC#WP_085940514.1|GCF_000187205@889738@2|WP_000768970.1|1	WP_085940514.1|GCF_000737145@575584@1|WP_085940514.1	1252	pfam_Neisseria_PilC	652	950	0.3814	Y
ComC#WP_085940514.1|GCF_000187205@889738@2|WP_000768970.1|1	WP_085940514.1|GCF_000737145@575584@1|WP_085940514.1	1252	pfam_VWA_2	19	140	0.3814	Y
ComC#WP_085940514.1|GCF_000187205@889738@2|WP_000768970.1|1	WP_085940514.1|GCF_000737145@575584@1|WP_085940514.1	1252	smart_VWA	16	137	NA	N
ComC#WP_085940514.1|GCF_000187205@889738@2|WP_000768970.1|1	WP_085940514.1|GCF_000737145@575584@1|WP_085940514.1	1252	smart_PQQ	684	712	NA	N
ComC#WP_085940514.1|GCF_000187205@889738@2|WP_000768970.1|1	WP_085940514.1|GCF_000737145@575584@1|WP_085940514.1	1252	smart_PQQ	854	877	NA	N
ComC#WP_085940514.1|GCF_000187205@889738@2|WP_000768970.1|1	WP_085940514.1|GCF_000737145@575584@1|WP_085940514.1	1252	flps_SINGLE_{N}	31	1231	0.1526	Y
ComC#WP_085940514.1|GCF_000187205@889738@2|WP_000768970.1|1	WP_085940514.1|GCF_000737145@575584@1|WP_085940514.1	1252	seg_low_complexity_regions	117	126	0.0847	Y
ComC#WP_085940514.1|GCF_000187205@889738@2|WP_000768970.1|1	WP_085940514.1|GCF_000737145@575584@1|WP_085940514.1	1252	seg_low_complexity_regions	180	191	0.0847	Y
ComC#WP_085940514.1|GCF_000187205@889738@2|WP_000768970.1|1	WP_085940514.1|GCF_000737145@575584@1|WP_085940514.1	1252	seg_low_complexity_regions	207	216	0.0847	Y
ComC#WP_085940514.1|GCF_000187205@889738@2|WP_000768970.1|1	WP_085940514.1|GCF_000737145@575584@1|WP_085940514.1	1252	seg_low_complexity_regions	347	361	0.0847	Y
ComC#WP_085940514.1|GCF_000187205@889738@2|WP_000768970.1|1	WP_085940514.1|GCF_000737145@575584@1|WP_085940514.1	1252	seg_low_complexity_regions	774	786	0.0847	Y
ComC#WP_085940514.1|GCF_000187205@889738@2|WP_000768970.1|1	WP_085940514.1|GCF_000187205@889738@2|WP_000768970.1|1	1284	pfam_Neisseria_PilC	684	982	0.3814	Y
ComC#WP_085940514.1|GCF_000187205@889738@2|WP_000768970.1|1	WP_085940514.1|GCF_000187205@889738@2|WP_000768970.1|1	1284	pfam_VWA_2	51	172	0.3814	Y
ComC#WP_085940514.1|GCF_000187205@889738@2|WP_000768970.1|1	WP_085940514.1|GCF_000187205@889738@2|WP_000768970.1|1	1284	smart_VWA	48	169	NA	N
ComC#WP_085940514.1|GCF_000187205@889738@2|WP_000768970.1|1	WP_085940514.1|GCF_000187205@889738@2|WP_000768970.1|1	1284	smart_PQQ	716	744	NA	N
ComC#WP_085940514.1|GCF_000187205@889738@2|WP_000768970.1|1	WP_085940514.1|GCF_000187205@889738@2|WP_000768970.1|1	1284	smart_PQQ	886	909	NA	N
ComC#WP_085940514.1|GCF_000187205@889738@2|WP_000768970.1|1	WP_085940514.1|GCF_000187205@889738@2|WP_000768970.1|1	1284	flps_SINGLE_{N}	63	1263	0.1526	Y
ComC#WP_085940514.1|GCF_000187205@889738@2|WP_000768970.1|1	WP_085940514.1|GCF_000187205@889738@2|WP_000768970.1|1	1284	seg_low_complexity_regions	2	13	0.0847	Y
ComC#WP_085940514.1|GCF_000187205@889738@2|WP_000768970.1|1	WP_085940514.1|GCF_000187205@889738@2|WP_000768970.1|1	1284	seg_low_complexity_regions	149	158	0.0847	Y
ComC#WP_085940514.1|GCF_000187205@889738@2|WP_000768970.1|1	WP_085940514.1|GCF_000187205@889738@2|WP_000768970.1|1	1284	seg_low_complexity_regions	212	223	0.0847	Y
ComC#WP_085940514.1|GCF_000187205@889738@2|WP_000768970.1|1	WP_085940514.1|GCF_000187205@889738@2|WP_000768970.1|1	1284	seg_low_complexity_regions	239	248	0.0847	Y
ComC#WP_085940514.1|GCF_000187205@889738@2|WP_000768970.1|1	WP_085940514.1|GCF_000187205@889738@2|WP_000768970.1|1	1284	seg_low_complexity_regions	379	393	0.0847	Y
ComC#WP_085940514.1|GCF_000187205@889738@2|WP_000768970.1|1	WP_085940514.1|GCF_000187205@889738@2|WP_000768970.1|1	1284	seg_low_complexity_regions	806	818	0.0847	Y
ComC#WP_085940514.1|GCF_000187205@889738@2|WP_000768970.1|1	WP_085940514.1|GCF_000187205@889738@2|WP_000768970.1|1	1284	tmhmm_transmembrane	13	35	NA	Y
ComC#WP_085940514.1|GCF_000186665@945556@3|WP_000768961.1|1	WP_085940514.1|GCF_000737145@575584@1|WP_085940514.1	1252	pfam_Neisseria_PilC	652	950	0.3814	Y
ComC#WP_085940514.1|GCF_000186665@945556@3|WP_000768961.1|1	WP_085940514.1|GCF_000737145@575584@1|WP_085940514.1	1252	pfam_VWA_2	19	140	NA	N
ComC#WP_085940514.1|GCF_000186665@945556@3|WP_000768961.1|1	WP_085940514.1|GCF_000737145@575584@1|WP_085940514.1	1252	smart_VWA	16	137	0.3814	Y
ComC#WP_085940514.1|GCF_000186665@945556@3|WP_000768961.1|1	WP_085940514.1|GCF_000737145@575584@1|WP_085940514.1	1252	smart_PQQ	684	712	NA	N
ComC#WP_085940514.1|GCF_000186665@945556@3|WP_000768961.1|1	WP_085940514.1|GCF_000737145@575584@1|WP_085940514.1	1252	smart_PQQ	854	877	NA	N
ComC#WP_085940514.1|GCF_000186665@945556@3|WP_000768961.1|1	WP_085940514.1|GCF_000737145@575584@1|WP_085940514.1	1252	flps_SINGLE_{N}	31	1231	0.1526	Y
ComC#WP_085940514.1|GCF_000186665@945556@3|WP_000768961.1|1	WP_085940514.1|GCF_000737145@575584@1|WP_085940514.1	1252	seg_low_complexity_regions	117	126	0.0847	Y
ComC#WP_085940514.1|GCF_000186665@945556@3|WP_000768961.1|1	WP_085940514.1|GCF_000737145@575584@1|WP_085940514.1	1252	seg_low_complexity_regions	180	191	0.0847	Y
ComC#WP_085940514.1|GCF_000186665@945556@3|WP_000768961.1|1	WP_085940514.1|GCF_000737145@575584@1|WP_085940514.1	1252	seg_low_complexity_regions	207	216	0.0847	Y
ComC#WP_085940514.1|GCF_000186665@945556@3|WP_000768961.1|1	WP_085940514.1|GCF_000737145@575584@1|WP_085940514.1	1252	seg_low_complexity_regions	347	361	0.0847	Y
ComC#WP_085940514.1|GCF_000186665@945556@3|WP_000768961.1|1	WP_085940514.1|GCF_000737145@575584@1|WP_085940514.1	1252	seg_low_complexity_regions	774	786	0.0847	Y
ComC#WP_085940514.1|GCF_000186665@945556@3|WP_000768961.1|1	WP_085940514.1|GCF_000186665@945556@3|WP_000768961.1|1	1268	pfam_Neisseria_PilC	668	966	0.3814	Y
ComC#WP_085940514.1|GCF_000186665@945556@3|WP_000768961.1|1	WP_085940514.1|GCF_000186665@945556@3|WP_000768961.1|1	1268	pfam_VWA_2	51	171	NA	N
ComC#WP_085940514.1|GCF_000186665@945556@3|WP_000768961.1|1	WP_085940514.1|GCF_000186665@945556@3|WP_000768961.1|1	1268	smart_VWA	48	168	0.3814	Y
ComC#WP_085940514.1|GCF_000186665@945556@3|WP_000768961.1|1	WP_085940514.1|GCF_000186665@945556@3|WP_000768961.1|1	1268	smart_PQQ	700	728	NA	N
ComC#WP_085940514.1|GCF_000186665@945556@3|WP_000768961.1|1	WP_085940514.1|GCF_000186665@945556@3|WP_000768961.1|1	1268	smart_PQQ	870	893	NA	N
ComC#WP_085940514.1|GCF_000186665@945556@3|WP_000768961.1|1	WP_085940514.1|GCF_000186665@945556@3|WP_000768961.1|1	1268	flps_SINGLE_{G}	221	1250	NA	Y
ComC#WP_085940514.1|GCF_000186665@945556@3|WP_000768961.1|1	WP_085940514.1|GCF_000186665@945556@3|WP_000768961.1|1	1268	seg_low_complexity_regions	2	13	0.0847	Y
ComC#WP_085940514.1|GCF_000186665@945556@3|WP_000768961.1|1	WP_085940514.1|GCF_000186665@945556@3|WP_000768961.1|1	1268	seg_low_complexity_regions	149	158	0.0847	Y
ComC#WP_085940514.1|GCF_000186665@945556@3|WP_000768961.1|1	WP_085940514.1|GCF_000186665@945556@3|WP_000768961.1|1	1268	seg_low_complexity_regions	363	377	0.0847	Y
ComC#WP_085940514.1|GCF_000186665@945556@3|WP_000768961.1|1	WP_085940514.1|GCF_000186665@945556@3|WP_000768961.1|1	1268	seg_low_complexity_regions	790	802	0.0847	Y
ComC#WP_085940514.1|GCF_000186665@945556@3|WP_000768961.1|1	WP_085940514.1|GCF_000186665@945556@3|WP_000768961.1|1	1268	tmhmm_transmembrane	13	35	NA	Y
ComC#WP_085940514.1|GCF_000188215@696749@1|WP_000768968.1|1	WP_085940514.1|GCF_000737145@575584@1|WP_085940514.1	1252	pfam_Neisseria_PilC	652	950	0.3814	Y
ComC#WP_085940514.1|GCF_000188215@696749@1|WP_000768968.1|1	WP_085940514.1|GCF_000737145@575584@1|WP_085940514.1	1252	pfam_VWA_2	19	140	0.3814	Y
ComC#WP_085940514.1|GCF_000188215@696749@1|WP_000768968.1|1	WP_085940514.1|GCF_000737145@575584@1|WP_085940514.1	1252	smart_VWA	16	137	NA	N
ComC#WP_085940514.1|GCF_000188215@696749@1|WP_000768968.1|1	WP_085940514.1|GCF_000737145@575584@1|WP_085940514.1	1252	smart_PQQ	684	712	NA	N
ComC#WP_085940514.1|GCF_000188215@696749@1|WP_000768968.1|1	WP_085940514.1|GCF_000737145@575584@1|WP_085940514.1	1252	smart_PQQ	854	877	NA	N
ComC#WP_085940514.1|GCF_000188215@696749@1|WP_000768968.1|1	WP_085940514.1|GCF_000737145@575584@1|WP_085940514.1	1252	flps_SINGLE_{N}	31	1231	0.1526	Y
ComC#WP_085940514.1|GCF_000188215@696749@1|WP_000768968.1|1	WP_085940514.1|GCF_000737145@575584@1|WP_085940514.1	1252	seg_low_complexity_regions	117	126	0.0847	Y
ComC#WP_085940514.1|GCF_000188215@696749@1|WP_000768968.1|1	WP_085940514.1|GCF_000737145@575584@1|WP_085940514.1	1252	seg_low_complexity_regions	180	191	0.0847	Y
ComC#WP_085940514.1|GCF_000188215@696749@1|WP_000768968.1|1	WP_085940514.1|GCF_000737145@575584@1|WP_085940514.1	1252	seg_low_complexity_regions	207	216	0.0847	Y
ComC#WP_085940514.1|GCF_000188215@696749@1|WP_000768968.1|1	WP_085940514.1|GCF_000737145@575584@1|WP_085940514.1	1252	seg_low_complexity_regions	347	361	0.0847	Y
ComC#WP_085940514.1|GCF_000188215@696749@1|WP_000768968.1|1	WP_085940514.1|GCF_000737145@575584@1|WP_085940514.1	1252	seg_low_complexity_regions	774	786	0.0847	Y
ComC#WP_085940514.1|GCF_000188215@696749@1|WP_000768968.1|1	WP_085940514.1|GCF_000188215@696749@1|WP_000768968.1|1	1284	pfam_Neisseria_PilC	684	980	0.3814	Y
ComC#WP_085940514.1|GCF_000188215@696749@1|WP_000768968.1|1	WP_085940514.1|GCF_000188215@696749@1|WP_000768968.1|1	1284	pfam_VWA_2	51	172	0.3814	Y
ComC#WP_085940514.1|GCF_000188215@696749@1|WP_000768968.1|1	WP_085940514.1|GCF_000188215@696749@1|WP_000768968.1|1	1284	smart_VWA	48	169	NA	N
ComC#WP_085940514.1|GCF_000188215@696749@1|WP_000768968.1|1	WP_085940514.1|GCF_000188215@696749@1|WP_000768968.1|1	1284	smart_PQQ	716	744	NA	N
ComC#WP_085940514.1|GCF_000188215@696749@1|WP_000768968.1|1	WP_085940514.1|GCF_000188215@696749@1|WP_000768968.1|1	1284	smart_PQQ	886	909	NA	N
ComC#WP_085940514.1|GCF_000188215@696749@1|WP_000768968.1|1	WP_085940514.1|GCF_000188215@696749@1|WP_000768968.1|1	1284	flps_SINGLE_{N}	63	1263	0.1526	Y
ComC#WP_085940514.1|GCF_000188215@696749@1|WP_000768968.1|1	WP_085940514.1|GCF_000188215@696749@1|WP_000768968.1|1	1284	seg_low_complexity_regions	2	13	0.0847	Y
ComC#WP_085940514.1|GCF_000188215@696749@1|WP_000768968.1|1	WP_085940514.1|GCF_000188215@696749@1|WP_000768968.1|1	1284	seg_low_complexity_regions	149	158	0.0847	Y
ComC#WP_085940514.1|GCF_000188215@696749@1|WP_000768968.1|1	WP_085940514.1|GCF_000188215@696749@1|WP_000768968.1|1	1284	seg_low_complexity_regions	212	223	0.0847	Y
ComC#WP_085940514.1|GCF_000188215@696749@1|WP_000768968.1|1	WP_085940514.1|GCF_000188215@696749@1|WP_000768968.1|1	1284	seg_low_complexity_regions	239	248	0.0847	Y
ComC#WP_085940514.1|GCF_000188215@696749@1|WP_000768968.1|1	WP_085940514.1|GCF_000188215@696749@1|WP_000768968.1|1	1284	seg_low_complexity_regions	379	393	0.0847	Y
ComC#WP_085940514.1|GCF_000188215@696749@1|WP_000768968.1|1	WP_085940514.1|GCF_000188215@696749@1|WP_000768968.1|1	1284	seg_low_complexity_regions	806	818	0.0847	Y
ComC#WP_085940514.1|GCF_000188215@696749@1|WP_000768968.1|1	WP_085940514.1|GCF_000188215@696749@1|WP_000768968.1|1	1284	tmhmm_transmembrane	13	35	NA	Y
ComC#WP_085940514.1|GCF_000196795@436717@1|WP_148237837.1|1	WP_085940514.1|GCF_000737145@575584@1|WP_085940514.1	1252	pfam_Neisseria_PilC	652	950	0.3814	Y
ComC#WP_085940514.1|GCF_000196795@436717@1|WP_148237837.1|1	WP_085940514.1|GCF_000737145@575584@1|WP_085940514.1	1252	pfam_VWA_2	19	140	NA	N
ComC#WP_085940514.1|GCF_000196795@436717@1|WP_148237837.1|1	WP_085940514.1|GCF_000737145@575584@1|WP_085940514.1	1252	smart_VWA	16	137	0.3814	Y
ComC#WP_085940514.1|GCF_000196795@436717@1|WP_148237837.1|1	WP_085940514.1|GCF_000737145@575584@1|WP_085940514.1	1252	smart_PQQ	684	712	NA	N
ComC#WP_085940514.1|GCF_000196795@436717@1|WP_148237837.1|1	WP_085940514.1|GCF_000737145@575584@1|WP_085940514.1	1252	smart_PQQ	854	877	NA	N
ComC#WP_085940514.1|GCF_000196795@436717@1|WP_148237837.1|1	WP_085940514.1|GCF_000737145@575584@1|WP_085940514.1	1252	flps_SINGLE_{N}	31	1231	0.1525	Y
ComC#WP_085940514.1|GCF_000196795@436717@1|WP_148237837.1|1	WP_085940514.1|GCF_000737145@575584@1|WP_085940514.1	1252	seg_low_complexity_regions	117	126	0.0847	Y
ComC#WP_085940514.1|GCF_000196795@436717@1|WP_148237837.1|1	WP_085940514.1|GCF_000737145@575584@1|WP_085940514.1	1252	seg_low_complexity_regions	180	191	0.0847	Y
ComC#WP_085940514.1|GCF_000196795@436717@1|WP_148237837.1|1	WP_085940514.1|GCF_000737145@575584@1|WP_085940514.1	1252	seg_low_complexity_regions	207	216	0.0847	Y
ComC#WP_085940514.1|GCF_000196795@436717@1|WP_148237837.1|1	WP_085940514.1|GCF_000737145@575584@1|WP_085940514.1	1252	seg_low_complexity_regions	347	361	0.0847	Y
ComC#WP_085940514.1|GCF_000196795@436717@1|WP_148237837.1|1	WP_085940514.1|GCF_000737145@575584@1|WP_085940514.1	1252	seg_low_complexity_regions	774	786	0.0847	Y
ComC#WP_085940514.1|GCF_000196795@436717@1|WP_148237837.1|1	WP_085940514.1|GCF_000196795@436717@1|WP_148237837.1|1	1236	pfam_Neisseria_PilC	693	1030	0.3814	Y
ComC#WP_085940514.1|GCF_000196795@436717@1|WP_148237837.1|1	WP_085940514.1|GCF_000196795@436717@1|WP_148237837.1|1	1236	smart_PQQ	720	746	NA	N
ComC#WP_085940514.1|GCF_000196795@436717@1|WP_148237837.1|1	WP_085940514.1|GCF_000196795@436717@1|WP_148237837.1|1	1236	smart_PQQ	899	924	NA	N
ComC#WP_085940514.1|GCF_000196795@436717@1|WP_148237837.1|1	WP_085940514.1|GCF_000196795@436717@1|WP_148237837.1|1	1236	smart_PQQ	958	987	NA	N
ComC#WP_085940514.1|GCF_000196795@436717@1|WP_148237837.1|1	WP_085940514.1|GCF_000196795@436717@1|WP_148237837.1|1	1236	smart_VWA	59	262	0.3814	Y
ComC#WP_085940514.1|GCF_000196795@436717@1|WP_148237837.1|1	WP_085940514.1|GCF_000196795@436717@1|WP_148237837.1|1	1236	flps_SINGLE_{N}	187	1231	0.1525	Y
ComC#WP_085940514.1|GCF_000196795@436717@1|WP_148237837.1|1	WP_085940514.1|GCF_000196795@436717@1|WP_148237837.1|1	1236	flps_SINGLE_{T}	34	772	NA	Y
ComC#WP_085940514.1|GCF_000196795@436717@1|WP_148237837.1|1	WP_085940514.1|GCF_000196795@436717@1|WP_148237837.1|1	1236	seg_low_complexity_regions	12	26	0.0847	Y
ComC#WP_085940514.1|GCF_000196795@436717@1|WP_148237837.1|1	WP_085940514.1|GCF_000196795@436717@1|WP_148237837.1|1	1236	seg_low_complexity_regions	34	42	0.0847	Y
ComC#WP_085940514.1|GCF_000196795@436717@1|WP_148237837.1|1	WP_085940514.1|GCF_000196795@436717@1|WP_148237837.1|1	1236	seg_low_complexity_regions	613	624	0.0847	Y
ComC#WP_085940514.1|GCF_000189695@886889@1|WP_000768955.1|1	WP_085940514.1|GCF_000737145@575584@1|WP_085940514.1	1252	pfam_Neisseria_PilC	652	950	0.3814	Y
ComC#WP_085940514.1|GCF_000189695@886889@1|WP_000768955.1|1	WP_085940514.1|GCF_000737145@575584@1|WP_085940514.1	1252	pfam_VWA_2	19	140	NA	N
ComC#WP_085940514.1|GCF_000189695@886889@1|WP_000768955.1|1	WP_085940514.1|GCF_000737145@575584@1|WP_085940514.1	1252	smart_VWA	16	137	0.3814	Y
ComC#WP_085940514.1|GCF_000189695@886889@1|WP_000768955.1|1	WP_085940514.1|GCF_000737145@575584@1|WP_085940514.1	1252	smart_PQQ	684	712	NA	N
ComC#WP_085940514.1|GCF_000189695@886889@1|WP_000768955.1|1	WP_085940514.1|GCF_000737145@575584@1|WP_085940514.1	1252	smart_PQQ	854	877	NA	N
ComC#WP_085940514.1|GCF_000189695@886889@1|WP_000768955.1|1	WP_085940514.1|GCF_000737145@575584@1|WP_085940514.1	1252	flps_SINGLE_{N}	31	1231	0.1526	Y
ComC#WP_085940514.1|GCF_000189695@886889@1|WP_000768955.1|1	WP_085940514.1|GCF_000737145@575584@1|WP_085940514.1	1252	seg_low_complexity_regions	117	126	0.0847	Y
ComC#WP_085940514.1|GCF_000189695@886889@1|WP_000768955.1|1	WP_085940514.1|GCF_000737145@575584@1|WP_085940514.1	1252	seg_low_complexity_regions	180	191	0.0847	Y
ComC#WP_085940514.1|GCF_000189695@886889@1|WP_000768955.1|1	WP_085940514.1|GCF_000737145@575584@1|WP_085940514.1	1252	seg_low_complexity_regions	207	216	0.0847	Y
ComC#WP_085940514.1|GCF_000189695@886889@1|WP_000768955.1|1	WP_085940514.1|GCF_000737145@575584@1|WP_085940514.1	1252	seg_low_complexity_regions	347	361	0.0847	Y
ComC#WP_085940514.1|GCF_000189695@886889@1|WP_000768955.1|1	WP_085940514.1|GCF_000737145@575584@1|WP_085940514.1	1252	seg_low_complexity_regions	774	786	0.0847	Y
ComC#WP_085940514.1|GCF_000189695@886889@1|WP_000768955.1|1	WP_085940514.1|GCF_000189695@886889@1|WP_000768955.1|1	1284	pfam_Neisseria_PilC	684	982	0.3814	Y
ComC#WP_085940514.1|GCF_000189695@886889@1|WP_000768955.1|1	WP_085940514.1|GCF_000189695@886889@1|WP_000768955.1|1	1284	pfam_VWA_2	51	172	NA	N
ComC#WP_085940514.1|GCF_000189695@886889@1|WP_000768955.1|1	WP_085940514.1|GCF_000189695@886889@1|WP_000768955.1|1	1284	smart_VWA	48	169	0.3814	Y
ComC#WP_085940514.1|GCF_000189695@886889@1|WP_000768955.1|1	WP_085940514.1|GCF_000189695@886889@1|WP_000768955.1|1	1284	smart_PQQ	716	744	NA	N
ComC#WP_085940514.1|GCF_000189695@886889@1|WP_000768955.1|1	WP_085940514.1|GCF_000189695@886889@1|WP_000768955.1|1	1284	smart_PQQ	886	909	NA	N
ComC#WP_085940514.1|GCF_000189695@886889@1|WP_000768955.1|1	WP_085940514.1|GCF_000189695@886889@1|WP_000768955.1|1	1284	flps_SINGLE_{N}	63	1263	0.1526	Y
ComC#WP_085940514.1|GCF_000189695@886889@1|WP_000768955.1|1	WP_085940514.1|GCF_000189695@886889@1|WP_000768955.1|1	1284	seg_low_complexity_regions	2	13	0.0847	Y
ComC#WP_085940514.1|GCF_000189695@886889@1|WP_000768955.1|1	WP_085940514.1|GCF_000189695@886889@1|WP_000768955.1|1	1284	seg_low_complexity_regions	149	158	0.0847	Y
ComC#WP_085940514.1|GCF_000189695@886889@1|WP_000768955.1|1	WP_085940514.1|GCF_000189695@886889@1|WP_000768955.1|1	1284	seg_low_complexity_regions	212	223	0.0847	Y
ComC#WP_085940514.1|GCF_000189695@886889@1|WP_000768955.1|1	WP_085940514.1|GCF_000189695@886889@1|WP_000768955.1|1	1284	seg_low_complexity_regions	239	248	0.0847	Y
ComC#WP_085940514.1|GCF_000189695@886889@1|WP_000768955.1|1	WP_085940514.1|GCF_000189695@886889@1|WP_000768955.1|1	1284	seg_low_complexity_regions	806	818	0.0847	Y
ComC#WP_085940514.1|GCF_000189695@886889@1|WP_000768955.1|1	WP_085940514.1|GCF_000189695@886889@1|WP_000768955.1|1	1284	tmhmm_transmembrane	13	35	NA	Y
ComC#WP_085940514.1|GCF_000191145@871585@1|YP_004996899.1|1	WP_085940514.1|GCF_000737145@575584@1|WP_085940514.1	1252	pfam_Neisseria_PilC	652	950	NA	N
ComC#WP_085940514.1|GCF_000191145@871585@1|YP_004996899.1|1	WP_085940514.1|GCF_000737145@575584@1|WP_085940514.1	1252	pfam_VWA_2	19	140	0.4369	Y
ComC#WP_085940514.1|GCF_000191145@871585@1|YP_004996899.1|1	WP_085940514.1|GCF_000737145@575584@1|WP_085940514.1	1252	smart_VWA	16	137	NA	N
ComC#WP_085940514.1|GCF_000191145@871585@1|YP_004996899.1|1	WP_085940514.1|GCF_000737145@575584@1|WP_085940514.1	1252	smart_PQQ	684	712	0.2912	Y
ComC#WP_085940514.1|GCF_000191145@871585@1|YP_004996899.1|1	WP_085940514.1|GCF_000737145@575584@1|WP_085940514.1	1252	smart_PQQ	854	877	0.2912	Y
ComC#WP_085940514.1|GCF_000191145@871585@1|YP_004996899.1|1	WP_085940514.1|GCF_000737145@575584@1|WP_085940514.1	1252	flps_SINGLE_{N}	31	1231	0.1748	Y
ComC#WP_085940514.1|GCF_000191145@871585@1|YP_004996899.1|1	WP_085940514.1|GCF_000737145@575584@1|WP_085940514.1	1252	seg_low_complexity_regions	117	126	0.0971	Y
ComC#WP_085940514.1|GCF_000191145@871585@1|YP_004996899.1|1	WP_085940514.1|GCF_000737145@575584@1|WP_085940514.1	1252	seg_low_complexity_regions	180	191	0.0971	Y
ComC#WP_085940514.1|GCF_000191145@871585@1|YP_004996899.1|1	WP_085940514.1|GCF_000737145@575584@1|WP_085940514.1	1252	seg_low_complexity_regions	207	216	0.0971	Y
ComC#WP_085940514.1|GCF_000191145@871585@1|YP_004996899.1|1	WP_085940514.1|GCF_000737145@575584@1|WP_085940514.1	1252	seg_low_complexity_regions	347	361	0.0971	Y
ComC#WP_085940514.1|GCF_000191145@871585@1|YP_004996899.1|1	WP_085940514.1|GCF_000737145@575584@1|WP_085940514.1	1252	seg_low_complexity_regions	774	786	0.0971	Y
ComC#WP_085940514.1|GCF_000191145@871585@1|YP_004996899.1|1	WP_085940514.1|GCF_000191145@871585@1|YP_004996899.1|1	1252	pfam_Neisseria_PilC	652	971	NA	N
ComC#WP_085940514.1|GCF_000191145@871585@1|YP_004996899.1|1	WP_085940514.1|GCF_000191145@871585@1|YP_004996899.1|1	1252	pfam_VWA_2	19	140	0.4369	Y
ComC#WP_085940514.1|GCF_000191145@871585@1|YP_004996899.1|1	WP_085940514.1|GCF_000191145@871585@1|YP_004996899.1|1	1252	smart_VWA	16	139	NA	N
ComC#WP_085940514.1|GCF_000191145@871585@1|YP_004996899.1|1	WP_085940514.1|GCF_000191145@871585@1|YP_004996899.1|1	1252	smart_PQQ	684	709	0.2912	Y
ComC#WP_085940514.1|GCF_000191145@871585@1|YP_004996899.1|1	WP_085940514.1|GCF_000191145@871585@1|YP_004996899.1|1	1252	smart_PQQ	857	877	0.2912	Y
ComC#WP_085940514.1|GCF_000191145@871585@1|YP_004996899.1|1	WP_085940514.1|GCF_000191145@871585@1|YP_004996899.1|1	1252	flps_SINGLE_{N}	31	968	0.1748	Y
ComC#WP_085940514.1|GCF_000191145@871585@1|YP_004996899.1|1	WP_085940514.1|GCF_000191145@871585@1|YP_004996899.1|1	1252	seg_low_complexity_regions	117	126	0.0971	Y
ComC#WP_085940514.1|GCF_000191145@871585@1|YP_004996899.1|1	WP_085940514.1|GCF_000191145@871585@1|YP_004996899.1|1	1252	seg_low_complexity_regions	180	191	0.0971	Y
ComC#WP_085940514.1|GCF_000191145@871585@1|YP_004996899.1|1	WP_085940514.1|GCF_000191145@871585@1|YP_004996899.1|1	1252	seg_low_complexity_regions	198	216	0.0971	Y
ComC#WP_085940514.1|GCF_000191145@871585@1|YP_004996899.1|1	WP_085940514.1|GCF_000191145@871585@1|YP_004996899.1|1	1252	seg_low_complexity_regions	347	361	0.0971	Y
ComC#WP_085940514.1|GCF_000191145@871585@1|YP_004996899.1|1	WP_085940514.1|GCF_000191145@871585@1|YP_004996899.1|1	1252	seg_low_complexity_regions	754	767	0.0971	Y
ComC#WP_085940514.1|GCF_000191145@871585@1|YP_004996899.1|1	WP_085940514.1|GCF_000191145@871585@1|YP_004996899.1|1	1252	seg_low_complexity_regions	774	786	0.0971	Y
ComC#WP_085940514.1|GCF_000189675@886888@1|WP_000768964.1|1	WP_085940514.1|GCF_000737145@575584@1|WP_085940514.1	1252	pfam_Neisseria_PilC	652	950	0.3814	Y
ComC#WP_085940514.1|GCF_000189675@886888@1|WP_000768964.1|1	WP_085940514.1|GCF_000737145@575584@1|WP_085940514.1	1252	pfam_VWA_2	19	140	0.3814	Y
ComC#WP_085940514.1|GCF_000189675@886888@1|WP_000768964.1|1	WP_085940514.1|GCF_000737145@575584@1|WP_085940514.1	1252	smart_VWA	16	137	NA	N
ComC#WP_085940514.1|GCF_000189675@886888@1|WP_000768964.1|1	WP_085940514.1|GCF_000737145@575584@1|WP_085940514.1	1252	smart_PQQ	684	712	NA	N
ComC#WP_085940514.1|GCF_000189675@886888@1|WP_000768964.1|1	WP_085940514.1|GCF_000737145@575584@1|WP_085940514.1	1252	smart_PQQ	854	877	NA	N
ComC#WP_085940514.1|GCF_000189675@886888@1|WP_000768964.1|1	WP_085940514.1|GCF_000737145@575584@1|WP_085940514.1	1252	flps_SINGLE_{N}	31	1231	0.1526	Y
ComC#WP_085940514.1|GCF_000189675@886888@1|WP_000768964.1|1	WP_085940514.1|GCF_000737145@575584@1|WP_085940514.1	1252	seg_low_complexity_regions	117	126	0.0847	Y
ComC#WP_085940514.1|GCF_000189675@886888@1|WP_000768964.1|1	WP_085940514.1|GCF_000737145@575584@1|WP_085940514.1	1252	seg_low_complexity_regions	180	191	0.0847	Y
ComC#WP_085940514.1|GCF_000189675@886888@1|WP_000768964.1|1	WP_085940514.1|GCF_000737145@575584@1|WP_085940514.1	1252	seg_low_complexity_regions	207	216	0.0847	Y
ComC#WP_085940514.1|GCF_000189675@886888@1|WP_000768964.1|1	WP_085940514.1|GCF_000737145@575584@1|WP_085940514.1	1252	seg_low_complexity_regions	347	361	0.0847	Y
ComC#WP_085940514.1|GCF_000189675@886888@1|WP_000768964.1|1	WP_085940514.1|GCF_000737145@575584@1|WP_085940514.1	1252	seg_low_complexity_regions	774	786	0.0847	Y
ComC#WP_085940514.1|GCF_000189675@886888@1|WP_000768964.1|1	WP_085940514.1|GCF_000189675@886888@1|WP_000768964.1|1	1284	pfam_Neisseria_PilC	684	982	0.3814	Y
ComC#WP_085940514.1|GCF_000189675@886888@1|WP_000768964.1|1	WP_085940514.1|GCF_000189675@886888@1|WP_000768964.1|1	1284	pfam_VWA_2	51	172	0.3814	Y
ComC#WP_085940514.1|GCF_000189675@886888@1|WP_000768964.1|1	WP_085940514.1|GCF_000189675@886888@1|WP_000768964.1|1	1284	smart_VWA	48	169	NA	N
ComC#WP_085940514.1|GCF_000189675@886888@1|WP_000768964.1|1	WP_085940514.1|GCF_000189675@886888@1|WP_000768964.1|1	1284	smart_PQQ	716	744	NA	N
ComC#WP_085940514.1|GCF_000189675@886888@1|WP_000768964.1|1	WP_085940514.1|GCF_000189675@886888@1|WP_000768964.1|1	1284	smart_PQQ	886	909	NA	N
ComC#WP_085940514.1|GCF_000189675@886888@1|WP_000768964.1|1	WP_085940514.1|GCF_000189675@886888@1|WP_000768964.1|1	1284	flps_SINGLE_{N}	63	1263	0.1526	Y
ComC#WP_085940514.1|GCF_000189675@886888@1|WP_000768964.1|1	WP_085940514.1|GCF_000189675@886888@1|WP_000768964.1|1	1284	flps_SINGLE_{S}	19	848	NA	Y
ComC#WP_085940514.1|GCF_000189675@886888@1|WP_000768964.1|1	WP_085940514.1|GCF_000189675@886888@1|WP_000768964.1|1	1284	seg_low_complexity_regions	2	13	0.0847	Y
ComC#WP_085940514.1|GCF_000189675@886888@1|WP_000768964.1|1	WP_085940514.1|GCF_000189675@886888@1|WP_000768964.1|1	1284	seg_low_complexity_regions	149	158	0.0847	Y
ComC#WP_085940514.1|GCF_000189675@886888@1|WP_000768964.1|1	WP_085940514.1|GCF_000189675@886888@1|WP_000768964.1|1	1284	seg_low_complexity_regions	212	223	0.0847	Y
ComC#WP_085940514.1|GCF_000189675@886888@1|WP_000768964.1|1	WP_085940514.1|GCF_000189675@886888@1|WP_000768964.1|1	1284	seg_low_complexity_regions	239	248	0.0847	Y
ComC#WP_085940514.1|GCF_000189675@886888@1|WP_000768964.1|1	WP_085940514.1|GCF_000189675@886888@1|WP_000768964.1|1	1284	seg_low_complexity_regions	379	393	0.0847	Y
ComC#WP_085940514.1|GCF_000189675@886888@1|WP_000768964.1|1	WP_085940514.1|GCF_000189675@886888@1|WP_000768964.1|1	1284	seg_low_complexity_regions	806	818	0.0847	Y
ComC#WP_085940514.1|GCF_000189675@886888@1|WP_000768964.1|1	WP_085940514.1|GCF_000189675@886888@1|WP_000768964.1|1	1284	tmhmm_transmembrane	13	35	NA	Y
ComC#WP_085940514.1|GCF_000215005@903890@1|WP_000768966.1|1	WP_085940514.1|GCF_000737145@575584@1|WP_085940514.1	1252	pfam_Neisseria_PilC	652	950	0.3814	Y
ComC#WP_085940514.1|GCF_000215005@903890@1|WP_000768966.1|1	WP_085940514.1|GCF_000737145@575584@1|WP_085940514.1	1252	pfam_VWA_2	19	140	0.3814	Y
ComC#WP_085940514.1|GCF_000215005@903890@1|WP_000768966.1|1	WP_085940514.1|GCF_000737145@575584@1|WP_085940514.1	1252	smart_VWA	16	137	NA	N
ComC#WP_085940514.1|GCF_000215005@903890@1|WP_000768966.1|1	WP_085940514.1|GCF_000737145@575584@1|WP_085940514.1	1252	smart_PQQ	684	712	NA	N
ComC#WP_085940514.1|GCF_000215005@903890@1|WP_000768966.1|1	WP_085940514.1|GCF_000737145@575584@1|WP_085940514.1	1252	smart_PQQ	854	877	NA	N
ComC#WP_085940514.1|GCF_000215005@903890@1|WP_000768966.1|1	WP_085940514.1|GCF_000737145@575584@1|WP_085940514.1	1252	flps_SINGLE_{N}	31	1231	0.1526	Y
ComC#WP_085940514.1|GCF_000215005@903890@1|WP_000768966.1|1	WP_085940514.1|GCF_000737145@575584@1|WP_085940514.1	1252	seg_low_complexity_regions	117	126	0.0847	Y
ComC#WP_085940514.1|GCF_000215005@903890@1|WP_000768966.1|1	WP_085940514.1|GCF_000737145@575584@1|WP_085940514.1	1252	seg_low_complexity_regions	180	191	0.0847	Y
ComC#WP_085940514.1|GCF_000215005@903890@1|WP_000768966.1|1	WP_085940514.1|GCF_000737145@575584@1|WP_085940514.1	1252	seg_low_complexity_regions	207	216	0.0847	Y
ComC#WP_085940514.1|GCF_000215005@903890@1|WP_000768966.1|1	WP_085940514.1|GCF_000737145@575584@1|WP_085940514.1	1252	seg_low_complexity_regions	347	361	0.0847	Y
ComC#WP_085940514.1|GCF_000215005@903890@1|WP_000768966.1|1	WP_085940514.1|GCF_000737145@575584@1|WP_085940514.1	1252	seg_low_complexity_regions	774	786	0.0847	Y
ComC#WP_085940514.1|GCF_000215005@903890@1|WP_000768966.1|1	WP_085940514.1|GCF_000215005@903890@1|WP_000768966.1|1	1284	pfam_Neisseria_PilC	684	982	0.3814	Y
ComC#WP_085940514.1|GCF_000215005@903890@1|WP_000768966.1|1	WP_085940514.1|GCF_000215005@903890@1|WP_000768966.1|1	1284	pfam_VWA_2	51	172	0.3814	Y
ComC#WP_085940514.1|GCF_000215005@903890@1|WP_000768966.1|1	WP_085940514.1|GCF_000215005@903890@1|WP_000768966.1|1	1284	smart_VWA	48	169	NA	N
ComC#WP_085940514.1|GCF_000215005@903890@1|WP_000768966.1|1	WP_085940514.1|GCF_000215005@903890@1|WP_000768966.1|1	1284	smart_PQQ	716	744	NA	N
ComC#WP_085940514.1|GCF_000215005@903890@1|WP_000768966.1|1	WP_085940514.1|GCF_000215005@903890@1|WP_000768966.1|1	1284	smart_PQQ	886	909	NA	N
ComC#WP_085940514.1|GCF_000215005@903890@1|WP_000768966.1|1	WP_085940514.1|GCF_000215005@903890@1|WP_000768966.1|1	1284	flps_SINGLE_{N}	63	1263	0.1526	Y
ComC#WP_085940514.1|GCF_000215005@903890@1|WP_000768966.1|1	WP_085940514.1|GCF_000215005@903890@1|WP_000768966.1|1	1284	seg_low_complexity_regions	2	13	0.0847	Y
ComC#WP_085940514.1|GCF_000215005@903890@1|WP_000768966.1|1	WP_085940514.1|GCF_000215005@903890@1|WP_000768966.1|1	1284	seg_low_complexity_regions	149	158	0.0847	Y
ComC#WP_085940514.1|GCF_000215005@903890@1|WP_000768966.1|1	WP_085940514.1|GCF_000215005@903890@1|WP_000768966.1|1	1284	seg_low_complexity_regions	212	223	0.0847	Y
ComC#WP_085940514.1|GCF_000215005@903890@1|WP_000768966.1|1	WP_085940514.1|GCF_000215005@903890@1|WP_000768966.1|1	1284	seg_low_complexity_regions	239	248	0.0847	Y
ComC#WP_085940514.1|GCF_000215005@903890@1|WP_000768966.1|1	WP_085940514.1|GCF_000215005@903890@1|WP_000768966.1|1	1284	seg_low_complexity_regions	379	393	0.0847	Y
ComC#WP_085940514.1|GCF_000215005@903890@1|WP_000768966.1|1	WP_085940514.1|GCF_000215005@903890@1|WP_000768966.1|1	1284	seg_low_complexity_regions	806	818	0.0847	Y
ComC#WP_085940514.1|GCF_000215005@903890@1|WP_000768966.1|1	WP_085940514.1|GCF_000215005@903890@1|WP_000768966.1|1	1284	tmhmm_transmembrane	13	35	NA	Y
ComC#WP_085940514.1|GCF_000222225@992402@1|WP_000768966.1|1	WP_085940514.1|GCF_000737145@575584@1|WP_085940514.1	1252	pfam_Neisseria_PilC	652	950	0.3814	Y
ComC#WP_085940514.1|GCF_000222225@992402@1|WP_000768966.1|1	WP_085940514.1|GCF_000737145@575584@1|WP_085940514.1	1252	pfam_VWA_2	19	140	0.3814	Y
ComC#WP_085940514.1|GCF_000222225@992402@1|WP_000768966.1|1	WP_085940514.1|GCF_000737145@575584@1|WP_085940514.1	1252	smart_VWA	16	137	NA	N
ComC#WP_085940514.1|GCF_000222225@992402@1|WP_000768966.1|1	WP_085940514.1|GCF_000737145@575584@1|WP_085940514.1	1252	smart_PQQ	684	712	NA	N
ComC#WP_085940514.1|GCF_000222225@992402@1|WP_000768966.1|1	WP_085940514.1|GCF_000737145@575584@1|WP_085940514.1	1252	smart_PQQ	854	877	NA	N
ComC#WP_085940514.1|GCF_000222225@992402@1|WP_000768966.1|1	WP_085940514.1|GCF_000737145@575584@1|WP_085940514.1	1252	flps_SINGLE_{N}	31	1231	0.1526	Y
ComC#WP_085940514.1|GCF_000222225@992402@1|WP_000768966.1|1	WP_085940514.1|GCF_000737145@575584@1|WP_085940514.1	1252	seg_low_complexity_regions	117	126	0.0847	Y
ComC#WP_085940514.1|GCF_000222225@992402@1|WP_000768966.1|1	WP_085940514.1|GCF_000737145@575584@1|WP_085940514.1	1252	seg_low_complexity_regions	180	191	0.0847	Y
ComC#WP_085940514.1|GCF_000222225@992402@1|WP_000768966.1|1	WP_085940514.1|GCF_000737145@575584@1|WP_085940514.1	1252	seg_low_complexity_regions	207	216	0.0847	Y
ComC#WP_085940514.1|GCF_000222225@992402@1|WP_000768966.1|1	WP_085940514.1|GCF_000737145@575584@1|WP_085940514.1	1252	seg_low_complexity_regions	347	361	0.0847	Y
ComC#WP_085940514.1|GCF_000222225@992402@1|WP_000768966.1|1	WP_085940514.1|GCF_000737145@575584@1|WP_085940514.1	1252	seg_low_complexity_regions	774	786	0.0847	Y
ComC#WP_085940514.1|GCF_000222225@992402@1|WP_000768966.1|1	WP_085940514.1|GCF_000222225@992402@1|WP_000768966.1|1	1284	pfam_Neisseria_PilC	684	982	0.3814	Y
ComC#WP_085940514.1|GCF_000222225@992402@1|WP_000768966.1|1	WP_085940514.1|GCF_000222225@992402@1|WP_000768966.1|1	1284	pfam_VWA_2	51	172	0.3814	Y
ComC#WP_085940514.1|GCF_000222225@992402@1|WP_000768966.1|1	WP_085940514.1|GCF_000222225@992402@1|WP_000768966.1|1	1284	smart_VWA	48	169	NA	N
ComC#WP_085940514.1|GCF_000222225@992402@1|WP_000768966.1|1	WP_085940514.1|GCF_000222225@992402@1|WP_000768966.1|1	1284	smart_PQQ	716	744	NA	N
ComC#WP_085940514.1|GCF_000222225@992402@1|WP_000768966.1|1	WP_085940514.1|GCF_000222225@992402@1|WP_000768966.1|1	1284	smart_PQQ	886	909	NA	N
ComC#WP_085940514.1|GCF_000222225@992402@1|WP_000768966.1|1	WP_085940514.1|GCF_000222225@992402@1|WP_000768966.1|1	1284	flps_SINGLE_{N}	63	1263	0.1526	Y
ComC#WP_085940514.1|GCF_000222225@992402@1|WP_000768966.1|1	WP_085940514.1|GCF_000222225@992402@1|WP_000768966.1|1	1284	seg_low_complexity_regions	2	13	0.0847	Y
ComC#WP_085940514.1|GCF_000222225@992402@1|WP_000768966.1|1	WP_085940514.1|GCF_000222225@992402@1|WP_000768966.1|1	1284	seg_low_complexity_regions	149	158	0.0847	Y
ComC#WP_085940514.1|GCF_000222225@992402@1|WP_000768966.1|1	WP_085940514.1|GCF_000222225@992402@1|WP_000768966.1|1	1284	seg_low_complexity_regions	212	223	0.0847	Y
ComC#WP_085940514.1|GCF_000222225@992402@1|WP_000768966.1|1	WP_085940514.1|GCF_000222225@992402@1|WP_000768966.1|1	1284	seg_low_complexity_regions	239	248	0.0847	Y
ComC#WP_085940514.1|GCF_000222225@992402@1|WP_000768966.1|1	WP_085940514.1|GCF_000222225@992402@1|WP_000768966.1|1	1284	seg_low_complexity_regions	379	393	0.0847	Y
ComC#WP_085940514.1|GCF_000222225@992402@1|WP_000768966.1|1	WP_085940514.1|GCF_000222225@992402@1|WP_000768966.1|1	1284	seg_low_complexity_regions	806	818	0.0847	Y
ComC#WP_085940514.1|GCF_000222225@992402@1|WP_000768966.1|1	WP_085940514.1|GCF_000222225@992402@1|WP_000768966.1|1	1284	tmhmm_transmembrane	13	35	NA	Y
ComC#WP_085940514.1|GCF_000214985@903898@1|WP_000768953.1|1	WP_085940514.1|GCF_000737145@575584@1|WP_085940514.1	1252	pfam_Neisseria_PilC	652	950	0.3814	Y
ComC#WP_085940514.1|GCF_000214985@903898@1|WP_000768953.1|1	WP_085940514.1|GCF_000737145@575584@1|WP_085940514.1	1252	pfam_VWA_2	19	140	NA	N
ComC#WP_085940514.1|GCF_000214985@903898@1|WP_000768953.1|1	WP_085940514.1|GCF_000737145@575584@1|WP_085940514.1	1252	smart_VWA	16	137	0.3814	Y
ComC#WP_085940514.1|GCF_000214985@903898@1|WP_000768953.1|1	WP_085940514.1|GCF_000737145@575584@1|WP_085940514.1	1252	smart_PQQ	684	712	NA	N
ComC#WP_085940514.1|GCF_000214985@903898@1|WP_000768953.1|1	WP_085940514.1|GCF_000737145@575584@1|WP_085940514.1	1252	smart_PQQ	854	877	NA	N
ComC#WP_085940514.1|GCF_000214985@903898@1|WP_000768953.1|1	WP_085940514.1|GCF_000737145@575584@1|WP_085940514.1	1252	flps_SINGLE_{N}	31	1231	0.1526	Y
ComC#WP_085940514.1|GCF_000214985@903898@1|WP_000768953.1|1	WP_085940514.1|GCF_000737145@575584@1|WP_085940514.1	1252	seg_low_complexity_regions	117	126	0.0847	Y
ComC#WP_085940514.1|GCF_000214985@903898@1|WP_000768953.1|1	WP_085940514.1|GCF_000737145@575584@1|WP_085940514.1	1252	seg_low_complexity_regions	180	191	0.0847	Y
ComC#WP_085940514.1|GCF_000214985@903898@1|WP_000768953.1|1	WP_085940514.1|GCF_000737145@575584@1|WP_085940514.1	1252	seg_low_complexity_regions	207	216	0.0847	Y
ComC#WP_085940514.1|GCF_000214985@903898@1|WP_000768953.1|1	WP_085940514.1|GCF_000737145@575584@1|WP_085940514.1	1252	seg_low_complexity_regions	347	361	0.0847	Y
ComC#WP_085940514.1|GCF_000214985@903898@1|WP_000768953.1|1	WP_085940514.1|GCF_000737145@575584@1|WP_085940514.1	1252	seg_low_complexity_regions	774	786	0.0847	Y
ComC#WP_085940514.1|GCF_000214985@903898@1|WP_000768953.1|1	WP_085940514.1|GCF_000214985@903898@1|WP_000768953.1|1	1284	pfam_Neisseria_PilC	684	982	0.3814	Y
ComC#WP_085940514.1|GCF_000214985@903898@1|WP_000768953.1|1	WP_085940514.1|GCF_000214985@903898@1|WP_000768953.1|1	1284	pfam_VWA_2	51	172	NA	N
ComC#WP_085940514.1|GCF_000214985@903898@1|WP_000768953.1|1	WP_085940514.1|GCF_000214985@903898@1|WP_000768953.1|1	1284	smart_VWA	48	169	0.3814	Y
ComC#WP_085940514.1|GCF_000214985@903898@1|WP_000768953.1|1	WP_085940514.1|GCF_000214985@903898@1|WP_000768953.1|1	1284	smart_PQQ	716	744	NA	N
ComC#WP_085940514.1|GCF_000214985@903898@1|WP_000768953.1|1	WP_085940514.1|GCF_000214985@903898@1|WP_000768953.1|1	1284	smart_PQQ	886	909	NA	N
ComC#WP_085940514.1|GCF_000214985@903898@1|WP_000768953.1|1	WP_085940514.1|GCF_000214985@903898@1|WP_000768953.1|1	1284	flps_SINGLE_{N}	63	1261	0.1526	Y
ComC#WP_085940514.1|GCF_000214985@903898@1|WP_000768953.1|1	WP_085940514.1|GCF_000214985@903898@1|WP_000768953.1|1	1284	flps_SINGLE_{S}	19	848	NA	Y
ComC#WP_085940514.1|GCF_000214985@903898@1|WP_000768953.1|1	WP_085940514.1|GCF_000214985@903898@1|WP_000768953.1|1	1284	seg_low_complexity_regions	2	13	0.0847	Y
ComC#WP_085940514.1|GCF_000214985@903898@1|WP_000768953.1|1	WP_085940514.1|GCF_000214985@903898@1|WP_000768953.1|1	1284	seg_low_complexity_regions	149	158	0.0847	Y
ComC#WP_085940514.1|GCF_000214985@903898@1|WP_000768953.1|1	WP_085940514.1|GCF_000214985@903898@1|WP_000768953.1|1	1284	seg_low_complexity_regions	212	223	0.0847	Y
ComC#WP_085940514.1|GCF_000214985@903898@1|WP_000768953.1|1	WP_085940514.1|GCF_000214985@903898@1|WP_000768953.1|1	1284	seg_low_complexity_regions	239	248	0.0847	Y
ComC#WP_085940514.1|GCF_000214985@903898@1|WP_000768953.1|1	WP_085940514.1|GCF_000214985@903898@1|WP_000768953.1|1	1284	seg_low_complexity_regions	379	393	0.0847	Y
ComC#WP_085940514.1|GCF_000214985@903898@1|WP_000768953.1|1	WP_085940514.1|GCF_000214985@903898@1|WP_000768953.1|1	1284	seg_low_complexity_regions	806	818	0.0847	Y
ComC#WP_085940514.1|GCF_000214985@903898@1|WP_000768953.1|1	WP_085940514.1|GCF_000214985@903898@1|WP_000768953.1|1	1284	tmhmm_transmembrane	13	35	NA	Y
ComC#WP_085940514.1|GCF_000222245@992403@1|WP_000768970.1|1	WP_085940514.1|GCF_000737145@575584@1|WP_085940514.1	1252	pfam_Neisseria_PilC	652	950	0.4369	Y
ComC#WP_085940514.1|GCF_000222245@992403@1|WP_000768970.1|1	WP_085940514.1|GCF_000737145@575584@1|WP_085940514.1	1252	pfam_VWA_2	19	140	NA	N
ComC#WP_085940514.1|GCF_000222245@992403@1|WP_000768970.1|1	WP_085940514.1|GCF_000737145@575584@1|WP_085940514.1	1252	smart_VWA	16	137	0.2912	Y
ComC#WP_085940514.1|GCF_000222245@992403@1|WP_000768970.1|1	WP_085940514.1|GCF_000737145@575584@1|WP_085940514.1	1252	smart_PQQ	684	712	NA	N
ComC#WP_085940514.1|GCF_000222245@992403@1|WP_000768970.1|1	WP_085940514.1|GCF_000737145@575584@1|WP_085940514.1	1252	smart_PQQ	854	877	NA	N
ComC#WP_085940514.1|GCF_000222245@992403@1|WP_000768970.1|1	WP_085940514.1|GCF_000737145@575584@1|WP_085940514.1	1252	flps_SINGLE_{N}	31	1231	0.1747	Y
ComC#WP_085940514.1|GCF_000222245@992403@1|WP_000768970.1|1	WP_085940514.1|GCF_000737145@575584@1|WP_085940514.1	1252	seg_low_complexity_regions	117	126	0.0971	Y
ComC#WP_085940514.1|GCF_000222245@992403@1|WP_000768970.1|1	WP_085940514.1|GCF_000737145@575584@1|WP_085940514.1	1252	seg_low_complexity_regions	180	191	0.0971	Y
ComC#WP_085940514.1|GCF_000222245@992403@1|WP_000768970.1|1	WP_085940514.1|GCF_000737145@575584@1|WP_085940514.1	1252	seg_low_complexity_regions	207	216	0.0971	Y
ComC#WP_085940514.1|GCF_000222245@992403@1|WP_000768970.1|1	WP_085940514.1|GCF_000737145@575584@1|WP_085940514.1	1252	seg_low_complexity_regions	347	361	0.0971	Y
ComC#WP_085940514.1|GCF_000222245@992403@1|WP_000768970.1|1	WP_085940514.1|GCF_000737145@575584@1|WP_085940514.1	1252	seg_low_complexity_regions	774	786	0.0971	Y
ComC#WP_085940514.1|GCF_000222245@992403@1|WP_000768970.1|1	WP_085940514.1|GCF_000222245@992403@1|WP_000768970.1|1	1284	pfam_Neisseria_PilC	684	982	0.4369	Y
ComC#WP_085940514.1|GCF_000222245@992403@1|WP_000768970.1|1	WP_085940514.1|GCF_000222245@992403@1|WP_000768970.1|1	1284	pfam_VWA_2	51	172	NA	N
ComC#WP_085940514.1|GCF_000222245@992403@1|WP_000768970.1|1	WP_085940514.1|GCF_000222245@992403@1|WP_000768970.1|1	1284	smart_VWA	48	169	0.2912	Y
ComC#WP_085940514.1|GCF_000222245@992403@1|WP_000768970.1|1	WP_085940514.1|GCF_000222245@992403@1|WP_000768970.1|1	1284	smart_PQQ	716	744	NA	N
ComC#WP_085940514.1|GCF_000222245@992403@1|WP_000768970.1|1	WP_085940514.1|GCF_000222245@992403@1|WP_000768970.1|1	1284	smart_PQQ	886	909	NA	N
ComC#WP_085940514.1|GCF_000222245@992403@1|WP_000768970.1|1	WP_085940514.1|GCF_000222245@992403@1|WP_000768970.1|1	1284	flps_SINGLE_{N}	63	1263	0.1747	Y
ComC#WP_085940514.1|GCF_000222245@992403@1|WP_000768970.1|1	WP_085940514.1|GCF_000222245@992403@1|WP_000768970.1|1	1284	seg_low_complexity_regions	2	13	0.0971	Y
ComC#WP_085940514.1|GCF_000222245@992403@1|WP_000768970.1|1	WP_085940514.1|GCF_000222245@992403@1|WP_000768970.1|1	1284	seg_low_complexity_regions	149	158	0.0971	Y
ComC#WP_085940514.1|GCF_000222245@992403@1|WP_000768970.1|1	WP_085940514.1|GCF_000222245@992403@1|WP_000768970.1|1	1284	seg_low_complexity_regions	212	223	0.0971	Y
ComC#WP_085940514.1|GCF_000222245@992403@1|WP_000768970.1|1	WP_085940514.1|GCF_000222245@992403@1|WP_000768970.1|1	1284	seg_low_complexity_regions	239	248	0.0971	Y
ComC#WP_085940514.1|GCF_000222245@992403@1|WP_000768970.1|1	WP_085940514.1|GCF_000222245@992403@1|WP_000768970.1|1	1284	seg_low_complexity_regions	379	393	0.0971	Y
ComC#WP_085940514.1|GCF_000222245@992403@1|WP_000768970.1|1	WP_085940514.1|GCF_000222245@992403@1|WP_000768970.1|1	1284	seg_low_complexity_regions	806	818	0.0971	Y
ComC#WP_085940514.1|GCF_000222245@992403@1|WP_000768970.1|1	WP_085940514.1|GCF_000222245@992403@1|WP_000768970.1|1	1284	tmhmm_transmembrane	13	35	NA	Y
ComC#WP_085940514.1|GCF_000222285@992405@1|WP_000768966.1|1	WP_085940514.1|GCF_000737145@575584@1|WP_085940514.1	1252	pfam_Neisseria_PilC	652	950	0.3814	Y
ComC#WP_085940514.1|GCF_000222285@992405@1|WP_000768966.1|1	WP_085940514.1|GCF_000737145@575584@1|WP_085940514.1	1252	pfam_VWA_2	19	140	0.3814	Y
ComC#WP_085940514.1|GCF_000222285@992405@1|WP_000768966.1|1	WP_085940514.1|GCF_000737145@575584@1|WP_085940514.1	1252	smart_VWA	16	137	NA	N
ComC#WP_085940514.1|GCF_000222285@992405@1|WP_000768966.1|1	WP_085940514.1|GCF_000737145@575584@1|WP_085940514.1	1252	smart_PQQ	684	712	NA	N
ComC#WP_085940514.1|GCF_000222285@992405@1|WP_000768966.1|1	WP_085940514.1|GCF_000737145@575584@1|WP_085940514.1	1252	smart_PQQ	854	877	NA	N
ComC#WP_085940514.1|GCF_000222285@992405@1|WP_000768966.1|1	WP_085940514.1|GCF_000737145@575584@1|WP_085940514.1	1252	flps_SINGLE_{N}	31	1231	0.1526	Y
ComC#WP_085940514.1|GCF_000222285@992405@1|WP_000768966.1|1	WP_085940514.1|GCF_000737145@575584@1|WP_085940514.1	1252	seg_low_complexity_regions	117	126	0.0847	Y
ComC#WP_085940514.1|GCF_000222285@992405@1|WP_000768966.1|1	WP_085940514.1|GCF_000737145@575584@1|WP_085940514.1	1252	seg_low_complexity_regions	180	191	0.0847	Y
ComC#WP_085940514.1|GCF_000222285@992405@1|WP_000768966.1|1	WP_085940514.1|GCF_000737145@575584@1|WP_085940514.1	1252	seg_low_complexity_regions	207	216	0.0847	Y
ComC#WP_085940514.1|GCF_000222285@992405@1|WP_000768966.1|1	WP_085940514.1|GCF_000737145@575584@1|WP_085940514.1	1252	seg_low_complexity_regions	347	361	0.0847	Y
ComC#WP_085940514.1|GCF_000222285@992405@1|WP_000768966.1|1	WP_085940514.1|GCF_000737145@575584@1|WP_085940514.1	1252	seg_low_complexity_regions	774	786	0.0847	Y
ComC#WP_085940514.1|GCF_000222285@992405@1|WP_000768966.1|1	WP_085940514.1|GCF_000222285@992405@1|WP_000768966.1|1	1284	pfam_Neisseria_PilC	684	982	0.3814	Y
ComC#WP_085940514.1|GCF_000222285@992405@1|WP_000768966.1|1	WP_085940514.1|GCF_000222285@992405@1|WP_000768966.1|1	1284	pfam_VWA_2	51	172	0.3814	Y
ComC#WP_085940514.1|GCF_000222285@992405@1|WP_000768966.1|1	WP_085940514.1|GCF_000222285@992405@1|WP_000768966.1|1	1284	smart_VWA	48	169	NA	N
ComC#WP_085940514.1|GCF_000222285@992405@1|WP_000768966.1|1	WP_085940514.1|GCF_000222285@992405@1|WP_000768966.1|1	1284	smart_PQQ	716	744	NA	N
ComC#WP_085940514.1|GCF_000222285@992405@1|WP_000768966.1|1	WP_085940514.1|GCF_000222285@992405@1|WP_000768966.1|1	1284	smart_PQQ	886	909	NA	N
ComC#WP_085940514.1|GCF_000222285@992405@1|WP_000768966.1|1	WP_085940514.1|GCF_000222285@992405@1|WP_000768966.1|1	1284	flps_SINGLE_{N}	63	1263	0.1526	Y
ComC#WP_085940514.1|GCF_000222285@992405@1|WP_000768966.1|1	WP_085940514.1|GCF_000222285@992405@1|WP_000768966.1|1	1284	seg_low_complexity_regions	2	13	0.0847	Y
ComC#WP_085940514.1|GCF_000222285@992405@1|WP_000768966.1|1	WP_085940514.1|GCF_000222285@992405@1|WP_000768966.1|1	1284	seg_low_complexity_regions	149	158	0.0847	Y
ComC#WP_085940514.1|GCF_000222285@992405@1|WP_000768966.1|1	WP_085940514.1|GCF_000222285@992405@1|WP_000768966.1|1	1284	seg_low_complexity_regions	212	223	0.0847	Y
ComC#WP_085940514.1|GCF_000222285@992405@1|WP_000768966.1|1	WP_085940514.1|GCF_000222285@992405@1|WP_000768966.1|1	1284	seg_low_complexity_regions	239	248	0.0847	Y
ComC#WP_085940514.1|GCF_000222285@992405@1|WP_000768966.1|1	WP_085940514.1|GCF_000222285@992405@1|WP_000768966.1|1	1284	seg_low_complexity_regions	379	393	0.0847	Y
ComC#WP_085940514.1|GCF_000222285@992405@1|WP_000768966.1|1	WP_085940514.1|GCF_000222285@992405@1|WP_000768966.1|1	1284	seg_low_complexity_regions	806	818	0.0847	Y
ComC#WP_085940514.1|GCF_000222285@992405@1|WP_000768966.1|1	WP_085940514.1|GCF_000222285@992405@1|WP_000768966.1|1	1284	tmhmm_transmembrane	13	35	NA	Y
ComC#WP_085940514.1|GCF_000222265@992404@1|WP_000768970.1|1	WP_085940514.1|GCF_000737145@575584@1|WP_085940514.1	1252	pfam_Neisseria_PilC	652	950	0.3814	Y
ComC#WP_085940514.1|GCF_000222265@992404@1|WP_000768970.1|1	WP_085940514.1|GCF_000737145@575584@1|WP_085940514.1	1252	pfam_VWA_2	19	140	0.3814	Y
ComC#WP_085940514.1|GCF_000222265@992404@1|WP_000768970.1|1	WP_085940514.1|GCF_000737145@575584@1|WP_085940514.1	1252	smart_VWA	16	137	NA	N
ComC#WP_085940514.1|GCF_000222265@992404@1|WP_000768970.1|1	WP_085940514.1|GCF_000737145@575584@1|WP_085940514.1	1252	smart_PQQ	684	712	NA	N
ComC#WP_085940514.1|GCF_000222265@992404@1|WP_000768970.1|1	WP_085940514.1|GCF_000737145@575584@1|WP_085940514.1	1252	smart_PQQ	854	877	NA	N
ComC#WP_085940514.1|GCF_000222265@992404@1|WP_000768970.1|1	WP_085940514.1|GCF_000737145@575584@1|WP_085940514.1	1252	flps_SINGLE_{N}	31	1231	0.1526	Y
ComC#WP_085940514.1|GCF_000222265@992404@1|WP_000768970.1|1	WP_085940514.1|GCF_000737145@575584@1|WP_085940514.1	1252	seg_low_complexity_regions	117	126	0.0847	Y
ComC#WP_085940514.1|GCF_000222265@992404@1|WP_000768970.1|1	WP_085940514.1|GCF_000737145@575584@1|WP_085940514.1	1252	seg_low_complexity_regions	180	191	0.0847	Y
ComC#WP_085940514.1|GCF_000222265@992404@1|WP_000768970.1|1	WP_085940514.1|GCF_000737145@575584@1|WP_085940514.1	1252	seg_low_complexity_regions	207	216	0.0847	Y
ComC#WP_085940514.1|GCF_000222265@992404@1|WP_000768970.1|1	WP_085940514.1|GCF_000737145@575584@1|WP_085940514.1	1252	seg_low_complexity_regions	347	361	0.0847	Y
ComC#WP_085940514.1|GCF_000222265@992404@1|WP_000768970.1|1	WP_085940514.1|GCF_000737145@575584@1|WP_085940514.1	1252	seg_low_complexity_regions	774	786	0.0847	Y
ComC#WP_085940514.1|GCF_000222265@992404@1|WP_000768970.1|1	WP_085940514.1|GCF_000222265@992404@1|WP_000768970.1|1	1284	pfam_Neisseria_PilC	684	982	0.3814	Y
ComC#WP_085940514.1|GCF_000222265@992404@1|WP_000768970.1|1	WP_085940514.1|GCF_000222265@992404@1|WP_000768970.1|1	1284	pfam_VWA_2	51	172	0.3814	Y
ComC#WP_085940514.1|GCF_000222265@992404@1|WP_000768970.1|1	WP_085940514.1|GCF_000222265@992404@1|WP_000768970.1|1	1284	smart_VWA	48	169	NA	N
ComC#WP_085940514.1|GCF_000222265@992404@1|WP_000768970.1|1	WP_085940514.1|GCF_000222265@992404@1|WP_000768970.1|1	1284	smart_PQQ	716	744	NA	N
ComC#WP_085940514.1|GCF_000222265@992404@1|WP_000768970.1|1	WP_085940514.1|GCF_000222265@992404@1|WP_000768970.1|1	1284	smart_PQQ	886	909	NA	N
ComC#WP_085940514.1|GCF_000222265@992404@1|WP_000768970.1|1	WP_085940514.1|GCF_000222265@992404@1|WP_000768970.1|1	1284	flps_SINGLE_{N}	63	1263	0.1526	Y
ComC#WP_085940514.1|GCF_000222265@992404@1|WP_000768970.1|1	WP_085940514.1|GCF_000222265@992404@1|WP_000768970.1|1	1284	seg_low_complexity_regions	2	13	0.0847	Y
ComC#WP_085940514.1|GCF_000222265@992404@1|WP_000768970.1|1	WP_085940514.1|GCF_000222265@992404@1|WP_000768970.1|1	1284	seg_low_complexity_regions	149	158	0.0847	Y
ComC#WP_085940514.1|GCF_000222265@992404@1|WP_000768970.1|1	WP_085940514.1|GCF_000222265@992404@1|WP_000768970.1|1	1284	seg_low_complexity_regions	212	223	0.0847	Y
ComC#WP_085940514.1|GCF_000222265@992404@1|WP_000768970.1|1	WP_085940514.1|GCF_000222265@992404@1|WP_000768970.1|1	1284	seg_low_complexity_regions	239	248	0.0847	Y
ComC#WP_085940514.1|GCF_000222265@992404@1|WP_000768970.1|1	WP_085940514.1|GCF_000222265@992404@1|WP_000768970.1|1	1284	seg_low_complexity_regions	379	393	0.0847	Y
ComC#WP_085940514.1|GCF_000222265@992404@1|WP_000768970.1|1	WP_085940514.1|GCF_000222265@992404@1|WP_000768970.1|1	1284	seg_low_complexity_regions	806	818	0.0847	Y
ComC#WP_085940514.1|GCF_000222265@992404@1|WP_000768970.1|1	WP_085940514.1|GCF_000222265@992404@1|WP_000768970.1|1	1284	tmhmm_transmembrane	13	35	NA	Y
ComC#WP_085940514.1|GCF_000226275@497978@2|WP_000768970.1|1	WP_085940514.1|GCF_000737145@575584@1|WP_085940514.1	1252	pfam_Neisseria_PilC	652	950	0.3814	Y
ComC#WP_085940514.1|GCF_000226275@497978@2|WP_000768970.1|1	WP_085940514.1|GCF_000737145@575584@1|WP_085940514.1	1252	pfam_VWA_2	19	140	0.3814	Y
ComC#WP_085940514.1|GCF_000226275@497978@2|WP_000768970.1|1	WP_085940514.1|GCF_000737145@575584@1|WP_085940514.1	1252	smart_VWA	16	137	NA	N
ComC#WP_085940514.1|GCF_000226275@497978@2|WP_000768970.1|1	WP_085940514.1|GCF_000737145@575584@1|WP_085940514.1	1252	smart_PQQ	684	712	NA	N
ComC#WP_085940514.1|GCF_000226275@497978@2|WP_000768970.1|1	WP_085940514.1|GCF_000737145@575584@1|WP_085940514.1	1252	smart_PQQ	854	877	NA	N
ComC#WP_085940514.1|GCF_000226275@497978@2|WP_000768970.1|1	WP_085940514.1|GCF_000737145@575584@1|WP_085940514.1	1252	flps_SINGLE_{N}	31	1231	0.1526	Y
ComC#WP_085940514.1|GCF_000226275@497978@2|WP_000768970.1|1	WP_085940514.1|GCF_000737145@575584@1|WP_085940514.1	1252	seg_low_complexity_regions	117	126	0.0847	Y
ComC#WP_085940514.1|GCF_000226275@497978@2|WP_000768970.1|1	WP_085940514.1|GCF_000737145@575584@1|WP_085940514.1	1252	seg_low_complexity_regions	180	191	0.0847	Y
ComC#WP_085940514.1|GCF_000226275@497978@2|WP_000768970.1|1	WP_085940514.1|GCF_000737145@575584@1|WP_085940514.1	1252	seg_low_complexity_regions	207	216	0.0847	Y
ComC#WP_085940514.1|GCF_000226275@497978@2|WP_000768970.1|1	WP_085940514.1|GCF_000737145@575584@1|WP_085940514.1	1252	seg_low_complexity_regions	347	361	0.0847	Y
ComC#WP_085940514.1|GCF_000226275@497978@2|WP_000768970.1|1	WP_085940514.1|GCF_000737145@575584@1|WP_085940514.1	1252	seg_low_complexity_regions	774	786	0.0847	Y
ComC#WP_085940514.1|GCF_000226275@497978@2|WP_000768970.1|1	WP_085940514.1|GCF_000226275@497978@2|WP_000768970.1|1	1284	pfam_Neisseria_PilC	684	982	0.3814	Y
ComC#WP_085940514.1|GCF_000226275@497978@2|WP_000768970.1|1	WP_085940514.1|GCF_000226275@497978@2|WP_000768970.1|1	1284	pfam_VWA_2	51	172	0.3814	Y
ComC#WP_085940514.1|GCF_000226275@497978@2|WP_000768970.1|1	WP_085940514.1|GCF_000226275@497978@2|WP_000768970.1|1	1284	smart_VWA	48	169	NA	N
ComC#WP_085940514.1|GCF_000226275@497978@2|WP_000768970.1|1	WP_085940514.1|GCF_000226275@497978@2|WP_000768970.1|1	1284	smart_PQQ	716	744	NA	N
ComC#WP_085940514.1|GCF_000226275@497978@2|WP_000768970.1|1	WP_085940514.1|GCF_000226275@497978@2|WP_000768970.1|1	1284	smart_PQQ	886	909	NA	N
ComC#WP_085940514.1|GCF_000226275@497978@2|WP_000768970.1|1	WP_085940514.1|GCF_000226275@497978@2|WP_000768970.1|1	1284	flps_SINGLE_{N}	63	1263	0.1526	Y
ComC#WP_085940514.1|GCF_000226275@497978@2|WP_000768970.1|1	WP_085940514.1|GCF_000226275@497978@2|WP_000768970.1|1	1284	seg_low_complexity_regions	2	13	0.0847	Y
ComC#WP_085940514.1|GCF_000226275@497978@2|WP_000768970.1|1	WP_085940514.1|GCF_000226275@497978@2|WP_000768970.1|1	1284	seg_low_complexity_regions	149	158	0.0847	Y
ComC#WP_085940514.1|GCF_000226275@497978@2|WP_000768970.1|1	WP_085940514.1|GCF_000226275@497978@2|WP_000768970.1|1	1284	seg_low_complexity_regions	212	223	0.0847	Y
ComC#WP_085940514.1|GCF_000226275@497978@2|WP_000768970.1|1	WP_085940514.1|GCF_000226275@497978@2|WP_000768970.1|1	1284	seg_low_complexity_regions	239	248	0.0847	Y
ComC#WP_085940514.1|GCF_000226275@497978@2|WP_000768970.1|1	WP_085940514.1|GCF_000226275@497978@2|WP_000768970.1|1	1284	seg_low_complexity_regions	379	393	0.0847	Y
ComC#WP_085940514.1|GCF_000226275@497978@2|WP_000768970.1|1	WP_085940514.1|GCF_000226275@497978@2|WP_000768970.1|1	1284	seg_low_complexity_regions	806	818	0.0847	Y
ComC#WP_085940514.1|GCF_000226275@497978@2|WP_000768970.1|1	WP_085940514.1|GCF_000226275@497978@2|WP_000768970.1|1	1284	tmhmm_transmembrane	13	35	NA	Y
ComC#WP_085940514.1|GCF_000230465@1086014@1|WP_002116849.1|1	WP_085940514.1|GCF_000737145@575584@1|WP_085940514.1	1252	pfam_Neisseria_PilC	652	950	NA	N
ComC#WP_085940514.1|GCF_000230465@1086014@1|WP_002116849.1|1	WP_085940514.1|GCF_000737145@575584@1|WP_085940514.1	1252	pfam_VWA_2	19	140	0.4369	Y
ComC#WP_085940514.1|GCF_000230465@1086014@1|WP_002116849.1|1	WP_085940514.1|GCF_000737145@575584@1|WP_085940514.1	1252	smart_VWA	16	137	NA	N
ComC#WP_085940514.1|GCF_000230465@1086014@1|WP_002116849.1|1	WP_085940514.1|GCF_000737145@575584@1|WP_085940514.1	1252	smart_PQQ	684	712	0.2912	Y
ComC#WP_085940514.1|GCF_000230465@1086014@1|WP_002116849.1|1	WP_085940514.1|GCF_000737145@575584@1|WP_085940514.1	1252	smart_PQQ	854	877	0.2912	Y
ComC#WP_085940514.1|GCF_000230465@1086014@1|WP_002116849.1|1	WP_085940514.1|GCF_000737145@575584@1|WP_085940514.1	1252	flps_SINGLE_{N}	31	1231	0.1748	Y
ComC#WP_085940514.1|GCF_000230465@1086014@1|WP_002116849.1|1	WP_085940514.1|GCF_000737145@575584@1|WP_085940514.1	1252	seg_low_complexity_regions	117	126	0.0971	Y
ComC#WP_085940514.1|GCF_000230465@1086014@1|WP_002116849.1|1	WP_085940514.1|GCF_000737145@575584@1|WP_085940514.1	1252	seg_low_complexity_regions	180	191	0.0971	Y
ComC#WP_085940514.1|GCF_000230465@1086014@1|WP_002116849.1|1	WP_085940514.1|GCF_000737145@575584@1|WP_085940514.1	1252	seg_low_complexity_regions	207	216	0.0971	Y
ComC#WP_085940514.1|GCF_000230465@1086014@1|WP_002116849.1|1	WP_085940514.1|GCF_000737145@575584@1|WP_085940514.1	1252	seg_low_complexity_regions	347	361	0.0971	Y
ComC#WP_085940514.1|GCF_000230465@1086014@1|WP_002116849.1|1	WP_085940514.1|GCF_000737145@575584@1|WP_085940514.1	1252	seg_low_complexity_regions	774	786	0.0971	Y
ComC#WP_085940514.1|GCF_000230465@1086014@1|WP_002116849.1|1	WP_085940514.1|GCF_000230465@1086014@1|WP_002116849.1|1	1284	pfam_Neisseria_PilC	684	1003	NA	N
ComC#WP_085940514.1|GCF_000230465@1086014@1|WP_002116849.1|1	WP_085940514.1|GCF_000230465@1086014@1|WP_002116849.1|1	1284	pfam_VWA_2	51	172	0.4369	Y
ComC#WP_085940514.1|GCF_000230465@1086014@1|WP_002116849.1|1	WP_085940514.1|GCF_000230465@1086014@1|WP_002116849.1|1	1284	smart_VWA	48	172	NA	N
ComC#WP_085940514.1|GCF_000230465@1086014@1|WP_002116849.1|1	WP_085940514.1|GCF_000230465@1086014@1|WP_002116849.1|1	1284	smart_PQQ	716	740	0.2912	Y
ComC#WP_085940514.1|GCF_000230465@1086014@1|WP_002116849.1|1	WP_085940514.1|GCF_000230465@1086014@1|WP_002116849.1|1	1284	smart_PQQ	889	909	0.2912	Y
ComC#WP_085940514.1|GCF_000230465@1086014@1|WP_002116849.1|1	WP_085940514.1|GCF_000230465@1086014@1|WP_002116849.1|1	1284	flps_SINGLE_{N}	63	1261	0.1748	Y
ComC#WP_085940514.1|GCF_000230465@1086014@1|WP_002116849.1|1	WP_085940514.1|GCF_000230465@1086014@1|WP_002116849.1|1	1284	seg_low_complexity_regions	2	13	0.0971	Y
ComC#WP_085940514.1|GCF_000230465@1086014@1|WP_002116849.1|1	WP_085940514.1|GCF_000230465@1086014@1|WP_002116849.1|1	1284	seg_low_complexity_regions	149	158	0.0971	Y
ComC#WP_085940514.1|GCF_000230465@1086014@1|WP_002116849.1|1	WP_085940514.1|GCF_000230465@1086014@1|WP_002116849.1|1	1284	seg_low_complexity_regions	212	223	0.0971	Y
ComC#WP_085940514.1|GCF_000230465@1086014@1|WP_002116849.1|1	WP_085940514.1|GCF_000230465@1086014@1|WP_002116849.1|1	1284	seg_low_complexity_regions	230	248	0.0971	Y
ComC#WP_085940514.1|GCF_000230465@1086014@1|WP_002116849.1|1	WP_085940514.1|GCF_000230465@1086014@1|WP_002116849.1|1	1284	seg_low_complexity_regions	379	393	0.0971	Y
ComC#WP_085940514.1|GCF_000230465@1086014@1|WP_002116849.1|1	WP_085940514.1|GCF_000230465@1086014@1|WP_002116849.1|1	1284	seg_low_complexity_regions	806	818	0.0971	Y
ComC#WP_085940514.1|GCF_000230465@1086014@1|WP_002116849.1|1	WP_085940514.1|GCF_000230465@1086014@1|WP_002116849.1|1	1284	tmhmm_transmembrane	13	35	NA	Y
ComC#WP_085940514.1|GCF_000241725@1116236@1|WP_000768970.1|1	WP_085940514.1|GCF_000737145@575584@1|WP_085940514.1	1252	pfam_Neisseria_PilC	652	950	0.3814	Y
ComC#WP_085940514.1|GCF_000241725@1116236@1|WP_000768970.1|1	WP_085940514.1|GCF_000737145@575584@1|WP_085940514.1	1252	pfam_VWA_2	19	140	0.3814	Y
ComC#WP_085940514.1|GCF_000241725@1116236@1|WP_000768970.1|1	WP_085940514.1|GCF_000737145@575584@1|WP_085940514.1	1252	smart_VWA	16	137	NA	N
ComC#WP_085940514.1|GCF_000241725@1116236@1|WP_000768970.1|1	WP_085940514.1|GCF_000737145@575584@1|WP_085940514.1	1252	smart_PQQ	684	712	NA	N
ComC#WP_085940514.1|GCF_000241725@1116236@1|WP_000768970.1|1	WP_085940514.1|GCF_000737145@575584@1|WP_085940514.1	1252	smart_PQQ	854	877	NA	N
ComC#WP_085940514.1|GCF_000241725@1116236@1|WP_000768970.1|1	WP_085940514.1|GCF_000737145@575584@1|WP_085940514.1	1252	flps_SINGLE_{N}	31	1231	0.1526	Y
ComC#WP_085940514.1|GCF_000241725@1116236@1|WP_000768970.1|1	WP_085940514.1|GCF_000737145@575584@1|WP_085940514.1	1252	seg_low_complexity_regions	117	126	0.0847	Y
ComC#WP_085940514.1|GCF_000241725@1116236@1|WP_000768970.1|1	WP_085940514.1|GCF_000737145@575584@1|WP_085940514.1	1252	seg_low_complexity_regions	180	191	0.0847	Y
ComC#WP_085940514.1|GCF_000241725@1116236@1|WP_000768970.1|1	WP_085940514.1|GCF_000737145@575584@1|WP_085940514.1	1252	seg_low_complexity_regions	207	216	0.0847	Y
ComC#WP_085940514.1|GCF_000241725@1116236@1|WP_000768970.1|1	WP_085940514.1|GCF_000737145@575584@1|WP_085940514.1	1252	seg_low_complexity_regions	347	361	0.0847	Y
ComC#WP_085940514.1|GCF_000241725@1116236@1|WP_000768970.1|1	WP_085940514.1|GCF_000737145@575584@1|WP_085940514.1	1252	seg_low_complexity_regions	774	786	0.0847	Y
ComC#WP_085940514.1|GCF_000241725@1116236@1|WP_000768970.1|1	WP_085940514.1|GCF_000241725@1116236@1|WP_000768970.1|1	1284	pfam_Neisseria_PilC	684	982	0.3814	Y
ComC#WP_085940514.1|GCF_000241725@1116236@1|WP_000768970.1|1	WP_085940514.1|GCF_000241725@1116236@1|WP_000768970.1|1	1284	pfam_VWA_2	51	172	0.3814	Y
ComC#WP_085940514.1|GCF_000241725@1116236@1|WP_000768970.1|1	WP_085940514.1|GCF_000241725@1116236@1|WP_000768970.1|1	1284	smart_VWA	48	169	NA	N
ComC#WP_085940514.1|GCF_000241725@1116236@1|WP_000768970.1|1	WP_085940514.1|GCF_000241725@1116236@1|WP_000768970.1|1	1284	smart_PQQ	716	744	NA	N
ComC#WP_085940514.1|GCF_000241725@1116236@1|WP_000768970.1|1	WP_085940514.1|GCF_000241725@1116236@1|WP_000768970.1|1	1284	smart_PQQ	886	909	NA	N
ComC#WP_085940514.1|GCF_000241725@1116236@1|WP_000768970.1|1	WP_085940514.1|GCF_000241725@1116236@1|WP_000768970.1|1	1284	flps_SINGLE_{N}	63	1263	0.1526	Y
ComC#WP_085940514.1|GCF_000241725@1116236@1|WP_000768970.1|1	WP_085940514.1|GCF_000241725@1116236@1|WP_000768970.1|1	1284	seg_low_complexity_regions	2	13	0.0847	Y
ComC#WP_085940514.1|GCF_000241725@1116236@1|WP_000768970.1|1	WP_085940514.1|GCF_000241725@1116236@1|WP_000768970.1|1	1284	seg_low_complexity_regions	149	158	0.0847	Y
ComC#WP_085940514.1|GCF_000241725@1116236@1|WP_000768970.1|1	WP_085940514.1|GCF_000241725@1116236@1|WP_000768970.1|1	1284	seg_low_complexity_regions	212	223	0.0847	Y
ComC#WP_085940514.1|GCF_000241725@1116236@1|WP_000768970.1|1	WP_085940514.1|GCF_000241725@1116236@1|WP_000768970.1|1	1284	seg_low_complexity_regions	239	248	0.0847	Y
ComC#WP_085940514.1|GCF_000241725@1116236@1|WP_000768970.1|1	WP_085940514.1|GCF_000241725@1116236@1|WP_000768970.1|1	1284	seg_low_complexity_regions	379	393	0.0847	Y
ComC#WP_085940514.1|GCF_000241725@1116236@1|WP_000768970.1|1	WP_085940514.1|GCF_000241725@1116236@1|WP_000768970.1|1	1284	seg_low_complexity_regions	806	818	0.0847	Y
ComC#WP_085940514.1|GCF_000241725@1116236@1|WP_000768970.1|1	WP_085940514.1|GCF_000241725@1116236@1|WP_000768970.1|1	1284	tmhmm_transmembrane	13	35	NA	Y
ComC#WP_085940514.1|GCF_000241705@1116235@1|WP_000768954.1|1	WP_085940514.1|GCF_000737145@575584@1|WP_085940514.1	1252	pfam_Neisseria_PilC	652	950	0.3814	Y
ComC#WP_085940514.1|GCF_000241705@1116235@1|WP_000768954.1|1	WP_085940514.1|GCF_000737145@575584@1|WP_085940514.1	1252	pfam_VWA_2	19	140	0.3814	Y
ComC#WP_085940514.1|GCF_000241705@1116235@1|WP_000768954.1|1	WP_085940514.1|GCF_000737145@575584@1|WP_085940514.1	1252	smart_VWA	16	137	NA	N
ComC#WP_085940514.1|GCF_000241705@1116235@1|WP_000768954.1|1	WP_085940514.1|GCF_000737145@575584@1|WP_085940514.1	1252	smart_PQQ	684	712	NA	N
ComC#WP_085940514.1|GCF_000241705@1116235@1|WP_000768954.1|1	WP_085940514.1|GCF_000737145@575584@1|WP_085940514.1	1252	smart_PQQ	854	877	NA	N
ComC#WP_085940514.1|GCF_000241705@1116235@1|WP_000768954.1|1	WP_085940514.1|GCF_000737145@575584@1|WP_085940514.1	1252	flps_SINGLE_{N}	31	1231	0.1526	Y
ComC#WP_085940514.1|GCF_000241705@1116235@1|WP_000768954.1|1	WP_085940514.1|GCF_000737145@575584@1|WP_085940514.1	1252	seg_low_complexity_regions	117	126	0.0847	Y
ComC#WP_085940514.1|GCF_000241705@1116235@1|WP_000768954.1|1	WP_085940514.1|GCF_000737145@575584@1|WP_085940514.1	1252	seg_low_complexity_regions	180	191	0.0847	Y
ComC#WP_085940514.1|GCF_000241705@1116235@1|WP_000768954.1|1	WP_085940514.1|GCF_000737145@575584@1|WP_085940514.1	1252	seg_low_complexity_regions	207	216	0.0847	Y
ComC#WP_085940514.1|GCF_000241705@1116235@1|WP_000768954.1|1	WP_085940514.1|GCF_000737145@575584@1|WP_085940514.1	1252	seg_low_complexity_regions	347	361	0.0847	Y
ComC#WP_085940514.1|GCF_000241705@1116235@1|WP_000768954.1|1	WP_085940514.1|GCF_000737145@575584@1|WP_085940514.1	1252	seg_low_complexity_regions	774	786	0.0847	Y
ComC#WP_085940514.1|GCF_000241705@1116235@1|WP_000768954.1|1	WP_085940514.1|GCF_000241705@1116235@1|WP_000768954.1|1	1284	pfam_Neisseria_PilC	684	982	0.3814	Y
ComC#WP_085940514.1|GCF_000241705@1116235@1|WP_000768954.1|1	WP_085940514.1|GCF_000241705@1116235@1|WP_000768954.1|1	1284	pfam_VWA_2	51	172	0.3814	Y
ComC#WP_085940514.1|GCF_000241705@1116235@1|WP_000768954.1|1	WP_085940514.1|GCF_000241705@1116235@1|WP_000768954.1|1	1284	smart_VWA	48	169	NA	N
ComC#WP_085940514.1|GCF_000241705@1116235@1|WP_000768954.1|1	WP_085940514.1|GCF_000241705@1116235@1|WP_000768954.1|1	1284	smart_PQQ	716	744	NA	N
ComC#WP_085940514.1|GCF_000241705@1116235@1|WP_000768954.1|1	WP_085940514.1|GCF_000241705@1116235@1|WP_000768954.1|1	1284	smart_PQQ	886	909	NA	N
ComC#WP_085940514.1|GCF_000241705@1116235@1|WP_000768954.1|1	WP_085940514.1|GCF_000241705@1116235@1|WP_000768954.1|1	1284	flps_SINGLE_{N}	63	1263	0.1526	Y
ComC#WP_085940514.1|GCF_000241705@1116235@1|WP_000768954.1|1	WP_085940514.1|GCF_000241705@1116235@1|WP_000768954.1|1	1284	flps_SINGLE_{S}	19	848	NA	Y
ComC#WP_085940514.1|GCF_000241705@1116235@1|WP_000768954.1|1	WP_085940514.1|GCF_000241705@1116235@1|WP_000768954.1|1	1284	seg_low_complexity_regions	2	13	0.0847	Y
ComC#WP_085940514.1|GCF_000241705@1116235@1|WP_000768954.1|1	WP_085940514.1|GCF_000241705@1116235@1|WP_000768954.1|1	1284	seg_low_complexity_regions	149	158	0.0847	Y
ComC#WP_085940514.1|GCF_000241705@1116235@1|WP_000768954.1|1	WP_085940514.1|GCF_000241705@1116235@1|WP_000768954.1|1	1284	seg_low_complexity_regions	212	223	0.0847	Y
ComC#WP_085940514.1|GCF_000241705@1116235@1|WP_000768954.1|1	WP_085940514.1|GCF_000241705@1116235@1|WP_000768954.1|1	1284	seg_low_complexity_regions	239	248	0.0847	Y
ComC#WP_085940514.1|GCF_000241705@1116235@1|WP_000768954.1|1	WP_085940514.1|GCF_000241705@1116235@1|WP_000768954.1|1	1284	seg_low_complexity_regions	379	393	0.0847	Y
ComC#WP_085940514.1|GCF_000241705@1116235@1|WP_000768954.1|1	WP_085940514.1|GCF_000241705@1116235@1|WP_000768954.1|1	1284	seg_low_complexity_regions	806	818	0.0847	Y
ComC#WP_085940514.1|GCF_000241705@1116235@1|WP_000768954.1|1	WP_085940514.1|GCF_000241705@1116235@1|WP_000768954.1|1	1284	tmhmm_transmembrane	13	35	NA	Y
ComC#WP_085940514.1|GCF_000248275@981329@1|WP_000768970.1|1	WP_085940514.1|GCF_000737145@575584@1|WP_085940514.1	1252	pfam_Neisseria_PilC	652	950	0.3814	Y
ComC#WP_085940514.1|GCF_000248275@981329@1|WP_000768970.1|1	WP_085940514.1|GCF_000737145@575584@1|WP_085940514.1	1252	pfam_VWA_2	19	140	0.3814	Y
ComC#WP_085940514.1|GCF_000248275@981329@1|WP_000768970.1|1	WP_085940514.1|GCF_000737145@575584@1|WP_085940514.1	1252	smart_VWA	16	137	NA	N
ComC#WP_085940514.1|GCF_000248275@981329@1|WP_000768970.1|1	WP_085940514.1|GCF_000737145@575584@1|WP_085940514.1	1252	smart_PQQ	684	712	NA	N
ComC#WP_085940514.1|GCF_000248275@981329@1|WP_000768970.1|1	WP_085940514.1|GCF_000737145@575584@1|WP_085940514.1	1252	smart_PQQ	854	877	NA	N
ComC#WP_085940514.1|GCF_000248275@981329@1|WP_000768970.1|1	WP_085940514.1|GCF_000737145@575584@1|WP_085940514.1	1252	flps_SINGLE_{N}	31	1231	0.1526	Y
ComC#WP_085940514.1|GCF_000248275@981329@1|WP_000768970.1|1	WP_085940514.1|GCF_000737145@575584@1|WP_085940514.1	1252	seg_low_complexity_regions	117	126	0.0847	Y
ComC#WP_085940514.1|GCF_000248275@981329@1|WP_000768970.1|1	WP_085940514.1|GCF_000737145@575584@1|WP_085940514.1	1252	seg_low_complexity_regions	180	191	0.0847	Y
ComC#WP_085940514.1|GCF_000248275@981329@1|WP_000768970.1|1	WP_085940514.1|GCF_000737145@575584@1|WP_085940514.1	1252	seg_low_complexity_regions	207	216	0.0847	Y
ComC#WP_085940514.1|GCF_000248275@981329@1|WP_000768970.1|1	WP_085940514.1|GCF_000737145@575584@1|WP_085940514.1	1252	seg_low_complexity_regions	347	361	0.0847	Y
ComC#WP_085940514.1|GCF_000248275@981329@1|WP_000768970.1|1	WP_085940514.1|GCF_000737145@575584@1|WP_085940514.1	1252	seg_low_complexity_regions	774	786	0.0847	Y
ComC#WP_085940514.1|GCF_000248275@981329@1|WP_000768970.1|1	WP_085940514.1|GCF_000248275@981329@1|WP_000768970.1|1	1284	pfam_Neisseria_PilC	684	982	0.3814	Y
ComC#WP_085940514.1|GCF_000248275@981329@1|WP_000768970.1|1	WP_085940514.1|GCF_000248275@981329@1|WP_000768970.1|1	1284	pfam_VWA_2	51	172	0.3814	Y
ComC#WP_085940514.1|GCF_000248275@981329@1|WP_000768970.1|1	WP_085940514.1|GCF_000248275@981329@1|WP_000768970.1|1	1284	smart_VWA	48	169	NA	N
ComC#WP_085940514.1|GCF_000248275@981329@1|WP_000768970.1|1	WP_085940514.1|GCF_000248275@981329@1|WP_000768970.1|1	1284	smart_PQQ	716	744	NA	N
ComC#WP_085940514.1|GCF_000248275@981329@1|WP_000768970.1|1	WP_085940514.1|GCF_000248275@981329@1|WP_000768970.1|1	1284	smart_PQQ	886	909	NA	N
ComC#WP_085940514.1|GCF_000248275@981329@1|WP_000768970.1|1	WP_085940514.1|GCF_000248275@981329@1|WP_000768970.1|1	1284	flps_SINGLE_{N}	63	1263	0.1526	Y
ComC#WP_085940514.1|GCF_000248275@981329@1|WP_000768970.1|1	WP_085940514.1|GCF_000248275@981329@1|WP_000768970.1|1	1284	seg_low_complexity_regions	2	13	0.0847	Y
ComC#WP_085940514.1|GCF_000248275@981329@1|WP_000768970.1|1	WP_085940514.1|GCF_000248275@981329@1|WP_000768970.1|1	1284	seg_low_complexity_regions	149	158	0.0847	Y
ComC#WP_085940514.1|GCF_000248275@981329@1|WP_000768970.1|1	WP_085940514.1|GCF_000248275@981329@1|WP_000768970.1|1	1284	seg_low_complexity_regions	212	223	0.0847	Y
ComC#WP_085940514.1|GCF_000248275@981329@1|WP_000768970.1|1	WP_085940514.1|GCF_000248275@981329@1|WP_000768970.1|1	1284	seg_low_complexity_regions	239	248	0.0847	Y
ComC#WP_085940514.1|GCF_000248275@981329@1|WP_000768970.1|1	WP_085940514.1|GCF_000248275@981329@1|WP_000768970.1|1	1284	seg_low_complexity_regions	379	393	0.0847	Y
ComC#WP_085940514.1|GCF_000248275@981329@1|WP_000768970.1|1	WP_085940514.1|GCF_000248275@981329@1|WP_000768970.1|1	1284	seg_low_complexity_regions	806	818	0.0847	Y
ComC#WP_085940514.1|GCF_000248275@981329@1|WP_000768970.1|1	WP_085940514.1|GCF_000248275@981329@1|WP_000768970.1|1	1284	tmhmm_transmembrane	13	35	NA	Y
ComC#WP_085940514.1|GCF_000248295@981324@1|WP_005035424.1|1	WP_085940514.1|GCF_000737145@575584@1|WP_085940514.1	1252	pfam_Neisseria_PilC	652	950	0.45	Y
ComC#WP_085940514.1|GCF_000248295@981324@1|WP_005035424.1|1	WP_085940514.1|GCF_000737145@575584@1|WP_085940514.1	1252	pfam_VWA_2	19	140	NA	N
ComC#WP_085940514.1|GCF_000248295@981324@1|WP_005035424.1|1	WP_085940514.1|GCF_000737145@575584@1|WP_085940514.1	1252	smart_VWA	16	137	0.3	Y
ComC#WP_085940514.1|GCF_000248295@981324@1|WP_005035424.1|1	WP_085940514.1|GCF_000737145@575584@1|WP_085940514.1	1252	smart_PQQ	684	712	NA	N
ComC#WP_085940514.1|GCF_000248295@981324@1|WP_005035424.1|1	WP_085940514.1|GCF_000737145@575584@1|WP_085940514.1	1252	smart_PQQ	854	877	NA	N
ComC#WP_085940514.1|GCF_000248295@981324@1|WP_005035424.1|1	WP_085940514.1|GCF_000737145@575584@1|WP_085940514.1	1252	flps_SINGLE_{N}	31	1231	0.1499	Y
ComC#WP_085940514.1|GCF_000248295@981324@1|WP_005035424.1|1	WP_085940514.1|GCF_000737145@575584@1|WP_085940514.1	1252	seg_low_complexity_regions	117	126	0.1	Y
ComC#WP_085940514.1|GCF_000248295@981324@1|WP_005035424.1|1	WP_085940514.1|GCF_000737145@575584@1|WP_085940514.1	1252	seg_low_complexity_regions	180	191	0.1	Y
ComC#WP_085940514.1|GCF_000248295@981324@1|WP_005035424.1|1	WP_085940514.1|GCF_000737145@575584@1|WP_085940514.1	1252	seg_low_complexity_regions	207	216	0.1	Y
ComC#WP_085940514.1|GCF_000248295@981324@1|WP_005035424.1|1	WP_085940514.1|GCF_000737145@575584@1|WP_085940514.1	1252	seg_low_complexity_regions	347	361	0.1	Y
ComC#WP_085940514.1|GCF_000248295@981324@1|WP_005035424.1|1	WP_085940514.1|GCF_000737145@575584@1|WP_085940514.1	1252	seg_low_complexity_regions	774	786	0.1	Y
ComC#WP_085940514.1|GCF_000248295@981324@1|WP_005035424.1|1	WP_085940514.1|GCF_000248295@981324@1|WP_005035424.1|1	1259	pfam_Neisseria_PilC	651	962	0.45	Y
ComC#WP_085940514.1|GCF_000248295@981324@1|WP_005035424.1|1	WP_085940514.1|GCF_000248295@981324@1|WP_005035424.1|1	1259	pfam_VWA_2	56	180	NA	N
ComC#WP_085940514.1|GCF_000248295@981324@1|WP_005035424.1|1	WP_085940514.1|GCF_000248295@981324@1|WP_005035424.1|1	1259	pfam_VWA	55	176	NA	N
ComC#WP_085940514.1|GCF_000248295@981324@1|WP_005035424.1|1	WP_085940514.1|GCF_000248295@981324@1|WP_005035424.1|1	1259	smart_VWA	53	171	0.3	Y
ComC#WP_085940514.1|GCF_000248295@981324@1|WP_005035424.1|1	WP_085940514.1|GCF_000248295@981324@1|WP_005035424.1|1	1259	smart_PQQ	684	713	NA	N
ComC#WP_085940514.1|GCF_000248295@981324@1|WP_005035424.1|1	WP_085940514.1|GCF_000248295@981324@1|WP_005035424.1|1	1259	smart_PQQ	868	889	NA	N
ComC#WP_085940514.1|GCF_000248295@981324@1|WP_005035424.1|1	WP_085940514.1|GCF_000248295@981324@1|WP_005035424.1|1	1259	flps_SINGLE_{G}	20	1240	NA	Y
ComC#WP_085940514.1|GCF_000248295@981324@1|WP_005035424.1|1	WP_085940514.1|GCF_000248295@981324@1|WP_005035424.1|1	1259	flps_SINGLE_{S}	182	398	NA	Y
ComC#WP_085940514.1|GCF_000248295@981324@1|WP_005035424.1|1	WP_085940514.1|GCF_000248295@981324@1|WP_005035424.1|1	1259	seg_low_complexity_regions	63	76	0.1	Y
ComC#WP_085940514.1|GCF_000248295@981324@1|WP_005035424.1|1	WP_085940514.1|GCF_000248295@981324@1|WP_005035424.1|1	1259	seg_low_complexity_regions	151	159	0.1	Y
ComC#WP_085940514.1|GCF_000248295@981324@1|WP_005035424.1|1	WP_085940514.1|GCF_000248295@981324@1|WP_005035424.1|1	1259	seg_low_complexity_regions	198	218	0.1	Y
ComC#WP_085940514.1|GCF_000248295@981324@1|WP_005035424.1|1	WP_085940514.1|GCF_000248295@981324@1|WP_005035424.1|1	1259	seg_low_complexity_regions	773	784	0.1	Y
ComC#WP_085940514.1|GCF_000248295@981324@1|WP_005035424.1|1	WP_085940514.1|GCF_000248295@981324@1|WP_005035424.1|1	1259	tmhmm_transmembrane	21	43	NA	Y
ComC#WP_085940514.1|GCF_000278645@903892@1|WP_000768953.1|1	WP_085940514.1|GCF_000737145@575584@1|WP_085940514.1	1252	pfam_Neisseria_PilC	652	950	0.3814	Y
ComC#WP_085940514.1|GCF_000278645@903892@1|WP_000768953.1|1	WP_085940514.1|GCF_000737145@575584@1|WP_085940514.1	1252	pfam_VWA_2	19	140	NA	N
ComC#WP_085940514.1|GCF_000278645@903892@1|WP_000768953.1|1	WP_085940514.1|GCF_000737145@575584@1|WP_085940514.1	1252	smart_VWA	16	137	0.3814	Y
ComC#WP_085940514.1|GCF_000278645@903892@1|WP_000768953.1|1	WP_085940514.1|GCF_000737145@575584@1|WP_085940514.1	1252	smart_PQQ	684	712	NA	N
ComC#WP_085940514.1|GCF_000278645@903892@1|WP_000768953.1|1	WP_085940514.1|GCF_000737145@575584@1|WP_085940514.1	1252	smart_PQQ	854	877	NA	N
ComC#WP_085940514.1|GCF_000278645@903892@1|WP_000768953.1|1	WP_085940514.1|GCF_000737145@575584@1|WP_085940514.1	1252	flps_SINGLE_{N}	31	1231	0.1526	Y
ComC#WP_085940514.1|GCF_000278645@903892@1|WP_000768953.1|1	WP_085940514.1|GCF_000737145@575584@1|WP_085940514.1	1252	seg_low_complexity_regions	117	126	0.0847	Y
ComC#WP_085940514.1|GCF_000278645@903892@1|WP_000768953.1|1	WP_085940514.1|GCF_000737145@575584@1|WP_085940514.1	1252	seg_low_complexity_regions	180	191	0.0847	Y
ComC#WP_085940514.1|GCF_000278645@903892@1|WP_000768953.1|1	WP_085940514.1|GCF_000737145@575584@1|WP_085940514.1	1252	seg_low_complexity_regions	207	216	0.0847	Y
ComC#WP_085940514.1|GCF_000278645@903892@1|WP_000768953.1|1	WP_085940514.1|GCF_000737145@575584@1|WP_085940514.1	1252	seg_low_complexity_regions	347	361	0.0847	Y
ComC#WP_085940514.1|GCF_000278645@903892@1|WP_000768953.1|1	WP_085940514.1|GCF_000737145@575584@1|WP_085940514.1	1252	seg_low_complexity_regions	774	786	0.0847	Y
ComC#WP_085940514.1|GCF_000278645@903892@1|WP_000768953.1|1	WP_085940514.1|GCF_000278645@903892@1|WP_000768953.1|1	1284	pfam_Neisseria_PilC	684	982	0.3814	Y
ComC#WP_085940514.1|GCF_000278645@903892@1|WP_000768953.1|1	WP_085940514.1|GCF_000278645@903892@1|WP_000768953.1|1	1284	pfam_VWA_2	51	172	NA	N
ComC#WP_085940514.1|GCF_000278645@903892@1|WP_000768953.1|1	WP_085940514.1|GCF_000278645@903892@1|WP_000768953.1|1	1284	smart_VWA	48	169	0.3814	Y
ComC#WP_085940514.1|GCF_000278645@903892@1|WP_000768953.1|1	WP_085940514.1|GCF_000278645@903892@1|WP_000768953.1|1	1284	smart_PQQ	716	744	NA	N
ComC#WP_085940514.1|GCF_000278645@903892@1|WP_000768953.1|1	WP_085940514.1|GCF_000278645@903892@1|WP_000768953.1|1	1284	smart_PQQ	886	909	NA	N
ComC#WP_085940514.1|GCF_000278645@903892@1|WP_000768953.1|1	WP_085940514.1|GCF_000278645@903892@1|WP_000768953.1|1	1284	flps_SINGLE_{N}	63	1261	0.1526	Y
ComC#WP_085940514.1|GCF_000278645@903892@1|WP_000768953.1|1	WP_085940514.1|GCF_000278645@903892@1|WP_000768953.1|1	1284	flps_SINGLE_{S}	19	848	NA	Y
ComC#WP_085940514.1|GCF_000278645@903892@1|WP_000768953.1|1	WP_085940514.1|GCF_000278645@903892@1|WP_000768953.1|1	1284	seg_low_complexity_regions	2	13	0.0847	Y
ComC#WP_085940514.1|GCF_000278645@903892@1|WP_000768953.1|1	WP_085940514.1|GCF_000278645@903892@1|WP_000768953.1|1	1284	seg_low_complexity_regions	149	158	0.0847	Y
ComC#WP_085940514.1|GCF_000278645@903892@1|WP_000768953.1|1	WP_085940514.1|GCF_000278645@903892@1|WP_000768953.1|1	1284	seg_low_complexity_regions	212	223	0.0847	Y
ComC#WP_085940514.1|GCF_000278645@903892@1|WP_000768953.1|1	WP_085940514.1|GCF_000278645@903892@1|WP_000768953.1|1	1284	seg_low_complexity_regions	239	248	0.0847	Y
ComC#WP_085940514.1|GCF_000278645@903892@1|WP_000768953.1|1	WP_085940514.1|GCF_000278645@903892@1|WP_000768953.1|1	1284	seg_low_complexity_regions	379	393	0.0847	Y
ComC#WP_085940514.1|GCF_000278645@903892@1|WP_000768953.1|1	WP_085940514.1|GCF_000278645@903892@1|WP_000768953.1|1	1284	seg_low_complexity_regions	806	818	0.0847	Y
ComC#WP_085940514.1|GCF_000278645@903892@1|WP_000768953.1|1	WP_085940514.1|GCF_000278645@903892@1|WP_000768953.1|1	1284	tmhmm_transmembrane	13	35	NA	Y
ComC#WP_085940514.1|GCF_000278605@903896@1|WP_000768970.1|1	WP_085940514.1|GCF_000737145@575584@1|WP_085940514.1	1252	pfam_Neisseria_PilC	652	950	0.3814	Y
ComC#WP_085940514.1|GCF_000278605@903896@1|WP_000768970.1|1	WP_085940514.1|GCF_000737145@575584@1|WP_085940514.1	1252	pfam_VWA_2	19	140	0.3814	Y
ComC#WP_085940514.1|GCF_000278605@903896@1|WP_000768970.1|1	WP_085940514.1|GCF_000737145@575584@1|WP_085940514.1	1252	smart_VWA	16	137	NA	N
ComC#WP_085940514.1|GCF_000278605@903896@1|WP_000768970.1|1	WP_085940514.1|GCF_000737145@575584@1|WP_085940514.1	1252	smart_PQQ	684	712	NA	N
ComC#WP_085940514.1|GCF_000278605@903896@1|WP_000768970.1|1	WP_085940514.1|GCF_000737145@575584@1|WP_085940514.1	1252	smart_PQQ	854	877	NA	N
ComC#WP_085940514.1|GCF_000278605@903896@1|WP_000768970.1|1	WP_085940514.1|GCF_000737145@575584@1|WP_085940514.1	1252	flps_SINGLE_{N}	31	1231	0.1526	Y
ComC#WP_085940514.1|GCF_000278605@903896@1|WP_000768970.1|1	WP_085940514.1|GCF_000737145@575584@1|WP_085940514.1	1252	seg_low_complexity_regions	117	126	0.0847	Y
ComC#WP_085940514.1|GCF_000278605@903896@1|WP_000768970.1|1	WP_085940514.1|GCF_000737145@575584@1|WP_085940514.1	1252	seg_low_complexity_regions	180	191	0.0847	Y
ComC#WP_085940514.1|GCF_000278605@903896@1|WP_000768970.1|1	WP_085940514.1|GCF_000737145@575584@1|WP_085940514.1	1252	seg_low_complexity_regions	207	216	0.0847	Y
ComC#WP_085940514.1|GCF_000278605@903896@1|WP_000768970.1|1	WP_085940514.1|GCF_000737145@575584@1|WP_085940514.1	1252	seg_low_complexity_regions	347	361	0.0847	Y
ComC#WP_085940514.1|GCF_000278605@903896@1|WP_000768970.1|1	WP_085940514.1|GCF_000737145@575584@1|WP_085940514.1	1252	seg_low_complexity_regions	774	786	0.0847	Y
ComC#WP_085940514.1|GCF_000278605@903896@1|WP_000768970.1|1	WP_085940514.1|GCF_000278605@903896@1|WP_000768970.1|1	1284	pfam_Neisseria_PilC	684	982	0.3814	Y
ComC#WP_085940514.1|GCF_000278605@903896@1|WP_000768970.1|1	WP_085940514.1|GCF_000278605@903896@1|WP_000768970.1|1	1284	pfam_VWA_2	51	172	0.3814	Y
ComC#WP_085940514.1|GCF_000278605@903896@1|WP_000768970.1|1	WP_085940514.1|GCF_000278605@903896@1|WP_000768970.1|1	1284	smart_VWA	48	169	NA	N
ComC#WP_085940514.1|GCF_000278605@903896@1|WP_000768970.1|1	WP_085940514.1|GCF_000278605@903896@1|WP_000768970.1|1	1284	smart_PQQ	716	744	NA	N
ComC#WP_085940514.1|GCF_000278605@903896@1|WP_000768970.1|1	WP_085940514.1|GCF_000278605@903896@1|WP_000768970.1|1	1284	smart_PQQ	886	909	NA	N
ComC#WP_085940514.1|GCF_000278605@903896@1|WP_000768970.1|1	WP_085940514.1|GCF_000278605@903896@1|WP_000768970.1|1	1284	flps_SINGLE_{N}	63	1263	0.1526	Y
ComC#WP_085940514.1|GCF_000278605@903896@1|WP_000768970.1|1	WP_085940514.1|GCF_000278605@903896@1|WP_000768970.1|1	1284	seg_low_complexity_regions	2	13	0.0847	Y
ComC#WP_085940514.1|GCF_000278605@903896@1|WP_000768970.1|1	WP_085940514.1|GCF_000278605@903896@1|WP_000768970.1|1	1284	seg_low_complexity_regions	149	158	0.0847	Y
ComC#WP_085940514.1|GCF_000278605@903896@1|WP_000768970.1|1	WP_085940514.1|GCF_000278605@903896@1|WP_000768970.1|1	1284	seg_low_complexity_regions	212	223	0.0847	Y
ComC#WP_085940514.1|GCF_000278605@903896@1|WP_000768970.1|1	WP_085940514.1|GCF_000278605@903896@1|WP_000768970.1|1	1284	seg_low_complexity_regions	239	248	0.0847	Y
ComC#WP_085940514.1|GCF_000278605@903896@1|WP_000768970.1|1	WP_085940514.1|GCF_000278605@903896@1|WP_000768970.1|1	1284	seg_low_complexity_regions	379	393	0.0847	Y
ComC#WP_085940514.1|GCF_000278605@903896@1|WP_000768970.1|1	WP_085940514.1|GCF_000278605@903896@1|WP_000768970.1|1	1284	seg_low_complexity_regions	806	818	0.0847	Y
ComC#WP_085940514.1|GCF_000278605@903896@1|WP_000768970.1|1	WP_085940514.1|GCF_000278605@903896@1|WP_000768970.1|1	1284	tmhmm_transmembrane	13	35	NA	Y
ComC#WP_085940514.1|GCF_000278625@903889@1|WP_000768953.1|1	WP_085940514.1|GCF_000737145@575584@1|WP_085940514.1	1252	pfam_Neisseria_PilC	652	950	0.3814	Y
ComC#WP_085940514.1|GCF_000278625@903889@1|WP_000768953.1|1	WP_085940514.1|GCF_000737145@575584@1|WP_085940514.1	1252	pfam_VWA_2	19	140	NA	N
ComC#WP_085940514.1|GCF_000278625@903889@1|WP_000768953.1|1	WP_085940514.1|GCF_000737145@575584@1|WP_085940514.1	1252	smart_VWA	16	137	0.3814	Y
ComC#WP_085940514.1|GCF_000278625@903889@1|WP_000768953.1|1	WP_085940514.1|GCF_000737145@575584@1|WP_085940514.1	1252	smart_PQQ	684	712	NA	N
ComC#WP_085940514.1|GCF_000278625@903889@1|WP_000768953.1|1	WP_085940514.1|GCF_000737145@575584@1|WP_085940514.1	1252	smart_PQQ	854	877	NA	N
ComC#WP_085940514.1|GCF_000278625@903889@1|WP_000768953.1|1	WP_085940514.1|GCF_000737145@575584@1|WP_085940514.1	1252	flps_SINGLE_{N}	31	1231	0.1526	Y
ComC#WP_085940514.1|GCF_000278625@903889@1|WP_000768953.1|1	WP_085940514.1|GCF_000737145@575584@1|WP_085940514.1	1252	seg_low_complexity_regions	117	126	0.0847	Y
ComC#WP_085940514.1|GCF_000278625@903889@1|WP_000768953.1|1	WP_085940514.1|GCF_000737145@575584@1|WP_085940514.1	1252	seg_low_complexity_regions	180	191	0.0847	Y
ComC#WP_085940514.1|GCF_000278625@903889@1|WP_000768953.1|1	WP_085940514.1|GCF_000737145@575584@1|WP_085940514.1	1252	seg_low_complexity_regions	207	216	0.0847	Y
ComC#WP_085940514.1|GCF_000278625@903889@1|WP_000768953.1|1	WP_085940514.1|GCF_000737145@575584@1|WP_085940514.1	1252	seg_low_complexity_regions	347	361	0.0847	Y
ComC#WP_085940514.1|GCF_000278625@903889@1|WP_000768953.1|1	WP_085940514.1|GCF_000737145@575584@1|WP_085940514.1	1252	seg_low_complexity_regions	774	786	0.0847	Y
ComC#WP_085940514.1|GCF_000278625@903889@1|WP_000768953.1|1	WP_085940514.1|GCF_000278625@903889@1|WP_000768953.1|1	1284	pfam_Neisseria_PilC	684	982	0.3814	Y
ComC#WP_085940514.1|GCF_000278625@903889@1|WP_000768953.1|1	WP_085940514.1|GCF_000278625@903889@1|WP_000768953.1|1	1284	pfam_VWA_2	51	172	NA	N
ComC#WP_085940514.1|GCF_000278625@903889@1|WP_000768953.1|1	WP_085940514.1|GCF_000278625@903889@1|WP_000768953.1|1	1284	smart_VWA	48	169	0.3814	Y
ComC#WP_085940514.1|GCF_000278625@903889@1|WP_000768953.1|1	WP_085940514.1|GCF_000278625@903889@1|WP_000768953.1|1	1284	smart_PQQ	716	744	NA	N
ComC#WP_085940514.1|GCF_000278625@903889@1|WP_000768953.1|1	WP_085940514.1|GCF_000278625@903889@1|WP_000768953.1|1	1284	smart_PQQ	886	909	NA	N
ComC#WP_085940514.1|GCF_000278625@903889@1|WP_000768953.1|1	WP_085940514.1|GCF_000278625@903889@1|WP_000768953.1|1	1284	flps_SINGLE_{N}	63	1261	0.1526	Y
ComC#WP_085940514.1|GCF_000278625@903889@1|WP_000768953.1|1	WP_085940514.1|GCF_000278625@903889@1|WP_000768953.1|1	1284	flps_SINGLE_{S}	19	848	NA	Y
ComC#WP_085940514.1|GCF_000278625@903889@1|WP_000768953.1|1	WP_085940514.1|GCF_000278625@903889@1|WP_000768953.1|1	1284	seg_low_complexity_regions	2	13	0.0847	Y
ComC#WP_085940514.1|GCF_000278625@903889@1|WP_000768953.1|1	WP_085940514.1|GCF_000278625@903889@1|WP_000768953.1|1	1284	seg_low_complexity_regions	149	158	0.0847	Y
ComC#WP_085940514.1|GCF_000278625@903889@1|WP_000768953.1|1	WP_085940514.1|GCF_000278625@903889@1|WP_000768953.1|1	1284	seg_low_complexity_regions	212	223	0.0847	Y
ComC#WP_085940514.1|GCF_000278625@903889@1|WP_000768953.1|1	WP_085940514.1|GCF_000278625@903889@1|WP_000768953.1|1	1284	seg_low_complexity_regions	239	248	0.0847	Y
ComC#WP_085940514.1|GCF_000278625@903889@1|WP_000768953.1|1	WP_085940514.1|GCF_000278625@903889@1|WP_000768953.1|1	1284	seg_low_complexity_regions	379	393	0.0847	Y
ComC#WP_085940514.1|GCF_000278625@903889@1|WP_000768953.1|1	WP_085940514.1|GCF_000278625@903889@1|WP_000768953.1|1	1284	seg_low_complexity_regions	806	818	0.0847	Y
ComC#WP_085940514.1|GCF_000278625@903889@1|WP_000768953.1|1	WP_085940514.1|GCF_000278625@903889@1|WP_000768953.1|1	1284	tmhmm_transmembrane	13	35	NA	Y
ComC#WP_085940514.1|GCF_000278665@903893@1|WP_000768954.1|1	WP_085940514.1|GCF_000737145@575584@1|WP_085940514.1	1252	pfam_Neisseria_PilC	652	950	0.3814	Y
ComC#WP_085940514.1|GCF_000278665@903893@1|WP_000768954.1|1	WP_085940514.1|GCF_000737145@575584@1|WP_085940514.1	1252	pfam_VWA_2	19	140	0.3814	Y
ComC#WP_085940514.1|GCF_000278665@903893@1|WP_000768954.1|1	WP_085940514.1|GCF_000737145@575584@1|WP_085940514.1	1252	smart_VWA	16	137	NA	N
ComC#WP_085940514.1|GCF_000278665@903893@1|WP_000768954.1|1	WP_085940514.1|GCF_000737145@575584@1|WP_085940514.1	1252	smart_PQQ	684	712	NA	N
ComC#WP_085940514.1|GCF_000278665@903893@1|WP_000768954.1|1	WP_085940514.1|GCF_000737145@575584@1|WP_085940514.1	1252	smart_PQQ	854	877	NA	N
ComC#WP_085940514.1|GCF_000278665@903893@1|WP_000768954.1|1	WP_085940514.1|GCF_000737145@575584@1|WP_085940514.1	1252	flps_SINGLE_{N}	31	1231	0.1526	Y
ComC#WP_085940514.1|GCF_000278665@903893@1|WP_000768954.1|1	WP_085940514.1|GCF_000737145@575584@1|WP_085940514.1	1252	seg_low_complexity_regions	117	126	0.0847	Y
ComC#WP_085940514.1|GCF_000278665@903893@1|WP_000768954.1|1	WP_085940514.1|GCF_000737145@575584@1|WP_085940514.1	1252	seg_low_complexity_regions	180	191	0.0847	Y
ComC#WP_085940514.1|GCF_000278665@903893@1|WP_000768954.1|1	WP_085940514.1|GCF_000737145@575584@1|WP_085940514.1	1252	seg_low_complexity_regions	207	216	0.0847	Y
ComC#WP_085940514.1|GCF_000278665@903893@1|WP_000768954.1|1	WP_085940514.1|GCF_000737145@575584@1|WP_085940514.1	1252	seg_low_complexity_regions	347	361	0.0847	Y
ComC#WP_085940514.1|GCF_000278665@903893@1|WP_000768954.1|1	WP_085940514.1|GCF_000737145@575584@1|WP_085940514.1	1252	seg_low_complexity_regions	774	786	0.0847	Y
ComC#WP_085940514.1|GCF_000278665@903893@1|WP_000768954.1|1	WP_085940514.1|GCF_000278665@903893@1|WP_000768954.1|1	1284	pfam_Neisseria_PilC	684	982	0.3814	Y
ComC#WP_085940514.1|GCF_000278665@903893@1|WP_000768954.1|1	WP_085940514.1|GCF_000278665@903893@1|WP_000768954.1|1	1284	pfam_VWA_2	51	172	0.3814	Y
ComC#WP_085940514.1|GCF_000278665@903893@1|WP_000768954.1|1	WP_085940514.1|GCF_000278665@903893@1|WP_000768954.1|1	1284	smart_VWA	48	169	NA	N
ComC#WP_085940514.1|GCF_000278665@903893@1|WP_000768954.1|1	WP_085940514.1|GCF_000278665@903893@1|WP_000768954.1|1	1284	smart_PQQ	716	744	NA	N
ComC#WP_085940514.1|GCF_000278665@903893@1|WP_000768954.1|1	WP_085940514.1|GCF_000278665@903893@1|WP_000768954.1|1	1284	smart_PQQ	886	909	NA	N
ComC#WP_085940514.1|GCF_000278665@903893@1|WP_000768954.1|1	WP_085940514.1|GCF_000278665@903893@1|WP_000768954.1|1	1284	flps_SINGLE_{N}	63	1263	0.1526	Y
ComC#WP_085940514.1|GCF_000278665@903893@1|WP_000768954.1|1	WP_085940514.1|GCF_000278665@903893@1|WP_000768954.1|1	1284	flps_SINGLE_{S}	19	848	NA	Y
ComC#WP_085940514.1|GCF_000278665@903893@1|WP_000768954.1|1	WP_085940514.1|GCF_000278665@903893@1|WP_000768954.1|1	1284	seg_low_complexity_regions	2	13	0.0847	Y
ComC#WP_085940514.1|GCF_000278665@903893@1|WP_000768954.1|1	WP_085940514.1|GCF_000278665@903893@1|WP_000768954.1|1	1284	seg_low_complexity_regions	149	158	0.0847	Y
ComC#WP_085940514.1|GCF_000278665@903893@1|WP_000768954.1|1	WP_085940514.1|GCF_000278665@903893@1|WP_000768954.1|1	1284	seg_low_complexity_regions	212	223	0.0847	Y
ComC#WP_085940514.1|GCF_000278665@903893@1|WP_000768954.1|1	WP_085940514.1|GCF_000278665@903893@1|WP_000768954.1|1	1284	seg_low_complexity_regions	239	248	0.0847	Y
ComC#WP_085940514.1|GCF_000278665@903893@1|WP_000768954.1|1	WP_085940514.1|GCF_000278665@903893@1|WP_000768954.1|1	1284	seg_low_complexity_regions	379	393	0.0847	Y
ComC#WP_085940514.1|GCF_000278665@903893@1|WP_000768954.1|1	WP_085940514.1|GCF_000278665@903893@1|WP_000768954.1|1	1284	seg_low_complexity_regions	806	818	0.0847	Y
ComC#WP_085940514.1|GCF_000278665@903893@1|WP_000768954.1|1	WP_085940514.1|GCF_000278665@903893@1|WP_000768954.1|1	1284	tmhmm_transmembrane	13	35	NA	Y
ComC#WP_085940514.1|GCF_000278685@903894@1|WP_000768970.1|1	WP_085940514.1|GCF_000737145@575584@1|WP_085940514.1	1252	pfam_Neisseria_PilC	652	950	0.3814	Y
ComC#WP_085940514.1|GCF_000278685@903894@1|WP_000768970.1|1	WP_085940514.1|GCF_000737145@575584@1|WP_085940514.1	1252	pfam_VWA_2	19	140	0.3814	Y
ComC#WP_085940514.1|GCF_000278685@903894@1|WP_000768970.1|1	WP_085940514.1|GCF_000737145@575584@1|WP_085940514.1	1252	smart_VWA	16	137	NA	N
ComC#WP_085940514.1|GCF_000278685@903894@1|WP_000768970.1|1	WP_085940514.1|GCF_000737145@575584@1|WP_085940514.1	1252	smart_PQQ	684	712	NA	N
ComC#WP_085940514.1|GCF_000278685@903894@1|WP_000768970.1|1	WP_085940514.1|GCF_000737145@575584@1|WP_085940514.1	1252	smart_PQQ	854	877	NA	N
ComC#WP_085940514.1|GCF_000278685@903894@1|WP_000768970.1|1	WP_085940514.1|GCF_000737145@575584@1|WP_085940514.1	1252	flps_SINGLE_{N}	31	1231	0.1526	Y
ComC#WP_085940514.1|GCF_000278685@903894@1|WP_000768970.1|1	WP_085940514.1|GCF_000737145@575584@1|WP_085940514.1	1252	seg_low_complexity_regions	117	126	0.0847	Y
ComC#WP_085940514.1|GCF_000278685@903894@1|WP_000768970.1|1	WP_085940514.1|GCF_000737145@575584@1|WP_085940514.1	1252	seg_low_complexity_regions	180	191	0.0847	Y
ComC#WP_085940514.1|GCF_000278685@903894@1|WP_000768970.1|1	WP_085940514.1|GCF_000737145@575584@1|WP_085940514.1	1252	seg_low_complexity_regions	207	216	0.0847	Y
ComC#WP_085940514.1|GCF_000278685@903894@1|WP_000768970.1|1	WP_085940514.1|GCF_000737145@575584@1|WP_085940514.1	1252	seg_low_complexity_regions	347	361	0.0847	Y
ComC#WP_085940514.1|GCF_000278685@903894@1|WP_000768970.1|1	WP_085940514.1|GCF_000737145@575584@1|WP_085940514.1	1252	seg_low_complexity_regions	774	786	0.0847	Y
ComC#WP_085940514.1|GCF_000278685@903894@1|WP_000768970.1|1	WP_085940514.1|GCF_000278685@903894@1|WP_000768970.1|1	1284	pfam_Neisseria_PilC	684	982	0.3814	Y
ComC#WP_085940514.1|GCF_000278685@903894@1|WP_000768970.1|1	WP_085940514.1|GCF_000278685@903894@1|WP_000768970.1|1	1284	pfam_VWA_2	51	172	0.3814	Y
ComC#WP_085940514.1|GCF_000278685@903894@1|WP_000768970.1|1	WP_085940514.1|GCF_000278685@903894@1|WP_000768970.1|1	1284	smart_VWA	48	169	NA	N
ComC#WP_085940514.1|GCF_000278685@903894@1|WP_000768970.1|1	WP_085940514.1|GCF_000278685@903894@1|WP_000768970.1|1	1284	smart_PQQ	716	744	NA	N
ComC#WP_085940514.1|GCF_000278685@903894@1|WP_000768970.1|1	WP_085940514.1|GCF_000278685@903894@1|WP_000768970.1|1	1284	smart_PQQ	886	909	NA	N
ComC#WP_085940514.1|GCF_000278685@903894@1|WP_000768970.1|1	WP_085940514.1|GCF_000278685@903894@1|WP_000768970.1|1	1284	flps_SINGLE_{N}	63	1263	0.1526	Y
ComC#WP_085940514.1|GCF_000278685@903894@1|WP_000768970.1|1	WP_085940514.1|GCF_000278685@903894@1|WP_000768970.1|1	1284	seg_low_complexity_regions	2	13	0.0847	Y
ComC#WP_085940514.1|GCF_000278685@903894@1|WP_000768970.1|1	WP_085940514.1|GCF_000278685@903894@1|WP_000768970.1|1	1284	seg_low_complexity_regions	149	158	0.0847	Y
ComC#WP_085940514.1|GCF_000278685@903894@1|WP_000768970.1|1	WP_085940514.1|GCF_000278685@903894@1|WP_000768970.1|1	1284	seg_low_complexity_regions	212	223	0.0847	Y
ComC#WP_085940514.1|GCF_000278685@903894@1|WP_000768970.1|1	WP_085940514.1|GCF_000278685@903894@1|WP_000768970.1|1	1284	seg_low_complexity_regions	239	248	0.0847	Y
ComC#WP_085940514.1|GCF_000278685@903894@1|WP_000768970.1|1	WP_085940514.1|GCF_000278685@903894@1|WP_000768970.1|1	1284	seg_low_complexity_regions	379	393	0.0847	Y
ComC#WP_085940514.1|GCF_000278685@903894@1|WP_000768970.1|1	WP_085940514.1|GCF_000278685@903894@1|WP_000768970.1|1	1284	seg_low_complexity_regions	806	818	0.0847	Y
ComC#WP_085940514.1|GCF_000278685@903894@1|WP_000768970.1|1	WP_085940514.1|GCF_000278685@903894@1|WP_000768970.1|1	1284	tmhmm_transmembrane	13	35	NA	Y
ComC#WP_085940514.1|GCF_000286595@903900@1|WP_034429179.1|1	WP_085940514.1|GCF_000737145@575584@1|WP_085940514.1	1252	pfam_Neisseria_PilC	652	950	0.2761	Y
ComC#WP_085940514.1|GCF_000286595@903900@1|WP_034429179.1|1	WP_085940514.1|GCF_000737145@575584@1|WP_085940514.1	1252	pfam_VWA_2	19	140	NA	N
ComC#WP_085940514.1|GCF_000286595@903900@1|WP_034429179.1|1	WP_085940514.1|GCF_000737145@575584@1|WP_085940514.1	1252	smart_VWA	16	137	0.5521	Y
ComC#WP_085940514.1|GCF_000286595@903900@1|WP_034429179.1|1	WP_085940514.1|GCF_000737145@575584@1|WP_085940514.1	1252	smart_PQQ	684	712	NA	N
ComC#WP_085940514.1|GCF_000286595@903900@1|WP_034429179.1|1	WP_085940514.1|GCF_000737145@575584@1|WP_085940514.1	1252	smart_PQQ	854	877	NA	N
ComC#WP_085940514.1|GCF_000286595@903900@1|WP_034429179.1|1	WP_085940514.1|GCF_000737145@575584@1|WP_085940514.1	1252	flps_SINGLE_{N}	31	1231	0.1104	Y
ComC#WP_085940514.1|GCF_000286595@903900@1|WP_034429179.1|1	WP_085940514.1|GCF_000737145@575584@1|WP_085940514.1	1252	seg_low_complexity_regions	117	126	0.0614	Y
ComC#WP_085940514.1|GCF_000286595@903900@1|WP_034429179.1|1	WP_085940514.1|GCF_000737145@575584@1|WP_085940514.1	1252	seg_low_complexity_regions	180	191	0.0614	Y
ComC#WP_085940514.1|GCF_000286595@903900@1|WP_034429179.1|1	WP_085940514.1|GCF_000737145@575584@1|WP_085940514.1	1252	seg_low_complexity_regions	207	216	0.0614	Y
ComC#WP_085940514.1|GCF_000286595@903900@1|WP_034429179.1|1	WP_085940514.1|GCF_000737145@575584@1|WP_085940514.1	1252	seg_low_complexity_regions	347	361	0.0614	Y
ComC#WP_085940514.1|GCF_000286595@903900@1|WP_034429179.1|1	WP_085940514.1|GCF_000737145@575584@1|WP_085940514.1	1252	seg_low_complexity_regions	774	786	0.0614	Y
ComC#WP_085940514.1|GCF_000286595@903900@1|WP_034429179.1|1	WP_085940514.1|GCF_000286595@903900@1|WP_034429179.1|1	1187	pfam_Neisseria_PilC	665	957	0.2761	Y
ComC#WP_085940514.1|GCF_000286595@903900@1|WP_034429179.1|1	WP_085940514.1|GCF_000286595@903900@1|WP_034429179.1|1	1187	seg_low_complexity_regions	680	693	0.0614	Y
ComC#WP_085940514.1|GCF_000286535@903899@1|WP_000768953.1|1	WP_085940514.1|GCF_000737145@575584@1|WP_085940514.1	1252	pfam_Neisseria_PilC	652	950	0.3814	Y
ComC#WP_085940514.1|GCF_000286535@903899@1|WP_000768953.1|1	WP_085940514.1|GCF_000737145@575584@1|WP_085940514.1	1252	pfam_VWA_2	19	140	NA	N
ComC#WP_085940514.1|GCF_000286535@903899@1|WP_000768953.1|1	WP_085940514.1|GCF_000737145@575584@1|WP_085940514.1	1252	smart_VWA	16	137	0.3814	Y
ComC#WP_085940514.1|GCF_000286535@903899@1|WP_000768953.1|1	WP_085940514.1|GCF_000737145@575584@1|WP_085940514.1	1252	smart_PQQ	684	712	NA	N
ComC#WP_085940514.1|GCF_000286535@903899@1|WP_000768953.1|1	WP_085940514.1|GCF_000737145@575584@1|WP_085940514.1	1252	smart_PQQ	854	877	NA	N
ComC#WP_085940514.1|GCF_000286535@903899@1|WP_000768953.1|1	WP_085940514.1|GCF_000737145@575584@1|WP_085940514.1	1252	flps_SINGLE_{N}	31	1231	0.1526	Y
ComC#WP_085940514.1|GCF_000286535@903899@1|WP_000768953.1|1	WP_085940514.1|GCF_000737145@575584@1|WP_085940514.1	1252	seg_low_complexity_regions	117	126	0.0847	Y
ComC#WP_085940514.1|GCF_000286535@903899@1|WP_000768953.1|1	WP_085940514.1|GCF_000737145@575584@1|WP_085940514.1	1252	seg_low_complexity_regions	180	191	0.0847	Y
ComC#WP_085940514.1|GCF_000286535@903899@1|WP_000768953.1|1	WP_085940514.1|GCF_000737145@575584@1|WP_085940514.1	1252	seg_low_complexity_regions	207	216	0.0847	Y
ComC#WP_085940514.1|GCF_000286535@903899@1|WP_000768953.1|1	WP_085940514.1|GCF_000737145@575584@1|WP_085940514.1	1252	seg_low_complexity_regions	347	361	0.0847	Y
ComC#WP_085940514.1|GCF_000286535@903899@1|WP_000768953.1|1	WP_085940514.1|GCF_000737145@575584@1|WP_085940514.1	1252	seg_low_complexity_regions	774	786	0.0847	Y
ComC#WP_085940514.1|GCF_000286535@903899@1|WP_000768953.1|1	WP_085940514.1|GCF_000286535@903899@1|WP_000768953.1|1	1284	pfam_Neisseria_PilC	684	982	0.3814	Y
ComC#WP_085940514.1|GCF_000286535@903899@1|WP_000768953.1|1	WP_085940514.1|GCF_000286535@903899@1|WP_000768953.1|1	1284	pfam_VWA_2	51	172	NA	N
ComC#WP_085940514.1|GCF_000286535@903899@1|WP_000768953.1|1	WP_085940514.1|GCF_000286535@903899@1|WP_000768953.1|1	1284	smart_VWA	48	169	0.3814	Y
ComC#WP_085940514.1|GCF_000286535@903899@1|WP_000768953.1|1	WP_085940514.1|GCF_000286535@903899@1|WP_000768953.1|1	1284	smart_PQQ	716	744	NA	N
ComC#WP_085940514.1|GCF_000286535@903899@1|WP_000768953.1|1	WP_085940514.1|GCF_000286535@903899@1|WP_000768953.1|1	1284	smart_PQQ	886	909	NA	N
ComC#WP_085940514.1|GCF_000286535@903899@1|WP_000768953.1|1	WP_085940514.1|GCF_000286535@903899@1|WP_000768953.1|1	1284	flps_SINGLE_{N}	63	1261	0.1526	Y
ComC#WP_085940514.1|GCF_000286535@903899@1|WP_000768953.1|1	WP_085940514.1|GCF_000286535@903899@1|WP_000768953.1|1	1284	flps_SINGLE_{S}	19	848	NA	Y
ComC#WP_085940514.1|GCF_000286535@903899@1|WP_000768953.1|1	WP_085940514.1|GCF_000286535@903899@1|WP_000768953.1|1	1284	seg_low_complexity_regions	2	13	0.0847	Y
ComC#WP_085940514.1|GCF_000286535@903899@1|WP_000768953.1|1	WP_085940514.1|GCF_000286535@903899@1|WP_000768953.1|1	1284	seg_low_complexity_regions	149	158	0.0847	Y
ComC#WP_085940514.1|GCF_000286535@903899@1|WP_000768953.1|1	WP_085940514.1|GCF_000286535@903899@1|WP_000768953.1|1	1284	seg_low_complexity_regions	212	223	0.0847	Y
ComC#WP_085940514.1|GCF_000286535@903899@1|WP_000768953.1|1	WP_085940514.1|GCF_000286535@903899@1|WP_000768953.1|1	1284	seg_low_complexity_regions	239	248	0.0847	Y
ComC#WP_085940514.1|GCF_000286535@903899@1|WP_000768953.1|1	WP_085940514.1|GCF_000286535@903899@1|WP_000768953.1|1	1284	seg_low_complexity_regions	379	393	0.0847	Y
ComC#WP_085940514.1|GCF_000286535@903899@1|WP_000768953.1|1	WP_085940514.1|GCF_000286535@903899@1|WP_000768953.1|1	1284	seg_low_complexity_regions	806	818	0.0847	Y
ComC#WP_085940514.1|GCF_000286535@903899@1|WP_000768953.1|1	WP_085940514.1|GCF_000286535@903899@1|WP_000768953.1|1	1284	tmhmm_transmembrane	13	35	NA	Y
ComC#WP_085940514.1|GCF_000286615@903895@1|WP_000768943.1|1	WP_085940514.1|GCF_000737145@575584@1|WP_085940514.1	1252	pfam_Neisseria_PilC	652	950	0.3814	Y
ComC#WP_085940514.1|GCF_000286615@903895@1|WP_000768943.1|1	WP_085940514.1|GCF_000737145@575584@1|WP_085940514.1	1252	pfam_VWA_2	19	140	NA	N
ComC#WP_085940514.1|GCF_000286615@903895@1|WP_000768943.1|1	WP_085940514.1|GCF_000737145@575584@1|WP_085940514.1	1252	smart_VWA	16	137	0.3814	Y
ComC#WP_085940514.1|GCF_000286615@903895@1|WP_000768943.1|1	WP_085940514.1|GCF_000737145@575584@1|WP_085940514.1	1252	smart_PQQ	684	712	NA	N
ComC#WP_085940514.1|GCF_000286615@903895@1|WP_000768943.1|1	WP_085940514.1|GCF_000737145@575584@1|WP_085940514.1	1252	smart_PQQ	854	877	NA	N
ComC#WP_085940514.1|GCF_000286615@903895@1|WP_000768943.1|1	WP_085940514.1|GCF_000737145@575584@1|WP_085940514.1	1252	flps_SINGLE_{N}	31	1231	0.1526	Y
ComC#WP_085940514.1|GCF_000286615@903895@1|WP_000768943.1|1	WP_085940514.1|GCF_000737145@575584@1|WP_085940514.1	1252	seg_low_complexity_regions	117	126	0.0847	Y
ComC#WP_085940514.1|GCF_000286615@903895@1|WP_000768943.1|1	WP_085940514.1|GCF_000737145@575584@1|WP_085940514.1	1252	seg_low_complexity_regions	180	191	0.0847	Y
ComC#WP_085940514.1|GCF_000286615@903895@1|WP_000768943.1|1	WP_085940514.1|GCF_000737145@575584@1|WP_085940514.1	1252	seg_low_complexity_regions	207	216	0.0847	Y
ComC#WP_085940514.1|GCF_000286615@903895@1|WP_000768943.1|1	WP_085940514.1|GCF_000737145@575584@1|WP_085940514.1	1252	seg_low_complexity_regions	347	361	0.0847	Y
ComC#WP_085940514.1|GCF_000286615@903895@1|WP_000768943.1|1	WP_085940514.1|GCF_000737145@575584@1|WP_085940514.1	1252	seg_low_complexity_regions	774	786	0.0847	Y
ComC#WP_085940514.1|GCF_000286615@903895@1|WP_000768943.1|1	WP_085940514.1|GCF_000286615@903895@1|WP_000768943.1|1	1284	pfam_Neisseria_PilC	684	982	0.3814	Y
ComC#WP_085940514.1|GCF_000286615@903895@1|WP_000768943.1|1	WP_085940514.1|GCF_000286615@903895@1|WP_000768943.1|1	1284	pfam_VWA_2	51	172	NA	N
ComC#WP_085940514.1|GCF_000286615@903895@1|WP_000768943.1|1	WP_085940514.1|GCF_000286615@903895@1|WP_000768943.1|1	1284	smart_VWA	48	169	0.3814	Y
ComC#WP_085940514.1|GCF_000286615@903895@1|WP_000768943.1|1	WP_085940514.1|GCF_000286615@903895@1|WP_000768943.1|1	1284	smart_PQQ	716	744	NA	N
ComC#WP_085940514.1|GCF_000286615@903895@1|WP_000768943.1|1	WP_085940514.1|GCF_000286615@903895@1|WP_000768943.1|1	1284	smart_PQQ	886	909	NA	N
ComC#WP_085940514.1|GCF_000286615@903895@1|WP_000768943.1|1	WP_085940514.1|GCF_000286615@903895@1|WP_000768943.1|1	1284	flps_SINGLE_{N}	63	1261	0.1526	Y
ComC#WP_085940514.1|GCF_000286615@903895@1|WP_000768943.1|1	WP_085940514.1|GCF_000286615@903895@1|WP_000768943.1|1	1284	seg_low_complexity_regions	2	13	0.0847	Y
ComC#WP_085940514.1|GCF_000286615@903895@1|WP_000768943.1|1	WP_085940514.1|GCF_000286615@903895@1|WP_000768943.1|1	1284	seg_low_complexity_regions	149	158	0.0847	Y
ComC#WP_085940514.1|GCF_000286615@903895@1|WP_000768943.1|1	WP_085940514.1|GCF_000286615@903895@1|WP_000768943.1|1	1284	seg_low_complexity_regions	212	223	0.0847	Y
ComC#WP_085940514.1|GCF_000286615@903895@1|WP_000768943.1|1	WP_085940514.1|GCF_000286615@903895@1|WP_000768943.1|1	1284	seg_low_complexity_regions	239	248	0.0847	Y
ComC#WP_085940514.1|GCF_000286615@903895@1|WP_000768943.1|1	WP_085940514.1|GCF_000286615@903895@1|WP_000768943.1|1	1284	seg_low_complexity_regions	806	818	0.0847	Y
ComC#WP_085940514.1|GCF_000286615@903895@1|WP_000768943.1|1	WP_085940514.1|GCF_000286615@903895@1|WP_000768943.1|1	1284	tmhmm_transmembrane	13	35	NA	Y
ComC#WP_085940514.1|GCF_000297535@903912@1|WP_000768957.1|1	WP_085940514.1|GCF_000737145@575584@1|WP_085940514.1	1252	pfam_Neisseria_PilC	652	950	0.3814	Y
ComC#WP_085940514.1|GCF_000297535@903912@1|WP_000768957.1|1	WP_085940514.1|GCF_000737145@575584@1|WP_085940514.1	1252	pfam_VWA_2	19	140	0.3814	Y
ComC#WP_085940514.1|GCF_000297535@903912@1|WP_000768957.1|1	WP_085940514.1|GCF_000737145@575584@1|WP_085940514.1	1252	smart_VWA	16	137	NA	N
ComC#WP_085940514.1|GCF_000297535@903912@1|WP_000768957.1|1	WP_085940514.1|GCF_000737145@575584@1|WP_085940514.1	1252	smart_PQQ	684	712	NA	N
ComC#WP_085940514.1|GCF_000297535@903912@1|WP_000768957.1|1	WP_085940514.1|GCF_000737145@575584@1|WP_085940514.1	1252	smart_PQQ	854	877	NA	N
ComC#WP_085940514.1|GCF_000297535@903912@1|WP_000768957.1|1	WP_085940514.1|GCF_000737145@575584@1|WP_085940514.1	1252	flps_SINGLE_{N}	31	1231	0.1526	Y
ComC#WP_085940514.1|GCF_000297535@903912@1|WP_000768957.1|1	WP_085940514.1|GCF_000737145@575584@1|WP_085940514.1	1252	seg_low_complexity_regions	117	126	0.0847	Y
ComC#WP_085940514.1|GCF_000297535@903912@1|WP_000768957.1|1	WP_085940514.1|GCF_000737145@575584@1|WP_085940514.1	1252	seg_low_complexity_regions	180	191	0.0847	Y
ComC#WP_085940514.1|GCF_000297535@903912@1|WP_000768957.1|1	WP_085940514.1|GCF_000737145@575584@1|WP_085940514.1	1252	seg_low_complexity_regions	207	216	0.0847	Y
ComC#WP_085940514.1|GCF_000297535@903912@1|WP_000768957.1|1	WP_085940514.1|GCF_000737145@575584@1|WP_085940514.1	1252	seg_low_complexity_regions	347	361	0.0847	Y
ComC#WP_085940514.1|GCF_000297535@903912@1|WP_000768957.1|1	WP_085940514.1|GCF_000737145@575584@1|WP_085940514.1	1252	seg_low_complexity_regions	774	786	0.0847	Y
ComC#WP_085940514.1|GCF_000297535@903912@1|WP_000768957.1|1	WP_085940514.1|GCF_000297535@903912@1|WP_000768957.1|1	1284	pfam_Neisseria_PilC	684	982	0.3814	Y
ComC#WP_085940514.1|GCF_000297535@903912@1|WP_000768957.1|1	WP_085940514.1|GCF_000297535@903912@1|WP_000768957.1|1	1284	pfam_VWA_2	51	172	0.3814	Y
ComC#WP_085940514.1|GCF_000297535@903912@1|WP_000768957.1|1	WP_085940514.1|GCF_000297535@903912@1|WP_000768957.1|1	1284	smart_VWA	48	169	NA	N
ComC#WP_085940514.1|GCF_000297535@903912@1|WP_000768957.1|1	WP_085940514.1|GCF_000297535@903912@1|WP_000768957.1|1	1284	smart_PQQ	716	744	NA	N
ComC#WP_085940514.1|GCF_000297535@903912@1|WP_000768957.1|1	WP_085940514.1|GCF_000297535@903912@1|WP_000768957.1|1	1284	smart_PQQ	886	909	NA	N
ComC#WP_085940514.1|GCF_000297535@903912@1|WP_000768957.1|1	WP_085940514.1|GCF_000297535@903912@1|WP_000768957.1|1	1284	flps_SINGLE_{N}	63	1263	0.1526	Y
ComC#WP_085940514.1|GCF_000297535@903912@1|WP_000768957.1|1	WP_085940514.1|GCF_000297535@903912@1|WP_000768957.1|1	1284	seg_low_complexity_regions	2	13	0.0847	Y
ComC#WP_085940514.1|GCF_000297535@903912@1|WP_000768957.1|1	WP_085940514.1|GCF_000297535@903912@1|WP_000768957.1|1	1284	seg_low_complexity_regions	149	158	0.0847	Y
ComC#WP_085940514.1|GCF_000297535@903912@1|WP_000768957.1|1	WP_085940514.1|GCF_000297535@903912@1|WP_000768957.1|1	1284	seg_low_complexity_regions	212	223	0.0847	Y
ComC#WP_085940514.1|GCF_000297535@903912@1|WP_000768957.1|1	WP_085940514.1|GCF_000297535@903912@1|WP_000768957.1|1	1284	seg_low_complexity_regions	239	248	0.0847	Y
ComC#WP_085940514.1|GCF_000297535@903912@1|WP_000768957.1|1	WP_085940514.1|GCF_000297535@903912@1|WP_000768957.1|1	1284	seg_low_complexity_regions	379	393	0.0847	Y
ComC#WP_085940514.1|GCF_000297535@903912@1|WP_000768957.1|1	WP_085940514.1|GCF_000297535@903912@1|WP_000768957.1|1	1284	seg_low_complexity_regions	806	818	0.0847	Y
ComC#WP_085940514.1|GCF_000297535@903912@1|WP_000768957.1|1	WP_085940514.1|GCF_000297535@903912@1|WP_000768957.1|1	1284	tmhmm_transmembrane	13	35	NA	Y
ComC#WP_085940514.1|GCF_000297515@903911@1|WP_000768966.1|1	WP_085940514.1|GCF_000737145@575584@1|WP_085940514.1	1252	pfam_Neisseria_PilC	652	950	0.3814	Y
ComC#WP_085940514.1|GCF_000297515@903911@1|WP_000768966.1|1	WP_085940514.1|GCF_000737145@575584@1|WP_085940514.1	1252	pfam_VWA_2	19	140	0.3814	Y
ComC#WP_085940514.1|GCF_000297515@903911@1|WP_000768966.1|1	WP_085940514.1|GCF_000737145@575584@1|WP_085940514.1	1252	smart_VWA	16	137	NA	N
ComC#WP_085940514.1|GCF_000297515@903911@1|WP_000768966.1|1	WP_085940514.1|GCF_000737145@575584@1|WP_085940514.1	1252	smart_PQQ	684	712	NA	N
ComC#WP_085940514.1|GCF_000297515@903911@1|WP_000768966.1|1	WP_085940514.1|GCF_000737145@575584@1|WP_085940514.1	1252	smart_PQQ	854	877	NA	N
ComC#WP_085940514.1|GCF_000297515@903911@1|WP_000768966.1|1	WP_085940514.1|GCF_000737145@575584@1|WP_085940514.1	1252	flps_SINGLE_{N}	31	1231	0.1526	Y
ComC#WP_085940514.1|GCF_000297515@903911@1|WP_000768966.1|1	WP_085940514.1|GCF_000737145@575584@1|WP_085940514.1	1252	seg_low_complexity_regions	117	126	0.0847	Y
ComC#WP_085940514.1|GCF_000297515@903911@1|WP_000768966.1|1	WP_085940514.1|GCF_000737145@575584@1|WP_085940514.1	1252	seg_low_complexity_regions	180	191	0.0847	Y
ComC#WP_085940514.1|GCF_000297515@903911@1|WP_000768966.1|1	WP_085940514.1|GCF_000737145@575584@1|WP_085940514.1	1252	seg_low_complexity_regions	207	216	0.0847	Y
ComC#WP_085940514.1|GCF_000297515@903911@1|WP_000768966.1|1	WP_085940514.1|GCF_000737145@575584@1|WP_085940514.1	1252	seg_low_complexity_regions	347	361	0.0847	Y
ComC#WP_085940514.1|GCF_000297515@903911@1|WP_000768966.1|1	WP_085940514.1|GCF_000737145@575584@1|WP_085940514.1	1252	seg_low_complexity_regions	774	786	0.0847	Y
ComC#WP_085940514.1|GCF_000297515@903911@1|WP_000768966.1|1	WP_085940514.1|GCF_000297515@903911@1|WP_000768966.1|1	1284	pfam_Neisseria_PilC	684	982	0.3814	Y
ComC#WP_085940514.1|GCF_000297515@903911@1|WP_000768966.1|1	WP_085940514.1|GCF_000297515@903911@1|WP_000768966.1|1	1284	pfam_VWA_2	51	172	0.3814	Y
ComC#WP_085940514.1|GCF_000297515@903911@1|WP_000768966.1|1	WP_085940514.1|GCF_000297515@903911@1|WP_000768966.1|1	1284	smart_VWA	48	169	NA	N
ComC#WP_085940514.1|GCF_000297515@903911@1|WP_000768966.1|1	WP_085940514.1|GCF_000297515@903911@1|WP_000768966.1|1	1284	smart_PQQ	716	744	NA	N
ComC#WP_085940514.1|GCF_000297515@903911@1|WP_000768966.1|1	WP_085940514.1|GCF_000297515@903911@1|WP_000768966.1|1	1284	smart_PQQ	886	909	NA	N
ComC#WP_085940514.1|GCF_000297515@903911@1|WP_000768966.1|1	WP_085940514.1|GCF_000297515@903911@1|WP_000768966.1|1	1284	flps_SINGLE_{N}	63	1263	0.1526	Y
ComC#WP_085940514.1|GCF_000297515@903911@1|WP_000768966.1|1	WP_085940514.1|GCF_000297515@903911@1|WP_000768966.1|1	1284	seg_low_complexity_regions	2	13	0.0847	Y
ComC#WP_085940514.1|GCF_000297515@903911@1|WP_000768966.1|1	WP_085940514.1|GCF_000297515@903911@1|WP_000768966.1|1	1284	seg_low_complexity_regions	149	158	0.0847	Y
ComC#WP_085940514.1|GCF_000297515@903911@1|WP_000768966.1|1	WP_085940514.1|GCF_000297515@903911@1|WP_000768966.1|1	1284	seg_low_complexity_regions	212	223	0.0847	Y
ComC#WP_085940514.1|GCF_000297515@903911@1|WP_000768966.1|1	WP_085940514.1|GCF_000297515@903911@1|WP_000768966.1|1	1284	seg_low_complexity_regions	239	248	0.0847	Y
ComC#WP_085940514.1|GCF_000297515@903911@1|WP_000768966.1|1	WP_085940514.1|GCF_000297515@903911@1|WP_000768966.1|1	1284	seg_low_complexity_regions	379	393	0.0847	Y
ComC#WP_085940514.1|GCF_000297515@903911@1|WP_000768966.1|1	WP_085940514.1|GCF_000297515@903911@1|WP_000768966.1|1	1284	seg_low_complexity_regions	806	818	0.0847	Y
ComC#WP_085940514.1|GCF_000297515@903911@1|WP_000768966.1|1	WP_085940514.1|GCF_000297515@903911@1|WP_000768966.1|1	1284	tmhmm_transmembrane	13	35	NA	Y
ComC#WP_085940514.1|GCF_000297575@903913@1|WP_000768949.1|1	WP_085940514.1|GCF_000737145@575584@1|WP_085940514.1	1252	pfam_Neisseria_PilC	652	950	0.3814	Y
ComC#WP_085940514.1|GCF_000297575@903913@1|WP_000768949.1|1	WP_085940514.1|GCF_000737145@575584@1|WP_085940514.1	1252	pfam_VWA_2	19	140	0.3814	Y
ComC#WP_085940514.1|GCF_000297575@903913@1|WP_000768949.1|1	WP_085940514.1|GCF_000737145@575584@1|WP_085940514.1	1252	smart_VWA	16	137	NA	N
ComC#WP_085940514.1|GCF_000297575@903913@1|WP_000768949.1|1	WP_085940514.1|GCF_000737145@575584@1|WP_085940514.1	1252	smart_PQQ	684	712	NA	N
ComC#WP_085940514.1|GCF_000297575@903913@1|WP_000768949.1|1	WP_085940514.1|GCF_000737145@575584@1|WP_085940514.1	1252	smart_PQQ	854	877	NA	N
ComC#WP_085940514.1|GCF_000297575@903913@1|WP_000768949.1|1	WP_085940514.1|GCF_000737145@575584@1|WP_085940514.1	1252	flps_SINGLE_{N}	31	1231	0.1526	Y
ComC#WP_085940514.1|GCF_000297575@903913@1|WP_000768949.1|1	WP_085940514.1|GCF_000737145@575584@1|WP_085940514.1	1252	seg_low_complexity_regions	117	126	0.0847	Y
ComC#WP_085940514.1|GCF_000297575@903913@1|WP_000768949.1|1	WP_085940514.1|GCF_000737145@575584@1|WP_085940514.1	1252	seg_low_complexity_regions	180	191	0.0847	Y
ComC#WP_085940514.1|GCF_000297575@903913@1|WP_000768949.1|1	WP_085940514.1|GCF_000737145@575584@1|WP_085940514.1	1252	seg_low_complexity_regions	207	216	0.0847	Y
ComC#WP_085940514.1|GCF_000297575@903913@1|WP_000768949.1|1	WP_085940514.1|GCF_000737145@575584@1|WP_085940514.1	1252	seg_low_complexity_regions	347	361	0.0847	Y
ComC#WP_085940514.1|GCF_000297575@903913@1|WP_000768949.1|1	WP_085940514.1|GCF_000737145@575584@1|WP_085940514.1	1252	seg_low_complexity_regions	774	786	0.0847	Y
ComC#WP_085940514.1|GCF_000297575@903913@1|WP_000768949.1|1	WP_085940514.1|GCF_000297575@903913@1|WP_000768949.1|1	1284	pfam_Neisseria_PilC	684	982	0.3814	Y
ComC#WP_085940514.1|GCF_000297575@903913@1|WP_000768949.1|1	WP_085940514.1|GCF_000297575@903913@1|WP_000768949.1|1	1284	pfam_VWA_2	51	172	0.3814	Y
ComC#WP_085940514.1|GCF_000297575@903913@1|WP_000768949.1|1	WP_085940514.1|GCF_000297575@903913@1|WP_000768949.1|1	1284	smart_VWA	48	169	NA	N
ComC#WP_085940514.1|GCF_000297575@903913@1|WP_000768949.1|1	WP_085940514.1|GCF_000297575@903913@1|WP_000768949.1|1	1284	smart_PQQ	716	744	NA	N
ComC#WP_085940514.1|GCF_000297575@903913@1|WP_000768949.1|1	WP_085940514.1|GCF_000297575@903913@1|WP_000768949.1|1	1284	smart_PQQ	886	909	NA	N
ComC#WP_085940514.1|GCF_000297575@903913@1|WP_000768949.1|1	WP_085940514.1|GCF_000297575@903913@1|WP_000768949.1|1	1284	flps_SINGLE_{N}	63	1263	0.1526	Y
ComC#WP_085940514.1|GCF_000297575@903913@1|WP_000768949.1|1	WP_085940514.1|GCF_000297575@903913@1|WP_000768949.1|1	1284	flps_SINGLE_{S}	19	848	NA	Y
ComC#WP_085940514.1|GCF_000297575@903913@1|WP_000768949.1|1	WP_085940514.1|GCF_000297575@903913@1|WP_000768949.1|1	1284	seg_low_complexity_regions	2	13	0.0847	Y
ComC#WP_085940514.1|GCF_000297575@903913@1|WP_000768949.1|1	WP_085940514.1|GCF_000297575@903913@1|WP_000768949.1|1	1284	seg_low_complexity_regions	149	158	0.0847	Y
ComC#WP_085940514.1|GCF_000297575@903913@1|WP_000768949.1|1	WP_085940514.1|GCF_000297575@903913@1|WP_000768949.1|1	1284	seg_low_complexity_regions	212	223	0.0847	Y
ComC#WP_085940514.1|GCF_000297575@903913@1|WP_000768949.1|1	WP_085940514.1|GCF_000297575@903913@1|WP_000768949.1|1	1284	seg_low_complexity_regions	239	248	0.0847	Y
ComC#WP_085940514.1|GCF_000297575@903913@1|WP_000768949.1|1	WP_085940514.1|GCF_000297575@903913@1|WP_000768949.1|1	1284	seg_low_complexity_regions	379	393	0.0847	Y
ComC#WP_085940514.1|GCF_000297575@903913@1|WP_000768949.1|1	WP_085940514.1|GCF_000297575@903913@1|WP_000768949.1|1	1284	seg_low_complexity_regions	806	818	0.0847	Y
ComC#WP_085940514.1|GCF_000297575@903913@1|WP_000768949.1|1	WP_085940514.1|GCF_000297575@903913@1|WP_000768949.1|1	1284	tmhmm_transmembrane	13	35	NA	Y
ComC#WP_085940514.1|GCF_000292545@1210907@1|WP_000307955.1|1	WP_085940514.1|GCF_000737145@575584@1|WP_085940514.1	1252	pfam_Neisseria_PilC	652	950	0.3814	Y
ComC#WP_085940514.1|GCF_000292545@1210907@1|WP_000307955.1|1	WP_085940514.1|GCF_000737145@575584@1|WP_085940514.1	1252	pfam_VWA_2	19	140	NA	N
ComC#WP_085940514.1|GCF_000292545@1210907@1|WP_000307955.1|1	WP_085940514.1|GCF_000737145@575584@1|WP_085940514.1	1252	smart_VWA	16	137	0.3814	Y
ComC#WP_085940514.1|GCF_000292545@1210907@1|WP_000307955.1|1	WP_085940514.1|GCF_000737145@575584@1|WP_085940514.1	1252	smart_PQQ	684	712	NA	N
ComC#WP_085940514.1|GCF_000292545@1210907@1|WP_000307955.1|1	WP_085940514.1|GCF_000737145@575584@1|WP_085940514.1	1252	smart_PQQ	854	877	NA	N
ComC#WP_085940514.1|GCF_000292545@1210907@1|WP_000307955.1|1	WP_085940514.1|GCF_000737145@575584@1|WP_085940514.1	1252	flps_SINGLE_{N}	31	1231	0.1526	Y
ComC#WP_085940514.1|GCF_000292545@1210907@1|WP_000307955.1|1	WP_085940514.1|GCF_000737145@575584@1|WP_085940514.1	1252	seg_low_complexity_regions	117	126	0.0847	Y
ComC#WP_085940514.1|GCF_000292545@1210907@1|WP_000307955.1|1	WP_085940514.1|GCF_000737145@575584@1|WP_085940514.1	1252	seg_low_complexity_regions	180	191	0.0847	Y
ComC#WP_085940514.1|GCF_000292545@1210907@1|WP_000307955.1|1	WP_085940514.1|GCF_000737145@575584@1|WP_085940514.1	1252	seg_low_complexity_regions	207	216	0.0847	Y
ComC#WP_085940514.1|GCF_000292545@1210907@1|WP_000307955.1|1	WP_085940514.1|GCF_000737145@575584@1|WP_085940514.1	1252	seg_low_complexity_regions	347	361	0.0847	Y
ComC#WP_085940514.1|GCF_000292545@1210907@1|WP_000307955.1|1	WP_085940514.1|GCF_000737145@575584@1|WP_085940514.1	1252	seg_low_complexity_regions	774	786	0.0847	Y
ComC#WP_085940514.1|GCF_000292545@1210907@1|WP_000307955.1|1	WP_085940514.1|GCF_000292545@1210907@1|WP_000307955.1|1	965	pfam_Neisseria_PilC	365	664	0.3814	Y
ComC#WP_085940514.1|GCF_000292545@1210907@1|WP_000307955.1|1	WP_085940514.1|GCF_000292545@1210907@1|WP_000307955.1|1	965	smart_PQQ	397	425	NA	N
ComC#WP_085940514.1|GCF_000292545@1210907@1|WP_000307955.1|1	WP_085940514.1|GCF_000292545@1210907@1|WP_000307955.1|1	965	smart_PQQ	566	590	NA	N
ComC#WP_085940514.1|GCF_000292545@1210907@1|WP_000307955.1|1	WP_085940514.1|GCF_000292545@1210907@1|WP_000307955.1|1	965	seg_low_complexity_regions	60	74	0.0847	Y
ComC#WP_085940514.1|GCF_000292545@1210907@1|WP_000307955.1|1	WP_085940514.1|GCF_000292545@1210907@1|WP_000307955.1|1	965	seg_low_complexity_regions	487	499	0.0847	Y
ComC#WP_085940514.1|GCF_000297595@903914@1|WP_000768943.1|1	WP_085940514.1|GCF_000737145@575584@1|WP_085940514.1	1252	pfam_Neisseria_PilC	652	950	0.3814	Y
ComC#WP_085940514.1|GCF_000297595@903914@1|WP_000768943.1|1	WP_085940514.1|GCF_000737145@575584@1|WP_085940514.1	1252	pfam_VWA_2	19	140	NA	N
ComC#WP_085940514.1|GCF_000297595@903914@1|WP_000768943.1|1	WP_085940514.1|GCF_000737145@575584@1|WP_085940514.1	1252	smart_VWA	16	137	0.3814	Y
ComC#WP_085940514.1|GCF_000297595@903914@1|WP_000768943.1|1	WP_085940514.1|GCF_000737145@575584@1|WP_085940514.1	1252	smart_PQQ	684	712	NA	N
ComC#WP_085940514.1|GCF_000297595@903914@1|WP_000768943.1|1	WP_085940514.1|GCF_000737145@575584@1|WP_085940514.1	1252	smart_PQQ	854	877	NA	N
ComC#WP_085940514.1|GCF_000297595@903914@1|WP_000768943.1|1	WP_085940514.1|GCF_000737145@575584@1|WP_085940514.1	1252	flps_SINGLE_{N}	31	1231	0.1526	Y
ComC#WP_085940514.1|GCF_000297595@903914@1|WP_000768943.1|1	WP_085940514.1|GCF_000737145@575584@1|WP_085940514.1	1252	seg_low_complexity_regions	117	126	0.0847	Y
ComC#WP_085940514.1|GCF_000297595@903914@1|WP_000768943.1|1	WP_085940514.1|GCF_000737145@575584@1|WP_085940514.1	1252	seg_low_complexity_regions	180	191	0.0847	Y
ComC#WP_085940514.1|GCF_000297595@903914@1|WP_000768943.1|1	WP_085940514.1|GCF_000737145@575584@1|WP_085940514.1	1252	seg_low_complexity_regions	207	216	0.0847	Y
ComC#WP_085940514.1|GCF_000297595@903914@1|WP_000768943.1|1	WP_085940514.1|GCF_000737145@575584@1|WP_085940514.1	1252	seg_low_complexity_regions	347	361	0.0847	Y
ComC#WP_085940514.1|GCF_000297595@903914@1|WP_000768943.1|1	WP_085940514.1|GCF_000737145@575584@1|WP_085940514.1	1252	seg_low_complexity_regions	774	786	0.0847	Y
ComC#WP_085940514.1|GCF_000297595@903914@1|WP_000768943.1|1	WP_085940514.1|GCF_000297595@903914@1|WP_000768943.1|1	1284	pfam_Neisseria_PilC	684	982	0.3814	Y
ComC#WP_085940514.1|GCF_000297595@903914@1|WP_000768943.1|1	WP_085940514.1|GCF_000297595@903914@1|WP_000768943.1|1	1284	pfam_VWA_2	51	172	NA	N
ComC#WP_085940514.1|GCF_000297595@903914@1|WP_000768943.1|1	WP_085940514.1|GCF_000297595@903914@1|WP_000768943.1|1	1284	smart_VWA	48	169	0.3814	Y
ComC#WP_085940514.1|GCF_000297595@903914@1|WP_000768943.1|1	WP_085940514.1|GCF_000297595@903914@1|WP_000768943.1|1	1284	smart_PQQ	716	744	NA	N
ComC#WP_085940514.1|GCF_000297595@903914@1|WP_000768943.1|1	WP_085940514.1|GCF_000297595@903914@1|WP_000768943.1|1	1284	smart_PQQ	886	909	NA	N
ComC#WP_085940514.1|GCF_000297595@903914@1|WP_000768943.1|1	WP_085940514.1|GCF_000297595@903914@1|WP_000768943.1|1	1284	flps_SINGLE_{N}	63	1261	0.1526	Y
ComC#WP_085940514.1|GCF_000297595@903914@1|WP_000768943.1|1	WP_085940514.1|GCF_000297595@903914@1|WP_000768943.1|1	1284	seg_low_complexity_regions	2	13	0.0847	Y
ComC#WP_085940514.1|GCF_000297595@903914@1|WP_000768943.1|1	WP_085940514.1|GCF_000297595@903914@1|WP_000768943.1|1	1284	seg_low_complexity_regions	149	158	0.0847	Y
ComC#WP_085940514.1|GCF_000297595@903914@1|WP_000768943.1|1	WP_085940514.1|GCF_000297595@903914@1|WP_000768943.1|1	1284	seg_low_complexity_regions	212	223	0.0847	Y
ComC#WP_085940514.1|GCF_000297595@903914@1|WP_000768943.1|1	WP_085940514.1|GCF_000297595@903914@1|WP_000768943.1|1	1284	seg_low_complexity_regions	239	248	0.0847	Y
ComC#WP_085940514.1|GCF_000297595@903914@1|WP_000768943.1|1	WP_085940514.1|GCF_000297595@903914@1|WP_000768943.1|1	1284	seg_low_complexity_regions	806	818	0.0847	Y
ComC#WP_085940514.1|GCF_000297595@903914@1|WP_000768943.1|1	WP_085940514.1|GCF_000297595@903914@1|WP_000768943.1|1	1284	tmhmm_transmembrane	13	35	NA	Y
ComC#WP_085940514.1|GCF_000297935@1168590@1|WP_085940514.1|1	WP_085940514.1|GCF_000297935@1168590@1|WP_085940514.1|1	1252	pfam_Neisseria_PilC	652	950	NA	N
ComC#WP_085940514.1|GCF_000297935@1168590@1|WP_085940514.1|1	WP_085940514.1|GCF_000297935@1168590@1|WP_085940514.1|1	1252	pfam_VWA_2	19	140	NA	N
ComC#WP_085940514.1|GCF_000297935@1168590@1|WP_085940514.1|1	WP_085940514.1|GCF_000297935@1168590@1|WP_085940514.1|1	1252	smart_VWA	16	137	0.4369	Y
ComC#WP_085940514.1|GCF_000297935@1168590@1|WP_085940514.1|1	WP_085940514.1|GCF_000297935@1168590@1|WP_085940514.1|1	1252	smart_PQQ	684	712	0.2912	Y
ComC#WP_085940514.1|GCF_000297935@1168590@1|WP_085940514.1|1	WP_085940514.1|GCF_000297935@1168590@1|WP_085940514.1|1	1252	smart_PQQ	854	877	0.2912	Y
ComC#WP_085940514.1|GCF_000297935@1168590@1|WP_085940514.1|1	WP_085940514.1|GCF_000297935@1168590@1|WP_085940514.1|1	1252	flps_SINGLE_{N}	31	1231	0.1748	Y
ComC#WP_085940514.1|GCF_000297935@1168590@1|WP_085940514.1|1	WP_085940514.1|GCF_000297935@1168590@1|WP_085940514.1|1	1252	seg_low_complexity_regions	117	126	0.0971	Y
ComC#WP_085940514.1|GCF_000297935@1168590@1|WP_085940514.1|1	WP_085940514.1|GCF_000297935@1168590@1|WP_085940514.1|1	1252	seg_low_complexity_regions	180	191	0.0971	Y
ComC#WP_085940514.1|GCF_000297935@1168590@1|WP_085940514.1|1	WP_085940514.1|GCF_000297935@1168590@1|WP_085940514.1|1	1252	seg_low_complexity_regions	207	216	0.0971	Y
ComC#WP_085940514.1|GCF_000297935@1168590@1|WP_085940514.1|1	WP_085940514.1|GCF_000297935@1168590@1|WP_085940514.1|1	1252	seg_low_complexity_regions	347	361	0.0971	Y
ComC#WP_085940514.1|GCF_000297935@1168590@1|WP_085940514.1|1	WP_085940514.1|GCF_000297935@1168590@1|WP_085940514.1|1	1252	seg_low_complexity_regions	774	786	0.0971	Y
ComC#WP_085940514.1|GCF_000297955@1168591@1|WP_086221690.1|1	WP_085940514.1|GCF_000737145@575584@1|WP_085940514.1	1252	pfam_Neisseria_PilC	652	950	NA	N
ComC#WP_085940514.1|GCF_000297955@1168591@1|WP_086221690.1|1	WP_085940514.1|GCF_000737145@575584@1|WP_085940514.1	1252	pfam_VWA_2	19	140	NA	N
ComC#WP_085940514.1|GCF_000297955@1168591@1|WP_086221690.1|1	WP_085940514.1|GCF_000737145@575584@1|WP_085940514.1	1252	smart_VWA	16	137	0.4369	Y
ComC#WP_085940514.1|GCF_000297955@1168591@1|WP_086221690.1|1	WP_085940514.1|GCF_000737145@575584@1|WP_085940514.1	1252	smart_PQQ	684	712	0.2912	Y
ComC#WP_085940514.1|GCF_000297955@1168591@1|WP_086221690.1|1	WP_085940514.1|GCF_000737145@575584@1|WP_085940514.1	1252	smart_PQQ	854	877	0.2912	Y
ComC#WP_085940514.1|GCF_000297955@1168591@1|WP_086221690.1|1	WP_085940514.1|GCF_000737145@575584@1|WP_085940514.1	1252	flps_SINGLE_{N}	31	1231	0.1748	Y
ComC#WP_085940514.1|GCF_000297955@1168591@1|WP_086221690.1|1	WP_085940514.1|GCF_000737145@575584@1|WP_085940514.1	1252	seg_low_complexity_regions	117	126	0.0971	Y
ComC#WP_085940514.1|GCF_000297955@1168591@1|WP_086221690.1|1	WP_085940514.1|GCF_000737145@575584@1|WP_085940514.1	1252	seg_low_complexity_regions	180	191	0.0971	Y
ComC#WP_085940514.1|GCF_000297955@1168591@1|WP_086221690.1|1	WP_085940514.1|GCF_000737145@575584@1|WP_085940514.1	1252	seg_low_complexity_regions	207	216	0.0971	Y
ComC#WP_085940514.1|GCF_000297955@1168591@1|WP_086221690.1|1	WP_085940514.1|GCF_000737145@575584@1|WP_085940514.1	1252	seg_low_complexity_regions	347	361	0.0971	Y
ComC#WP_085940514.1|GCF_000297955@1168591@1|WP_086221690.1|1	WP_085940514.1|GCF_000737145@575584@1|WP_085940514.1	1252	seg_low_complexity_regions	774	786	0.0971	Y
ComC#WP_085940514.1|GCF_000297955@1168591@1|WP_086221690.1|1	WP_085940514.1|GCF_000297955@1168591@1|WP_086221690.1|1	1252	pfam_Neisseria_PilC	652	950	NA	N
ComC#WP_085940514.1|GCF_000297955@1168591@1|WP_086221690.1|1	WP_085940514.1|GCF_000297955@1168591@1|WP_086221690.1|1	1252	pfam_VWA_2	19	140	NA	N
ComC#WP_085940514.1|GCF_000297955@1168591@1|WP_086221690.1|1	WP_085940514.1|GCF_000297955@1168591@1|WP_086221690.1|1	1252	smart_VWA	16	137	0.4369	Y
ComC#WP_085940514.1|GCF_000297955@1168591@1|WP_086221690.1|1	WP_085940514.1|GCF_000297955@1168591@1|WP_086221690.1|1	1252	smart_PQQ	684	712	0.2912	Y
ComC#WP_085940514.1|GCF_000297955@1168591@1|WP_086221690.1|1	WP_085940514.1|GCF_000297955@1168591@1|WP_086221690.1|1	1252	smart_PQQ	854	877	0.2912	Y
ComC#WP_085940514.1|GCF_000297955@1168591@1|WP_086221690.1|1	WP_085940514.1|GCF_000297955@1168591@1|WP_086221690.1|1	1252	flps_SINGLE_{N}	31	1231	0.1748	Y
ComC#WP_085940514.1|GCF_000297955@1168591@1|WP_086221690.1|1	WP_085940514.1|GCF_000297955@1168591@1|WP_086221690.1|1	1252	seg_low_complexity_regions	117	126	0.0971	Y
ComC#WP_085940514.1|GCF_000297955@1168591@1|WP_086221690.1|1	WP_085940514.1|GCF_000297955@1168591@1|WP_086221690.1|1	1252	seg_low_complexity_regions	180	191	0.0971	Y
ComC#WP_085940514.1|GCF_000297955@1168591@1|WP_086221690.1|1	WP_085940514.1|GCF_000297955@1168591@1|WP_086221690.1|1	1252	seg_low_complexity_regions	207	216	0.0971	Y
ComC#WP_085940514.1|GCF_000297955@1168591@1|WP_086221690.1|1	WP_085940514.1|GCF_000297955@1168591@1|WP_086221690.1|1	1252	seg_low_complexity_regions	347	361	0.0971	Y
ComC#WP_085940514.1|GCF_000297955@1168591@1|WP_086221690.1|1	WP_085940514.1|GCF_000297955@1168591@1|WP_086221690.1|1	1252	seg_low_complexity_regions	774	786	0.0971	Y
ComC#WP_085940514.1|GCF_000299655@1223564@1|WP_000768970.1|1	WP_085940514.1|GCF_000737145@575584@1|WP_085940514.1	1252	pfam_Neisseria_PilC	652	950	0.3814	Y
ComC#WP_085940514.1|GCF_000299655@1223564@1|WP_000768970.1|1	WP_085940514.1|GCF_000737145@575584@1|WP_085940514.1	1252	pfam_VWA_2	19	140	0.3814	Y
ComC#WP_085940514.1|GCF_000299655@1223564@1|WP_000768970.1|1	WP_085940514.1|GCF_000737145@575584@1|WP_085940514.1	1252	smart_VWA	16	137	NA	N
ComC#WP_085940514.1|GCF_000299655@1223564@1|WP_000768970.1|1	WP_085940514.1|GCF_000737145@575584@1|WP_085940514.1	1252	smart_PQQ	684	712	NA	N
ComC#WP_085940514.1|GCF_000299655@1223564@1|WP_000768970.1|1	WP_085940514.1|GCF_000737145@575584@1|WP_085940514.1	1252	smart_PQQ	854	877	NA	N
ComC#WP_085940514.1|GCF_000299655@1223564@1|WP_000768970.1|1	WP_085940514.1|GCF_000737145@575584@1|WP_085940514.1	1252	flps_SINGLE_{N}	31	1231	0.1526	Y
ComC#WP_085940514.1|GCF_000299655@1223564@1|WP_000768970.1|1	WP_085940514.1|GCF_000737145@575584@1|WP_085940514.1	1252	seg_low_complexity_regions	117	126	0.0847	Y
ComC#WP_085940514.1|GCF_000299655@1223564@1|WP_000768970.1|1	WP_085940514.1|GCF_000737145@575584@1|WP_085940514.1	1252	seg_low_complexity_regions	180	191	0.0847	Y
ComC#WP_085940514.1|GCF_000299655@1223564@1|WP_000768970.1|1	WP_085940514.1|GCF_000737145@575584@1|WP_085940514.1	1252	seg_low_complexity_regions	207	216	0.0847	Y
ComC#WP_085940514.1|GCF_000299655@1223564@1|WP_000768970.1|1	WP_085940514.1|GCF_000737145@575584@1|WP_085940514.1	1252	seg_low_complexity_regions	347	361	0.0847	Y
ComC#WP_085940514.1|GCF_000299655@1223564@1|WP_000768970.1|1	WP_085940514.1|GCF_000737145@575584@1|WP_085940514.1	1252	seg_low_complexity_regions	774	786	0.0847	Y
ComC#WP_085940514.1|GCF_000299655@1223564@1|WP_000768970.1|1	WP_085940514.1|GCF_000299655@1223564@1|WP_000768970.1|1	1284	pfam_Neisseria_PilC	684	982	0.3814	Y
ComC#WP_085940514.1|GCF_000299655@1223564@1|WP_000768970.1|1	WP_085940514.1|GCF_000299655@1223564@1|WP_000768970.1|1	1284	pfam_VWA_2	51	172	0.3814	Y
ComC#WP_085940514.1|GCF_000299655@1223564@1|WP_000768970.1|1	WP_085940514.1|GCF_000299655@1223564@1|WP_000768970.1|1	1284	smart_VWA	48	169	NA	N
ComC#WP_085940514.1|GCF_000299655@1223564@1|WP_000768970.1|1	WP_085940514.1|GCF_000299655@1223564@1|WP_000768970.1|1	1284	smart_PQQ	716	744	NA	N
ComC#WP_085940514.1|GCF_000299655@1223564@1|WP_000768970.1|1	WP_085940514.1|GCF_000299655@1223564@1|WP_000768970.1|1	1284	smart_PQQ	886	909	NA	N
ComC#WP_085940514.1|GCF_000299655@1223564@1|WP_000768970.1|1	WP_085940514.1|GCF_000299655@1223564@1|WP_000768970.1|1	1284	flps_SINGLE_{N}	63	1263	0.1526	Y
ComC#WP_085940514.1|GCF_000299655@1223564@1|WP_000768970.1|1	WP_085940514.1|GCF_000299655@1223564@1|WP_000768970.1|1	1284	seg_low_complexity_regions	2	13	0.0847	Y
ComC#WP_085940514.1|GCF_000299655@1223564@1|WP_000768970.1|1	WP_085940514.1|GCF_000299655@1223564@1|WP_000768970.1|1	1284	seg_low_complexity_regions	149	158	0.0847	Y
ComC#WP_085940514.1|GCF_000299655@1223564@1|WP_000768970.1|1	WP_085940514.1|GCF_000299655@1223564@1|WP_000768970.1|1	1284	seg_low_complexity_regions	212	223	0.0847	Y
ComC#WP_085940514.1|GCF_000299655@1223564@1|WP_000768970.1|1	WP_085940514.1|GCF_000299655@1223564@1|WP_000768970.1|1	1284	seg_low_complexity_regions	239	248	0.0847	Y
ComC#WP_085940514.1|GCF_000299655@1223564@1|WP_000768970.1|1	WP_085940514.1|GCF_000299655@1223564@1|WP_000768970.1|1	1284	seg_low_complexity_regions	379	393	0.0847	Y
ComC#WP_085940514.1|GCF_000299655@1223564@1|WP_000768970.1|1	WP_085940514.1|GCF_000299655@1223564@1|WP_000768970.1|1	1284	seg_low_complexity_regions	806	818	0.0847	Y
ComC#WP_085940514.1|GCF_000299655@1223564@1|WP_000768970.1|1	WP_085940514.1|GCF_000299655@1223564@1|WP_000768970.1|1	1284	tmhmm_transmembrane	13	35	NA	Y
ComC#WP_085940514.1|GCF_000301175@1221245@1|WP_085916957.1|1	WP_085940514.1|GCF_000737145@575584@1|WP_085940514.1	1252	pfam_Neisseria_PilC	652	950	NA	N
ComC#WP_085940514.1|GCF_000301175@1221245@1|WP_085916957.1|1	WP_085940514.1|GCF_000737145@575584@1|WP_085940514.1	1252	pfam_VWA_2	19	140	NA	N
ComC#WP_085940514.1|GCF_000301175@1221245@1|WP_085916957.1|1	WP_085940514.1|GCF_000737145@575584@1|WP_085940514.1	1252	smart_VWA	16	137	0.4369	Y
ComC#WP_085940514.1|GCF_000301175@1221245@1|WP_085916957.1|1	WP_085940514.1|GCF_000737145@575584@1|WP_085940514.1	1252	smart_PQQ	684	712	0.2912	Y
ComC#WP_085940514.1|GCF_000301175@1221245@1|WP_085916957.1|1	WP_085940514.1|GCF_000737145@575584@1|WP_085940514.1	1252	smart_PQQ	854	877	0.2912	Y
ComC#WP_085940514.1|GCF_000301175@1221245@1|WP_085916957.1|1	WP_085940514.1|GCF_000737145@575584@1|WP_085940514.1	1252	flps_SINGLE_{N}	31	1231	0.1748	Y
ComC#WP_085940514.1|GCF_000301175@1221245@1|WP_085916957.1|1	WP_085940514.1|GCF_000737145@575584@1|WP_085940514.1	1252	seg_low_complexity_regions	117	126	0.0971	Y
ComC#WP_085940514.1|GCF_000301175@1221245@1|WP_085916957.1|1	WP_085940514.1|GCF_000737145@575584@1|WP_085940514.1	1252	seg_low_complexity_regions	180	191	0.0971	Y
ComC#WP_085940514.1|GCF_000301175@1221245@1|WP_085916957.1|1	WP_085940514.1|GCF_000737145@575584@1|WP_085940514.1	1252	seg_low_complexity_regions	207	216	0.0971	Y
ComC#WP_085940514.1|GCF_000301175@1221245@1|WP_085916957.1|1	WP_085940514.1|GCF_000737145@575584@1|WP_085940514.1	1252	seg_low_complexity_regions	347	361	0.0971	Y
ComC#WP_085940514.1|GCF_000301175@1221245@1|WP_085916957.1|1	WP_085940514.1|GCF_000737145@575584@1|WP_085940514.1	1252	seg_low_complexity_regions	774	786	0.0971	Y
ComC#WP_085940514.1|GCF_000301175@1221245@1|WP_085916957.1|1	WP_085940514.1|GCF_000301175@1221245@1|WP_085916957.1|1	1252	pfam_Neisseria_PilC	652	950	NA	N
ComC#WP_085940514.1|GCF_000301175@1221245@1|WP_085916957.1|1	WP_085940514.1|GCF_000301175@1221245@1|WP_085916957.1|1	1252	pfam_VWA_2	19	140	NA	N
ComC#WP_085940514.1|GCF_000301175@1221245@1|WP_085916957.1|1	WP_085940514.1|GCF_000301175@1221245@1|WP_085916957.1|1	1252	smart_VWA	16	137	0.4369	Y
ComC#WP_085940514.1|GCF_000301175@1221245@1|WP_085916957.1|1	WP_085940514.1|GCF_000301175@1221245@1|WP_085916957.1|1	1252	smart_PQQ	684	712	0.2912	Y
ComC#WP_085940514.1|GCF_000301175@1221245@1|WP_085916957.1|1	WP_085940514.1|GCF_000301175@1221245@1|WP_085916957.1|1	1252	smart_PQQ	854	877	0.2912	Y
ComC#WP_085940514.1|GCF_000301175@1221245@1|WP_085916957.1|1	WP_085940514.1|GCF_000301175@1221245@1|WP_085916957.1|1	1252	flps_SINGLE_{N}	31	1231	0.1748	Y
ComC#WP_085940514.1|GCF_000301175@1221245@1|WP_085916957.1|1	WP_085940514.1|GCF_000301175@1221245@1|WP_085916957.1|1	1252	seg_low_complexity_regions	117	126	0.0971	Y
ComC#WP_085940514.1|GCF_000301175@1221245@1|WP_085916957.1|1	WP_085940514.1|GCF_000301175@1221245@1|WP_085916957.1|1	1252	seg_low_complexity_regions	180	191	0.0971	Y
ComC#WP_085940514.1|GCF_000301175@1221245@1|WP_085916957.1|1	WP_085940514.1|GCF_000301175@1221245@1|WP_085916957.1|1	1252	seg_low_complexity_regions	207	216	0.0971	Y
ComC#WP_085940514.1|GCF_000301175@1221245@1|WP_085916957.1|1	WP_085940514.1|GCF_000301175@1221245@1|WP_085916957.1|1	1252	seg_low_complexity_regions	347	361	0.0971	Y
ComC#WP_085940514.1|GCF_000301175@1221245@1|WP_085916957.1|1	WP_085940514.1|GCF_000301175@1221245@1|WP_085916957.1|1	1252	seg_low_complexity_regions	774	786	0.0971	Y
ComC#WP_085940514.1|GCF_000299675@1224141@1|WP_000768970.1|1	WP_085940514.1|GCF_000737145@575584@1|WP_085940514.1	1252	pfam_Neisseria_PilC	652	950	0.3814	Y
ComC#WP_085940514.1|GCF_000299675@1224141@1|WP_000768970.1|1	WP_085940514.1|GCF_000737145@575584@1|WP_085940514.1	1252	pfam_VWA_2	19	140	0.3814	Y
ComC#WP_085940514.1|GCF_000299675@1224141@1|WP_000768970.1|1	WP_085940514.1|GCF_000737145@575584@1|WP_085940514.1	1252	smart_VWA	16	137	NA	N
ComC#WP_085940514.1|GCF_000299675@1224141@1|WP_000768970.1|1	WP_085940514.1|GCF_000737145@575584@1|WP_085940514.1	1252	smart_PQQ	684	712	NA	N
ComC#WP_085940514.1|GCF_000299675@1224141@1|WP_000768970.1|1	WP_085940514.1|GCF_000737145@575584@1|WP_085940514.1	1252	smart_PQQ	854	877	NA	N
ComC#WP_085940514.1|GCF_000299675@1224141@1|WP_000768970.1|1	WP_085940514.1|GCF_000737145@575584@1|WP_085940514.1	1252	flps_SINGLE_{N}	31	1231	0.1526	Y
ComC#WP_085940514.1|GCF_000299675@1224141@1|WP_000768970.1|1	WP_085940514.1|GCF_000737145@575584@1|WP_085940514.1	1252	seg_low_complexity_regions	117	126	0.0847	Y
ComC#WP_085940514.1|GCF_000299675@1224141@1|WP_000768970.1|1	WP_085940514.1|GCF_000737145@575584@1|WP_085940514.1	1252	seg_low_complexity_regions	180	191	0.0847	Y
ComC#WP_085940514.1|GCF_000299675@1224141@1|WP_000768970.1|1	WP_085940514.1|GCF_000737145@575584@1|WP_085940514.1	1252	seg_low_complexity_regions	207	216	0.0847	Y
ComC#WP_085940514.1|GCF_000299675@1224141@1|WP_000768970.1|1	WP_085940514.1|GCF_000737145@575584@1|WP_085940514.1	1252	seg_low_complexity_regions	347	361	0.0847	Y
ComC#WP_085940514.1|GCF_000299675@1224141@1|WP_000768970.1|1	WP_085940514.1|GCF_000737145@575584@1|WP_085940514.1	1252	seg_low_complexity_regions	774	786	0.0847	Y
ComC#WP_085940514.1|GCF_000299675@1224141@1|WP_000768970.1|1	WP_085940514.1|GCF_000299675@1224141@1|WP_000768970.1|1	1284	pfam_Neisseria_PilC	684	982	0.3814	Y
ComC#WP_085940514.1|GCF_000299675@1224141@1|WP_000768970.1|1	WP_085940514.1|GCF_000299675@1224141@1|WP_000768970.1|1	1284	pfam_VWA_2	51	172	0.3814	Y
ComC#WP_085940514.1|GCF_000299675@1224141@1|WP_000768970.1|1	WP_085940514.1|GCF_000299675@1224141@1|WP_000768970.1|1	1284	smart_VWA	48	169	NA	N
ComC#WP_085940514.1|GCF_000299675@1224141@1|WP_000768970.1|1	WP_085940514.1|GCF_000299675@1224141@1|WP_000768970.1|1	1284	smart_PQQ	716	744	NA	N
ComC#WP_085940514.1|GCF_000299675@1224141@1|WP_000768970.1|1	WP_085940514.1|GCF_000299675@1224141@1|WP_000768970.1|1	1284	smart_PQQ	886	909	NA	N
ComC#WP_085940514.1|GCF_000299675@1224141@1|WP_000768970.1|1	WP_085940514.1|GCF_000299675@1224141@1|WP_000768970.1|1	1284	flps_SINGLE_{N}	63	1263	0.1526	Y
ComC#WP_085940514.1|GCF_000299675@1224141@1|WP_000768970.1|1	WP_085940514.1|GCF_000299675@1224141@1|WP_000768970.1|1	1284	seg_low_complexity_regions	2	13	0.0847	Y
ComC#WP_085940514.1|GCF_000299675@1224141@1|WP_000768970.1|1	WP_085940514.1|GCF_000299675@1224141@1|WP_000768970.1|1	1284	seg_low_complexity_regions	149	158	0.0847	Y
ComC#WP_085940514.1|GCF_000299675@1224141@1|WP_000768970.1|1	WP_085940514.1|GCF_000299675@1224141@1|WP_000768970.1|1	1284	seg_low_complexity_regions	212	223	0.0847	Y
ComC#WP_085940514.1|GCF_000299675@1224141@1|WP_000768970.1|1	WP_085940514.1|GCF_000299675@1224141@1|WP_000768970.1|1	1284	seg_low_complexity_regions	239	248	0.0847	Y
ComC#WP_085940514.1|GCF_000299675@1224141@1|WP_000768970.1|1	WP_085940514.1|GCF_000299675@1224141@1|WP_000768970.1|1	1284	seg_low_complexity_regions	379	393	0.0847	Y
ComC#WP_085940514.1|GCF_000299675@1224141@1|WP_000768970.1|1	WP_085940514.1|GCF_000299675@1224141@1|WP_000768970.1|1	1284	seg_low_complexity_regions	806	818	0.0847	Y
ComC#WP_085940514.1|GCF_000299675@1224141@1|WP_000768970.1|1	WP_085940514.1|GCF_000299675@1224141@1|WP_000768970.1|1	1284	tmhmm_transmembrane	13	35	NA	Y
ComC#WP_085940514.1|GCF_000300635@1183155@1|WP_044423581.1|1	WP_085940514.1|GCF_000737145@575584@1|WP_085940514.1	1252	pfam_Neisseria_PilC	652	950	0.2761	Y
ComC#WP_085940514.1|GCF_000300635@1183155@1|WP_044423581.1|1	WP_085940514.1|GCF_000737145@575584@1|WP_085940514.1	1252	pfam_VWA_2	19	140	NA	N
ComC#WP_085940514.1|GCF_000300635@1183155@1|WP_044423581.1|1	WP_085940514.1|GCF_000737145@575584@1|WP_085940514.1	1252	smart_VWA	16	137	0.5522	Y
ComC#WP_085940514.1|GCF_000300635@1183155@1|WP_044423581.1|1	WP_085940514.1|GCF_000737145@575584@1|WP_085940514.1	1252	smart_PQQ	684	712	NA	N
ComC#WP_085940514.1|GCF_000300635@1183155@1|WP_044423581.1|1	WP_085940514.1|GCF_000737145@575584@1|WP_085940514.1	1252	smart_PQQ	854	877	NA	N
ComC#WP_085940514.1|GCF_000300635@1183155@1|WP_044423581.1|1	WP_085940514.1|GCF_000737145@575584@1|WP_085940514.1	1252	flps_SINGLE_{N}	31	1231	0.1104	Y
ComC#WP_085940514.1|GCF_000300635@1183155@1|WP_044423581.1|1	WP_085940514.1|GCF_000737145@575584@1|WP_085940514.1	1252	seg_low_complexity_regions	117	126	0.0613	Y
ComC#WP_085940514.1|GCF_000300635@1183155@1|WP_044423581.1|1	WP_085940514.1|GCF_000737145@575584@1|WP_085940514.1	1252	seg_low_complexity_regions	180	191	0.0613	Y
ComC#WP_085940514.1|GCF_000300635@1183155@1|WP_044423581.1|1	WP_085940514.1|GCF_000737145@575584@1|WP_085940514.1	1252	seg_low_complexity_regions	207	216	0.0613	Y
ComC#WP_085940514.1|GCF_000300635@1183155@1|WP_044423581.1|1	WP_085940514.1|GCF_000737145@575584@1|WP_085940514.1	1252	seg_low_complexity_regions	347	361	0.0613	Y
ComC#WP_085940514.1|GCF_000300635@1183155@1|WP_044423581.1|1	WP_085940514.1|GCF_000737145@575584@1|WP_085940514.1	1252	seg_low_complexity_regions	774	786	0.0613	Y
ComC#WP_085940514.1|GCF_000300635@1183155@1|WP_044423581.1|1	WP_085940514.1|GCF_000300635@1183155@1|WP_044423581.1|1	1194	pfam_Neisseria_PilC	639	946	0.2761	Y
ComC#WP_085940514.1|GCF_000300635@1183155@1|WP_044423581.1|1	WP_085940514.1|GCF_000300635@1183155@1|WP_044423581.1|1	1194	pfam_Neisseria_PilC	957	1087	0.2761	Y
ComC#WP_085940514.1|GCF_000300635@1183155@1|WP_044423581.1|1	WP_085940514.1|GCF_000300635@1183155@1|WP_044423581.1|1	1194	smart_PQQ	655	680	NA	N
ComC#WP_085940514.1|GCF_000300635@1183155@1|WP_044423581.1|1	WP_085940514.1|GCF_000300635@1183155@1|WP_044423581.1|1	1194	smart_PQQ	844	863	NA	N
ComC#WP_085940514.1|GCF_000300635@1183155@1|WP_044423581.1|1	WP_085940514.1|GCF_000300635@1183155@1|WP_044423581.1|1	1194	flps_SINGLE_{N}	58	1172	0.1104	Y
ComC#WP_085940514.1|GCF_000300635@1183155@1|WP_044423581.1|1	WP_085940514.1|GCF_000300635@1183155@1|WP_044423581.1|1	1194	flps_SINGLE_{G}	178	1151	NA	Y
ComC#WP_085940514.1|GCF_000300635@1183155@1|WP_044423581.1|1	WP_085940514.1|GCF_000300635@1183155@1|WP_044423581.1|1	1194	flps_SINGLE_{S}	11	432	NA	Y
ComC#WP_085940514.1|GCF_000300635@1183155@1|WP_044423581.1|1	WP_085940514.1|GCF_000300635@1183155@1|WP_044423581.1|1	1194	seg_low_complexity_regions	312	322	0.0613	Y
ComC#WP_085940514.1|GCF_000300635@1183155@1|WP_044423581.1|1	WP_085940514.1|GCF_000300635@1183155@1|WP_044423581.1|1	1194	seg_low_complexity_regions	409	422	0.0613	Y
ComC#WP_085940514.1|GCF_000300635@1183155@1|WP_044423581.1|1	WP_085940514.1|GCF_000300635@1183155@1|WP_044423581.1|1	1194	seg_low_complexity_regions	1091	1105	0.0613	Y
ComC#WP_085940514.1|GCF_000301195@1221247@1|WP_100222091.1|1	WP_085940514.1|GCF_000737145@575584@1|WP_085940514.1	1252	pfam_Neisseria_PilC	652	950	0.3814	Y
ComC#WP_085940514.1|GCF_000301195@1221247@1|WP_100222091.1|1	WP_085940514.1|GCF_000737145@575584@1|WP_085940514.1	1252	pfam_VWA_2	19	140	NA	N
ComC#WP_085940514.1|GCF_000301195@1221247@1|WP_100222091.1|1	WP_085940514.1|GCF_000737145@575584@1|WP_085940514.1	1252	smart_VWA	16	137	0.3814	Y
ComC#WP_085940514.1|GCF_000301195@1221247@1|WP_100222091.1|1	WP_085940514.1|GCF_000737145@575584@1|WP_085940514.1	1252	smart_PQQ	684	712	NA	N
ComC#WP_085940514.1|GCF_000301195@1221247@1|WP_100222091.1|1	WP_085940514.1|GCF_000737145@575584@1|WP_085940514.1	1252	smart_PQQ	854	877	NA	N
ComC#WP_085940514.1|GCF_000301195@1221247@1|WP_100222091.1|1	WP_085940514.1|GCF_000737145@575584@1|WP_085940514.1	1252	flps_SINGLE_{N}	31	1231	0.1526	Y
ComC#WP_085940514.1|GCF_000301195@1221247@1|WP_100222091.1|1	WP_085940514.1|GCF_000737145@575584@1|WP_085940514.1	1252	seg_low_complexity_regions	117	126	0.0847	Y
ComC#WP_085940514.1|GCF_000301195@1221247@1|WP_100222091.1|1	WP_085940514.1|GCF_000737145@575584@1|WP_085940514.1	1252	seg_low_complexity_regions	180	191	0.0847	Y
ComC#WP_085940514.1|GCF_000301195@1221247@1|WP_100222091.1|1	WP_085940514.1|GCF_000737145@575584@1|WP_085940514.1	1252	seg_low_complexity_regions	207	216	0.0847	Y
ComC#WP_085940514.1|GCF_000301195@1221247@1|WP_100222091.1|1	WP_085940514.1|GCF_000737145@575584@1|WP_085940514.1	1252	seg_low_complexity_regions	347	361	0.0847	Y
ComC#WP_085940514.1|GCF_000301195@1221247@1|WP_100222091.1|1	WP_085940514.1|GCF_000737145@575584@1|WP_085940514.1	1252	seg_low_complexity_regions	774	786	0.0847	Y
ComC#WP_085940514.1|GCF_000301195@1221247@1|WP_100222091.1|1	WP_085940514.1|GCF_000301195@1221247@1|WP_100222091.1|1	1252	pfam_Neisseria_PilC	652	950	0.3814	Y
ComC#WP_085940514.1|GCF_000301195@1221247@1|WP_100222091.1|1	WP_085940514.1|GCF_000301195@1221247@1|WP_100222091.1|1	1252	pfam_VWA_2	19	140	NA	N
ComC#WP_085940514.1|GCF_000301195@1221247@1|WP_100222091.1|1	WP_085940514.1|GCF_000301195@1221247@1|WP_100222091.1|1	1252	smart_VWA	16	137	0.3814	Y
ComC#WP_085940514.1|GCF_000301195@1221247@1|WP_100222091.1|1	WP_085940514.1|GCF_000301195@1221247@1|WP_100222091.1|1	1252	smart_PQQ	684	712	NA	N
ComC#WP_085940514.1|GCF_000301195@1221247@1|WP_100222091.1|1	WP_085940514.1|GCF_000301195@1221247@1|WP_100222091.1|1	1252	smart_PQQ	854	877	NA	N
ComC#WP_085940514.1|GCF_000301195@1221247@1|WP_100222091.1|1	WP_085940514.1|GCF_000301195@1221247@1|WP_100222091.1|1	1252	flps_SINGLE_{N}	31	1231	0.1526	Y
ComC#WP_085940514.1|GCF_000301195@1221247@1|WP_100222091.1|1	WP_085940514.1|GCF_000301195@1221247@1|WP_100222091.1|1	1252	seg_low_complexity_regions	117	126	0.0847	Y
ComC#WP_085940514.1|GCF_000301195@1221247@1|WP_100222091.1|1	WP_085940514.1|GCF_000301195@1221247@1|WP_100222091.1|1	1252	seg_low_complexity_regions	180	191	0.0847	Y
ComC#WP_085940514.1|GCF_000301195@1221247@1|WP_100222091.1|1	WP_085940514.1|GCF_000301195@1221247@1|WP_100222091.1|1	1252	seg_low_complexity_regions	207	216	0.0847	Y
ComC#WP_085940514.1|GCF_000301195@1221247@1|WP_100222091.1|1	WP_085940514.1|GCF_000301195@1221247@1|WP_100222091.1|1	1252	seg_low_complexity_regions	774	786	0.0847	Y
ComC#WP_085940514.1|GCF_000301215@1221248@1|WP_085916957.1|1	WP_085940514.1|GCF_000737145@575584@1|WP_085940514.1	1252	pfam_Neisseria_PilC	652	950	NA	N
ComC#WP_085940514.1|GCF_000301215@1221248@1|WP_085916957.1|1	WP_085940514.1|GCF_000737145@575584@1|WP_085940514.1	1252	pfam_VWA_2	19	140	NA	N
ComC#WP_085940514.1|GCF_000301215@1221248@1|WP_085916957.1|1	WP_085940514.1|GCF_000737145@575584@1|WP_085940514.1	1252	smart_VWA	16	137	0.4369	Y
ComC#WP_085940514.1|GCF_000301215@1221248@1|WP_085916957.1|1	WP_085940514.1|GCF_000737145@575584@1|WP_085940514.1	1252	smart_PQQ	684	712	0.2912	Y
ComC#WP_085940514.1|GCF_000301215@1221248@1|WP_085916957.1|1	WP_085940514.1|GCF_000737145@575584@1|WP_085940514.1	1252	smart_PQQ	854	877	0.2912	Y
ComC#WP_085940514.1|GCF_000301215@1221248@1|WP_085916957.1|1	WP_085940514.1|GCF_000737145@575584@1|WP_085940514.1	1252	flps_SINGLE_{N}	31	1231	0.1748	Y
ComC#WP_085940514.1|GCF_000301215@1221248@1|WP_085916957.1|1	WP_085940514.1|GCF_000737145@575584@1|WP_085940514.1	1252	seg_low_complexity_regions	117	126	0.0971	Y
ComC#WP_085940514.1|GCF_000301215@1221248@1|WP_085916957.1|1	WP_085940514.1|GCF_000737145@575584@1|WP_085940514.1	1252	seg_low_complexity_regions	180	191	0.0971	Y
ComC#WP_085940514.1|GCF_000301215@1221248@1|WP_085916957.1|1	WP_085940514.1|GCF_000737145@575584@1|WP_085940514.1	1252	seg_low_complexity_regions	207	216	0.0971	Y
ComC#WP_085940514.1|GCF_000301215@1221248@1|WP_085916957.1|1	WP_085940514.1|GCF_000737145@575584@1|WP_085940514.1	1252	seg_low_complexity_regions	347	361	0.0971	Y
ComC#WP_085940514.1|GCF_000301215@1221248@1|WP_085916957.1|1	WP_085940514.1|GCF_000737145@575584@1|WP_085940514.1	1252	seg_low_complexity_regions	774	786	0.0971	Y
ComC#WP_085940514.1|GCF_000301215@1221248@1|WP_085916957.1|1	WP_085940514.1|GCF_000301215@1221248@1|WP_085916957.1|1	1252	pfam_Neisseria_PilC	652	950	NA	N
ComC#WP_085940514.1|GCF_000301215@1221248@1|WP_085916957.1|1	WP_085940514.1|GCF_000301215@1221248@1|WP_085916957.1|1	1252	pfam_VWA_2	19	140	NA	N
ComC#WP_085940514.1|GCF_000301215@1221248@1|WP_085916957.1|1	WP_085940514.1|GCF_000301215@1221248@1|WP_085916957.1|1	1252	smart_VWA	16	137	0.4369	Y
ComC#WP_085940514.1|GCF_000301215@1221248@1|WP_085916957.1|1	WP_085940514.1|GCF_000301215@1221248@1|WP_085916957.1|1	1252	smart_PQQ	684	712	0.2912	Y
ComC#WP_085940514.1|GCF_000301215@1221248@1|WP_085916957.1|1	WP_085940514.1|GCF_000301215@1221248@1|WP_085916957.1|1	1252	smart_PQQ	854	877	0.2912	Y
ComC#WP_085940514.1|GCF_000301215@1221248@1|WP_085916957.1|1	WP_085940514.1|GCF_000301215@1221248@1|WP_085916957.1|1	1252	flps_SINGLE_{N}	31	1231	0.1748	Y
ComC#WP_085940514.1|GCF_000301215@1221248@1|WP_085916957.1|1	WP_085940514.1|GCF_000301215@1221248@1|WP_085916957.1|1	1252	seg_low_complexity_regions	117	126	0.0971	Y
ComC#WP_085940514.1|GCF_000301215@1221248@1|WP_085916957.1|1	WP_085940514.1|GCF_000301215@1221248@1|WP_085916957.1|1	1252	seg_low_complexity_regions	180	191	0.0971	Y
ComC#WP_085940514.1|GCF_000301215@1221248@1|WP_085916957.1|1	WP_085940514.1|GCF_000301215@1221248@1|WP_085916957.1|1	1252	seg_low_complexity_regions	207	216	0.0971	Y
ComC#WP_085940514.1|GCF_000301215@1221248@1|WP_085916957.1|1	WP_085940514.1|GCF_000301215@1221248@1|WP_085916957.1|1	1252	seg_low_complexity_regions	347	361	0.0971	Y
ComC#WP_085940514.1|GCF_000301215@1221248@1|WP_085916957.1|1	WP_085940514.1|GCF_000301215@1221248@1|WP_085916957.1|1	1252	seg_low_complexity_regions	774	786	0.0971	Y
ComC#WP_085940514.1|GCF_000301235@1221249@1|WP_085943975.1|1	WP_085940514.1|GCF_000737145@575584@1|WP_085940514.1	1252	pfam_Neisseria_PilC	652	950	NA	N
ComC#WP_085940514.1|GCF_000301235@1221249@1|WP_085943975.1|1	WP_085940514.1|GCF_000737145@575584@1|WP_085940514.1	1252	pfam_VWA_2	19	140	NA	N
ComC#WP_085940514.1|GCF_000301235@1221249@1|WP_085943975.1|1	WP_085940514.1|GCF_000737145@575584@1|WP_085940514.1	1252	smart_VWA	16	137	0.4369	Y
ComC#WP_085940514.1|GCF_000301235@1221249@1|WP_085943975.1|1	WP_085940514.1|GCF_000737145@575584@1|WP_085940514.1	1252	smart_PQQ	684	712	0.2912	Y
ComC#WP_085940514.1|GCF_000301235@1221249@1|WP_085943975.1|1	WP_085940514.1|GCF_000737145@575584@1|WP_085940514.1	1252	smart_PQQ	854	877	0.2912	Y
ComC#WP_085940514.1|GCF_000301235@1221249@1|WP_085943975.1|1	WP_085940514.1|GCF_000737145@575584@1|WP_085940514.1	1252	flps_SINGLE_{N}	31	1231	0.1748	Y
ComC#WP_085940514.1|GCF_000301235@1221249@1|WP_085943975.1|1	WP_085940514.1|GCF_000737145@575584@1|WP_085940514.1	1252	seg_low_complexity_regions	117	126	0.0971	Y
ComC#WP_085940514.1|GCF_000301235@1221249@1|WP_085943975.1|1	WP_085940514.1|GCF_000737145@575584@1|WP_085940514.1	1252	seg_low_complexity_regions	180	191	0.0971	Y
ComC#WP_085940514.1|GCF_000301235@1221249@1|WP_085943975.1|1	WP_085940514.1|GCF_000737145@575584@1|WP_085940514.1	1252	seg_low_complexity_regions	207	216	0.0971	Y
ComC#WP_085940514.1|GCF_000301235@1221249@1|WP_085943975.1|1	WP_085940514.1|GCF_000737145@575584@1|WP_085940514.1	1252	seg_low_complexity_regions	347	361	0.0971	Y
ComC#WP_085940514.1|GCF_000301235@1221249@1|WP_085943975.1|1	WP_085940514.1|GCF_000737145@575584@1|WP_085940514.1	1252	seg_low_complexity_regions	774	786	0.0971	Y
ComC#WP_085940514.1|GCF_000301235@1221249@1|WP_085943975.1|1	WP_085940514.1|GCF_000301235@1221249@1|WP_085943975.1|1	1252	pfam_Neisseria_PilC	652	950	NA	N
ComC#WP_085940514.1|GCF_000301235@1221249@1|WP_085943975.1|1	WP_085940514.1|GCF_000301235@1221249@1|WP_085943975.1|1	1252	pfam_VWA_2	19	140	NA	N
ComC#WP_085940514.1|GCF_000301235@1221249@1|WP_085943975.1|1	WP_085940514.1|GCF_000301235@1221249@1|WP_085943975.1|1	1252	smart_VWA	16	137	0.4369	Y
ComC#WP_085940514.1|GCF_000301235@1221249@1|WP_085943975.1|1	WP_085940514.1|GCF_000301235@1221249@1|WP_085943975.1|1	1252	smart_PQQ	684	712	0.2912	Y
ComC#WP_085940514.1|GCF_000301235@1221249@1|WP_085943975.1|1	WP_085940514.1|GCF_000301235@1221249@1|WP_085943975.1|1	1252	smart_PQQ	854	877	0.2912	Y
ComC#WP_085940514.1|GCF_000301235@1221249@1|WP_085943975.1|1	WP_085940514.1|GCF_000301235@1221249@1|WP_085943975.1|1	1252	flps_SINGLE_{N}	31	1231	0.1748	Y
ComC#WP_085940514.1|GCF_000301235@1221249@1|WP_085943975.1|1	WP_085940514.1|GCF_000301235@1221249@1|WP_085943975.1|1	1252	seg_low_complexity_regions	117	126	0.0971	Y
ComC#WP_085940514.1|GCF_000301235@1221249@1|WP_085943975.1|1	WP_085940514.1|GCF_000301235@1221249@1|WP_085943975.1|1	1252	seg_low_complexity_regions	180	191	0.0971	Y
ComC#WP_085940514.1|GCF_000301235@1221249@1|WP_085943975.1|1	WP_085940514.1|GCF_000301235@1221249@1|WP_085943975.1|1	1252	seg_low_complexity_regions	207	216	0.0971	Y
ComC#WP_085940514.1|GCF_000301235@1221249@1|WP_085943975.1|1	WP_085940514.1|GCF_000301235@1221249@1|WP_085943975.1|1	1252	seg_low_complexity_regions	347	361	0.0971	Y
ComC#WP_085940514.1|GCF_000301235@1221249@1|WP_085943975.1|1	WP_085940514.1|GCF_000301235@1221249@1|WP_085943975.1|1	1252	seg_low_complexity_regions	774	786	0.0971	Y
ComC#WP_085940514.1|GCF_000301275@1221251@1|WP_085916957.1|1	WP_085940514.1|GCF_000737145@575584@1|WP_085940514.1	1252	pfam_Neisseria_PilC	652	950	NA	N
ComC#WP_085940514.1|GCF_000301275@1221251@1|WP_085916957.1|1	WP_085940514.1|GCF_000737145@575584@1|WP_085940514.1	1252	pfam_VWA_2	19	140	NA	N
ComC#WP_085940514.1|GCF_000301275@1221251@1|WP_085916957.1|1	WP_085940514.1|GCF_000737145@575584@1|WP_085940514.1	1252	smart_VWA	16	137	0.4369	Y
ComC#WP_085940514.1|GCF_000301275@1221251@1|WP_085916957.1|1	WP_085940514.1|GCF_000737145@575584@1|WP_085940514.1	1252	smart_PQQ	684	712	0.2912	Y
ComC#WP_085940514.1|GCF_000301275@1221251@1|WP_085916957.1|1	WP_085940514.1|GCF_000737145@575584@1|WP_085940514.1	1252	smart_PQQ	854	877	0.2912	Y
ComC#WP_085940514.1|GCF_000301275@1221251@1|WP_085916957.1|1	WP_085940514.1|GCF_000737145@575584@1|WP_085940514.1	1252	flps_SINGLE_{N}	31	1231	0.1748	Y
ComC#WP_085940514.1|GCF_000301275@1221251@1|WP_085916957.1|1	WP_085940514.1|GCF_000737145@575584@1|WP_085940514.1	1252	seg_low_complexity_regions	117	126	0.0971	Y
ComC#WP_085940514.1|GCF_000301275@1221251@1|WP_085916957.1|1	WP_085940514.1|GCF_000737145@575584@1|WP_085940514.1	1252	seg_low_complexity_regions	180	191	0.0971	Y
ComC#WP_085940514.1|GCF_000301275@1221251@1|WP_085916957.1|1	WP_085940514.1|GCF_000737145@575584@1|WP_085940514.1	1252	seg_low_complexity_regions	207	216	0.0971	Y
ComC#WP_085940514.1|GCF_000301275@1221251@1|WP_085916957.1|1	WP_085940514.1|GCF_000737145@575584@1|WP_085940514.1	1252	seg_low_complexity_regions	347	361	0.0971	Y
ComC#WP_085940514.1|GCF_000301275@1221251@1|WP_085916957.1|1	WP_085940514.1|GCF_000737145@575584@1|WP_085940514.1	1252	seg_low_complexity_regions	774	786	0.0971	Y
ComC#WP_085940514.1|GCF_000301275@1221251@1|WP_085916957.1|1	WP_085940514.1|GCF_000301275@1221251@1|WP_085916957.1|1	1252	pfam_Neisseria_PilC	652	950	NA	N
ComC#WP_085940514.1|GCF_000301275@1221251@1|WP_085916957.1|1	WP_085940514.1|GCF_000301275@1221251@1|WP_085916957.1|1	1252	pfam_VWA_2	19	140	NA	N
ComC#WP_085940514.1|GCF_000301275@1221251@1|WP_085916957.1|1	WP_085940514.1|GCF_000301275@1221251@1|WP_085916957.1|1	1252	smart_VWA	16	137	0.4369	Y
ComC#WP_085940514.1|GCF_000301275@1221251@1|WP_085916957.1|1	WP_085940514.1|GCF_000301275@1221251@1|WP_085916957.1|1	1252	smart_PQQ	684	712	0.2912	Y
ComC#WP_085940514.1|GCF_000301275@1221251@1|WP_085916957.1|1	WP_085940514.1|GCF_000301275@1221251@1|WP_085916957.1|1	1252	smart_PQQ	854	877	0.2912	Y
ComC#WP_085940514.1|GCF_000301275@1221251@1|WP_085916957.1|1	WP_085940514.1|GCF_000301275@1221251@1|WP_085916957.1|1	1252	flps_SINGLE_{N}	31	1231	0.1748	Y
ComC#WP_085940514.1|GCF_000301275@1221251@1|WP_085916957.1|1	WP_085940514.1|GCF_000301275@1221251@1|WP_085916957.1|1	1252	seg_low_complexity_regions	117	126	0.0971	Y
ComC#WP_085940514.1|GCF_000301275@1221251@1|WP_085916957.1|1	WP_085940514.1|GCF_000301275@1221251@1|WP_085916957.1|1	1252	seg_low_complexity_regions	180	191	0.0971	Y
ComC#WP_085940514.1|GCF_000301275@1221251@1|WP_085916957.1|1	WP_085940514.1|GCF_000301275@1221251@1|WP_085916957.1|1	1252	seg_low_complexity_regions	207	216	0.0971	Y
ComC#WP_085940514.1|GCF_000301275@1221251@1|WP_085916957.1|1	WP_085940514.1|GCF_000301275@1221251@1|WP_085916957.1|1	1252	seg_low_complexity_regions	347	361	0.0971	Y
ComC#WP_085940514.1|GCF_000301275@1221251@1|WP_085916957.1|1	WP_085940514.1|GCF_000301275@1221251@1|WP_085916957.1|1	1252	seg_low_complexity_regions	774	786	0.0971	Y
ComC#WP_085940514.1|GCF_000301255@1221250@1|WP_085943975.1|1	WP_085940514.1|GCF_000737145@575584@1|WP_085940514.1	1252	pfam_Neisseria_PilC	652	950	NA	N
ComC#WP_085940514.1|GCF_000301255@1221250@1|WP_085943975.1|1	WP_085940514.1|GCF_000737145@575584@1|WP_085940514.1	1252	pfam_VWA_2	19	140	NA	N
ComC#WP_085940514.1|GCF_000301255@1221250@1|WP_085943975.1|1	WP_085940514.1|GCF_000737145@575584@1|WP_085940514.1	1252	smart_VWA	16	137	0.4369	Y
ComC#WP_085940514.1|GCF_000301255@1221250@1|WP_085943975.1|1	WP_085940514.1|GCF_000737145@575584@1|WP_085940514.1	1252	smart_PQQ	684	712	0.2912	Y
ComC#WP_085940514.1|GCF_000301255@1221250@1|WP_085943975.1|1	WP_085940514.1|GCF_000737145@575584@1|WP_085940514.1	1252	smart_PQQ	854	877	0.2912	Y
ComC#WP_085940514.1|GCF_000301255@1221250@1|WP_085943975.1|1	WP_085940514.1|GCF_000737145@575584@1|WP_085940514.1	1252	flps_SINGLE_{N}	31	1231	0.1748	Y
ComC#WP_085940514.1|GCF_000301255@1221250@1|WP_085943975.1|1	WP_085940514.1|GCF_000737145@575584@1|WP_085940514.1	1252	seg_low_complexity_regions	117	126	0.0971	Y
ComC#WP_085940514.1|GCF_000301255@1221250@1|WP_085943975.1|1	WP_085940514.1|GCF_000737145@575584@1|WP_085940514.1	1252	seg_low_complexity_regions	180	191	0.0971	Y
ComC#WP_085940514.1|GCF_000301255@1221250@1|WP_085943975.1|1	WP_085940514.1|GCF_000737145@575584@1|WP_085940514.1	1252	seg_low_complexity_regions	207	216	0.0971	Y
ComC#WP_085940514.1|GCF_000301255@1221250@1|WP_085943975.1|1	WP_085940514.1|GCF_000737145@575584@1|WP_085940514.1	1252	seg_low_complexity_regions	347	361	0.0971	Y
ComC#WP_085940514.1|GCF_000301255@1221250@1|WP_085943975.1|1	WP_085940514.1|GCF_000737145@575584@1|WP_085940514.1	1252	seg_low_complexity_regions	774	786	0.0971	Y
ComC#WP_085940514.1|GCF_000301255@1221250@1|WP_085943975.1|1	WP_085940514.1|GCF_000301255@1221250@1|WP_085943975.1|1	1252	pfam_Neisseria_PilC	652	950	NA	N
ComC#WP_085940514.1|GCF_000301255@1221250@1|WP_085943975.1|1	WP_085940514.1|GCF_000301255@1221250@1|WP_085943975.1|1	1252	pfam_VWA_2	19	140	NA	N
ComC#WP_085940514.1|GCF_000301255@1221250@1|WP_085943975.1|1	WP_085940514.1|GCF_000301255@1221250@1|WP_085943975.1|1	1252	smart_VWA	16	137	0.4369	Y
ComC#WP_085940514.1|GCF_000301255@1221250@1|WP_085943975.1|1	WP_085940514.1|GCF_000301255@1221250@1|WP_085943975.1|1	1252	smart_PQQ	684	712	0.2912	Y
ComC#WP_085940514.1|GCF_000301255@1221250@1|WP_085943975.1|1	WP_085940514.1|GCF_000301255@1221250@1|WP_085943975.1|1	1252	smart_PQQ	854	877	0.2912	Y
ComC#WP_085940514.1|GCF_000301255@1221250@1|WP_085943975.1|1	WP_085940514.1|GCF_000301255@1221250@1|WP_085943975.1|1	1252	flps_SINGLE_{N}	31	1231	0.1748	Y
ComC#WP_085940514.1|GCF_000301255@1221250@1|WP_085943975.1|1	WP_085940514.1|GCF_000301255@1221250@1|WP_085943975.1|1	1252	seg_low_complexity_regions	117	126	0.0971	Y
ComC#WP_085940514.1|GCF_000301255@1221250@1|WP_085943975.1|1	WP_085940514.1|GCF_000301255@1221250@1|WP_085943975.1|1	1252	seg_low_complexity_regions	180	191	0.0971	Y
ComC#WP_085940514.1|GCF_000301255@1221250@1|WP_085943975.1|1	WP_085940514.1|GCF_000301255@1221250@1|WP_085943975.1|1	1252	seg_low_complexity_regions	207	216	0.0971	Y
ComC#WP_085940514.1|GCF_000301255@1221250@1|WP_085943975.1|1	WP_085940514.1|GCF_000301255@1221250@1|WP_085943975.1|1	1252	seg_low_complexity_regions	347	361	0.0971	Y
ComC#WP_085940514.1|GCF_000301255@1221250@1|WP_085943975.1|1	WP_085940514.1|GCF_000301255@1221250@1|WP_085943975.1|1	1252	seg_low_complexity_regions	774	786	0.0971	Y
ComC#WP_085940514.1|GCF_000301295@1221253@1|WP_096877325.1|1	WP_085940514.1|GCF_000737145@575584@1|WP_085940514.1	1252	pfam_Neisseria_PilC	652	950	NA	N
ComC#WP_085940514.1|GCF_000301295@1221253@1|WP_096877325.1|1	WP_085940514.1|GCF_000737145@575584@1|WP_085940514.1	1252	pfam_VWA_2	19	140	NA	N
ComC#WP_085940514.1|GCF_000301295@1221253@1|WP_096877325.1|1	WP_085940514.1|GCF_000737145@575584@1|WP_085940514.1	1252	smart_VWA	16	137	0.4369	Y
ComC#WP_085940514.1|GCF_000301295@1221253@1|WP_096877325.1|1	WP_085940514.1|GCF_000737145@575584@1|WP_085940514.1	1252	smart_PQQ	684	712	0.2912	Y
ComC#WP_085940514.1|GCF_000301295@1221253@1|WP_096877325.1|1	WP_085940514.1|GCF_000737145@575584@1|WP_085940514.1	1252	smart_PQQ	854	877	0.2912	Y
ComC#WP_085940514.1|GCF_000301295@1221253@1|WP_096877325.1|1	WP_085940514.1|GCF_000737145@575584@1|WP_085940514.1	1252	flps_SINGLE_{N}	31	1231	0.1748	Y
ComC#WP_085940514.1|GCF_000301295@1221253@1|WP_096877325.1|1	WP_085940514.1|GCF_000737145@575584@1|WP_085940514.1	1252	seg_low_complexity_regions	117	126	0.0971	Y
ComC#WP_085940514.1|GCF_000301295@1221253@1|WP_096877325.1|1	WP_085940514.1|GCF_000737145@575584@1|WP_085940514.1	1252	seg_low_complexity_regions	180	191	0.0971	Y
ComC#WP_085940514.1|GCF_000301295@1221253@1|WP_096877325.1|1	WP_085940514.1|GCF_000737145@575584@1|WP_085940514.1	1252	seg_low_complexity_regions	207	216	0.0971	Y
ComC#WP_085940514.1|GCF_000301295@1221253@1|WP_096877325.1|1	WP_085940514.1|GCF_000737145@575584@1|WP_085940514.1	1252	seg_low_complexity_regions	347	361	0.0971	Y
ComC#WP_085940514.1|GCF_000301295@1221253@1|WP_096877325.1|1	WP_085940514.1|GCF_000737145@575584@1|WP_085940514.1	1252	seg_low_complexity_regions	774	786	0.0971	Y
ComC#WP_085940514.1|GCF_000301295@1221253@1|WP_096877325.1|1	WP_085940514.1|GCF_000301295@1221253@1|WP_096877325.1|1	1252	pfam_Neisseria_PilC	652	953	NA	N
ComC#WP_085940514.1|GCF_000301295@1221253@1|WP_096877325.1|1	WP_085940514.1|GCF_000301295@1221253@1|WP_096877325.1|1	1252	pfam_VWA_2	19	140	NA	N
ComC#WP_085940514.1|GCF_000301295@1221253@1|WP_096877325.1|1	WP_085940514.1|GCF_000301295@1221253@1|WP_096877325.1|1	1252	smart_VWA	16	137	0.4369	Y
ComC#WP_085940514.1|GCF_000301295@1221253@1|WP_096877325.1|1	WP_085940514.1|GCF_000301295@1221253@1|WP_096877325.1|1	1252	smart_PQQ	684	712	0.2912	Y
ComC#WP_085940514.1|GCF_000301295@1221253@1|WP_096877325.1|1	WP_085940514.1|GCF_000301295@1221253@1|WP_096877325.1|1	1252	smart_PQQ	854	877	0.2912	Y
ComC#WP_085940514.1|GCF_000301295@1221253@1|WP_096877325.1|1	WP_085940514.1|GCF_000301295@1221253@1|WP_096877325.1|1	1252	flps_SINGLE_{N}	31	1231	0.1748	Y
ComC#WP_085940514.1|GCF_000301295@1221253@1|WP_096877325.1|1	WP_085940514.1|GCF_000301295@1221253@1|WP_096877325.1|1	1252	seg_low_complexity_regions	117	126	0.0971	Y
ComC#WP_085940514.1|GCF_000301295@1221253@1|WP_096877325.1|1	WP_085940514.1|GCF_000301295@1221253@1|WP_096877325.1|1	1252	seg_low_complexity_regions	180	191	0.0971	Y
ComC#WP_085940514.1|GCF_000301295@1221253@1|WP_096877325.1|1	WP_085940514.1|GCF_000301295@1221253@1|WP_096877325.1|1	1252	seg_low_complexity_regions	207	216	0.0971	Y
ComC#WP_085940514.1|GCF_000301295@1221253@1|WP_096877325.1|1	WP_085940514.1|GCF_000301295@1221253@1|WP_096877325.1|1	1252	seg_low_complexity_regions	347	361	0.0971	Y
ComC#WP_085940514.1|GCF_000301295@1221253@1|WP_096877325.1|1	WP_085940514.1|GCF_000301295@1221253@1|WP_096877325.1|1	1252	seg_low_complexity_regions	774	786	0.0971	Y
ComC#WP_085940514.1|GCF_000301335@1221258@1|WP_085943975.1|1	WP_085940514.1|GCF_000737145@575584@1|WP_085940514.1	1252	pfam_Neisseria_PilC	652	950	NA	N
ComC#WP_085940514.1|GCF_000301335@1221258@1|WP_085943975.1|1	WP_085940514.1|GCF_000737145@575584@1|WP_085940514.1	1252	pfam_VWA_2	19	140	NA	N
ComC#WP_085940514.1|GCF_000301335@1221258@1|WP_085943975.1|1	WP_085940514.1|GCF_000737145@575584@1|WP_085940514.1	1252	smart_VWA	16	137	0.3409	Y
ComC#WP_085940514.1|GCF_000301335@1221258@1|WP_085943975.1|1	WP_085940514.1|GCF_000737145@575584@1|WP_085940514.1	1252	smart_PQQ	684	712	0.3409	Y
ComC#WP_085940514.1|GCF_000301335@1221258@1|WP_085943975.1|1	WP_085940514.1|GCF_000737145@575584@1|WP_085940514.1	1252	smart_PQQ	854	877	0.3409	Y
ComC#WP_085940514.1|GCF_000301335@1221258@1|WP_085943975.1|1	WP_085940514.1|GCF_000737145@575584@1|WP_085940514.1	1252	flps_SINGLE_{N}	31	1231	0.2045	Y
ComC#WP_085940514.1|GCF_000301335@1221258@1|WP_085943975.1|1	WP_085940514.1|GCF_000737145@575584@1|WP_085940514.1	1252	seg_low_complexity_regions	117	126	0.1137	Y
ComC#WP_085940514.1|GCF_000301335@1221258@1|WP_085943975.1|1	WP_085940514.1|GCF_000737145@575584@1|WP_085940514.1	1252	seg_low_complexity_regions	180	191	0.1137	Y
ComC#WP_085940514.1|GCF_000301335@1221258@1|WP_085943975.1|1	WP_085940514.1|GCF_000737145@575584@1|WP_085940514.1	1252	seg_low_complexity_regions	207	216	0.1137	Y
ComC#WP_085940514.1|GCF_000301335@1221258@1|WP_085943975.1|1	WP_085940514.1|GCF_000737145@575584@1|WP_085940514.1	1252	seg_low_complexity_regions	347	361	0.1137	Y
ComC#WP_085940514.1|GCF_000301335@1221258@1|WP_085943975.1|1	WP_085940514.1|GCF_000737145@575584@1|WP_085940514.1	1252	seg_low_complexity_regions	774	786	0.1137	Y
ComC#WP_085940514.1|GCF_000301335@1221258@1|WP_085943975.1|1	WP_085940514.1|GCF_000301335@1221258@1|WP_085943975.1|1	1252	pfam_Neisseria_PilC	652	950	NA	N
ComC#WP_085940514.1|GCF_000301335@1221258@1|WP_085943975.1|1	WP_085940514.1|GCF_000301335@1221258@1|WP_085943975.1|1	1252	pfam_VWA_2	19	140	NA	N
ComC#WP_085940514.1|GCF_000301335@1221258@1|WP_085943975.1|1	WP_085940514.1|GCF_000301335@1221258@1|WP_085943975.1|1	1252	smart_VWA	16	137	0.3409	Y
ComC#WP_085940514.1|GCF_000301335@1221258@1|WP_085943975.1|1	WP_085940514.1|GCF_000301335@1221258@1|WP_085943975.1|1	1252	smart_PQQ	684	712	0.3409	Y
ComC#WP_085940514.1|GCF_000301335@1221258@1|WP_085943975.1|1	WP_085940514.1|GCF_000301335@1221258@1|WP_085943975.1|1	1252	smart_PQQ	854	877	0.3409	Y
ComC#WP_085940514.1|GCF_000301335@1221258@1|WP_085943975.1|1	WP_085940514.1|GCF_000301335@1221258@1|WP_085943975.1|1	1252	flps_SINGLE_{N}	31	1231	0.2045	Y
ComC#WP_085940514.1|GCF_000301335@1221258@1|WP_085943975.1|1	WP_085940514.1|GCF_000301335@1221258@1|WP_085943975.1|1	1252	seg_low_complexity_regions	117	126	0.1137	Y
ComC#WP_085940514.1|GCF_000301335@1221258@1|WP_085943975.1|1	WP_085940514.1|GCF_000301335@1221258@1|WP_085943975.1|1	1252	seg_low_complexity_regions	180	191	0.1137	Y
ComC#WP_085940514.1|GCF_000301335@1221258@1|WP_085943975.1|1	WP_085940514.1|GCF_000301335@1221258@1|WP_085943975.1|1	1252	seg_low_complexity_regions	207	216	0.1137	Y
ComC#WP_085940514.1|GCF_000301335@1221258@1|WP_085943975.1|1	WP_085940514.1|GCF_000301335@1221258@1|WP_085943975.1|1	1252	seg_low_complexity_regions	347	361	0.1137	Y
ComC#WP_085940514.1|GCF_000301335@1221258@1|WP_085943975.1|1	WP_085940514.1|GCF_000301335@1221258@1|WP_085943975.1|1	1252	seg_low_complexity_regions	774	786	0.1137	Y
ComC#WP_085940514.1|GCF_000301315@1221256@1|WP_085916957.1|1	WP_085940514.1|GCF_000737145@575584@1|WP_085940514.1	1252	pfam_Neisseria_PilC	652	950	NA	N
ComC#WP_085940514.1|GCF_000301315@1221256@1|WP_085916957.1|1	WP_085940514.1|GCF_000737145@575584@1|WP_085940514.1	1252	pfam_VWA_2	19	140	NA	N
ComC#WP_085940514.1|GCF_000301315@1221256@1|WP_085916957.1|1	WP_085940514.1|GCF_000737145@575584@1|WP_085940514.1	1252	smart_VWA	16	137	0.4369	Y
ComC#WP_085940514.1|GCF_000301315@1221256@1|WP_085916957.1|1	WP_085940514.1|GCF_000737145@575584@1|WP_085940514.1	1252	smart_PQQ	684	712	0.2912	Y
ComC#WP_085940514.1|GCF_000301315@1221256@1|WP_085916957.1|1	WP_085940514.1|GCF_000737145@575584@1|WP_085940514.1	1252	smart_PQQ	854	877	0.2912	Y
ComC#WP_085940514.1|GCF_000301315@1221256@1|WP_085916957.1|1	WP_085940514.1|GCF_000737145@575584@1|WP_085940514.1	1252	flps_SINGLE_{N}	31	1231	0.1748	Y
ComC#WP_085940514.1|GCF_000301315@1221256@1|WP_085916957.1|1	WP_085940514.1|GCF_000737145@575584@1|WP_085940514.1	1252	seg_low_complexity_regions	117	126	0.0971	Y
ComC#WP_085940514.1|GCF_000301315@1221256@1|WP_085916957.1|1	WP_085940514.1|GCF_000737145@575584@1|WP_085940514.1	1252	seg_low_complexity_regions	180	191	0.0971	Y
ComC#WP_085940514.1|GCF_000301315@1221256@1|WP_085916957.1|1	WP_085940514.1|GCF_000737145@575584@1|WP_085940514.1	1252	seg_low_complexity_regions	207	216	0.0971	Y
ComC#WP_085940514.1|GCF_000301315@1221256@1|WP_085916957.1|1	WP_085940514.1|GCF_000737145@575584@1|WP_085940514.1	1252	seg_low_complexity_regions	347	361	0.0971	Y
ComC#WP_085940514.1|GCF_000301315@1221256@1|WP_085916957.1|1	WP_085940514.1|GCF_000737145@575584@1|WP_085940514.1	1252	seg_low_complexity_regions	774	786	0.0971	Y
ComC#WP_085940514.1|GCF_000301315@1221256@1|WP_085916957.1|1	WP_085940514.1|GCF_000301315@1221256@1|WP_085916957.1|1	1252	pfam_Neisseria_PilC	652	950	NA	N
ComC#WP_085940514.1|GCF_000301315@1221256@1|WP_085916957.1|1	WP_085940514.1|GCF_000301315@1221256@1|WP_085916957.1|1	1252	pfam_VWA_2	19	140	NA	N
ComC#WP_085940514.1|GCF_000301315@1221256@1|WP_085916957.1|1	WP_085940514.1|GCF_000301315@1221256@1|WP_085916957.1|1	1252	smart_VWA	16	137	0.4369	Y
ComC#WP_085940514.1|GCF_000301315@1221256@1|WP_085916957.1|1	WP_085940514.1|GCF_000301315@1221256@1|WP_085916957.1|1	1252	smart_PQQ	684	712	0.2912	Y
ComC#WP_085940514.1|GCF_000301315@1221256@1|WP_085916957.1|1	WP_085940514.1|GCF_000301315@1221256@1|WP_085916957.1|1	1252	smart_PQQ	854	877	0.2912	Y
ComC#WP_085940514.1|GCF_000301315@1221256@1|WP_085916957.1|1	WP_085940514.1|GCF_000301315@1221256@1|WP_085916957.1|1	1252	flps_SINGLE_{N}	31	1231	0.1748	Y
ComC#WP_085940514.1|GCF_000301315@1221256@1|WP_085916957.1|1	WP_085940514.1|GCF_000301315@1221256@1|WP_085916957.1|1	1252	seg_low_complexity_regions	117	126	0.0971	Y
ComC#WP_085940514.1|GCF_000301315@1221256@1|WP_085916957.1|1	WP_085940514.1|GCF_000301315@1221256@1|WP_085916957.1|1	1252	seg_low_complexity_regions	180	191	0.0971	Y
ComC#WP_085940514.1|GCF_000301315@1221256@1|WP_085916957.1|1	WP_085940514.1|GCF_000301315@1221256@1|WP_085916957.1|1	1252	seg_low_complexity_regions	207	216	0.0971	Y
ComC#WP_085940514.1|GCF_000301315@1221256@1|WP_085916957.1|1	WP_085940514.1|GCF_000301315@1221256@1|WP_085916957.1|1	1252	seg_low_complexity_regions	347	361	0.0971	Y
ComC#WP_085940514.1|GCF_000301315@1221256@1|WP_085916957.1|1	WP_085940514.1|GCF_000301315@1221256@1|WP_085916957.1|1	1252	seg_low_complexity_regions	774	786	0.0971	Y
ComC#WP_085940514.1|GCF_000301355@1221260@1|WP_085941364.1|1	WP_085940514.1|GCF_000737145@575584@1|WP_085940514.1	1252	pfam_Neisseria_PilC	652	950	NA	N
ComC#WP_085940514.1|GCF_000301355@1221260@1|WP_085941364.1|1	WP_085940514.1|GCF_000737145@575584@1|WP_085940514.1	1252	pfam_VWA_2	19	140	NA	N
ComC#WP_085940514.1|GCF_000301355@1221260@1|WP_085941364.1|1	WP_085940514.1|GCF_000737145@575584@1|WP_085940514.1	1252	smart_VWA	16	137	0.4369	Y
ComC#WP_085940514.1|GCF_000301355@1221260@1|WP_085941364.1|1	WP_085940514.1|GCF_000737145@575584@1|WP_085940514.1	1252	smart_PQQ	684	712	0.2912	Y
ComC#WP_085940514.1|GCF_000301355@1221260@1|WP_085941364.1|1	WP_085940514.1|GCF_000737145@575584@1|WP_085940514.1	1252	smart_PQQ	854	877	0.2912	Y
ComC#WP_085940514.1|GCF_000301355@1221260@1|WP_085941364.1|1	WP_085940514.1|GCF_000737145@575584@1|WP_085940514.1	1252	flps_SINGLE_{N}	31	1231	0.1748	Y
ComC#WP_085940514.1|GCF_000301355@1221260@1|WP_085941364.1|1	WP_085940514.1|GCF_000737145@575584@1|WP_085940514.1	1252	seg_low_complexity_regions	117	126	0.0971	Y
ComC#WP_085940514.1|GCF_000301355@1221260@1|WP_085941364.1|1	WP_085940514.1|GCF_000737145@575584@1|WP_085940514.1	1252	seg_low_complexity_regions	180	191	0.0971	Y
ComC#WP_085940514.1|GCF_000301355@1221260@1|WP_085941364.1|1	WP_085940514.1|GCF_000737145@575584@1|WP_085940514.1	1252	seg_low_complexity_regions	207	216	0.0971	Y
ComC#WP_085940514.1|GCF_000301355@1221260@1|WP_085941364.1|1	WP_085940514.1|GCF_000737145@575584@1|WP_085940514.1	1252	seg_low_complexity_regions	347	361	0.0971	Y
ComC#WP_085940514.1|GCF_000301355@1221260@1|WP_085941364.1|1	WP_085940514.1|GCF_000737145@575584@1|WP_085940514.1	1252	seg_low_complexity_regions	774	786	0.0971	Y
ComC#WP_085940514.1|GCF_000301355@1221260@1|WP_085941364.1|1	WP_085940514.1|GCF_000301355@1221260@1|WP_085941364.1|1	1252	pfam_Neisseria_PilC	652	950	NA	N
ComC#WP_085940514.1|GCF_000301355@1221260@1|WP_085941364.1|1	WP_085940514.1|GCF_000301355@1221260@1|WP_085941364.1|1	1252	pfam_VWA_2	19	140	NA	N
ComC#WP_085940514.1|GCF_000301355@1221260@1|WP_085941364.1|1	WP_085940514.1|GCF_000301355@1221260@1|WP_085941364.1|1	1252	smart_VWA	16	137	0.4369	Y
ComC#WP_085940514.1|GCF_000301355@1221260@1|WP_085941364.1|1	WP_085940514.1|GCF_000301355@1221260@1|WP_085941364.1|1	1252	smart_PQQ	684	712	0.2912	Y
ComC#WP_085940514.1|GCF_000301355@1221260@1|WP_085941364.1|1	WP_085940514.1|GCF_000301355@1221260@1|WP_085941364.1|1	1252	smart_PQQ	854	877	0.2912	Y
ComC#WP_085940514.1|GCF_000301355@1221260@1|WP_085941364.1|1	WP_085940514.1|GCF_000301355@1221260@1|WP_085941364.1|1	1252	flps_SINGLE_{N}	31	1229	0.1748	Y
ComC#WP_085940514.1|GCF_000301355@1221260@1|WP_085941364.1|1	WP_085940514.1|GCF_000301355@1221260@1|WP_085941364.1|1	1252	seg_low_complexity_regions	117	126	0.0971	Y
ComC#WP_085940514.1|GCF_000301355@1221260@1|WP_085941364.1|1	WP_085940514.1|GCF_000301355@1221260@1|WP_085941364.1|1	1252	seg_low_complexity_regions	180	191	0.0971	Y
ComC#WP_085940514.1|GCF_000301355@1221260@1|WP_085941364.1|1	WP_085940514.1|GCF_000301355@1221260@1|WP_085941364.1|1	1252	seg_low_complexity_regions	207	216	0.0971	Y
ComC#WP_085940514.1|GCF_000301355@1221260@1|WP_085941364.1|1	WP_085940514.1|GCF_000301355@1221260@1|WP_085941364.1|1	1252	seg_low_complexity_regions	347	361	0.0971	Y
ComC#WP_085940514.1|GCF_000301355@1221260@1|WP_085941364.1|1	WP_085940514.1|GCF_000301355@1221260@1|WP_085941364.1|1	1252	seg_low_complexity_regions	774	786	0.0971	Y
ComC#WP_085940514.1|GCF_000301395@1221266@1|WP_100221783.1|1	WP_085940514.1|GCF_000737145@575584@1|WP_085940514.1	1252	pfam_Neisseria_PilC	652	950	NA	N
ComC#WP_085940514.1|GCF_000301395@1221266@1|WP_100221783.1|1	WP_085940514.1|GCF_000737145@575584@1|WP_085940514.1	1252	pfam_VWA_2	19	140	NA	N
ComC#WP_085940514.1|GCF_000301395@1221266@1|WP_100221783.1|1	WP_085940514.1|GCF_000737145@575584@1|WP_085940514.1	1252	smart_VWA	16	137	0.4369	Y
ComC#WP_085940514.1|GCF_000301395@1221266@1|WP_100221783.1|1	WP_085940514.1|GCF_000737145@575584@1|WP_085940514.1	1252	smart_PQQ	684	712	0.2912	Y
ComC#WP_085940514.1|GCF_000301395@1221266@1|WP_100221783.1|1	WP_085940514.1|GCF_000737145@575584@1|WP_085940514.1	1252	smart_PQQ	854	877	0.2912	Y
ComC#WP_085940514.1|GCF_000301395@1221266@1|WP_100221783.1|1	WP_085940514.1|GCF_000737145@575584@1|WP_085940514.1	1252	flps_SINGLE_{N}	31	1231	0.1748	Y
ComC#WP_085940514.1|GCF_000301395@1221266@1|WP_100221783.1|1	WP_085940514.1|GCF_000737145@575584@1|WP_085940514.1	1252	seg_low_complexity_regions	117	126	0.0971	Y
ComC#WP_085940514.1|GCF_000301395@1221266@1|WP_100221783.1|1	WP_085940514.1|GCF_000737145@575584@1|WP_085940514.1	1252	seg_low_complexity_regions	180	191	0.0971	Y
ComC#WP_085940514.1|GCF_000301395@1221266@1|WP_100221783.1|1	WP_085940514.1|GCF_000737145@575584@1|WP_085940514.1	1252	seg_low_complexity_regions	207	216	0.0971	Y
ComC#WP_085940514.1|GCF_000301395@1221266@1|WP_100221783.1|1	WP_085940514.1|GCF_000737145@575584@1|WP_085940514.1	1252	seg_low_complexity_regions	347	361	0.0971	Y
ComC#WP_085940514.1|GCF_000301395@1221266@1|WP_100221783.1|1	WP_085940514.1|GCF_000737145@575584@1|WP_085940514.1	1252	seg_low_complexity_regions	774	786	0.0971	Y
ComC#WP_085940514.1|GCF_000301395@1221266@1|WP_100221783.1|1	WP_085940514.1|GCF_000301395@1221266@1|WP_100221783.1|1	1252	pfam_Neisseria_PilC	652	950	NA	N
ComC#WP_085940514.1|GCF_000301395@1221266@1|WP_100221783.1|1	WP_085940514.1|GCF_000301395@1221266@1|WP_100221783.1|1	1252	pfam_VWA_2	19	140	NA	N
ComC#WP_085940514.1|GCF_000301395@1221266@1|WP_100221783.1|1	WP_085940514.1|GCF_000301395@1221266@1|WP_100221783.1|1	1252	smart_VWA	16	137	0.4369	Y
ComC#WP_085940514.1|GCF_000301395@1221266@1|WP_100221783.1|1	WP_085940514.1|GCF_000301395@1221266@1|WP_100221783.1|1	1252	smart_PQQ	684	712	0.2912	Y
ComC#WP_085940514.1|GCF_000301395@1221266@1|WP_100221783.1|1	WP_085940514.1|GCF_000301395@1221266@1|WP_100221783.1|1	1252	smart_PQQ	854	877	0.2912	Y
ComC#WP_085940514.1|GCF_000301395@1221266@1|WP_100221783.1|1	WP_085940514.1|GCF_000301395@1221266@1|WP_100221783.1|1	1252	flps_SINGLE_{N}	31	1231	0.1748	Y
ComC#WP_085940514.1|GCF_000301395@1221266@1|WP_100221783.1|1	WP_085940514.1|GCF_000301395@1221266@1|WP_100221783.1|1	1252	seg_low_complexity_regions	117	126	0.0971	Y
ComC#WP_085940514.1|GCF_000301395@1221266@1|WP_100221783.1|1	WP_085940514.1|GCF_000301395@1221266@1|WP_100221783.1|1	1252	seg_low_complexity_regions	180	191	0.0971	Y
ComC#WP_085940514.1|GCF_000301395@1221266@1|WP_100221783.1|1	WP_085940514.1|GCF_000301395@1221266@1|WP_100221783.1|1	1252	seg_low_complexity_regions	207	216	0.0971	Y
ComC#WP_085940514.1|GCF_000301395@1221266@1|WP_100221783.1|1	WP_085940514.1|GCF_000301395@1221266@1|WP_100221783.1|1	1252	seg_low_complexity_regions	347	361	0.0971	Y
ComC#WP_085940514.1|GCF_000301395@1221266@1|WP_100221783.1|1	WP_085940514.1|GCF_000301395@1221266@1|WP_100221783.1|1	1252	seg_low_complexity_regions	774	786	0.0971	Y
ComC#WP_085940514.1|GCF_000301435@1221270@1|WP_085940658.1|1	WP_085940514.1|GCF_000737145@575584@1|WP_085940514.1	1252	pfam_Neisseria_PilC	652	950	0.3814	Y
ComC#WP_085940514.1|GCF_000301435@1221270@1|WP_085940658.1|1	WP_085940514.1|GCF_000737145@575584@1|WP_085940514.1	1252	pfam_VWA_2	19	140	NA	N
ComC#WP_085940514.1|GCF_000301435@1221270@1|WP_085940658.1|1	WP_085940514.1|GCF_000737145@575584@1|WP_085940514.1	1252	smart_VWA	16	137	0.3814	Y
ComC#WP_085940514.1|GCF_000301435@1221270@1|WP_085940658.1|1	WP_085940514.1|GCF_000737145@575584@1|WP_085940514.1	1252	smart_PQQ	684	712	NA	N
ComC#WP_085940514.1|GCF_000301435@1221270@1|WP_085940658.1|1	WP_085940514.1|GCF_000737145@575584@1|WP_085940514.1	1252	smart_PQQ	854	877	NA	N
ComC#WP_085940514.1|GCF_000301435@1221270@1|WP_085940658.1|1	WP_085940514.1|GCF_000737145@575584@1|WP_085940514.1	1252	flps_SINGLE_{N}	31	1231	0.1526	Y
ComC#WP_085940514.1|GCF_000301435@1221270@1|WP_085940658.1|1	WP_085940514.1|GCF_000737145@575584@1|WP_085940514.1	1252	seg_low_complexity_regions	117	126	0.0847	Y
ComC#WP_085940514.1|GCF_000301435@1221270@1|WP_085940658.1|1	WP_085940514.1|GCF_000737145@575584@1|WP_085940514.1	1252	seg_low_complexity_regions	180	191	0.0847	Y
ComC#WP_085940514.1|GCF_000301435@1221270@1|WP_085940658.1|1	WP_085940514.1|GCF_000737145@575584@1|WP_085940514.1	1252	seg_low_complexity_regions	207	216	0.0847	Y
ComC#WP_085940514.1|GCF_000301435@1221270@1|WP_085940658.1|1	WP_085940514.1|GCF_000737145@575584@1|WP_085940514.1	1252	seg_low_complexity_regions	347	361	0.0847	Y
ComC#WP_085940514.1|GCF_000301435@1221270@1|WP_085940658.1|1	WP_085940514.1|GCF_000737145@575584@1|WP_085940514.1	1252	seg_low_complexity_regions	774	786	0.0847	Y
ComC#WP_085940514.1|GCF_000301435@1221270@1|WP_085940658.1|1	WP_085940514.1|GCF_000301435@1221270@1|WP_085940658.1|1	1252	pfam_Neisseria_PilC	652	950	0.3814	Y
ComC#WP_085940514.1|GCF_000301435@1221270@1|WP_085940658.1|1	WP_085940514.1|GCF_000301435@1221270@1|WP_085940658.1|1	1252	pfam_VWA_2	19	140	NA	N
ComC#WP_085940514.1|GCF_000301435@1221270@1|WP_085940658.1|1	WP_085940514.1|GCF_000301435@1221270@1|WP_085940658.1|1	1252	smart_VWA	16	137	0.3814	Y
ComC#WP_085940514.1|GCF_000301435@1221270@1|WP_085940658.1|1	WP_085940514.1|GCF_000301435@1221270@1|WP_085940658.1|1	1252	smart_PQQ	684	712	NA	N
ComC#WP_085940514.1|GCF_000301435@1221270@1|WP_085940658.1|1	WP_085940514.1|GCF_000301435@1221270@1|WP_085940658.1|1	1252	smart_PQQ	854	877	NA	N
ComC#WP_085940514.1|GCF_000301435@1221270@1|WP_085940658.1|1	WP_085940514.1|GCF_000301435@1221270@1|WP_085940658.1|1	1252	flps_SINGLE_{N}	31	1229	0.1526	Y
ComC#WP_085940514.1|GCF_000301435@1221270@1|WP_085940658.1|1	WP_085940514.1|GCF_000301435@1221270@1|WP_085940658.1|1	1252	seg_low_complexity_regions	117	126	0.0847	Y
ComC#WP_085940514.1|GCF_000301435@1221270@1|WP_085940658.1|1	WP_085940514.1|GCF_000301435@1221270@1|WP_085940658.1|1	1252	seg_low_complexity_regions	180	191	0.0847	Y
ComC#WP_085940514.1|GCF_000301435@1221270@1|WP_085940658.1|1	WP_085940514.1|GCF_000301435@1221270@1|WP_085940658.1|1	1252	seg_low_complexity_regions	207	216	0.0847	Y
ComC#WP_085940514.1|GCF_000301435@1221270@1|WP_085940658.1|1	WP_085940514.1|GCF_000301435@1221270@1|WP_085940658.1|1	1252	seg_low_complexity_regions	774	786	0.0847	Y
ComC#WP_085940514.1|GCF_000301415@1221269@1|WP_100222091.1|1	WP_085940514.1|GCF_000737145@575584@1|WP_085940514.1	1252	pfam_Neisseria_PilC	652	950	0.3814	Y
ComC#WP_085940514.1|GCF_000301415@1221269@1|WP_100222091.1|1	WP_085940514.1|GCF_000737145@575584@1|WP_085940514.1	1252	pfam_VWA_2	19	140	NA	N
ComC#WP_085940514.1|GCF_000301415@1221269@1|WP_100222091.1|1	WP_085940514.1|GCF_000737145@575584@1|WP_085940514.1	1252	smart_VWA	16	137	0.3814	Y
ComC#WP_085940514.1|GCF_000301415@1221269@1|WP_100222091.1|1	WP_085940514.1|GCF_000737145@575584@1|WP_085940514.1	1252	smart_PQQ	684	712	NA	N
ComC#WP_085940514.1|GCF_000301415@1221269@1|WP_100222091.1|1	WP_085940514.1|GCF_000737145@575584@1|WP_085940514.1	1252	smart_PQQ	854	877	NA	N
ComC#WP_085940514.1|GCF_000301415@1221269@1|WP_100222091.1|1	WP_085940514.1|GCF_000737145@575584@1|WP_085940514.1	1252	flps_SINGLE_{N}	31	1231	0.1526	Y
ComC#WP_085940514.1|GCF_000301415@1221269@1|WP_100222091.1|1	WP_085940514.1|GCF_000737145@575584@1|WP_085940514.1	1252	seg_low_complexity_regions	117	126	0.0847	Y
ComC#WP_085940514.1|GCF_000301415@1221269@1|WP_100222091.1|1	WP_085940514.1|GCF_000737145@575584@1|WP_085940514.1	1252	seg_low_complexity_regions	180	191	0.0847	Y
ComC#WP_085940514.1|GCF_000301415@1221269@1|WP_100222091.1|1	WP_085940514.1|GCF_000737145@575584@1|WP_085940514.1	1252	seg_low_complexity_regions	207	216	0.0847	Y
ComC#WP_085940514.1|GCF_000301415@1221269@1|WP_100222091.1|1	WP_085940514.1|GCF_000737145@575584@1|WP_085940514.1	1252	seg_low_complexity_regions	347	361	0.0847	Y
ComC#WP_085940514.1|GCF_000301415@1221269@1|WP_100222091.1|1	WP_085940514.1|GCF_000737145@575584@1|WP_085940514.1	1252	seg_low_complexity_regions	774	786	0.0847	Y
ComC#WP_085940514.1|GCF_000301415@1221269@1|WP_100222091.1|1	WP_085940514.1|GCF_000301415@1221269@1|WP_100222091.1|1	1252	pfam_Neisseria_PilC	652	950	0.3814	Y
ComC#WP_085940514.1|GCF_000301415@1221269@1|WP_100222091.1|1	WP_085940514.1|GCF_000301415@1221269@1|WP_100222091.1|1	1252	pfam_VWA_2	19	140	NA	N
ComC#WP_085940514.1|GCF_000301415@1221269@1|WP_100222091.1|1	WP_085940514.1|GCF_000301415@1221269@1|WP_100222091.1|1	1252	smart_VWA	16	137	0.3814	Y
ComC#WP_085940514.1|GCF_000301415@1221269@1|WP_100222091.1|1	WP_085940514.1|GCF_000301415@1221269@1|WP_100222091.1|1	1252	smart_PQQ	684	712	NA	N
ComC#WP_085940514.1|GCF_000301415@1221269@1|WP_100222091.1|1	WP_085940514.1|GCF_000301415@1221269@1|WP_100222091.1|1	1252	smart_PQQ	854	877	NA	N
ComC#WP_085940514.1|GCF_000301415@1221269@1|WP_100222091.1|1	WP_085940514.1|GCF_000301415@1221269@1|WP_100222091.1|1	1252	flps_SINGLE_{N}	31	1231	0.1526	Y
ComC#WP_085940514.1|GCF_000301415@1221269@1|WP_100222091.1|1	WP_085940514.1|GCF_000301415@1221269@1|WP_100222091.1|1	1252	seg_low_complexity_regions	117	126	0.0847	Y
ComC#WP_085940514.1|GCF_000301415@1221269@1|WP_100222091.1|1	WP_085940514.1|GCF_000301415@1221269@1|WP_100222091.1|1	1252	seg_low_complexity_regions	180	191	0.0847	Y
ComC#WP_085940514.1|GCF_000301415@1221269@1|WP_100222091.1|1	WP_085940514.1|GCF_000301415@1221269@1|WP_100222091.1|1	1252	seg_low_complexity_regions	207	216	0.0847	Y
ComC#WP_085940514.1|GCF_000301415@1221269@1|WP_100222091.1|1	WP_085940514.1|GCF_000301415@1221269@1|WP_100222091.1|1	1252	seg_low_complexity_regions	774	786	0.0847	Y
ComC#WP_085940514.1|GCF_000301375@1221265@1|WP_085916957.1|1	WP_085940514.1|GCF_000737145@575584@1|WP_085940514.1	1252	pfam_Neisseria_PilC	652	950	NA	N
ComC#WP_085940514.1|GCF_000301375@1221265@1|WP_085916957.1|1	WP_085940514.1|GCF_000737145@575584@1|WP_085940514.1	1252	pfam_VWA_2	19	140	NA	N
ComC#WP_085940514.1|GCF_000301375@1221265@1|WP_085916957.1|1	WP_085940514.1|GCF_000737145@575584@1|WP_085940514.1	1252	smart_VWA	16	137	0.4369	Y
ComC#WP_085940514.1|GCF_000301375@1221265@1|WP_085916957.1|1	WP_085940514.1|GCF_000737145@575584@1|WP_085940514.1	1252	smart_PQQ	684	712	0.2912	Y
ComC#WP_085940514.1|GCF_000301375@1221265@1|WP_085916957.1|1	WP_085940514.1|GCF_000737145@575584@1|WP_085940514.1	1252	smart_PQQ	854	877	0.2912	Y
ComC#WP_085940514.1|GCF_000301375@1221265@1|WP_085916957.1|1	WP_085940514.1|GCF_000737145@575584@1|WP_085940514.1	1252	flps_SINGLE_{N}	31	1231	0.1748	Y
ComC#WP_085940514.1|GCF_000301375@1221265@1|WP_085916957.1|1	WP_085940514.1|GCF_000737145@575584@1|WP_085940514.1	1252	seg_low_complexity_regions	117	126	0.0971	Y
ComC#WP_085940514.1|GCF_000301375@1221265@1|WP_085916957.1|1	WP_085940514.1|GCF_000737145@575584@1|WP_085940514.1	1252	seg_low_complexity_regions	180	191	0.0971	Y
ComC#WP_085940514.1|GCF_000301375@1221265@1|WP_085916957.1|1	WP_085940514.1|GCF_000737145@575584@1|WP_085940514.1	1252	seg_low_complexity_regions	207	216	0.0971	Y
ComC#WP_085940514.1|GCF_000301375@1221265@1|WP_085916957.1|1	WP_085940514.1|GCF_000737145@575584@1|WP_085940514.1	1252	seg_low_complexity_regions	347	361	0.0971	Y
ComC#WP_085940514.1|GCF_000301375@1221265@1|WP_085916957.1|1	WP_085940514.1|GCF_000737145@575584@1|WP_085940514.1	1252	seg_low_complexity_regions	774	786	0.0971	Y
ComC#WP_085940514.1|GCF_000301375@1221265@1|WP_085916957.1|1	WP_085940514.1|GCF_000301375@1221265@1|WP_085916957.1|1	1252	pfam_Neisseria_PilC	652	950	NA	N
ComC#WP_085940514.1|GCF_000301375@1221265@1|WP_085916957.1|1	WP_085940514.1|GCF_000301375@1221265@1|WP_085916957.1|1	1252	pfam_VWA_2	19	140	NA	N
ComC#WP_085940514.1|GCF_000301375@1221265@1|WP_085916957.1|1	WP_085940514.1|GCF_000301375@1221265@1|WP_085916957.1|1	1252	smart_VWA	16	137	0.4369	Y
ComC#WP_085940514.1|GCF_000301375@1221265@1|WP_085916957.1|1	WP_085940514.1|GCF_000301375@1221265@1|WP_085916957.1|1	1252	smart_PQQ	684	712	0.2912	Y
ComC#WP_085940514.1|GCF_000301375@1221265@1|WP_085916957.1|1	WP_085940514.1|GCF_000301375@1221265@1|WP_085916957.1|1	1252	smart_PQQ	854	877	0.2912	Y
ComC#WP_085940514.1|GCF_000301375@1221265@1|WP_085916957.1|1	WP_085940514.1|GCF_000301375@1221265@1|WP_085916957.1|1	1252	flps_SINGLE_{N}	31	1231	0.1748	Y
ComC#WP_085940514.1|GCF_000301375@1221265@1|WP_085916957.1|1	WP_085940514.1|GCF_000301375@1221265@1|WP_085916957.1|1	1252	seg_low_complexity_regions	117	126	0.0971	Y
ComC#WP_085940514.1|GCF_000301375@1221265@1|WP_085916957.1|1	WP_085940514.1|GCF_000301375@1221265@1|WP_085916957.1|1	1252	seg_low_complexity_regions	180	191	0.0971	Y
ComC#WP_085940514.1|GCF_000301375@1221265@1|WP_085916957.1|1	WP_085940514.1|GCF_000301375@1221265@1|WP_085916957.1|1	1252	seg_low_complexity_regions	207	216	0.0971	Y
ComC#WP_085940514.1|GCF_000301375@1221265@1|WP_085916957.1|1	WP_085940514.1|GCF_000301375@1221265@1|WP_085916957.1|1	1252	seg_low_complexity_regions	347	361	0.0971	Y
ComC#WP_085940514.1|GCF_000301375@1221265@1|WP_085916957.1|1	WP_085940514.1|GCF_000301375@1221265@1|WP_085916957.1|1	1252	seg_low_complexity_regions	774	786	0.0971	Y
ComC#WP_085940514.1|GCF_000301475@1221276@1|WP_085916957.1|1	WP_085940514.1|GCF_000737145@575584@1|WP_085940514.1	1252	pfam_Neisseria_PilC	652	950	NA	N
ComC#WP_085940514.1|GCF_000301475@1221276@1|WP_085916957.1|1	WP_085940514.1|GCF_000737145@575584@1|WP_085940514.1	1252	pfam_VWA_2	19	140	NA	N
ComC#WP_085940514.1|GCF_000301475@1221276@1|WP_085916957.1|1	WP_085940514.1|GCF_000737145@575584@1|WP_085940514.1	1252	smart_VWA	16	137	0.4369	Y
ComC#WP_085940514.1|GCF_000301475@1221276@1|WP_085916957.1|1	WP_085940514.1|GCF_000737145@575584@1|WP_085940514.1	1252	smart_PQQ	684	712	0.2912	Y
ComC#WP_085940514.1|GCF_000301475@1221276@1|WP_085916957.1|1	WP_085940514.1|GCF_000737145@575584@1|WP_085940514.1	1252	smart_PQQ	854	877	0.2912	Y
ComC#WP_085940514.1|GCF_000301475@1221276@1|WP_085916957.1|1	WP_085940514.1|GCF_000737145@575584@1|WP_085940514.1	1252	flps_SINGLE_{N}	31	1231	0.1748	Y
ComC#WP_085940514.1|GCF_000301475@1221276@1|WP_085916957.1|1	WP_085940514.1|GCF_000737145@575584@1|WP_085940514.1	1252	seg_low_complexity_regions	117	126	0.0971	Y
ComC#WP_085940514.1|GCF_000301475@1221276@1|WP_085916957.1|1	WP_085940514.1|GCF_000737145@575584@1|WP_085940514.1	1252	seg_low_complexity_regions	180	191	0.0971	Y
ComC#WP_085940514.1|GCF_000301475@1221276@1|WP_085916957.1|1	WP_085940514.1|GCF_000737145@575584@1|WP_085940514.1	1252	seg_low_complexity_regions	207	216	0.0971	Y
ComC#WP_085940514.1|GCF_000301475@1221276@1|WP_085916957.1|1	WP_085940514.1|GCF_000737145@575584@1|WP_085940514.1	1252	seg_low_complexity_regions	347	361	0.0971	Y
ComC#WP_085940514.1|GCF_000301475@1221276@1|WP_085916957.1|1	WP_085940514.1|GCF_000737145@575584@1|WP_085940514.1	1252	seg_low_complexity_regions	774	786	0.0971	Y
ComC#WP_085940514.1|GCF_000301475@1221276@1|WP_085916957.1|1	WP_085940514.1|GCF_000301475@1221276@1|WP_085916957.1|1	1252	pfam_Neisseria_PilC	652	950	NA	N
ComC#WP_085940514.1|GCF_000301475@1221276@1|WP_085916957.1|1	WP_085940514.1|GCF_000301475@1221276@1|WP_085916957.1|1	1252	pfam_VWA_2	19	140	NA	N
ComC#WP_085940514.1|GCF_000301475@1221276@1|WP_085916957.1|1	WP_085940514.1|GCF_000301475@1221276@1|WP_085916957.1|1	1252	smart_VWA	16	137	0.4369	Y
ComC#WP_085940514.1|GCF_000301475@1221276@1|WP_085916957.1|1	WP_085940514.1|GCF_000301475@1221276@1|WP_085916957.1|1	1252	smart_PQQ	684	712	0.2912	Y
ComC#WP_085940514.1|GCF_000301475@1221276@1|WP_085916957.1|1	WP_085940514.1|GCF_000301475@1221276@1|WP_085916957.1|1	1252	smart_PQQ	854	877	0.2912	Y
ComC#WP_085940514.1|GCF_000301475@1221276@1|WP_085916957.1|1	WP_085940514.1|GCF_000301475@1221276@1|WP_085916957.1|1	1252	flps_SINGLE_{N}	31	1231	0.1748	Y
ComC#WP_085940514.1|GCF_000301475@1221276@1|WP_085916957.1|1	WP_085940514.1|GCF_000301475@1221276@1|WP_085916957.1|1	1252	seg_low_complexity_regions	117	126	0.0971	Y
ComC#WP_085940514.1|GCF_000301475@1221276@1|WP_085916957.1|1	WP_085940514.1|GCF_000301475@1221276@1|WP_085916957.1|1	1252	seg_low_complexity_regions	180	191	0.0971	Y
ComC#WP_085940514.1|GCF_000301475@1221276@1|WP_085916957.1|1	WP_085940514.1|GCF_000301475@1221276@1|WP_085916957.1|1	1252	seg_low_complexity_regions	207	216	0.0971	Y
ComC#WP_085940514.1|GCF_000301475@1221276@1|WP_085916957.1|1	WP_085940514.1|GCF_000301475@1221276@1|WP_085916957.1|1	1252	seg_low_complexity_regions	347	361	0.0971	Y
ComC#WP_085940514.1|GCF_000301475@1221276@1|WP_085916957.1|1	WP_085940514.1|GCF_000301475@1221276@1|WP_085916957.1|1	1252	seg_low_complexity_regions	774	786	0.0971	Y
ComC#WP_085940514.1|GCF_000301455@1221275@1|WP_085916957.1|1	WP_085940514.1|GCF_000737145@575584@1|WP_085940514.1	1252	pfam_Neisseria_PilC	652	950	NA	N
ComC#WP_085940514.1|GCF_000301455@1221275@1|WP_085916957.1|1	WP_085940514.1|GCF_000737145@575584@1|WP_085940514.1	1252	pfam_VWA_2	19	140	NA	N
ComC#WP_085940514.1|GCF_000301455@1221275@1|WP_085916957.1|1	WP_085940514.1|GCF_000737145@575584@1|WP_085940514.1	1252	smart_VWA	16	137	0.4369	Y
ComC#WP_085940514.1|GCF_000301455@1221275@1|WP_085916957.1|1	WP_085940514.1|GCF_000737145@575584@1|WP_085940514.1	1252	smart_PQQ	684	712	0.2912	Y
ComC#WP_085940514.1|GCF_000301455@1221275@1|WP_085916957.1|1	WP_085940514.1|GCF_000737145@575584@1|WP_085940514.1	1252	smart_PQQ	854	877	0.2912	Y
ComC#WP_085940514.1|GCF_000301455@1221275@1|WP_085916957.1|1	WP_085940514.1|GCF_000737145@575584@1|WP_085940514.1	1252	flps_SINGLE_{N}	31	1231	0.1748	Y
ComC#WP_085940514.1|GCF_000301455@1221275@1|WP_085916957.1|1	WP_085940514.1|GCF_000737145@575584@1|WP_085940514.1	1252	seg_low_complexity_regions	117	126	0.0971	Y
ComC#WP_085940514.1|GCF_000301455@1221275@1|WP_085916957.1|1	WP_085940514.1|GCF_000737145@575584@1|WP_085940514.1	1252	seg_low_complexity_regions	180	191	0.0971	Y
ComC#WP_085940514.1|GCF_000301455@1221275@1|WP_085916957.1|1	WP_085940514.1|GCF_000737145@575584@1|WP_085940514.1	1252	seg_low_complexity_regions	207	216	0.0971	Y
ComC#WP_085940514.1|GCF_000301455@1221275@1|WP_085916957.1|1	WP_085940514.1|GCF_000737145@575584@1|WP_085940514.1	1252	seg_low_complexity_regions	347	361	0.0971	Y
ComC#WP_085940514.1|GCF_000301455@1221275@1|WP_085916957.1|1	WP_085940514.1|GCF_000737145@575584@1|WP_085940514.1	1252	seg_low_complexity_regions	774	786	0.0971	Y
ComC#WP_085940514.1|GCF_000301455@1221275@1|WP_085916957.1|1	WP_085940514.1|GCF_000301455@1221275@1|WP_085916957.1|1	1252	pfam_Neisseria_PilC	652	950	NA	N
ComC#WP_085940514.1|GCF_000301455@1221275@1|WP_085916957.1|1	WP_085940514.1|GCF_000301455@1221275@1|WP_085916957.1|1	1252	pfam_VWA_2	19	140	NA	N
ComC#WP_085940514.1|GCF_000301455@1221275@1|WP_085916957.1|1	WP_085940514.1|GCF_000301455@1221275@1|WP_085916957.1|1	1252	smart_VWA	16	137	0.4369	Y
ComC#WP_085940514.1|GCF_000301455@1221275@1|WP_085916957.1|1	WP_085940514.1|GCF_000301455@1221275@1|WP_085916957.1|1	1252	smart_PQQ	684	712	0.2912	Y
ComC#WP_085940514.1|GCF_000301455@1221275@1|WP_085916957.1|1	WP_085940514.1|GCF_000301455@1221275@1|WP_085916957.1|1	1252	smart_PQQ	854	877	0.2912	Y
ComC#WP_085940514.1|GCF_000301455@1221275@1|WP_085916957.1|1	WP_085940514.1|GCF_000301455@1221275@1|WP_085916957.1|1	1252	flps_SINGLE_{N}	31	1231	0.1748	Y
ComC#WP_085940514.1|GCF_000301455@1221275@1|WP_085916957.1|1	WP_085940514.1|GCF_000301455@1221275@1|WP_085916957.1|1	1252	seg_low_complexity_regions	117	126	0.0971	Y
ComC#WP_085940514.1|GCF_000301455@1221275@1|WP_085916957.1|1	WP_085940514.1|GCF_000301455@1221275@1|WP_085916957.1|1	1252	seg_low_complexity_regions	180	191	0.0971	Y
ComC#WP_085940514.1|GCF_000301455@1221275@1|WP_085916957.1|1	WP_085940514.1|GCF_000301455@1221275@1|WP_085916957.1|1	1252	seg_low_complexity_regions	207	216	0.0971	Y
ComC#WP_085940514.1|GCF_000301455@1221275@1|WP_085916957.1|1	WP_085940514.1|GCF_000301455@1221275@1|WP_085916957.1|1	1252	seg_low_complexity_regions	347	361	0.0971	Y
ComC#WP_085940514.1|GCF_000301455@1221275@1|WP_085916957.1|1	WP_085940514.1|GCF_000301455@1221275@1|WP_085916957.1|1	1252	seg_low_complexity_regions	774	786	0.0971	Y
ComC#WP_085940514.1|GCF_000301515@1221278@1|WP_085941364.1|1	WP_085940514.1|GCF_000737145@575584@1|WP_085940514.1	1252	pfam_Neisseria_PilC	652	950	NA	N
ComC#WP_085940514.1|GCF_000301515@1221278@1|WP_085941364.1|1	WP_085940514.1|GCF_000737145@575584@1|WP_085940514.1	1252	pfam_VWA_2	19	140	NA	N
ComC#WP_085940514.1|GCF_000301515@1221278@1|WP_085941364.1|1	WP_085940514.1|GCF_000737145@575584@1|WP_085940514.1	1252	smart_VWA	16	137	0.4369	Y
ComC#WP_085940514.1|GCF_000301515@1221278@1|WP_085941364.1|1	WP_085940514.1|GCF_000737145@575584@1|WP_085940514.1	1252	smart_PQQ	684	712	0.2912	Y
ComC#WP_085940514.1|GCF_000301515@1221278@1|WP_085941364.1|1	WP_085940514.1|GCF_000737145@575584@1|WP_085940514.1	1252	smart_PQQ	854	877	0.2912	Y
ComC#WP_085940514.1|GCF_000301515@1221278@1|WP_085941364.1|1	WP_085940514.1|GCF_000737145@575584@1|WP_085940514.1	1252	flps_SINGLE_{N}	31	1231	0.1748	Y
ComC#WP_085940514.1|GCF_000301515@1221278@1|WP_085941364.1|1	WP_085940514.1|GCF_000737145@575584@1|WP_085940514.1	1252	seg_low_complexity_regions	117	126	0.0971	Y
ComC#WP_085940514.1|GCF_000301515@1221278@1|WP_085941364.1|1	WP_085940514.1|GCF_000737145@575584@1|WP_085940514.1	1252	seg_low_complexity_regions	180	191	0.0971	Y
ComC#WP_085940514.1|GCF_000301515@1221278@1|WP_085941364.1|1	WP_085940514.1|GCF_000737145@575584@1|WP_085940514.1	1252	seg_low_complexity_regions	207	216	0.0971	Y
ComC#WP_085940514.1|GCF_000301515@1221278@1|WP_085941364.1|1	WP_085940514.1|GCF_000737145@575584@1|WP_085940514.1	1252	seg_low_complexity_regions	347	361	0.0971	Y
ComC#WP_085940514.1|GCF_000301515@1221278@1|WP_085941364.1|1	WP_085940514.1|GCF_000737145@575584@1|WP_085940514.1	1252	seg_low_complexity_regions	774	786	0.0971	Y
ComC#WP_085940514.1|GCF_000301515@1221278@1|WP_085941364.1|1	WP_085940514.1|GCF_000301515@1221278@1|WP_085941364.1|1	1252	pfam_Neisseria_PilC	652	950	NA	N
ComC#WP_085940514.1|GCF_000301515@1221278@1|WP_085941364.1|1	WP_085940514.1|GCF_000301515@1221278@1|WP_085941364.1|1	1252	pfam_VWA_2	19	140	NA	N
ComC#WP_085940514.1|GCF_000301515@1221278@1|WP_085941364.1|1	WP_085940514.1|GCF_000301515@1221278@1|WP_085941364.1|1	1252	smart_VWA	16	137	0.4369	Y
ComC#WP_085940514.1|GCF_000301515@1221278@1|WP_085941364.1|1	WP_085940514.1|GCF_000301515@1221278@1|WP_085941364.1|1	1252	smart_PQQ	684	712	0.2912	Y
ComC#WP_085940514.1|GCF_000301515@1221278@1|WP_085941364.1|1	WP_085940514.1|GCF_000301515@1221278@1|WP_085941364.1|1	1252	smart_PQQ	854	877	0.2912	Y
ComC#WP_085940514.1|GCF_000301515@1221278@1|WP_085941364.1|1	WP_085940514.1|GCF_000301515@1221278@1|WP_085941364.1|1	1252	flps_SINGLE_{N}	31	1229	0.1748	Y
ComC#WP_085940514.1|GCF_000301515@1221278@1|WP_085941364.1|1	WP_085940514.1|GCF_000301515@1221278@1|WP_085941364.1|1	1252	seg_low_complexity_regions	117	126	0.0971	Y
ComC#WP_085940514.1|GCF_000301515@1221278@1|WP_085941364.1|1	WP_085940514.1|GCF_000301515@1221278@1|WP_085941364.1|1	1252	seg_low_complexity_regions	180	191	0.0971	Y
ComC#WP_085940514.1|GCF_000301515@1221278@1|WP_085941364.1|1	WP_085940514.1|GCF_000301515@1221278@1|WP_085941364.1|1	1252	seg_low_complexity_regions	207	216	0.0971	Y
ComC#WP_085940514.1|GCF_000301515@1221278@1|WP_085941364.1|1	WP_085940514.1|GCF_000301515@1221278@1|WP_085941364.1|1	1252	seg_low_complexity_regions	347	361	0.0971	Y
ComC#WP_085940514.1|GCF_000301515@1221278@1|WP_085941364.1|1	WP_085940514.1|GCF_000301515@1221278@1|WP_085941364.1|1	1252	seg_low_complexity_regions	774	786	0.0971	Y
ComC#WP_085940514.1|GCF_000301495@1221277@1|WP_085916957.1|1	WP_085940514.1|GCF_000737145@575584@1|WP_085940514.1	1252	pfam_Neisseria_PilC	652	950	NA	N
ComC#WP_085940514.1|GCF_000301495@1221277@1|WP_085916957.1|1	WP_085940514.1|GCF_000737145@575584@1|WP_085940514.1	1252	pfam_VWA_2	19	140	NA	N
ComC#WP_085940514.1|GCF_000301495@1221277@1|WP_085916957.1|1	WP_085940514.1|GCF_000737145@575584@1|WP_085940514.1	1252	smart_VWA	16	137	0.3409	Y
ComC#WP_085940514.1|GCF_000301495@1221277@1|WP_085916957.1|1	WP_085940514.1|GCF_000737145@575584@1|WP_085940514.1	1252	smart_PQQ	684	712	0.3409	Y
ComC#WP_085940514.1|GCF_000301495@1221277@1|WP_085916957.1|1	WP_085940514.1|GCF_000737145@575584@1|WP_085940514.1	1252	smart_PQQ	854	877	0.3409	Y
ComC#WP_085940514.1|GCF_000301495@1221277@1|WP_085916957.1|1	WP_085940514.1|GCF_000737145@575584@1|WP_085940514.1	1252	flps_SINGLE_{N}	31	1231	0.2045	Y
ComC#WP_085940514.1|GCF_000301495@1221277@1|WP_085916957.1|1	WP_085940514.1|GCF_000737145@575584@1|WP_085940514.1	1252	seg_low_complexity_regions	117	126	0.1137	Y
ComC#WP_085940514.1|GCF_000301495@1221277@1|WP_085916957.1|1	WP_085940514.1|GCF_000737145@575584@1|WP_085940514.1	1252	seg_low_complexity_regions	180	191	0.1137	Y
ComC#WP_085940514.1|GCF_000301495@1221277@1|WP_085916957.1|1	WP_085940514.1|GCF_000737145@575584@1|WP_085940514.1	1252	seg_low_complexity_regions	207	216	0.1137	Y
ComC#WP_085940514.1|GCF_000301495@1221277@1|WP_085916957.1|1	WP_085940514.1|GCF_000737145@575584@1|WP_085940514.1	1252	seg_low_complexity_regions	347	361	0.1137	Y
ComC#WP_085940514.1|GCF_000301495@1221277@1|WP_085916957.1|1	WP_085940514.1|GCF_000737145@575584@1|WP_085940514.1	1252	seg_low_complexity_regions	774	786	0.1137	Y
ComC#WP_085940514.1|GCF_000301495@1221277@1|WP_085916957.1|1	WP_085940514.1|GCF_000301495@1221277@1|WP_085916957.1|1	1252	pfam_Neisseria_PilC	652	950	NA	N
ComC#WP_085940514.1|GCF_000301495@1221277@1|WP_085916957.1|1	WP_085940514.1|GCF_000301495@1221277@1|WP_085916957.1|1	1252	pfam_VWA_2	19	140	NA	N
ComC#WP_085940514.1|GCF_000301495@1221277@1|WP_085916957.1|1	WP_085940514.1|GCF_000301495@1221277@1|WP_085916957.1|1	1252	smart_VWA	16	137	0.3409	Y
ComC#WP_085940514.1|GCF_000301495@1221277@1|WP_085916957.1|1	WP_085940514.1|GCF_000301495@1221277@1|WP_085916957.1|1	1252	smart_PQQ	684	712	0.3409	Y
ComC#WP_085940514.1|GCF_000301495@1221277@1|WP_085916957.1|1	WP_085940514.1|GCF_000301495@1221277@1|WP_085916957.1|1	1252	smart_PQQ	854	877	0.3409	Y
ComC#WP_085940514.1|GCF_000301495@1221277@1|WP_085916957.1|1	WP_085940514.1|GCF_000301495@1221277@1|WP_085916957.1|1	1252	flps_SINGLE_{N}	31	1231	0.2045	Y
ComC#WP_085940514.1|GCF_000301495@1221277@1|WP_085916957.1|1	WP_085940514.1|GCF_000301495@1221277@1|WP_085916957.1|1	1252	seg_low_complexity_regions	117	126	0.1137	Y
ComC#WP_085940514.1|GCF_000301495@1221277@1|WP_085916957.1|1	WP_085940514.1|GCF_000301495@1221277@1|WP_085916957.1|1	1252	seg_low_complexity_regions	180	191	0.1137	Y
ComC#WP_085940514.1|GCF_000301495@1221277@1|WP_085916957.1|1	WP_085940514.1|GCF_000301495@1221277@1|WP_085916957.1|1	1252	seg_low_complexity_regions	207	216	0.1137	Y
ComC#WP_085940514.1|GCF_000301495@1221277@1|WP_085916957.1|1	WP_085940514.1|GCF_000301495@1221277@1|WP_085916957.1|1	1252	seg_low_complexity_regions	347	361	0.1137	Y
ComC#WP_085940514.1|GCF_000301495@1221277@1|WP_085916957.1|1	WP_085940514.1|GCF_000301495@1221277@1|WP_085916957.1|1	1252	seg_low_complexity_regions	774	786	0.1137	Y
ComC#WP_085940514.1|GCF_000301535@1221279@1|WP_085941364.1|1	WP_085940514.1|GCF_000737145@575584@1|WP_085940514.1	1252	pfam_Neisseria_PilC	652	950	NA	N
ComC#WP_085940514.1|GCF_000301535@1221279@1|WP_085941364.1|1	WP_085940514.1|GCF_000737145@575584@1|WP_085940514.1	1252	pfam_VWA_2	19	140	NA	N
ComC#WP_085940514.1|GCF_000301535@1221279@1|WP_085941364.1|1	WP_085940514.1|GCF_000737145@575584@1|WP_085940514.1	1252	smart_VWA	16	137	0.4369	Y
ComC#WP_085940514.1|GCF_000301535@1221279@1|WP_085941364.1|1	WP_085940514.1|GCF_000737145@575584@1|WP_085940514.1	1252	smart_PQQ	684	712	0.2912	Y
ComC#WP_085940514.1|GCF_000301535@1221279@1|WP_085941364.1|1	WP_085940514.1|GCF_000737145@575584@1|WP_085940514.1	1252	smart_PQQ	854	877	0.2912	Y
ComC#WP_085940514.1|GCF_000301535@1221279@1|WP_085941364.1|1	WP_085940514.1|GCF_000737145@575584@1|WP_085940514.1	1252	flps_SINGLE_{N}	31	1231	0.1748	Y
ComC#WP_085940514.1|GCF_000301535@1221279@1|WP_085941364.1|1	WP_085940514.1|GCF_000737145@575584@1|WP_085940514.1	1252	seg_low_complexity_regions	117	126	0.0971	Y
ComC#WP_085940514.1|GCF_000301535@1221279@1|WP_085941364.1|1	WP_085940514.1|GCF_000737145@575584@1|WP_085940514.1	1252	seg_low_complexity_regions	180	191	0.0971	Y
ComC#WP_085940514.1|GCF_000301535@1221279@1|WP_085941364.1|1	WP_085940514.1|GCF_000737145@575584@1|WP_085940514.1	1252	seg_low_complexity_regions	207	216	0.0971	Y
ComC#WP_085940514.1|GCF_000301535@1221279@1|WP_085941364.1|1	WP_085940514.1|GCF_000737145@575584@1|WP_085940514.1	1252	seg_low_complexity_regions	347	361	0.0971	Y
ComC#WP_085940514.1|GCF_000301535@1221279@1|WP_085941364.1|1	WP_085940514.1|GCF_000737145@575584@1|WP_085940514.1	1252	seg_low_complexity_regions	774	786	0.0971	Y
ComC#WP_085940514.1|GCF_000301535@1221279@1|WP_085941364.1|1	WP_085940514.1|GCF_000301535@1221279@1|WP_085941364.1|1	1252	pfam_Neisseria_PilC	652	950	NA	N
ComC#WP_085940514.1|GCF_000301535@1221279@1|WP_085941364.1|1	WP_085940514.1|GCF_000301535@1221279@1|WP_085941364.1|1	1252	pfam_VWA_2	19	140	NA	N
ComC#WP_085940514.1|GCF_000301535@1221279@1|WP_085941364.1|1	WP_085940514.1|GCF_000301535@1221279@1|WP_085941364.1|1	1252	smart_VWA	16	137	0.4369	Y
ComC#WP_085940514.1|GCF_000301535@1221279@1|WP_085941364.1|1	WP_085940514.1|GCF_000301535@1221279@1|WP_085941364.1|1	1252	smart_PQQ	684	712	0.2912	Y
ComC#WP_085940514.1|GCF_000301535@1221279@1|WP_085941364.1|1	WP_085940514.1|GCF_000301535@1221279@1|WP_085941364.1|1	1252	smart_PQQ	854	877	0.2912	Y
ComC#WP_085940514.1|GCF_000301535@1221279@1|WP_085941364.1|1	WP_085940514.1|GCF_000301535@1221279@1|WP_085941364.1|1	1252	flps_SINGLE_{N}	31	1229	0.1748	Y
ComC#WP_085940514.1|GCF_000301535@1221279@1|WP_085941364.1|1	WP_085940514.1|GCF_000301535@1221279@1|WP_085941364.1|1	1252	seg_low_complexity_regions	117	126	0.0971	Y
ComC#WP_085940514.1|GCF_000301535@1221279@1|WP_085941364.1|1	WP_085940514.1|GCF_000301535@1221279@1|WP_085941364.1|1	1252	seg_low_complexity_regions	180	191	0.0971	Y
ComC#WP_085940514.1|GCF_000301535@1221279@1|WP_085941364.1|1	WP_085940514.1|GCF_000301535@1221279@1|WP_085941364.1|1	1252	seg_low_complexity_regions	207	216	0.0971	Y
ComC#WP_085940514.1|GCF_000301535@1221279@1|WP_085941364.1|1	WP_085940514.1|GCF_000301535@1221279@1|WP_085941364.1|1	1252	seg_low_complexity_regions	347	361	0.0971	Y
ComC#WP_085940514.1|GCF_000301535@1221279@1|WP_085941364.1|1	WP_085940514.1|GCF_000301535@1221279@1|WP_085941364.1|1	1252	seg_low_complexity_regions	774	786	0.0971	Y
ComC#WP_085940514.1|GCF_000301575@1221282@1|WP_085916957.1|1	WP_085940514.1|GCF_000737145@575584@1|WP_085940514.1	1252	pfam_Neisseria_PilC	652	950	NA	N
ComC#WP_085940514.1|GCF_000301575@1221282@1|WP_085916957.1|1	WP_085940514.1|GCF_000737145@575584@1|WP_085940514.1	1252	pfam_VWA_2	19	140	NA	N
ComC#WP_085940514.1|GCF_000301575@1221282@1|WP_085916957.1|1	WP_085940514.1|GCF_000737145@575584@1|WP_085940514.1	1252	smart_VWA	16	137	0.4369	Y
ComC#WP_085940514.1|GCF_000301575@1221282@1|WP_085916957.1|1	WP_085940514.1|GCF_000737145@575584@1|WP_085940514.1	1252	smart_PQQ	684	712	0.2912	Y
ComC#WP_085940514.1|GCF_000301575@1221282@1|WP_085916957.1|1	WP_085940514.1|GCF_000737145@575584@1|WP_085940514.1	1252	smart_PQQ	854	877	0.2912	Y
ComC#WP_085940514.1|GCF_000301575@1221282@1|WP_085916957.1|1	WP_085940514.1|GCF_000737145@575584@1|WP_085940514.1	1252	flps_SINGLE_{N}	31	1231	0.1748	Y
ComC#WP_085940514.1|GCF_000301575@1221282@1|WP_085916957.1|1	WP_085940514.1|GCF_000737145@575584@1|WP_085940514.1	1252	seg_low_complexity_regions	117	126	0.0971	Y
ComC#WP_085940514.1|GCF_000301575@1221282@1|WP_085916957.1|1	WP_085940514.1|GCF_000737145@575584@1|WP_085940514.1	1252	seg_low_complexity_regions	180	191	0.0971	Y
ComC#WP_085940514.1|GCF_000301575@1221282@1|WP_085916957.1|1	WP_085940514.1|GCF_000737145@575584@1|WP_085940514.1	1252	seg_low_complexity_regions	207	216	0.0971	Y
ComC#WP_085940514.1|GCF_000301575@1221282@1|WP_085916957.1|1	WP_085940514.1|GCF_000737145@575584@1|WP_085940514.1	1252	seg_low_complexity_regions	347	361	0.0971	Y
ComC#WP_085940514.1|GCF_000301575@1221282@1|WP_085916957.1|1	WP_085940514.1|GCF_000737145@575584@1|WP_085940514.1	1252	seg_low_complexity_regions	774	786	0.0971	Y
ComC#WP_085940514.1|GCF_000301575@1221282@1|WP_085916957.1|1	WP_085940514.1|GCF_000301575@1221282@1|WP_085916957.1|1	1252	pfam_Neisseria_PilC	652	950	NA	N
ComC#WP_085940514.1|GCF_000301575@1221282@1|WP_085916957.1|1	WP_085940514.1|GCF_000301575@1221282@1|WP_085916957.1|1	1252	pfam_VWA_2	19	140	NA	N
ComC#WP_085940514.1|GCF_000301575@1221282@1|WP_085916957.1|1	WP_085940514.1|GCF_000301575@1221282@1|WP_085916957.1|1	1252	smart_VWA	16	137	0.4369	Y
ComC#WP_085940514.1|GCF_000301575@1221282@1|WP_085916957.1|1	WP_085940514.1|GCF_000301575@1221282@1|WP_085916957.1|1	1252	smart_PQQ	684	712	0.2912	Y
ComC#WP_085940514.1|GCF_000301575@1221282@1|WP_085916957.1|1	WP_085940514.1|GCF_000301575@1221282@1|WP_085916957.1|1	1252	smart_PQQ	854	877	0.2912	Y
ComC#WP_085940514.1|GCF_000301575@1221282@1|WP_085916957.1|1	WP_085940514.1|GCF_000301575@1221282@1|WP_085916957.1|1	1252	flps_SINGLE_{N}	31	1231	0.1748	Y
ComC#WP_085940514.1|GCF_000301575@1221282@1|WP_085916957.1|1	WP_085940514.1|GCF_000301575@1221282@1|WP_085916957.1|1	1252	seg_low_complexity_regions	117	126	0.0971	Y
ComC#WP_085940514.1|GCF_000301575@1221282@1|WP_085916957.1|1	WP_085940514.1|GCF_000301575@1221282@1|WP_085916957.1|1	1252	seg_low_complexity_regions	180	191	0.0971	Y
ComC#WP_085940514.1|GCF_000301575@1221282@1|WP_085916957.1|1	WP_085940514.1|GCF_000301575@1221282@1|WP_085916957.1|1	1252	seg_low_complexity_regions	207	216	0.0971	Y
ComC#WP_085940514.1|GCF_000301575@1221282@1|WP_085916957.1|1	WP_085940514.1|GCF_000301575@1221282@1|WP_085916957.1|1	1252	seg_low_complexity_regions	347	361	0.0971	Y
ComC#WP_085940514.1|GCF_000301575@1221282@1|WP_085916957.1|1	WP_085940514.1|GCF_000301575@1221282@1|WP_085916957.1|1	1252	seg_low_complexity_regions	774	786	0.0971	Y
ComC#WP_085940514.1|GCF_000301595@1221283@1|WP_085916957.1|1	WP_085940514.1|GCF_000737145@575584@1|WP_085940514.1	1252	pfam_Neisseria_PilC	652	950	NA	N
ComC#WP_085940514.1|GCF_000301595@1221283@1|WP_085916957.1|1	WP_085940514.1|GCF_000737145@575584@1|WP_085940514.1	1252	pfam_VWA_2	19	140	NA	N
ComC#WP_085940514.1|GCF_000301595@1221283@1|WP_085916957.1|1	WP_085940514.1|GCF_000737145@575584@1|WP_085940514.1	1252	smart_VWA	16	137	0.4369	Y
ComC#WP_085940514.1|GCF_000301595@1221283@1|WP_085916957.1|1	WP_085940514.1|GCF_000737145@575584@1|WP_085940514.1	1252	smart_PQQ	684	712	0.2912	Y
ComC#WP_085940514.1|GCF_000301595@1221283@1|WP_085916957.1|1	WP_085940514.1|GCF_000737145@575584@1|WP_085940514.1	1252	smart_PQQ	854	877	0.2912	Y
ComC#WP_085940514.1|GCF_000301595@1221283@1|WP_085916957.1|1	WP_085940514.1|GCF_000737145@575584@1|WP_085940514.1	1252	flps_SINGLE_{N}	31	1231	0.1748	Y
ComC#WP_085940514.1|GCF_000301595@1221283@1|WP_085916957.1|1	WP_085940514.1|GCF_000737145@575584@1|WP_085940514.1	1252	seg_low_complexity_regions	117	126	0.0971	Y
ComC#WP_085940514.1|GCF_000301595@1221283@1|WP_085916957.1|1	WP_085940514.1|GCF_000737145@575584@1|WP_085940514.1	1252	seg_low_complexity_regions	180	191	0.0971	Y
ComC#WP_085940514.1|GCF_000301595@1221283@1|WP_085916957.1|1	WP_085940514.1|GCF_000737145@575584@1|WP_085940514.1	1252	seg_low_complexity_regions	207	216	0.0971	Y
ComC#WP_085940514.1|GCF_000301595@1221283@1|WP_085916957.1|1	WP_085940514.1|GCF_000737145@575584@1|WP_085940514.1	1252	seg_low_complexity_regions	347	361	0.0971	Y
ComC#WP_085940514.1|GCF_000301595@1221283@1|WP_085916957.1|1	WP_085940514.1|GCF_000737145@575584@1|WP_085940514.1	1252	seg_low_complexity_regions	774	786	0.0971	Y
ComC#WP_085940514.1|GCF_000301595@1221283@1|WP_085916957.1|1	WP_085940514.1|GCF_000301595@1221283@1|WP_085916957.1|1	1252	pfam_Neisseria_PilC	652	950	NA	N
ComC#WP_085940514.1|GCF_000301595@1221283@1|WP_085916957.1|1	WP_085940514.1|GCF_000301595@1221283@1|WP_085916957.1|1	1252	pfam_VWA_2	19	140	NA	N
ComC#WP_085940514.1|GCF_000301595@1221283@1|WP_085916957.1|1	WP_085940514.1|GCF_000301595@1221283@1|WP_085916957.1|1	1252	smart_VWA	16	137	0.4369	Y
ComC#WP_085940514.1|GCF_000301595@1221283@1|WP_085916957.1|1	WP_085940514.1|GCF_000301595@1221283@1|WP_085916957.1|1	1252	smart_PQQ	684	712	0.2912	Y
ComC#WP_085940514.1|GCF_000301595@1221283@1|WP_085916957.1|1	WP_085940514.1|GCF_000301595@1221283@1|WP_085916957.1|1	1252	smart_PQQ	854	877	0.2912	Y
ComC#WP_085940514.1|GCF_000301595@1221283@1|WP_085916957.1|1	WP_085940514.1|GCF_000301595@1221283@1|WP_085916957.1|1	1252	flps_SINGLE_{N}	31	1231	0.1748	Y
ComC#WP_085940514.1|GCF_000301595@1221283@1|WP_085916957.1|1	WP_085940514.1|GCF_000301595@1221283@1|WP_085916957.1|1	1252	seg_low_complexity_regions	117	126	0.0971	Y
ComC#WP_085940514.1|GCF_000301595@1221283@1|WP_085916957.1|1	WP_085940514.1|GCF_000301595@1221283@1|WP_085916957.1|1	1252	seg_low_complexity_regions	180	191	0.0971	Y
ComC#WP_085940514.1|GCF_000301595@1221283@1|WP_085916957.1|1	WP_085940514.1|GCF_000301595@1221283@1|WP_085916957.1|1	1252	seg_low_complexity_regions	207	216	0.0971	Y
ComC#WP_085940514.1|GCF_000301595@1221283@1|WP_085916957.1|1	WP_085940514.1|GCF_000301595@1221283@1|WP_085916957.1|1	1252	seg_low_complexity_regions	347	361	0.0971	Y
ComC#WP_085940514.1|GCF_000301595@1221283@1|WP_085916957.1|1	WP_085940514.1|GCF_000301595@1221283@1|WP_085916957.1|1	1252	seg_low_complexity_regions	774	786	0.0971	Y
ComC#WP_085940514.1|GCF_000301555@1221280@1|WP_085941364.1|1	WP_085940514.1|GCF_000737145@575584@1|WP_085940514.1	1252	pfam_Neisseria_PilC	652	950	NA	N
ComC#WP_085940514.1|GCF_000301555@1221280@1|WP_085941364.1|1	WP_085940514.1|GCF_000737145@575584@1|WP_085940514.1	1252	pfam_VWA_2	19	140	NA	N
ComC#WP_085940514.1|GCF_000301555@1221280@1|WP_085941364.1|1	WP_085940514.1|GCF_000737145@575584@1|WP_085940514.1	1252	smart_VWA	16	137	0.4369	Y
ComC#WP_085940514.1|GCF_000301555@1221280@1|WP_085941364.1|1	WP_085940514.1|GCF_000737145@575584@1|WP_085940514.1	1252	smart_PQQ	684	712	0.2912	Y
ComC#WP_085940514.1|GCF_000301555@1221280@1|WP_085941364.1|1	WP_085940514.1|GCF_000737145@575584@1|WP_085940514.1	1252	smart_PQQ	854	877	0.2912	Y
ComC#WP_085940514.1|GCF_000301555@1221280@1|WP_085941364.1|1	WP_085940514.1|GCF_000737145@575584@1|WP_085940514.1	1252	flps_SINGLE_{N}	31	1231	0.1748	Y
ComC#WP_085940514.1|GCF_000301555@1221280@1|WP_085941364.1|1	WP_085940514.1|GCF_000737145@575584@1|WP_085940514.1	1252	seg_low_complexity_regions	117	126	0.0971	Y
ComC#WP_085940514.1|GCF_000301555@1221280@1|WP_085941364.1|1	WP_085940514.1|GCF_000737145@575584@1|WP_085940514.1	1252	seg_low_complexity_regions	180	191	0.0971	Y
ComC#WP_085940514.1|GCF_000301555@1221280@1|WP_085941364.1|1	WP_085940514.1|GCF_000737145@575584@1|WP_085940514.1	1252	seg_low_complexity_regions	207	216	0.0971	Y
ComC#WP_085940514.1|GCF_000301555@1221280@1|WP_085941364.1|1	WP_085940514.1|GCF_000737145@575584@1|WP_085940514.1	1252	seg_low_complexity_regions	347	361	0.0971	Y
ComC#WP_085940514.1|GCF_000301555@1221280@1|WP_085941364.1|1	WP_085940514.1|GCF_000737145@575584@1|WP_085940514.1	1252	seg_low_complexity_regions	774	786	0.0971	Y
ComC#WP_085940514.1|GCF_000301555@1221280@1|WP_085941364.1|1	WP_085940514.1|GCF_000301555@1221280@1|WP_085941364.1|1	1252	pfam_Neisseria_PilC	652	950	NA	N
ComC#WP_085940514.1|GCF_000301555@1221280@1|WP_085941364.1|1	WP_085940514.1|GCF_000301555@1221280@1|WP_085941364.1|1	1252	pfam_VWA_2	19	140	NA	N
ComC#WP_085940514.1|GCF_000301555@1221280@1|WP_085941364.1|1	WP_085940514.1|GCF_000301555@1221280@1|WP_085941364.1|1	1252	smart_VWA	16	137	0.4369	Y
ComC#WP_085940514.1|GCF_000301555@1221280@1|WP_085941364.1|1	WP_085940514.1|GCF_000301555@1221280@1|WP_085941364.1|1	1252	smart_PQQ	684	712	0.2912	Y
ComC#WP_085940514.1|GCF_000301555@1221280@1|WP_085941364.1|1	WP_085940514.1|GCF_000301555@1221280@1|WP_085941364.1|1	1252	smart_PQQ	854	877	0.2912	Y
ComC#WP_085940514.1|GCF_000301555@1221280@1|WP_085941364.1|1	WP_085940514.1|GCF_000301555@1221280@1|WP_085941364.1|1	1252	flps_SINGLE_{N}	31	1229	0.1748	Y
ComC#WP_085940514.1|GCF_000301555@1221280@1|WP_085941364.1|1	WP_085940514.1|GCF_000301555@1221280@1|WP_085941364.1|1	1252	seg_low_complexity_regions	117	126	0.0971	Y
ComC#WP_085940514.1|GCF_000301555@1221280@1|WP_085941364.1|1	WP_085940514.1|GCF_000301555@1221280@1|WP_085941364.1|1	1252	seg_low_complexity_regions	180	191	0.0971	Y
ComC#WP_085940514.1|GCF_000301555@1221280@1|WP_085941364.1|1	WP_085940514.1|GCF_000301555@1221280@1|WP_085941364.1|1	1252	seg_low_complexity_regions	207	216	0.0971	Y
ComC#WP_085940514.1|GCF_000301555@1221280@1|WP_085941364.1|1	WP_085940514.1|GCF_000301555@1221280@1|WP_085941364.1|1	1252	seg_low_complexity_regions	347	361	0.0971	Y
ComC#WP_085940514.1|GCF_000301555@1221280@1|WP_085941364.1|1	WP_085940514.1|GCF_000301555@1221280@1|WP_085941364.1|1	1252	seg_low_complexity_regions	774	786	0.0971	Y
ComC#WP_085940514.1|GCF_000301615@1221285@1|WP_085916957.1|1	WP_085940514.1|GCF_000737145@575584@1|WP_085940514.1	1252	pfam_Neisseria_PilC	652	950	NA	N
ComC#WP_085940514.1|GCF_000301615@1221285@1|WP_085916957.1|1	WP_085940514.1|GCF_000737145@575584@1|WP_085940514.1	1252	pfam_VWA_2	19	140	NA	N
ComC#WP_085940514.1|GCF_000301615@1221285@1|WP_085916957.1|1	WP_085940514.1|GCF_000737145@575584@1|WP_085940514.1	1252	smart_VWA	16	137	0.4369	Y
ComC#WP_085940514.1|GCF_000301615@1221285@1|WP_085916957.1|1	WP_085940514.1|GCF_000737145@575584@1|WP_085940514.1	1252	smart_PQQ	684	712	0.2912	Y
ComC#WP_085940514.1|GCF_000301615@1221285@1|WP_085916957.1|1	WP_085940514.1|GCF_000737145@575584@1|WP_085940514.1	1252	smart_PQQ	854	877	0.2912	Y
ComC#WP_085940514.1|GCF_000301615@1221285@1|WP_085916957.1|1	WP_085940514.1|GCF_000737145@575584@1|WP_085940514.1	1252	flps_SINGLE_{N}	31	1231	0.1748	Y
ComC#WP_085940514.1|GCF_000301615@1221285@1|WP_085916957.1|1	WP_085940514.1|GCF_000737145@575584@1|WP_085940514.1	1252	seg_low_complexity_regions	117	126	0.0971	Y
ComC#WP_085940514.1|GCF_000301615@1221285@1|WP_085916957.1|1	WP_085940514.1|GCF_000737145@575584@1|WP_085940514.1	1252	seg_low_complexity_regions	180	191	0.0971	Y
ComC#WP_085940514.1|GCF_000301615@1221285@1|WP_085916957.1|1	WP_085940514.1|GCF_000737145@575584@1|WP_085940514.1	1252	seg_low_complexity_regions	207	216	0.0971	Y
ComC#WP_085940514.1|GCF_000301615@1221285@1|WP_085916957.1|1	WP_085940514.1|GCF_000737145@575584@1|WP_085940514.1	1252	seg_low_complexity_regions	347	361	0.0971	Y
ComC#WP_085940514.1|GCF_000301615@1221285@1|WP_085916957.1|1	WP_085940514.1|GCF_000737145@575584@1|WP_085940514.1	1252	seg_low_complexity_regions	774	786	0.0971	Y
ComC#WP_085940514.1|GCF_000301615@1221285@1|WP_085916957.1|1	WP_085940514.1|GCF_000301615@1221285@1|WP_085916957.1|1	1252	pfam_Neisseria_PilC	652	950	NA	N
ComC#WP_085940514.1|GCF_000301615@1221285@1|WP_085916957.1|1	WP_085940514.1|GCF_000301615@1221285@1|WP_085916957.1|1	1252	pfam_VWA_2	19	140	NA	N
ComC#WP_085940514.1|GCF_000301615@1221285@1|WP_085916957.1|1	WP_085940514.1|GCF_000301615@1221285@1|WP_085916957.1|1	1252	smart_VWA	16	137	0.4369	Y
ComC#WP_085940514.1|GCF_000301615@1221285@1|WP_085916957.1|1	WP_085940514.1|GCF_000301615@1221285@1|WP_085916957.1|1	1252	smart_PQQ	684	712	0.2912	Y
ComC#WP_085940514.1|GCF_000301615@1221285@1|WP_085916957.1|1	WP_085940514.1|GCF_000301615@1221285@1|WP_085916957.1|1	1252	smart_PQQ	854	877	0.2912	Y
ComC#WP_085940514.1|GCF_000301615@1221285@1|WP_085916957.1|1	WP_085940514.1|GCF_000301615@1221285@1|WP_085916957.1|1	1252	flps_SINGLE_{N}	31	1231	0.1748	Y
ComC#WP_085940514.1|GCF_000301615@1221285@1|WP_085916957.1|1	WP_085940514.1|GCF_000301615@1221285@1|WP_085916957.1|1	1252	seg_low_complexity_regions	117	126	0.0971	Y
ComC#WP_085940514.1|GCF_000301615@1221285@1|WP_085916957.1|1	WP_085940514.1|GCF_000301615@1221285@1|WP_085916957.1|1	1252	seg_low_complexity_regions	180	191	0.0971	Y
ComC#WP_085940514.1|GCF_000301615@1221285@1|WP_085916957.1|1	WP_085940514.1|GCF_000301615@1221285@1|WP_085916957.1|1	1252	seg_low_complexity_regions	207	216	0.0971	Y
ComC#WP_085940514.1|GCF_000301615@1221285@1|WP_085916957.1|1	WP_085940514.1|GCF_000301615@1221285@1|WP_085916957.1|1	1252	seg_low_complexity_regions	347	361	0.0971	Y
ComC#WP_085940514.1|GCF_000301615@1221285@1|WP_085916957.1|1	WP_085940514.1|GCF_000301615@1221285@1|WP_085916957.1|1	1252	seg_low_complexity_regions	774	786	0.0971	Y
ComC#WP_085940514.1|GCF_000301675@1221295@1|WP_080592956.1|1	WP_085940514.1|GCF_000737145@575584@1|WP_085940514.1	1252	pfam_Neisseria_PilC	652	950	0.3814	Y
ComC#WP_085940514.1|GCF_000301675@1221295@1|WP_080592956.1|1	WP_085940514.1|GCF_000737145@575584@1|WP_085940514.1	1252	pfam_VWA_2	19	140	0.3814	Y
ComC#WP_085940514.1|GCF_000301675@1221295@1|WP_080592956.1|1	WP_085940514.1|GCF_000737145@575584@1|WP_085940514.1	1252	smart_VWA	16	137	NA	N
ComC#WP_085940514.1|GCF_000301675@1221295@1|WP_080592956.1|1	WP_085940514.1|GCF_000737145@575584@1|WP_085940514.1	1252	smart_PQQ	684	712	NA	N
ComC#WP_085940514.1|GCF_000301675@1221295@1|WP_080592956.1|1	WP_085940514.1|GCF_000737145@575584@1|WP_085940514.1	1252	smart_PQQ	854	877	NA	N
ComC#WP_085940514.1|GCF_000301675@1221295@1|WP_080592956.1|1	WP_085940514.1|GCF_000737145@575584@1|WP_085940514.1	1252	flps_SINGLE_{N}	31	1231	0.1526	Y
ComC#WP_085940514.1|GCF_000301675@1221295@1|WP_080592956.1|1	WP_085940514.1|GCF_000737145@575584@1|WP_085940514.1	1252	seg_low_complexity_regions	117	126	0.0847	Y
ComC#WP_085940514.1|GCF_000301675@1221295@1|WP_080592956.1|1	WP_085940514.1|GCF_000737145@575584@1|WP_085940514.1	1252	seg_low_complexity_regions	180	191	0.0847	Y
ComC#WP_085940514.1|GCF_000301675@1221295@1|WP_080592956.1|1	WP_085940514.1|GCF_000737145@575584@1|WP_085940514.1	1252	seg_low_complexity_regions	207	216	0.0847	Y
ComC#WP_085940514.1|GCF_000301675@1221295@1|WP_080592956.1|1	WP_085940514.1|GCF_000737145@575584@1|WP_085940514.1	1252	seg_low_complexity_regions	347	361	0.0847	Y
ComC#WP_085940514.1|GCF_000301675@1221295@1|WP_080592956.1|1	WP_085940514.1|GCF_000737145@575584@1|WP_085940514.1	1252	seg_low_complexity_regions	774	786	0.0847	Y
ComC#WP_085940514.1|GCF_000301675@1221295@1|WP_080592956.1|1	WP_085940514.1|GCF_000301675@1221295@1|WP_080592956.1|1	1249	pfam_Neisseria_PilC	649	967	0.3814	Y
ComC#WP_085940514.1|GCF_000301675@1221295@1|WP_080592956.1|1	WP_085940514.1|GCF_000301675@1221295@1|WP_080592956.1|1	1249	pfam_VWA_2	19	141	0.3814	Y
ComC#WP_085940514.1|GCF_000301675@1221295@1|WP_080592956.1|1	WP_085940514.1|GCF_000301675@1221295@1|WP_080592956.1|1	1249	smart_VWA	16	141	NA	N
ComC#WP_085940514.1|GCF_000301675@1221295@1|WP_080592956.1|1	WP_085940514.1|GCF_000301675@1221295@1|WP_080592956.1|1	1249	smart_PQQ	681	706	NA	N
ComC#WP_085940514.1|GCF_000301675@1221295@1|WP_080592956.1|1	WP_085940514.1|GCF_000301675@1221295@1|WP_080592956.1|1	1249	smart_PQQ	853	874	NA	N
ComC#WP_085940514.1|GCF_000301675@1221295@1|WP_080592956.1|1	WP_085940514.1|GCF_000301675@1221295@1|WP_080592956.1|1	1249	flps_SINGLE_{N}	32	965	0.1526	Y
ComC#WP_085940514.1|GCF_000301675@1221295@1|WP_080592956.1|1	WP_085940514.1|GCF_000301675@1221295@1|WP_080592956.1|1	1249	seg_low_complexity_regions	117	126	0.0847	Y
ComC#WP_085940514.1|GCF_000301675@1221295@1|WP_080592956.1|1	WP_085940514.1|GCF_000301675@1221295@1|WP_080592956.1|1	1249	seg_low_complexity_regions	195	213	0.0847	Y
ComC#WP_085940514.1|GCF_000301675@1221295@1|WP_080592956.1|1	WP_085940514.1|GCF_000301675@1221295@1|WP_080592956.1|1	1249	seg_low_complexity_regions	344	358	0.0847	Y
ComC#WP_085940514.1|GCF_000301675@1221295@1|WP_080592956.1|1	WP_085940514.1|GCF_000301675@1221295@1|WP_080592956.1|1	1249	seg_low_complexity_regions	771	783	0.0847	Y
ComC#WP_085940514.1|GCF_000301655@1221290@1|WP_085916957.1|1	WP_085940514.1|GCF_000737145@575584@1|WP_085940514.1	1252	pfam_Neisseria_PilC	652	950	NA	N
ComC#WP_085940514.1|GCF_000301655@1221290@1|WP_085916957.1|1	WP_085940514.1|GCF_000737145@575584@1|WP_085940514.1	1252	pfam_VWA_2	19	140	NA	N
ComC#WP_085940514.1|GCF_000301655@1221290@1|WP_085916957.1|1	WP_085940514.1|GCF_000737145@575584@1|WP_085940514.1	1252	smart_VWA	16	137	0.4369	Y
ComC#WP_085940514.1|GCF_000301655@1221290@1|WP_085916957.1|1	WP_085940514.1|GCF_000737145@575584@1|WP_085940514.1	1252	smart_PQQ	684	712	0.2912	Y
ComC#WP_085940514.1|GCF_000301655@1221290@1|WP_085916957.1|1	WP_085940514.1|GCF_000737145@575584@1|WP_085940514.1	1252	smart_PQQ	854	877	0.2912	Y
ComC#WP_085940514.1|GCF_000301655@1221290@1|WP_085916957.1|1	WP_085940514.1|GCF_000737145@575584@1|WP_085940514.1	1252	flps_SINGLE_{N}	31	1231	0.1748	Y
ComC#WP_085940514.1|GCF_000301655@1221290@1|WP_085916957.1|1	WP_085940514.1|GCF_000737145@575584@1|WP_085940514.1	1252	seg_low_complexity_regions	117	126	0.0971	Y
ComC#WP_085940514.1|GCF_000301655@1221290@1|WP_085916957.1|1	WP_085940514.1|GCF_000737145@575584@1|WP_085940514.1	1252	seg_low_complexity_regions	180	191	0.0971	Y
ComC#WP_085940514.1|GCF_000301655@1221290@1|WP_085916957.1|1	WP_085940514.1|GCF_000737145@575584@1|WP_085940514.1	1252	seg_low_complexity_regions	207	216	0.0971	Y
ComC#WP_085940514.1|GCF_000301655@1221290@1|WP_085916957.1|1	WP_085940514.1|GCF_000737145@575584@1|WP_085940514.1	1252	seg_low_complexity_regions	347	361	0.0971	Y
ComC#WP_085940514.1|GCF_000301655@1221290@1|WP_085916957.1|1	WP_085940514.1|GCF_000737145@575584@1|WP_085940514.1	1252	seg_low_complexity_regions	774	786	0.0971	Y
ComC#WP_085940514.1|GCF_000301655@1221290@1|WP_085916957.1|1	WP_085940514.1|GCF_000301655@1221290@1|WP_085916957.1|1	1252	pfam_Neisseria_PilC	652	950	NA	N
ComC#WP_085940514.1|GCF_000301655@1221290@1|WP_085916957.1|1	WP_085940514.1|GCF_000301655@1221290@1|WP_085916957.1|1	1252	pfam_VWA_2	19	140	NA	N
ComC#WP_085940514.1|GCF_000301655@1221290@1|WP_085916957.1|1	WP_085940514.1|GCF_000301655@1221290@1|WP_085916957.1|1	1252	smart_VWA	16	137	0.4369	Y
ComC#WP_085940514.1|GCF_000301655@1221290@1|WP_085916957.1|1	WP_085940514.1|GCF_000301655@1221290@1|WP_085916957.1|1	1252	smart_PQQ	684	712	0.2912	Y
ComC#WP_085940514.1|GCF_000301655@1221290@1|WP_085916957.1|1	WP_085940514.1|GCF_000301655@1221290@1|WP_085916957.1|1	1252	smart_PQQ	854	877	0.2912	Y
ComC#WP_085940514.1|GCF_000301655@1221290@1|WP_085916957.1|1	WP_085940514.1|GCF_000301655@1221290@1|WP_085916957.1|1	1252	flps_SINGLE_{N}	31	1231	0.1748	Y
ComC#WP_085940514.1|GCF_000301655@1221290@1|WP_085916957.1|1	WP_085940514.1|GCF_000301655@1221290@1|WP_085916957.1|1	1252	seg_low_complexity_regions	117	126	0.0971	Y
ComC#WP_085940514.1|GCF_000301655@1221290@1|WP_085916957.1|1	WP_085940514.1|GCF_000301655@1221290@1|WP_085916957.1|1	1252	seg_low_complexity_regions	180	191	0.0971	Y
ComC#WP_085940514.1|GCF_000301655@1221290@1|WP_085916957.1|1	WP_085940514.1|GCF_000301655@1221290@1|WP_085916957.1|1	1252	seg_low_complexity_regions	207	216	0.0971	Y
ComC#WP_085940514.1|GCF_000301655@1221290@1|WP_085916957.1|1	WP_085940514.1|GCF_000301655@1221290@1|WP_085916957.1|1	1252	seg_low_complexity_regions	347	361	0.0971	Y
ComC#WP_085940514.1|GCF_000301655@1221290@1|WP_085916957.1|1	WP_085940514.1|GCF_000301655@1221290@1|WP_085916957.1|1	1252	seg_low_complexity_regions	774	786	0.0971	Y
ComC#WP_085940514.1|GCF_000301695@1221296@1|WP_017392606.1|1	WP_085940514.1|GCF_000737145@575584@1|WP_085940514.1	1252	pfam_Neisseria_PilC	652	950	NA	N
ComC#WP_085940514.1|GCF_000301695@1221296@1|WP_017392606.1|1	WP_085940514.1|GCF_000737145@575584@1|WP_085940514.1	1252	pfam_VWA_2	19	140	NA	N
ComC#WP_085940514.1|GCF_000301695@1221296@1|WP_017392606.1|1	WP_085940514.1|GCF_000737145@575584@1|WP_085940514.1	1252	smart_VWA	16	137	0.4369	Y
ComC#WP_085940514.1|GCF_000301695@1221296@1|WP_017392606.1|1	WP_085940514.1|GCF_000737145@575584@1|WP_085940514.1	1252	smart_PQQ	684	712	0.2914	Y
ComC#WP_085940514.1|GCF_000301695@1221296@1|WP_017392606.1|1	WP_085940514.1|GCF_000737145@575584@1|WP_085940514.1	1252	smart_PQQ	854	877	0.2914	Y
ComC#WP_085940514.1|GCF_000301695@1221296@1|WP_017392606.1|1	WP_085940514.1|GCF_000737145@575584@1|WP_085940514.1	1252	flps_SINGLE_{N}	31	1231	0.1747	Y
ComC#WP_085940514.1|GCF_000301695@1221296@1|WP_017392606.1|1	WP_085940514.1|GCF_000737145@575584@1|WP_085940514.1	1252	seg_low_complexity_regions	117	126	0.097	Y
ComC#WP_085940514.1|GCF_000301695@1221296@1|WP_017392606.1|1	WP_085940514.1|GCF_000737145@575584@1|WP_085940514.1	1252	seg_low_complexity_regions	180	191	0.097	Y
ComC#WP_085940514.1|GCF_000301695@1221296@1|WP_017392606.1|1	WP_085940514.1|GCF_000737145@575584@1|WP_085940514.1	1252	seg_low_complexity_regions	207	216	0.097	Y
ComC#WP_085940514.1|GCF_000301695@1221296@1|WP_017392606.1|1	WP_085940514.1|GCF_000737145@575584@1|WP_085940514.1	1252	seg_low_complexity_regions	347	361	0.097	Y
ComC#WP_085940514.1|GCF_000301695@1221296@1|WP_017392606.1|1	WP_085940514.1|GCF_000737145@575584@1|WP_085940514.1	1252	seg_low_complexity_regions	774	786	0.097	Y
ComC#WP_085940514.1|GCF_000301695@1221296@1|WP_017392606.1|1	WP_085940514.1|GCF_000301695@1221296@1|WP_017392606.1|1	1394	pfam_Neisseria_PilC	802	1100	NA	N
ComC#WP_085940514.1|GCF_000301695@1221296@1|WP_017392606.1|1	WP_085940514.1|GCF_000301695@1221296@1|WP_017392606.1|1	1394	smart_VWA	49	232	0.4369	Y
ComC#WP_085940514.1|GCF_000301695@1221296@1|WP_017392606.1|1	WP_085940514.1|GCF_000301695@1221296@1|WP_017392606.1|1	1394	smart_PQQ	835	859	0.2914	Y
ComC#WP_085940514.1|GCF_000301695@1221296@1|WP_017392606.1|1	WP_085940514.1|GCF_000301695@1221296@1|WP_017392606.1|1	1394	smart_PQQ	1009	1028	0.2914	Y
ComC#WP_085940514.1|GCF_000301695@1221296@1|WP_017392606.1|1	WP_085940514.1|GCF_000301695@1221296@1|WP_017392606.1|1	1394	flps_SINGLE_{T}	222	383	NA	Y
ComC#WP_085940514.1|GCF_000301695@1221296@1|WP_017392606.1|1	WP_085940514.1|GCF_000301695@1221296@1|WP_017392606.1|1	1394	flps_SINGLE_{N}	104	1371	0.1747	Y
ComC#WP_085940514.1|GCF_000301695@1221296@1|WP_017392606.1|1	WP_085940514.1|GCF_000301695@1221296@1|WP_017392606.1|1	1394	flps_SINGLE_{S}	20	1255	NA	Y
ComC#WP_085940514.1|GCF_000301695@1221296@1|WP_017392606.1|1	WP_085940514.1|GCF_000301695@1221296@1|WP_017392606.1|1	1394	flps_SINGLE_{Y}	70	406	NA	Y
ComC#WP_085940514.1|GCF_000301695@1221296@1|WP_017392606.1|1	WP_085940514.1|GCF_000301695@1221296@1|WP_017392606.1|1	1394	seg_low_complexity_regions	160	173	0.097	Y
ComC#WP_085940514.1|GCF_000301695@1221296@1|WP_017392606.1|1	WP_085940514.1|GCF_000301695@1221296@1|WP_017392606.1|1	1394	seg_low_complexity_regions	209	218	0.097	Y
ComC#WP_085940514.1|GCF_000301695@1221296@1|WP_017392606.1|1	WP_085940514.1|GCF_000301695@1221296@1|WP_017392606.1|1	1394	seg_low_complexity_regions	276	306	0.097	Y
ComC#WP_085940514.1|GCF_000301695@1221296@1|WP_017392606.1|1	WP_085940514.1|GCF_000301695@1221296@1|WP_017392606.1|1	1394	seg_low_complexity_regions	310	330	0.097	Y
ComC#WP_085940514.1|GCF_000301695@1221296@1|WP_017392606.1|1	WP_085940514.1|GCF_000301695@1221296@1|WP_017392606.1|1	1394	seg_low_complexity_regions	433	461	0.097	Y
ComC#WP_085940514.1|GCF_000301695@1221296@1|WP_017392606.1|1	WP_085940514.1|GCF_000301695@1221296@1|WP_017392606.1|1	1394	seg_low_complexity_regions	791	802	0.097	Y
ComC#WP_085940514.1|GCF_000301695@1221296@1|WP_017392606.1|1	WP_085940514.1|GCF_000301695@1221296@1|WP_017392606.1|1	1394	seg_low_complexity_regions	925	937	0.097	Y
ComC#WP_085940514.1|GCF_000301695@1221296@1|WP_017392606.1|1	WP_085940514.1|GCF_000301695@1221296@1|WP_017392606.1|1	1394	seg_low_complexity_regions	1079	1091	0.097	Y
ComC#WP_085940514.1|GCF_000301715@1221299@1|WP_008941158.1|1	WP_085940514.1|GCF_000737145@575584@1|WP_085940514.1	1252	pfam_Neisseria_PilC	652	950	0.3814	Y
ComC#WP_085940514.1|GCF_000301715@1221299@1|WP_008941158.1|1	WP_085940514.1|GCF_000737145@575584@1|WP_085940514.1	1252	pfam_VWA_2	19	140	NA	N
ComC#WP_085940514.1|GCF_000301715@1221299@1|WP_008941158.1|1	WP_085940514.1|GCF_000737145@575584@1|WP_085940514.1	1252	smart_VWA	16	137	0.3814	Y
ComC#WP_085940514.1|GCF_000301715@1221299@1|WP_008941158.1|1	WP_085940514.1|GCF_000737145@575584@1|WP_085940514.1	1252	smart_PQQ	684	712	NA	N
ComC#WP_085940514.1|GCF_000301715@1221299@1|WP_008941158.1|1	WP_085940514.1|GCF_000737145@575584@1|WP_085940514.1	1252	smart_PQQ	854	877	NA	N
ComC#WP_085940514.1|GCF_000301715@1221299@1|WP_008941158.1|1	WP_085940514.1|GCF_000737145@575584@1|WP_085940514.1	1252	flps_SINGLE_{N}	31	1231	0.1526	Y
ComC#WP_085940514.1|GCF_000301715@1221299@1|WP_008941158.1|1	WP_085940514.1|GCF_000737145@575584@1|WP_085940514.1	1252	seg_low_complexity_regions	117	126	0.0847	Y
ComC#WP_085940514.1|GCF_000301715@1221299@1|WP_008941158.1|1	WP_085940514.1|GCF_000737145@575584@1|WP_085940514.1	1252	seg_low_complexity_regions	180	191	0.0847	Y
ComC#WP_085940514.1|GCF_000301715@1221299@1|WP_008941158.1|1	WP_085940514.1|GCF_000737145@575584@1|WP_085940514.1	1252	seg_low_complexity_regions	207	216	0.0847	Y
ComC#WP_085940514.1|GCF_000301715@1221299@1|WP_008941158.1|1	WP_085940514.1|GCF_000737145@575584@1|WP_085940514.1	1252	seg_low_complexity_regions	347	361	0.0847	Y
ComC#WP_085940514.1|GCF_000301715@1221299@1|WP_008941158.1|1	WP_085940514.1|GCF_000737145@575584@1|WP_085940514.1	1252	seg_low_complexity_regions	774	786	0.0847	Y
ComC#WP_085940514.1|GCF_000301715@1221299@1|WP_008941158.1|1	WP_085940514.1|GCF_000301715@1221299@1|WP_008941158.1|1	1336	pfam_Neisseria_PilC	764	1165	0.3814	Y
ComC#WP_085940514.1|GCF_000301715@1221299@1|WP_008941158.1|1	WP_085940514.1|GCF_000301715@1221299@1|WP_008941158.1|1	1336	smart_PQQ	778	804	NA	N
ComC#WP_085940514.1|GCF_000301715@1221299@1|WP_008941158.1|1	WP_085940514.1|GCF_000301715@1221299@1|WP_008941158.1|1	1336	smart_PQQ	965	989	NA	N
ComC#WP_085940514.1|GCF_000301715@1221299@1|WP_008941158.1|1	WP_085940514.1|GCF_000301715@1221299@1|WP_008941158.1|1	1336	flps_SINGLE_{G}	62	1320	NA	Y
ComC#WP_085940514.1|GCF_000301715@1221299@1|WP_008941158.1|1	WP_085940514.1|GCF_000301715@1221299@1|WP_008941158.1|1	1336	flps_SINGLE_{N}	211	1067	0.1526	Y
ComC#WP_085940514.1|GCF_000301715@1221299@1|WP_008941158.1|1	WP_085940514.1|GCF_000301715@1221299@1|WP_008941158.1|1	1336	seg_low_complexity_regions	81	95	0.0847	Y
ComC#WP_085940514.1|GCF_000301715@1221299@1|WP_008941158.1|1	WP_085940514.1|GCF_000301715@1221299@1|WP_008941158.1|1	1336	seg_low_complexity_regions	687	700	0.0847	Y
ComC#WP_085940514.1|GCF_000301715@1221299@1|WP_008941158.1|1	WP_085940514.1|GCF_000301715@1221299@1|WP_008941158.1|1	1336	seg_low_complexity_regions	944	958	0.0847	Y
ComC#WP_085940514.1|GCF_000301715@1221299@1|WP_008941158.1|1	WP_085940514.1|GCF_000301715@1221299@1|WP_008941158.1|1	1336	seg_low_complexity_regions	1281	1298	0.0847	Y
ComC#WP_085940514.1|GCF_000301715@1221299@1|WP_008941158.1|1	WP_085940514.1|GCF_000301715@1221299@1|WP_008941158.1|1	1336	seg_low_complexity_regions	1309	1320	0.0847	Y
ComC#WP_085940514.1|GCF_000301715@1221299@1|WP_008941158.1|1	WP_085940514.1|GCF_000301715@1221299@1|WP_008941158.1|1	1336	tmhmm_transmembrane	13	35	NA	Y
ComC#WP_085940514.1|GCF_000301775@1221308@1|WP_017398293.1|1	WP_085940514.1|GCF_000737145@575584@1|WP_085940514.1	1252	pfam_Neisseria_PilC	652	950	NA	N
ComC#WP_085940514.1|GCF_000301775@1221308@1|WP_017398293.1|1	WP_085940514.1|GCF_000737145@575584@1|WP_085940514.1	1252	pfam_VWA_2	19	140	NA	N
ComC#WP_085940514.1|GCF_000301775@1221308@1|WP_017398293.1|1	WP_085940514.1|GCF_000737145@575584@1|WP_085940514.1	1252	smart_VWA	16	137	0.4369	Y
ComC#WP_085940514.1|GCF_000301775@1221308@1|WP_017398293.1|1	WP_085940514.1|GCF_000737145@575584@1|WP_085940514.1	1252	smart_PQQ	684	712	0.2914	Y
ComC#WP_085940514.1|GCF_000301775@1221308@1|WP_017398293.1|1	WP_085940514.1|GCF_000737145@575584@1|WP_085940514.1	1252	smart_PQQ	854	877	0.2914	Y
ComC#WP_085940514.1|GCF_000301775@1221308@1|WP_017398293.1|1	WP_085940514.1|GCF_000737145@575584@1|WP_085940514.1	1252	flps_SINGLE_{N}	31	1231	0.1747	Y
ComC#WP_085940514.1|GCF_000301775@1221308@1|WP_017398293.1|1	WP_085940514.1|GCF_000737145@575584@1|WP_085940514.1	1252	seg_low_complexity_regions	117	126	0.097	Y
ComC#WP_085940514.1|GCF_000301775@1221308@1|WP_017398293.1|1	WP_085940514.1|GCF_000737145@575584@1|WP_085940514.1	1252	seg_low_complexity_regions	180	191	0.097	Y
ComC#WP_085940514.1|GCF_000301775@1221308@1|WP_017398293.1|1	WP_085940514.1|GCF_000737145@575584@1|WP_085940514.1	1252	seg_low_complexity_regions	207	216	0.097	Y
ComC#WP_085940514.1|GCF_000301775@1221308@1|WP_017398293.1|1	WP_085940514.1|GCF_000737145@575584@1|WP_085940514.1	1252	seg_low_complexity_regions	347	361	0.097	Y
ComC#WP_085940514.1|GCF_000301775@1221308@1|WP_017398293.1|1	WP_085940514.1|GCF_000737145@575584@1|WP_085940514.1	1252	seg_low_complexity_regions	774	786	0.097	Y
ComC#WP_085940514.1|GCF_000301775@1221308@1|WP_017398293.1|1	WP_085940514.1|GCF_000301775@1221308@1|WP_017398293.1|1	1394	pfam_Neisseria_PilC	802	1100	NA	N
ComC#WP_085940514.1|GCF_000301775@1221308@1|WP_017398293.1|1	WP_085940514.1|GCF_000301775@1221308@1|WP_017398293.1|1	1394	smart_VWA	49	232	0.4369	Y
ComC#WP_085940514.1|GCF_000301775@1221308@1|WP_017398293.1|1	WP_085940514.1|GCF_000301775@1221308@1|WP_017398293.1|1	1394	smart_PQQ	835	859	0.2914	Y
ComC#WP_085940514.1|GCF_000301775@1221308@1|WP_017398293.1|1	WP_085940514.1|GCF_000301775@1221308@1|WP_017398293.1|1	1394	smart_PQQ	1009	1028	0.2914	Y
ComC#WP_085940514.1|GCF_000301775@1221308@1|WP_017398293.1|1	WP_085940514.1|GCF_000301775@1221308@1|WP_017398293.1|1	1394	flps_SINGLE_{T}	222	383	NA	Y
ComC#WP_085940514.1|GCF_000301775@1221308@1|WP_017398293.1|1	WP_085940514.1|GCF_000301775@1221308@1|WP_017398293.1|1	1394	flps_SINGLE_{N}	104	1371	0.1747	Y
ComC#WP_085940514.1|GCF_000301775@1221308@1|WP_017398293.1|1	WP_085940514.1|GCF_000301775@1221308@1|WP_017398293.1|1	1394	flps_SINGLE_{S}	20	1255	NA	Y
ComC#WP_085940514.1|GCF_000301775@1221308@1|WP_017398293.1|1	WP_085940514.1|GCF_000301775@1221308@1|WP_017398293.1|1	1394	flps_SINGLE_{Y}	70	406	NA	Y
ComC#WP_085940514.1|GCF_000301775@1221308@1|WP_017398293.1|1	WP_085940514.1|GCF_000301775@1221308@1|WP_017398293.1|1	1394	seg_low_complexity_regions	160	173	0.097	Y
ComC#WP_085940514.1|GCF_000301775@1221308@1|WP_017398293.1|1	WP_085940514.1|GCF_000301775@1221308@1|WP_017398293.1|1	1394	seg_low_complexity_regions	209	218	0.097	Y
ComC#WP_085940514.1|GCF_000301775@1221308@1|WP_017398293.1|1	WP_085940514.1|GCF_000301775@1221308@1|WP_017398293.1|1	1394	seg_low_complexity_regions	276	306	0.097	Y
ComC#WP_085940514.1|GCF_000301775@1221308@1|WP_017398293.1|1	WP_085940514.1|GCF_000301775@1221308@1|WP_017398293.1|1	1394	seg_low_complexity_regions	310	330	0.097	Y
ComC#WP_085940514.1|GCF_000301775@1221308@1|WP_017398293.1|1	WP_085940514.1|GCF_000301775@1221308@1|WP_017398293.1|1	1394	seg_low_complexity_regions	433	461	0.097	Y
ComC#WP_085940514.1|GCF_000301775@1221308@1|WP_017398293.1|1	WP_085940514.1|GCF_000301775@1221308@1|WP_017398293.1|1	1394	seg_low_complexity_regions	791	802	0.097	Y
ComC#WP_085940514.1|GCF_000301775@1221308@1|WP_017398293.1|1	WP_085940514.1|GCF_000301775@1221308@1|WP_017398293.1|1	1394	seg_low_complexity_regions	925	937	0.097	Y
ComC#WP_085940514.1|GCF_000301775@1221308@1|WP_017398293.1|1	WP_085940514.1|GCF_000301775@1221308@1|WP_017398293.1|1	1394	seg_low_complexity_regions	1079	1091	0.097	Y
ComC#WP_085940514.1|GCF_000301735@1221300@1|WP_004691459.1|1	WP_085940514.1|GCF_000737145@575584@1|WP_085940514.1	1252	pfam_Neisseria_PilC	652	950	0.2761	Y
ComC#WP_085940514.1|GCF_000301735@1221300@1|WP_004691459.1|1	WP_085940514.1|GCF_000737145@575584@1|WP_085940514.1	1252	pfam_VWA_2	19	140	NA	N
ComC#WP_085940514.1|GCF_000301735@1221300@1|WP_004691459.1|1	WP_085940514.1|GCF_000737145@575584@1|WP_085940514.1	1252	smart_VWA	16	137	0.5522	Y
ComC#WP_085940514.1|GCF_000301735@1221300@1|WP_004691459.1|1	WP_085940514.1|GCF_000737145@575584@1|WP_085940514.1	1252	smart_PQQ	684	712	NA	N
ComC#WP_085940514.1|GCF_000301735@1221300@1|WP_004691459.1|1	WP_085940514.1|GCF_000737145@575584@1|WP_085940514.1	1252	smart_PQQ	854	877	NA	N
ComC#WP_085940514.1|GCF_000301735@1221300@1|WP_004691459.1|1	WP_085940514.1|GCF_000737145@575584@1|WP_085940514.1	1252	flps_SINGLE_{N}	31	1231	0.1104	Y
ComC#WP_085940514.1|GCF_000301735@1221300@1|WP_004691459.1|1	WP_085940514.1|GCF_000737145@575584@1|WP_085940514.1	1252	seg_low_complexity_regions	117	126	0.0613	Y
ComC#WP_085940514.1|GCF_000301735@1221300@1|WP_004691459.1|1	WP_085940514.1|GCF_000737145@575584@1|WP_085940514.1	1252	seg_low_complexity_regions	180	191	0.0613	Y
ComC#WP_085940514.1|GCF_000301735@1221300@1|WP_004691459.1|1	WP_085940514.1|GCF_000737145@575584@1|WP_085940514.1	1252	seg_low_complexity_regions	207	216	0.0613	Y
ComC#WP_085940514.1|GCF_000301735@1221300@1|WP_004691459.1|1	WP_085940514.1|GCF_000737145@575584@1|WP_085940514.1	1252	seg_low_complexity_regions	347	361	0.0613	Y
ComC#WP_085940514.1|GCF_000301735@1221300@1|WP_004691459.1|1	WP_085940514.1|GCF_000737145@575584@1|WP_085940514.1	1252	seg_low_complexity_regions	774	786	0.0613	Y
ComC#WP_085940514.1|GCF_000301735@1221300@1|WP_004691459.1|1	WP_085940514.1|GCF_000301735@1221300@1|WP_004691459.1|1	1196	pfam_Neisseria_PilC	613	1044	0.2761	Y
ComC#WP_085940514.1|GCF_000301735@1221300@1|WP_004691459.1|1	WP_085940514.1|GCF_000301735@1221300@1|WP_004691459.1|1	1196	flps_SINGLE_{G}	100	1158	NA	Y
ComC#WP_085940514.1|GCF_000301735@1221300@1|WP_004691459.1|1	WP_085940514.1|GCF_000301735@1221300@1|WP_004691459.1|1	1196	seg_low_complexity_regions	325	345	0.0613	Y
ComC#WP_085940514.1|GCF_000301735@1221300@1|WP_004691459.1|1	WP_085940514.1|GCF_000301735@1221300@1|WP_004691459.1|1	1196	seg_low_complexity_regions	394	411	0.0613	Y
ComC#WP_085940514.1|GCF_000301735@1221300@1|WP_004691459.1|1	WP_085940514.1|GCF_000301735@1221300@1|WP_004691459.1|1	1196	seg_low_complexity_regions	413	428	0.0613	Y
ComC#WP_085940514.1|GCF_000301735@1221300@1|WP_004691459.1|1	WP_085940514.1|GCF_000301735@1221300@1|WP_004691459.1|1	1196	seg_low_complexity_regions	875	895	0.0613	Y
[truncated: 349,498 more rows]
