# Supplementary material for: Feature architecture aware phylogenetic profiling indicates a functional diversification of type IVa pili in the nosocomial pathogen Acinetobacter baumannii
Source: PLoS Genet. 2023 Jul 27;19(7):e1010646. doi: 10.1371/journal.pgen.1010646 (PMC10374093; doi:10.1371/journal.pgen.1010646)
Supplement: S1 Data — The corresponding data files are available online via figshare: https://figshare.com/articles/dataset/_/21964535 and can be viewed with PhyloProfile [99]. (ZIP) [file pgen.1010646.s021.zip › S1_Data/type_IV_pilus.nwk]

(ncbi1000002046:1.0,(ncbi1000002045:1.0,(ncbi1000002048:1.0,(ncbi1000002047:1.0,(ncbi1000002049:1.0,(ncbi1000002044:1.0,(ncbi1000002043:1.0,(ncbi1000002042:1.0,(ncbi1000002041:1.0,(ncbi1000002040:1.0,(ncbi1000002039:1.0,(ncbi1000002038:1.0,(ncbi1000002037:1.0,(ncbi1000002036:1.0,(ncbi1000002035:1.0,(ncbi1000002034:1.0,(ncbi1000002033:1.0,(ncbi1000002032:1.0,(ncbi1000002031:1.0,(ncbi1000002030:1.0,(ncbi1000002029:1.0,(ncbi1000002028:1.0,(ncbi1000002027:1.0,(ncbi1000002026:1.0,(ncbi1000002025:1.0,(ncbi1000002024:1.0,(ncbi1000002023:1.0,(ncbi1000002022:1.0,(ncbi1000002021:1.0,(ncbi1000002012:1.0,(ncbi1000001764:1.0,(ncbi1000001810:1.0,(ncbi1000001923:1.0,(ncbi1000000820:1.0,(ncbi1000001065:1.0,(ncbi1000001763:1.0,(ncbi1000001740:1.0,(ncbi1000000502:1.0,(ncbi1000001787:1.0,(ncbi1000001920:1.0,(ncbi1000001795:1.0,(ncbi1000001775:1.0,(ncbi1000000504:1.0,(ncbi1000000434:1.0,(ncbi1000000110:1.0,(ncbi1000000187:1.0,(ncbi1000001646:1.0,(ncbi1000001718:1.0,(ncbi1000000766:1.0,(ncbi1000001069:1.0,(ncbi1000001779:1.0,(ncbi1000000703:1.0,(ncbi999999112:1.0,(ncbi1000000839:1.0,(ncbi999999107:1.0,(ncbi1000001822:1.0,(ncbi999999111:1.0,(ncbi1000000780:1.0,(ncbi1000001816:1.0,(ncbi1000001894:1.0,(ncbi1000001924:1.0,(ncbi1000001778:1.0,(ncbi1000002014:1.0,(ncbi1000000507:1.0,(ncbi1000001985:1.0,(ncbi1000001070:1.0,(ncbi1000001720:1.0,(ncbi999999512:1.0,(ncbi1000000831:1.0,(ncbi1000001714:1.0,(ncbi1000001811:1.0,(ncbi1000001794:1.0,(ncbi1000001974:1.0,(ncbi1000001079:1.0,(ncbi1000001793:1.0,(ncbi1000000158:1.0,(ncbi999999381:1.0,(ncbi1000000152:1.0,(ncbi1000001081:1.0,(ncbi1000001705:1.0,(ncbi1000001790:1.0,(ncbi1000001717:1.0,(ncbi1000000830:1.0,(ncbi1000000153:1.0,(ncbi1000001774:1.0,(ncbi1000002003:1.0,(ncbi1000002011:1.0,(ncbi1000000754:1.0,(ncbi1000001966:1.0,(ncbi1000001921:1.0,(ncbi1000001645:1.0,(ncbi1000001786:1.0,(ncbi1000000767:1.0,(ncbi999999009:1.0,(ncbi999999109:1.0,(ncbi1000001648:1.0,(ncbi999999108:1.0,(ncbi999999508:1.0,(ncbi1000000090:1.0,(ncbi999999110:1.0,(ncbi1000001170:1.0,(ncbi1000001782:1.0,(ncbi1000001068:1.0,(ncbi1000001783:1.0,(ncbi1000001784:1.0,(ncbi1000000505:1.0,(ncbi1000001905:1.0,(ncbi1000002018:1.0,(ncbi1000001776:1.0,(ncbi1000001727:1.0,(ncbi1000000803:1.0,(ncbi1000001076:1.0,(ncbi1000001726:1.0,(ncbi1000000769:1.0,(ncbi1000000811:1.0,(ncbi1000001769:1.0,(ncbi1000001770:1.0,(ncbi1000001713:1.0,(ncbi1000001719:1.0,(ncbi1000000812:1.0,(ncbi1000001649:1.0,(ncbi1000000089:1.0,(ncbi1000001733:1.0,(ncbi1000001818:1.0,(ncbi1000002013:1.0,(ncbi1000001052:1.0,(ncbi1000001781:1.0,(ncbi1000001780:1.0,(ncbi1000001893:1.0,(ncbi1000001785:1.0,(ncbi1000001706:1.0,(ncbi1000000506:1.0,(ncbi1000001877:1.0,(ncbi1000001766:1.0,(ncbi1000000827:1.0,(ncbi1000001895:1.0,(ncbi1000001707:1.0,(ncbi1000002005:1.0,(ncbi1000001925:1.0,(ncbi1000001874:1.0,(ncbi1000001765:1.0,(ncbi1000001875:1.0,(ncbi1000001896:1.0,(ncbi1000002015:1.0,(ncbi1000001825:1.0,(ncbi1000001772:1.0,(ncbi1000001927:1.0,(ncbi1000000837:1.0,(ncbi1000001724:1.0,(ncbi1000001989:1.0,(ncbi1000001647:1.0,(ncbi1000001722:1.0,(ncbi1000001858:1.0,(ncbi1000001767:1.0,(ncbi1000001979:1.0,(ncbi1000001768:1.0,(ncbi1000001892:1.0,(ncbi1000001990:1.0,(ncbi1000001723:1.0,(ncbi1000001815:1.0,(ncbi1000001862:1.0,(ncbi1000001788:1.0,(ncbi1000001953:1.0,(ncbi999999510:1.0,(ncbi1000001926:1.0,(ncbi1000001652:1.0,(ncbi1000001922:1.0,(ncbi1000001814:1.0,(ncbi1000001762:1.0,(ncbi1000001886:1.0,(ncbi1000001960:1.0,(ncbi1000001881:1.0,(ncbi1000001431:1.0,(ncbi1000001524:1.0,(ncbi1000001526:1.0,(ncbi1000001850:1.0,(ncbi1000001963:1.0,(ncbi1000001531:1.0,(ncbi1000001427:1.0,(ncbi1000001870:1.0,(ncbi1000002004:1.0,(ncbi1000001642:1.0,(ncbi1000001097:1.0,(ncbi1000001096:1.0,(ncbi1000001059:1.0,(ncbi1000001758:1.0,(ncbi1000001791:1.0,(ncbi1000001548:1.0,(ncbi1000001598:1.0,(ncbi1000001591:1.0,(ncbi1000001588:1.0,(ncbi1000001977:1.0,(ncbi1000001644:1.0,(ncbi1000001536:1.0,(ncbi1000001532:1.0,(ncbi1000001969:1.0,(ncbi1000001944:1.0,(ncbi1000001809:1.0,(ncbi1000001949:1.0,(ncbi1000001948:1.0,(ncbi1000001674:1.0,(ncbi1000001808:1.0,(ncbi1000001460:1.0,(ncbi1000000454:1.0,(ncbi1000001114:1.0,(ncbi1000001494:1.0,(ncbi1000001755:1.0,(ncbi1000001757:1.0,(ncbi1000001961:1.0,(ncbi1000001872:1.0,(ncbi1000001430:1.0,(ncbi1000001263:1.0,(ncbi1000001221:1.0,(ncbi1000001256:1.0,(ncbi1000001267:1.0,(ncbi1000001269:1.0,(ncbi1000001266:1.0,(ncbi1000001294:1.0,(ncbi1000001300:1.0,(ncbi1000001261:1.0,(ncbi1000001244:1.0,(ncbi1000001203:1.0,(ncbi1000001520:1.0,(ncbi1000001257:1.0,(ncbi1000001492:1.0,(ncbi1000001512:1.0,(ncbi1000001445:1.0,(ncbi1000001439:1.0,(ncbi1000001253:1.0,(ncbi1000001279:1.0,(ncbi1000001280:1.0,(ncbi1000001272:1.0,(ncbi1000001276:1.0,(ncbi1000001285:1.0,(ncbi1000001281:1.0,(ncbi1000001158:1.0,(ncbi1000001237:1.0,(ncbi1000001176:1.0,(ncbi1000001175:1.0,(ncbi1000001277:1.0,(ncbi1000001273:1.0,(ncbi1000001443:1.0,(ncbi1000001305:1.0,(ncbi1000001299:1.0,(ncbi1000001270:1.0,(ncbi1000001268:1.0,(ncbi1000001264:1.0,(ncbi1000001206:1.0,(ncbi1000001275:1.0,(ncbi1000001302:1.0,(ncbi1000001250:1.0,(ncbi1000001265:1.0,(ncbi1000001286:1.0,(ncbi1000001247:1.0,(ncbi1000001252:1.0,(ncbi1000001366:1.0,(ncbi1000001197:1.0,(ncbi1000001288:1.0,(ncbi1000001306:1.0,(ncbi1000001249:1.0,(ncbi1000001307:1.0,(ncbi1000001441:1.0,(ncbi1000001220:1.0,(ncbi1000001245:1.0,(ncbi1000001201:1.0,(ncbi1000001301:1.0,(ncbi1000001293:1.0,(ncbi1000001289:1.0,(ncbi1000001207:1.0,(ncbi1000001210:1.0,(ncbi1000001243:1.0,(ncbi1000001282:1.0,(ncbi1000001239:1.0,(ncbi1000001376:1.0,(ncbi1000001106:1.0,(ncbi1000001466:1.0,(ncbi1000001411:1.0,(ncbi1000001552:1.0,(ncbi1000001329:1.0,(ncbi1000001258:1.0,(ncbi1000001246:1.0,(ncbi1000001296:1.0,(ncbi1000001906:1.0,(ncbi1000001544:1.0,(ncbi1000001202:1.0,(ncbi1000001271:1.0,(ncbi1000001189:1.0,(ncbi1000001248:1.0,(ncbi1000001242:1.0,(ncbi1000001521:1.0,(ncbi1000001518:1.0,(ncbi1000001241:1.0,(ncbi1000001402:1.0,(ncbi1000001560:1.0,(ncbi1000001401:1.0,(ncbi1000001413:1.0,(ncbi1000001428:1.0,(ncbi1000001464:1.0,(ncbi1000001469:1.0,(ncbi1000001139:1.0,(ncbi1000001510:1.0,(ncbi1000001389:1.0,(ncbi1000001399:1.0,(ncbi1000001530:1.0,(ncbi1000001675:1.0,(ncbi1000001383:1.0,(ncbi1000001527:1.0,(ncbi1000001260:1.0,(ncbi1000001547:1.0,(ncbi1000001461:1.0,(ncbi1000001238:1.0,(ncbi1000001522:1.0,(ncbi1000001295:1.0,(ncbi1000001574:1.0,(ncbi1000001516:1.0,(ncbi1000001283:1.0,(ncbi1000001259:1.0,(ncbi1000001437:1.0,(ncbi1000001147:1.0,(ncbi1000001137:1.0,(ncbi1000001150:1.0,(ncbi1000001138:1.0,(ncbi1000001134:1.0,(ncbi1000001135:1.0,(ncbi1000001136:1.0,(ncbi1000001141:1.0,(ncbi1000001561:1.0,(ncbi1000001578:1.0,(ncbi1000001127:1.0,(ncbi1000001387:1.0,(ncbi1000001278:1.0,(ncbi1000001508:1.0,(ncbi1000001287:1.0,(ncbi1000001565:1.0,(ncbi1000001572:1.0,(ncbi1000001251:1.0,(ncbi1000001274:1.0,(ncbi1000001240:1.0,(ncbi1000001298:1.0,(ncbi1000001255:1.0,(ncbi1000001507:1.0,(ncbi1000001116:1.0,(ncbi1000001148:1.0,(ncbi1000001290:1.0,(ncbi1000001140:1.0,(ncbi1000001915:1.0,(ncbi1000001999:1.0,(ncbi1000001373:1.0,(ncbi1000001346:1.0,(ncbi1000001328:1.0,(ncbi1000001319:1.0,(ncbi1000001455:1.0,(ncbi1000001315:1.0,(ncbi1000001353:1.0,(ncbi1000001356:1.0,(ncbi1000001234:1.0,(ncbi1000001231:1.0,(ncbi1000001327:1.0,(ncbi1000001354:1.0,(ncbi1000001349:1.0,(ncbi1000001322:1.0,(ncbi1000001325:1.0,(ncbi1000001347:1.0,(ncbi1000001332:1.0,(ncbi1000001309:1.0,(ncbi1000001326:1.0,(ncbi1000001235:1.0,(ncbi1000001358:1.0,(ncbi1000001341:1.0,(ncbi1000001168:1.0,(ncbi1000001163:1.0,(ncbi1000001321:1.0,(ncbi1000001442:1.0,(ncbi1000001182:1.0,(ncbi1000001184:1.0,(ncbi1000001186:1.0,(ncbi1000001412:1.0,(ncbi1000001409:1.0,(ncbi1000001355:1.0,(ncbi1000001667:1.0,(ncbi1000001187:1.0,(ncbi1000001303:1.0,(ncbi1000001164:1.0,(ncbi1000001308:1.0,(ncbi1000001166:1.0,(ncbi1000001456:1.0,(ncbi1000001337:1.0,(ncbi1000001314:1.0,(ncbi1000001323:1.0,(ncbi1000001149:1.0,(ncbi1000001190:1.0,(ncbi1000001104:1.0,(ncbi1000001108:1.0,(ncbi1000001233:1.0,(ncbi1000001180:1.0,(ncbi1000001165:1.0,(ncbi1000001181:1.0,(ncbi1000001107:1.0,(ncbi1000001162:1.0,(ncbi1000001232:1.0,(ncbi1000001335:1.0,(ncbi1000001292:1.0,(ncbi1000001195:1.0,(ncbi1000001291:1.0,(ncbi1000001177:1.0,(ncbi1000001417:1.0,(ncbi1000001236:1.0,(ncbi1000001125:1.0,(ncbi1000001198:1.0,(ncbi1000001422:1.0,(ncbi1000001513:1.0,(ncbi1000001379:1.0,(ncbi1000001416:1.0,(ncbi1000001447:1.0,(ncbi1000001174:1.0,(ncbi1000001472:1.0,(ncbi1000001375:1.0,(ncbi1000001361:1.0,(ncbi1000001357:1.0,(ncbi1000001390:1.0,(ncbi1000001363:1.0,(ncbi1000001498:1.0,(ncbi1000001538:1.0,(ncbi1000001580:1.0,(ncbi1000001542:1.0,(ncbi1000001304:1.0,(ncbi1000001113:1.0,(ncbi1000001426:1.0,(ncbi1000001185:1.0,(ncbi1000001352:1.0,(ncbi1000001336:1.0,(ncbi1000001324:1.0,(ncbi1000001457:1.0,(ncbi1000001320:1.0,(ncbi1000001454:1.0,(ncbi1000001331:1.0,(ncbi1000001350:1.0,(ncbi1000001403:1.0,(ncbi1000001351:1.0,(ncbi1000001453:1.0,(ncbi1000001191:1.0,(ncbi1000001333:1.0,(ncbi1000001330:1.0,(ncbi1000001449:1.0,(ncbi1000001451:1.0,(ncbi1000001446:1.0,(ncbi1000001183:1.0,(ncbi1000001450:1.0,(ncbi1000001577:1.0,(ncbi1000001188:1.0,(ncbi1000001109:1.0,(ncbi1000001505:1.0,(ncbi1000001348:1.0,(ncbi1000001514:1.0,(ncbi1000001506:1.0,(ncbi1000001664:1.0,(ncbi1000001596:1.0,(ncbi1000001665:1.0,(ncbi1000001659:1.0,(ncbi1000001666:1.0,(ncbi1000001956:1.0,(ncbi1000001836:1.0,(ncbi1000001297:1.0,(ncbi1000001284:1.0,(ncbi1000001452:1.0,(ncbi1000001829:1.0,(ncbi1000001856:1.0,(ncbi1000001855:1.0,(ncbi1000001869:1.0,(ncbi1000001981:1.0,(ncbi1000001847:1.0,(ncbi1000001984:1.0,(ncbi1000001962:1.0,(ncbi1000001599:1.0,(ncbi1000001586:1.0,(ncbi1000001640:1.0,(ncbi1000001617:1.0,(ncbi1000001622:1.0,(ncbi1000001628:1.0,(ncbi1000001612:1.0,(ncbi1000001633:1.0,(ncbi1000001619:1.0,(ncbi1000001826:1.0,(ncbi1000001980:1.0,(ncbi1000001997:1.0,(ncbi999999852:1.0,(ncbi1000001690:1.0,(ncbi1000001570:1.0,(ncbi1000001483:1.0,(ncbi1000001602:1.0,(ncbi1000001807:1.0,(ncbi1000001089:1.0,(ncbi1000001092:1.0,(ncbi1000001090:1.0,(ncbi1000001590:1.0,(ncbi1000001613:1.0,(ncbi1000001614:1.0,(ncbi1000001600:1.0,(ncbi1000001637:1.0,(ncbi1000001635:1.0,(ncbi1000001601:1.0,(ncbi1000001593:1.0,(ncbi1000001684:1.0,(ncbi1000001661:1.0,(ncbi1000001609:1.0,(ncbi1000001610:1.0,(ncbi1000001626:1.0,(ncbi1000001697:1.0,(ncbi1000001627:1.0,(ncbi1000001625:1.0,(ncbi1000001686:1.0,(ncbi1000001683:1.0,(ncbi1000001687:1.0,(ncbi1000001615:1.0,(ncbi1000001677:1.0,(ncbi1000001620:1.0,(ncbi1000001662:1.0,(ncbi1000001685:1.0,(ncbi1000001678:1.0,(ncbi1000001910:1.0,(ncbi1000001941:1.0,(ncbi1000001103:1.0,(ncbi1000001958:1.0,(ncbi1000001624:1.0,(ncbi1000001629:1.0,(ncbi1000001631:1.0,(ncbi1000001616:1.0,(ncbi1000001630:1.0,(ncbi1000001638:1.0,(ncbi1000001254:1.0,(ncbi1000001128:1.0,(ncbi1000001502:1.0,(ncbi1000001676:1.0,(ncbi1000001830:1.0,(ncbi1000001669:1.0,(ncbi1000001831:1.0,(ncbi1000001840:1.0,(ncbi1000001839:1.0,(ncbi1000001827:1.0,(ncbi1000001828:1.0,(ncbi1000001833:1.0,(ncbi1000001838:1.0,(ncbi1000001832:1.0,(ncbi1000001837:1.0,(ncbi1000001504:1.0,(ncbi1000001579:1.0,(ncbi1000001582:1.0,(ncbi1000001575:1.0,(ncbi1000001406:1.0,(ncbi1000001407:1.0,(ncbi1000001488:1.0,(ncbi1000001425:1.0,(ncbi1000001519:1.0,(ncbi1000001900:1.0,(ncbi1000001947:1.0,(ncbi1000001876:1.0,(ncbi1000001901:1.0,(ncbi1000001930:1.0,(ncbi1000001936:1.0,(ncbi1000001931:1.0,(ncbi1000001932:1.0,(ncbi1000001857:1.0,(ncbi1000001942:1.0,(ncbi1000001952:1.0,(ncbi1000001950:1.0,(ncbi1000001843:1.0,(ncbi1000001983:1.0,(ncbi1000001993:1.0,(ncbi1000001975:1.0,(ncbi1000001954:1.0,(ncbi1000001095:1.0,(ncbi1000001101:1.0,(ncbi1000001583:1.0,(ncbi1000001463:1.0,(ncbi1000001142:1.0,(ncbi1000001313:1.0,(ncbi1000001111:1.0,(ncbi1000001310:1.0,(ncbi1000001462:1.0,(ncbi1000001317:1.0,(ncbi1000001370:1.0,(ncbi1000001478:1.0,(ncbi1000001382:1.0,(ncbi1000001123:1.0,(ncbi1000001499:1.0,(ncbi1000001318:1.0,(ncbi1000001312:1.0,(ncbi1000001440:1.0,(ncbi1000001395:1.0,(ncbi1000001365:1.0,(ncbi1000001311:1.0,(ncbi1000001467:1.0,(ncbi1000001404:1.0,(ncbi1000001316:1.0,(ncbi1000001130:1.0,(ncbi1000001882:1.0,(ncbi1000001972:1.0,(ncbi1000001995:1.0,(ncbi1000001907:1.0,(ncbi1000001859:1.0,(ncbi1000001968:1.0,(ncbi1000001641:1.0,(ncbi1000001369:1.0,(ncbi1000001672:1.0,(ncbi1000001671:1.0,(ncbi1000001937:1.0,(ncbi1000001938:1.0,(ncbi1000001928:1.0,(ncbi1000001701:1.0,(ncbi1000001663:1.0,(ncbi1000001695:1.0,(ncbi1000001658:1.0,(ncbi1000002007:1.0,(ncbi1000000737:1.0,(ncbi1000001708:1.0,(ncbi1000001055:1.0,(ncbi1000001955:1.0,(ncbi1000001710:1.0,(ncbi1000001056:1.0,(ncbi1000001060:1.0,(ncbi1000001262:1.0,(ncbi1000001688:1.0,(ncbi1000001689:1.0,(ncbi1000002020:1.0,(ncbi1000001992:1.0,(ncbi1000001756:1.0,(ncbi1000001824:1.0,(ncbi1000001848:1.0,(ncbi1000001153:1.0,(ncbi1000001976:1.0,(ncbi1000001812:1.0,(ncbi1000001913:1.0,(ncbi1000001945:1.0,(ncbi1000001982:1.0,(ncbi1000001908:1.0,(ncbi1000001219:1.0,(ncbi1000001218:1.0,(ncbi1000001217:1.0,(ncbi1000001196:1.0,(ncbi1000001214:1.0,(ncbi1000001215:1.0,(ncbi1000001216:1.0,(ncbi1000001643:1.0,(ncbi1000001994:1.0,(ncbi1000001639:1.0,(ncbi1000001607:1.0,(ncbi1000001634:1.0,(ncbi1000001636:1.0,(ncbi1000001608:1.0,(ncbi1000001594:1.0,(ncbi1000000833:1.0,(ncbi1000001057:1.0,(ncbi1000001058:1.0,(ncbi1000001888:1.0,(ncbi1000001094:1.0,(ncbi1000001091:1.0,(ncbi1000001569:1.0,(ncbi1000001093:1.0,(ncbi1000001711:1.0,(ncbi1000001712:1.0,(ncbi1000001144:1.0,(ncbi1000001172:1.0,(ncbi1000001159:1.0,(ncbi1000001208:1.0,(ncbi1000001199:1.0,(ncbi1000001131:1.0,(ncbi1000001209:1.0,(ncbi1000001121:1.0,(ncbi1000001160:1.0,(ncbi1000001161:1.0,(ncbi1000001169:1.0,(ncbi1000001145:1.0,(ncbi1000001167:1.0,(ncbi1000001581:1.0,(ncbi1000001474:1.0,(ncbi1000001229:1.0,(ncbi1000001225:1.0,(ncbi1000001211:1.0,(ncbi1000001222:1.0,(ncbi1000001228:1.0,(ncbi1000001230:1.0,(ncbi1000001200:1.0,(ncbi1000001204:1.0,(ncbi1000001152:1.0,(ncbi1000001212:1.0,(ncbi1000001226:1.0,(ncbi1000001487:1.0,(ncbi1000001914:1.0,(ncbi1000001943:1.0,(ncbi1000001576:1.0,(ncbi1000001567:1.0,(ncbi1000001223:1.0,(ncbi1000001227:1.0,(ncbi1000001213:1.0,(ncbi1000001394:1.0,(ncbi1000001178:1.0,(ncbi1000001179:1.0,(ncbi1000001562:1.0,(ncbi1000001566:1.0,(ncbi1000001509:1.0,(ncbi1000001205:1.0,(ncbi1000001515:1.0,(ncbi1000001224:1.0,(ncbi1000001940:1.0,(ncbi1000001911:1.0,(ncbi1000001912:1.0,(ncbi1000001903:1.0,(ncbi1000001951:1.0,(ncbi1000001680:1.0,(ncbi1000001679:1.0,(ncbi1000001919:1.0,(ncbi1000001806:1.0,(ncbi1000001957:1.0,(ncbi1000002002:1.0,(ncbi1000002000:1.0,(ncbi1000002019:1.0,(ncbi1000001939:1.0,(ncbi1000001909:1.0,(ncbi1000001864:1.0,(ncbi1000001660:1.0,(ncbi1000001965:1.0,(ncbi1000001704:1.0,(ncbi1000000736:1.0,(ncbi1000001654:1.0,(ncbi1000001657:1.0,(ncbi1000001694:1.0,(ncbi1000001700:1.0,(ncbi1000001702:1.0,(ncbi1000001699:1.0,(ncbi1000001959:1.0,(ncbi1000001887:1.0,(ncbi1000001885:1.0,(ncbi1000001192:1.0,(ncbi1000000735:1.0,(ncbi1000001080:1.0,(ncbi1000000732:1.0,(ncbi1000001868:1.0,(ncbi1000001884:1.0,(ncbi1000002001:1.0,(ncbi1000001879:1.0,(ncbi1000001754:1.0,(ncbi1000001834:1.0,(ncbi1000001405:1.0,(ncbi1000001841:1.0,(ncbi1000001835:1.0,(ncbi1000001752:1.0,(ncbi1000001761:1.0,(ncbi1000002017:1.0,(ncbi1000001897:1.0,(ncbi1000002008:1.0,(ncbi1000002009:1.0,(ncbi1000000733:1.0,(ncbi1000001902:1.0,(ncbi1000001935:1.0,(ncbi1000001933:1.0,(ncbi1000001934:1.0,(ncbi1000001693:1.0,(ncbi1000001692:1.0,(ncbi1000001670:1.0,(ncbi1000001691:1.0,(ncbi1000001604:1.0,(ncbi1000001420:1.0,(ncbi1000001392:1.0,(ncbi1000001157:1.0,(ncbi1000001173:1.0,(ncbi1000001458:1.0,(ncbi1000001133:1.0,(ncbi1000001132:1.0,(ncbi1000001423:1.0,(ncbi1000001146:1.0,(ncbi1000001435:1.0,(ncbi1000001380:1.0,(ncbi1000001418:1.0,(ncbi1000001511:1.0,(ncbi1000001120:1.0,(ncbi1000001571:1.0,(ncbi1000001867:1.0,(ncbi1000001880:1.0,(ncbi1000001967:1.0,(ncbi1000001987:1.0,(ncbi1000001970:1.0,(ncbi1000001971:1.0,(ncbi1000001813:1.0,(ncbi1000001444:1.0,(ncbi1000001489:1.0,(ncbi1000001115:1.0,(ncbi1000001716:1.0,(ncbi1000001429:1.0,(ncbi1000001471:1.0,(ncbi1000001359:1.0,(ncbi1000001400:1.0,(ncbi1000001433:1.0,(ncbi1000001465:1.0,(ncbi1000001151:1.0,(ncbi1000001386:1.0,(ncbi1000001367:1.0,(ncbi1000001122:1.0,(ncbi1000001551:1.0,(ncbi1000001424:1.0,(ncbi1000001124:1.0,(ncbi1000001117:1.0,(ncbi1000001434:1.0,(ncbi1000001475:1.0,(ncbi1000001564:1.0,(ncbi1000001408:1.0,(ncbi1000001573:1.0,(ncbi1000001753:1.0,(ncbi1000001154:1.0,(ncbi1000001696:1.0,(ncbi1000001854:1.0,(ncbi1000001603:1.0,(ncbi1000001991:1.0,(ncbi1000001501:1.0,(ncbi1000001490:1.0,(ncbi1000001155:1.0,(ncbi1000001655:1.0,(ncbi1000001703:1.0,(ncbi1000001656:1.0,(ncbi1000001391:1.0,(ncbi1000001374:1.0,(ncbi1000001388:1.0,(ncbi1000001946:1.0,(ncbi1000001916:1.0,(ncbi1000001899:1.0,(ncbi1000001563:1.0,(ncbi1000001698:1.0,(ncbi1000001415:1.0,(ncbi1000001491:1.0,(ncbi1000001493:1.0,(ncbi1000001523:1.0,(ncbi1000001468:1.0,(ncbi1000001998:1.0,(ncbi1000001535:1.0,(ncbi1000001112:1.0,(ncbi1000001364:1.0,(ncbi1000001432:1.0,(ncbi1000001539:1.0,(ncbi1000001193:1.0,(ncbi1000001760:1.0,(ncbi1000001883:1.0,(ncbi1000001709:1.0,(ncbi1000001414:1.0,(ncbi1000001360:1.0,(ncbi1000001668:1.0,(ncbi1000001597:1.0,(ncbi1000001618:1.0,(ncbi1000001595:1.0,(ncbi1000001592:1.0,(ncbi1000001623:1.0,(ncbi1000001632:1.0,(ncbi1000001621:1.0,(ncbi1000001481:1.0,(ncbi1000001673:1.0,(ncbi1000001918:1.0,(ncbi1000001898:1.0,(ncbi1000001396:1.0,(ncbi1000001851:1.0,(ncbi1000001495:1.0,(ncbi1000001500:1.0,(ncbi1000001496:1.0,(ncbi1000001792:1.0,(ncbi1000001865:1.0,(ncbi1000001917:1.0,(ncbi1000001681:1.0,(ncbi1000001682:1.0,(ncbi1000001550:1.0,(ncbi1000001653:1.0,(ncbi1000001846:1.0,(ncbi1000001554:1.0,(ncbi1000001517:1.0,(ncbi1000001480:1.0,(ncbi1000001873:1.0,(ncbi1000001986:1.0,(ncbi1000001871:1.0,(ncbi1000001842:1.0,(ncbi1000001860:1.0,(ncbi1000001878:1.0,(ncbi1000001849:1.0,(ncbi1000001759:1.0,(ncbi1000001866:1.0,(ncbi1000001996:1.0,(ncbi1000001904:1.0,(ncbi1000001844:1.0,(ncbi1000001086:1.0):1.0):1.0):1.0):1.0):1.0):1.0):1.0):1.0):1.0):1.0):1.0):1.0):1.0):1.0):1.0):1.0):1.0):1.0):1.0):1.0):1.0):1.0):1.0):1.0):1.0):1.0):1.0):1.0):1.0):1.0):1.0):1.0):1.0):1.0):1.0):1.0):1.0):1.0):1.0):1.0):1.0):1.0):1.0):1.0):1.0):1.0):1.0):1.0):1.0):1.0):1.0):1.0):1.0):1.0):1.0):1.0):1.0):1.0):1.0):1.0):1.0):1.0):1.0):1.0):1.0):1.0):1.0):1.0):1.0):1.0):1.0):1.0):1.0):1.0):1.0):1.0):1.0):1.0):1.0):1.0):1.0):1.0):1.0):1.0):1.0):1.0):1.0):1.0):1.0):1.0):1.0):1.0):1.0):1.0):1.0):1.0):1.0):1.0):1.0):1.0):1.0):1.0):1.0):1.0):1.0):1.0):1.0):1.0):1.0):1.0):1.0):1.0):1.0):1.0):1.0):1.0):1.0):1.0):1.0):1.0):1.0):1.0):1.0):1.0):1.0):1.0):1.0):1.0):1.0):1.0):1.0):1.0):1.0):1.0):1.0):1.0):1.0):1.0):1.0):1.0):1.0):1.0):1.0):1.0):1.0):1.0):1.0):1.0):1.0):1.0):1.0):1.0):1.0):1.0):1.0):1.0):1.0):1.0):1.0):1.0):1.0):1.0):1.0):1.0):1.0):1.0):1.0):1.0):1.0):1.0):1.0):1.0):1.0):1.0):1.0):1.0):1.0):1.0):1.0):1.0):1.0):1.0):1.0):1.0):1.0):1.0):1.0):1.0):1.0):1.0):1.0):1.0):1.0):1.0):1.0):1.0):1.0):1.0):1.0):1.0):1.0):1.0):1.0):1.0):1.0):1.0):1.0):1.0):1.0):1.0):1.0):1.0):1.0):1.0):1.0):1.0):1.0):1.0):1.0):1.0):1.0):1.0):1.0):1.0):1.0):1.0):1.0):1.0):1.0):1.0):1.0):1.0):1.0):1.0):1.0):1.0):1.0):1.0):1.0):1.0):1.0):1.0):1.0):1.0):1.0):1.0):1.0):1.0):1.0):1.0):1.0):1.0):1.0):1.0):1.0):1.0):1.0):1.0):1.0):1.0):1.0):1.0):1.0):1.0):1.0):1.0):1.0):1.0):1.0):1.0):1.0):1.0):1.0):1.0):1.0):1.0):1.0):1.0):1.0):1.0):1.0):1.0):1.0):1.0):1.0):1.0):1.0):1.0):1.0):1.0):1.0):1.0):1.0):1.0):1.0):1.0):1.0):1.0):1.0):1.0):1.0):1.0):1.0):1.0):1.0):1.0):1.0):1.0):1.0):1.0):1.0):1.0):1.0):1.0):1.0):1.0):1.0):1.0):1.0):1.0):1.0):1.0):1.0):1.0):1.0):1.0):1.0):1.0):1.0):1.0):1.0):1.0):1.0):1.0):1.0):1.0):1.0):1.0):1.0):1.0):1.0):1.0):1.0):1.0):1.0):1.0):1.0):1.0):1.0):1.0):1.0):1.0):1.0):1.0):1.0):1.0):1.0):1.0):1.0):1.0):1.0):1.0):1.0):1.0):1.0):1.0):1.0):1.0):1.0):1.0):1.0):1.0):1.0):1.0):1.0):1.0):1.0):1.0):1.0):1.0):1.0):1.0):1.0):1.0):1.0):1.0):1.0):1.0):1.0):1.0):1.0):1.0):1.0):1.0):1.0):1.0):1.0):1.0):1.0):1.0):1.0):1.0):1.0):1.0):1.0):1.0):1.0):1.0):1.0):1.0):1.0):1.0):1.0):1.0):1.0):1.0):1.0):1.0):1.0):1.0):1.0):1.0):1.0):1.0):1.0):1.0):1.0):1.0):1.0):1.0):1.0):1.0):1.0):1.0):1.0):1.0):1.0):1.0):1.0):1.0):1.0):1.0):1.0):1.0):1.0):1.0):1.0):1.0):1.0):1.0):1.0):1.0):1.0):1.0):1.0):1.0):1.0):1.0):1.0):1.0):1.0):1.0):1.0):1.0):1.0):1.0):1.0):1.0):1.0):1.0):1.0):1.0):1.0):1.0):1.0):1.0):1.0):1.0):1.0):1.0):1.0):1.0):1.0):1.0):1.0):1.0):1.0):1.0):1.0):1.0):1.0):1.0):1.0):1.0):1.0):1.0):1.0):1.0):1.0):1.0):1.0):1.0):1.0):1.0):1.0):1.0):1.0):1.0):1.0):1.0):1.0):1.0):1.0):1.0):1.0):1.0):1.0):1.0):1.0):1.0):1.0):1.0):1.0):1.0):1.0):1.0):1.0):1.0):1.0):1.0):1.0):1.0):1.0):1.0):1.0):1.0):1.0):1.0):1.0):1.0):1.0):1.0):1.0):1.0):1.0):1.0):1.0):1.0):1.0):1.0):1.0):1.0):1.0):1.0):1.0):1.0):1.0):1.0):1.0):1.0):1.0):1.0):1.0):1.0):1.0):1.0):1.0):1.0):1.0):1.0):1.0):1.0):1.0):1.0):1.0):1.0):1.0):1.0):1.0):1.0):1.0):1.0):1.0):1.0):1.0):1.0):1.0):1.0):1.0):1.0):1.0):1.0):1.0):1.0):1.0):1.0):1.0):1.0):1.0):1.0):1.0):1.0):1.0):1.0):1.0):1.0):1.0):1.0):1.0):1.0):1.0):1.0):1.0):1.0):1.0):1.0):1.0):1.0):1.0):1.0):1.0):1.0):1.0):1.0):1.0):1.0):1.0):1.0):1.0):1.0):1.0):1.0):1.0):1.0):1.0):1.0):1.0):1.0):1.0):1.0):1.0):1.0):1.0):1.0):1.0):1.0):1.0):1.0):1.0):1.0):1.0):1.0):1.0):1.0):1.0):1.0):1.0):1.0):1.0):1.0):1.0):1.0):1.0):1.0):1.0):1.0):1.0):1.0):1.0):1.0):1.0):1.0):1.0):1.0):1.0):1.0):1.0):1.0):1.0):1.0):1.0):1.0):1.0):1.0):1.0):1.0):1.0):1.0):1.0):1.0):1.0):1.0):1.0):1.0):1.0):1.0):1.0):1.0):1.0):1.0):1.0):1.0):1.0):1.0):1.0):1.0):1.0):1.0):1.0):1.0):1.0):1.0):1.0):1.0):1.0):1.0):1.0):1.0):1.0):1.0):1.0):1.0):1.0):1.0):1.0):1.0):1.0):1.0):1.0):1.0):1.0):1.0):1.0):1.0):1.0):1.0):1.0):1.0):1.0):1.0):1.0):1.0):1.0):1.0):1.0):1.0):1.0):1.0):1.0):1.0):1.0):1.0):1.0):1.0):1.0):1.0):1.0):1.0):1.0):1.0):1.0):1.0):1.0):1.0):1.0):1.0):1.0):1.0):1.0):1.0):1.0):1.0):1.0):1.0):1.0):1.0):1.0):1.0):1.0):1.0):1.0):1.0):1.0):1.0):1.0):1.0):1.0):1.0):1.0):1.0):1.0):1.0):1.0):1.0):1.0):1.0):1.0):1.0):1.0):1.0):1.0):1.0):1.0):1.0):1.0):1.0):1.0):1.0):1.0):1.0):1.0):1.0):1.0):1.0):1.0):1.0):1.0):1.0):1.0):1.0):1.0):1.0):1.0):1.0):1.0):1.0):1.0):1.0):1.0):1.0):1.0):1.0):1.0):1.0):1.0):1.0):1.0):1.0):1.0):1.0):1.0):1.0):1.0):1.0):1.0):1.0):1.0):1.0):1.0):1.0):1.0):1.0):1.0):1.0):1.0):1.0):1.0):1.0):1.0):1.0):1.0):1.0):1.0):1.0):1.0):1.0):1.0):1.0):1.0):1.0):1.0):1.0):1.0):1.0):1.0):1.0):1.0):1.0):1.0):1.0):1.0):1.0):1.0);
