# Supplementary material for: Feature architecture aware phylogenetic profiling indicates a functional diversification of type IVa pili in the nosocomial pathogen Acinetobacter baumannii
Source: PLoS Genet. 2023 Jul 27;19(7):e1010646. doi: 10.1371/journal.pgen.1010646 (PMC10374093; doi:10.1371/journal.pgen.1010646)
Supplement: S1 Data — The corresponding data files are available online via figshare: https://figshare.com/articles/dataset/_/21964535 and can be viewed with PhyloProfile [99]. (ZIP) [file pgen.1010646.s021.zip › S1_Data/taxonomy_data/idList.txt]

Streptomyces coelicolor A3(2)#name	100226#strain	1902#species	1477431#speciesgroup	1883#genus	2062#family	85011#order	1760#class	201174#phylum	1783272#norank_1783272	2#superkingdom	131567#norank_131567	1#norank_1	NA	NA	NA	NA	NA	NA	NA	NA	NA	NA	NA	NA	NA	NA	NA	NA	NA	NA	NA	NA	NA	NA	NA	NA	NA	NA	NA	NA
Mus musculus#name	10090#species	862507#subgenus	10088#genus	39107#subfamily	10066#family	337687#norank_337687	1963758#suborder	9989#order	314147#norank_314147	314146#superorder	1437010#norank_1437010	9347#norank_9347	32525#norank_32525	40674#class	32524#norank_32524	32523#norank_32523	1338369#norank_1338369	8287#superclass	117571#norank_117571	117570#norank_117570	7776#norank_7776	7742#norank_7742	89593#subphylum	7711#phylum	33511#norank_33511	33213#norank_33213	6072#norank_6072	33208#kingdom	999999001#norank_999999001	999999002#norank_999999002	999999003#norank_999999003	999999004#norank_999999004	33154#norank_33154	2759#superkingdom	131567#norank_131567	1#norank_1	NA	NA	NA	NA
Rattus norvegicus#name	10116#species	10114#genus	39107#subfamily	10066#family	337687#norank_337687	1963758#suborder	9989#order	314147#norank_314147	314146#superorder	1437010#norank_1437010	9347#norank_9347	32525#norank_32525	40674#class	32524#norank_32524	32523#norank_32523	1338369#norank_1338369	8287#superclass	117571#norank_117571	117570#norank_117570	7776#norank_7776	7742#norank_7742	89593#subphylum	7711#phylum	33511#norank_33511	33213#norank_33213	6072#norank_6072	33208#kingdom	999999001#norank_999999001	999999002#norank_999999002	999999003#norank_999999003	999999004#norank_999999004	33154#norank_33154	2759#superkingdom	131567#norank_131567	1#norank_1	NA	NA	NA	NA	NA
Synechocystis sp. PCC 6803 substr. Kazusa#name	1111708#strain_1111708	1148#species	2640012#norank_2640012	1142#genus	1890428#family	1890424#order	1117#phylum	1798711#norank_1798711	1783272#norank_1783272	2#superkingdom	131567#norank_131567	1#norank_1	NA	NA	NA	NA	NA	NA	NA	NA	NA	NA	NA	NA	NA	NA	NA	NA	NA	NA	NA	NA	NA	NA	NA	NA	NA	NA	NA	NA
Neisseria meningitidis MC58#name	122586#strain	491#serogroup	487#species	482#genus	481#family	206351#order	28216#class	1224#phylum	2#superkingdom	131567#norank_131567	1#norank_1	NA	NA	NA	NA	NA	NA	NA	NA	NA	NA	NA	NA	NA	NA	NA	NA	NA	NA	NA	NA	NA	NA	NA	NA	NA	NA	NA	NA	NA
Ladona fulva#name	123851#species	70376#genus	6964#family	70899#superfamily	6962#infraorder	2510002#suborder	6961#order	33339#infraclass	7496#subclass	85512#norank_85512	50557#class	6960#subphylum	197562#norank_197562	197563#norank_197563	6656#phylum	88770#norank_88770	1206794#norank_1206794	33317#norank_33317	33213#norank_33213	6072#norank_6072	33208#kingdom	999999001#norank_999999001	999999002#norank_999999002	999999003#norank_999999003	999999004#norank_999999004	33154#norank_33154	2759#superkingdom	131567#norank_131567	1#norank_1	NA	NA	NA	NA	NA	NA	NA	NA	NA	NA	NA
Zootermopsis nevadensis#name	136037#species	7502#genus	127821#tribe	127820#subfamily	7501#family	1912919#norank_1912919	1049657#superfamily	85823#order	6970#norank_6970	33341#cohort	33340#infraclass	7496#subclass	85512#norank_85512	50557#class	6960#subphylum	197562#norank_197562	197563#norank_197563	6656#phylum	88770#norank_88770	1206794#norank_1206794	33317#norank_33317	33213#norank_33213	6072#norank_6072	33208#kingdom	999999001#norank_999999001	999999002#norank_999999002	999999003#norank_999999003	999999004#norank_999999004	33154#norank_33154	2759#superkingdom	131567#norank_131567	1#norank_1	NA	NA	NA	NA	NA	NA	NA	NA
Monodelphis domestica#name	13616#species	13615#genus	126287#subfamily	9265#family	38605#order	9263#norank_9263	32525#norank_32525	40674#class	32524#norank_32524	32523#norank_32523	1338369#norank_1338369	8287#superclass	117571#norank_117571	117570#norank_117570	7776#norank_7776	7742#norank_7742	89593#subphylum	7711#phylum	33511#norank_33511	33213#norank_33213	6072#norank_6072	33208#kingdom	999999001#norank_999999001	999999002#norank_999999002	999999003#norank_999999003	999999004#norank_999999004	33154#norank_33154	2759#superkingdom	131567#norank_131567	1#norank_1	NA	NA	NA	NA	NA	NA	NA	NA	NA	NA
Phytophthora ramorum#name	164328#species	4783#genus	4777#family	4776#order	4762#phylum	33634#norank_33634	2698737#norank_2698737	2759#superkingdom	131567#norank_131567	1#norank_1	NA	NA	NA	NA	NA	NA	NA	NA	NA	NA	NA	NA	NA	NA	NA	NA	NA	NA	NA	NA	NA	NA	NA	NA	NA	NA	NA	NA	NA	NA
Candidatus Heimdallarchaeota archaeon LC_3#name	1841598#species	1936272#phylum	1935183#norank_1935183	2157#superkingdom	131567#norank_131567	1#norank_1	NA	NA	NA	NA	NA	NA	NA	NA	NA	NA	NA	NA	NA	NA	NA	NA	NA	NA	NA	NA	NA	NA	NA	NA	NA	NA	NA	NA	NA	NA	NA	NA	NA	NA
Giardia lamblia ATCC 50803#name	184922#strain	5741#species	5740#genus	68459#subfamily	5739#family	5738#order	207245#phylum	2611341#norank_2611341	2759#superkingdom	131567#norank_131567	1#norank_1	NA	NA	NA	NA	NA	NA	NA	NA	NA	NA	NA	NA	NA	NA	NA	NA	NA	NA	NA	NA	NA	NA	NA	NA	NA	NA	NA	NA	NA
Methanosarcina acetivorans C2A#name	188937#strain	2214#species	2207#genus	2206#family	94695#order	224756#class	2290931#norank_2290931	28890#phylum	2157#superkingdom	131567#norank_131567	1#norank_1	NA	NA	NA	NA	NA	NA	NA	NA	NA	NA	NA	NA	NA	NA	NA	NA	NA	NA	NA	NA	NA	NA	NA	NA	NA	NA	NA	NA	NA
Leptospira interrogans serovar Lai str. 56601#name	189518#strain	57678#norank_57678	173#species	171#genus	170#family	1643688#order	203692#class	203691#phylum	2#superkingdom	131567#norank_131567	1#norank_1	NA	NA	NA	NA	NA	NA	NA	NA	NA	NA	NA	NA	NA	NA	NA	NA	NA	NA	NA	NA	NA	NA	NA	NA	NA	NA	NA	NA	NA
Fusobacterium nucleatum subsp. nucleatum ATCC 25586#name	190304#strain	76856#subspecies	851#species	848#genus	203492#family	203491#order	203490#class	32066#phylum	2#superkingdom	131567#norank_131567	1#norank_1	NA	NA	NA	NA	NA	NA	NA	NA	NA	NA	NA	NA	NA	NA	NA	NA	NA	NA	NA	NA	NA	NA	NA	NA	NA	NA	NA	NA	NA
Pseudomonas aeruginosa PAO1#name	208964#strain	287#species	136841#speciesgroup	286#genus	135621#family	72274#order	1236#class	1224#phylum	2#superkingdom	131567#norank_131567	1#norank_1	NA	NA	NA	NA	NA	NA	NA	NA	NA	NA	NA	NA	NA	NA	NA	NA	NA	NA	NA	NA	NA	NA	NA	NA	NA	NA	NA	NA	NA
Cryptococcus neoformans var. neoformans JEC21#name	214684#strain	40410#varietas	5207#species	1897064#speciesgroup	5206#genus	1884633#family	5234#order	155616#class	5302#subphylum	5204#phylum	451864#subkingdom	4751#kingdom	999999005#norank_999999005	33154#norank_33154	2759#superkingdom	131567#norank_131567	1#norank_1	NA	NA	NA	NA	NA	NA	NA	NA	NA	NA	NA	NA	NA	NA	NA	NA	NA	NA	NA	NA	NA	NA	NA
Agrilus planipennis#name	224129#species	195164#genus	261156#subfamily	50527#family	71192#superfamily	41087#infraorder	41084#suborder	7041#order	33392#cohort	33340#infraclass	7496#subclass	85512#norank_85512	50557#class	6960#subphylum	197562#norank_197562	197563#norank_197563	6656#phylum	88770#norank_88770	1206794#norank_1206794	33317#norank_33317	33213#norank_33213	6072#norank_6072	33208#kingdom	999999001#norank_999999001	999999002#norank_999999002	999999003#norank_999999003	999999004#norank_999999004	33154#norank_33154	2759#superkingdom	131567#norank_131567	1#norank_1	NA	NA	NA	NA	NA	NA	NA	NA	NA
Bacillus subtilis subsp. subtilis str. 168#name	224308#strain	135461#subspecies	1423#species	653685#speciesgroup	1386#genus	186817#family	1385#order	91061#class	1239#phylum	1783272#norank_1783272	2#superkingdom	131567#norank_131567	1#norank_1	NA	NA	NA	NA	NA	NA	NA	NA	NA	NA	NA	NA	NA	NA	NA	NA	NA	NA	NA	NA	NA	NA	NA	NA	NA	NA	NA
Aquifex aeolicus VF5#name	224324#strain	63363#species	2713#genus	64898#family	32069#order	187857#class	200783#phylum	2#superkingdom	131567#norank_131567	1#norank_1	NA	NA	NA	NA	NA	NA	NA	NA	NA	NA	NA	NA	NA	NA	NA	NA	NA	NA	NA	NA	NA	NA	NA	NA	NA	NA	NA	NA	NA	NA
Bradyrhizobium diazoefficiens USDA 110#name	224911#strain	1355477#species	374#genus	41294#family	356#order	28211#class	1224#phylum	2#superkingdom	131567#norank_131567	1#norank_1	NA	NA	NA	NA	NA	NA	NA	NA	NA	NA	NA	NA	NA	NA	NA	NA	NA	NA	NA	NA	NA	NA	NA	NA	NA	NA	NA	NA	NA	NA
Bacteroides thetaiotaomicron VPI-5482#name	226186#strain	818#species	816#genus	815#family	171549#order	200643#class	976#phylum	68336#norank_68336	1783270#norank_1783270	2#superkingdom	131567#norank_131567	1#norank_1	NA	NA	NA	NA	NA	NA	NA	NA	NA	NA	NA	NA	NA	NA	NA	NA	NA	NA	NA	NA	NA	NA	NA	NA	NA	NA	NA	NA
Candida albicans SC5314#name	237561#strain	5476#species	1535326#genus	1535325#norank_1535325	766764#family	4892#order	4891#class	147537#subphylum	716545#norank_716545	4890#phylum	451864#subkingdom	4751#kingdom	999999005#norank_999999005	33154#norank_33154	2759#superkingdom	131567#norank_131567	1#norank_1	NA	NA	NA	NA	NA	NA	NA	NA	NA	NA	NA	NA	NA	NA	NA	NA	NA	NA	NA	NA	NA	NA	NA
Ustilago maydis 521#name	237631#strain	5270#species	5269#genus	5268#family	5267#order	5257#class	452284#subphylum	5204#phylum	451864#subkingdom	4751#kingdom	999999005#norank_999999005	33154#norank_33154	2759#superkingdom	131567#norank_131567	1#norank_1	NA	NA	NA	NA	NA	NA	NA	NA	NA	NA	NA	NA	NA	NA	NA	NA	NA	NA	NA	NA	NA	NA	NA	NA	NA
Rhodopirellula baltica SH 1#name	243090#strain	265606#species	265488#genus	2691357#family	2691354#order	203683#class	203682#phylum	1783257#norank_1783257	2#superkingdom	131567#norank_131567	1#norank_1	NA	NA	NA	NA	NA	NA	NA	NA	NA	NA	NA	NA	NA	NA	NA	NA	NA	NA	NA	NA	NA	NA	NA	NA	NA	NA	NA	NA	NA
Deinococcus radiodurans R1#name	243230#strain	1299#species	1298#genus	183710#family	118964#order	188787#class	1297#phylum	1783272#norank_1783272	2#superkingdom	131567#norank_131567	1#norank_1	NA	NA	NA	NA	NA	NA	NA	NA	NA	NA	NA	NA	NA	NA	NA	NA	NA	NA	NA	NA	NA	NA	NA	NA	NA	NA	NA	NA	NA
Geobacter sulfurreducens PCA#name	243231#strain	35554#species	28231#genus	213422#family	69541#order	28221#class	68525#subphylum	1224#phylum	2#superkingdom	131567#norank_131567	1#norank_1	NA	NA	NA	NA	NA	NA	NA	NA	NA	NA	NA	NA	NA	NA	NA	NA	NA	NA	NA	NA	NA	NA	NA	NA	NA	NA	NA	NA	NA
Methanocaldococcus jannaschii DSM 2661#name	243232#strain	2190#species	196118#genus	196117#family	2182#order	183939#class	2283794#norank_2283794	28890#phylum	2157#superkingdom	131567#norank_131567	1#norank_1	NA	NA	NA	NA	NA	NA	NA	NA	NA	NA	NA	NA	NA	NA	NA	NA	NA	NA	NA	NA	NA	NA	NA	NA	NA	NA	NA	NA	NA
Mycoplasma genitalium G37#name	243273#strain	2097#species	2093#genus	2092#family	2085#order	31969#class	544448#phylum	1783272#norank_1783272	2#superkingdom	131567#norank_131567	1#norank_1	NA	NA	NA	NA	NA	NA	NA	NA	NA	NA	NA	NA	NA	NA	NA	NA	NA	NA	NA	NA	NA	NA	NA	NA	NA	NA	NA	NA	NA
Thermotoga maritima MSB8#name	243274#strain	2336#species	2335#genus	188709#family	2419#order	188708#class	200918#phylum	2#superkingdom	131567#norank_131567	1#norank_1	NA	NA	NA	NA	NA	NA	NA	NA	NA	NA	NA	NA	NA	NA	NA	NA	NA	NA	NA	NA	NA	NA	NA	NA	NA	NA	NA	NA	NA	NA
Gloeobacter violaceus PCC 7421#name	251221#strain	33072#species	33071#genus	1890422#family	307595#order	307596#class	1117#phylum	1798711#norank_1798711	1783272#norank_1783272	2#superkingdom	131567#norank_131567	1#norank_1	NA	NA	NA	NA	NA	NA	NA	NA	NA	NA	NA	NA	NA	NA	NA	NA	NA	NA	NA	NA	NA	NA	NA	NA	NA	NA	NA	NA
Chlamydia trachomatis D/UW-3/CX#name	272561#strain	813#species	810#genus	1113537#norank_1113537	809#family	51291#order	204429#class	204428#phylum	1783257#norank_1783257	2#superkingdom	131567#norank_131567	1#norank_1	NA	NA	NA	NA	NA	NA	NA	NA	NA	NA	NA	NA	NA	NA	NA	NA	NA	NA	NA	NA	NA	NA	NA	NA	NA	NA	NA	NA
Naumovozyma castellii#name	27288#species	278028#genus	4893#family	4892#order	4891#class	147537#subphylum	716545#norank_716545	4890#phylum	451864#subkingdom	4751#kingdom	999999005#norank_999999005	33154#norank_33154	2759#superkingdom	131567#norank_131567	1#norank_1	NA	NA	NA	NA	NA	NA	NA	NA	NA	NA	NA	NA	NA	NA	NA	NA	NA	NA	NA	NA	NA	NA	NA	NA	NA
Saccharolobus solfataricus P2#name	273057#strain	2287#species	2100760#genus	118883#family	2281#order	183924#class	28889#phylum	1783275#norank_1783275	2157#superkingdom	131567#norank_131567	1#norank_1	NA	NA	NA	NA	NA	NA	NA	NA	NA	NA	NA	NA	NA	NA	NA	NA	NA	NA	NA	NA	NA	NA	NA	NA	NA	NA	NA	NA	NA
Yarrowia lipolytica CLIB122#name	284591#strain	4952#species	4951#genus	34353#family	4892#order	4891#class	147537#subphylum	716545#norank_716545	4890#phylum	451864#subkingdom	4751#kingdom	999999005#norank_999999005	33154#norank_33154	2759#superkingdom	131567#norank_131567	1#norank_1	NA	NA	NA	NA	NA	NA	NA	NA	NA	NA	NA	NA	NA	NA	NA	NA	NA	NA	NA	NA	NA	NA	NA	NA
Schizosaccharomyces pombe 972h-#name	284812#strain	4896#species	4895#genus	4894#family	34346#order	147554#class	451866#subphylum	4890#phylum	451864#subkingdom	4751#kingdom	999999005#norank_999999005	33154#norank_33154	2759#superkingdom	131567#norank_131567	1#norank_1	NA	NA	NA	NA	NA	NA	NA	NA	NA	NA	NA	NA	NA	NA	NA	NA	NA	NA	NA	NA	NA	NA	NA	NA	NA
Halyomorpha halys#name	286706#species	286705#genus	286710#subfamily	160513#family	33358#superfamily	33357#infraorder	33351#norank_33351	33349#norank_33349	33347#norank_33347	33345#suborder	33343#norank_33343	7524#order	33342#cohort	33340#infraclass	7496#subclass	85512#norank_85512	50557#class	6960#subphylum	197562#norank_197562	197563#norank_197563	6656#phylum	88770#norank_88770	1206794#norank_1206794	33317#norank_33317	33213#norank_33213	6072#norank_6072	33208#kingdom	999999001#norank_999999001	999999002#norank_999999002	999999003#norank_999999003	999999004#norank_999999004	33154#norank_33154	2759#superkingdom	131567#norank_131567	1#norank_1	NA	NA	NA	NA	NA
Thermodesulfovibrio yellowstonii DSM 11347#name	289376#strain	28262#species	28261#genus	2811504#family	2811503#order	2811502#class	40117#phylum	2#superkingdom	131567#norank_131567	1#norank_1	NA	NA	NA	NA	NA	NA	NA	NA	NA	NA	NA	NA	NA	NA	NA	NA	NA	NA	NA	NA	NA	NA	NA	NA	NA	NA	NA	NA	NA	NA
Chlamydomonas reinhardtii#name	3055#species	3052#genus	3051#family	3042#order	2812636#norank_2812636	3166#class	2692248#norank_2692248	3041#phylum	33090#kingdom	2759#superkingdom	131567#norank_131567	1#norank_1	NA	NA	NA	NA	NA	NA	NA	NA	NA	NA	NA	NA	NA	NA	NA	NA	NA	NA	NA	NA	NA	NA	NA	NA	NA	NA	NA	NA
Polypedilum vanderplanki#name	319348#species	2056899#subgenus	54968#genus	72530#tribe	54970#subfamily	7149#family	41828#superfamily	43786#infraorder	7148#suborder	7147#order	33392#cohort	33340#infraclass	7496#subclass	85512#norank_85512	50557#class	6960#subphylum	197562#norank_197562	197563#norank_197563	6656#phylum	88770#norank_88770	1206794#norank_1206794	33317#norank_33317	33213#norank_33213	6072#norank_6072	33208#kingdom	999999001#norank_999999001	999999002#norank_999999002	999999003#norank_999999003	999999004#norank_999999004	33154#norank_33154	2759#superkingdom	131567#norank_131567	1#norank_1	NA	NA	NA	NA	NA	NA	NA
Parastagonospora nodorum SN15#name	321614#strain	13684#species	1351751#genus	5020#family	715340#suborder	92860#order	451868#subclass	147541#class	715962#norank_715962	716546#norank_716546	147538#subphylum	716545#norank_716545	4890#phylum	451864#subkingdom	4751#kingdom	999999005#norank_999999005	33154#norank_33154	2759#superkingdom	131567#norank_131567	1#norank_1	NA	NA	NA	NA	NA	NA	NA	NA	NA	NA	NA	NA	NA	NA	NA	NA	NA	NA	NA	NA
Physcomitrium patens#name	3218#species	37414#genus	3216#family	3215#order	114656#subclass	3214#class	404260#norank_404260	3208#norank_3208	3193#norank_3193	131221#subphylum	35493#phylum	33090#kingdom	2759#superkingdom	131567#norank_131567	1#norank_1	NA	NA	NA	NA	NA	NA	NA	NA	NA	NA	NA	NA	NA	NA	NA	NA	NA	NA	NA	NA	NA	NA	NA	NA	NA
Chloroflexus aurantiacus J-10-fl#name	324602#strain	1108#species	1107#genus	1106#family	1508594#suborder	32064#order	32061#class	200795#phylum	1783272#norank_1783272	2#superkingdom	131567#norank_131567	1#norank_1	NA	NA	NA	NA	NA	NA	NA	NA	NA	NA	NA	NA	NA	NA	NA	NA	NA	NA	NA	NA	NA	NA	NA	NA	NA	NA	NA	NA
Aspergillus fumigatus Af293#name	330879#strain	746128#species	2720872#subgenus	5052#genus	1131492#family	5042#order	451871#subclass	147545#class	716546#norank_716546	147538#subphylum	716545#norank_716545	4890#phylum	451864#subkingdom	4751#kingdom	999999005#norank_999999005	33154#norank_33154	2759#superkingdom	131567#norank_131567	1#norank_1	NA	NA	NA	NA	NA	NA	NA	NA	NA	NA	NA	NA	NA	NA	NA	NA	NA	NA	NA	NA	NA
Heliconius melpomene#name	34740#species	33416#genus	127322#tribe	40037#subfamily	33415#family	37572#superfamily	104431#norank_104431	37567#norank_37567	41197#parvorder	41196#infraorder	41191#suborder	7088#order	85604#superorder	33392#cohort	33340#infraclass	7496#subclass	85512#norank_85512	50557#class	6960#subphylum	197562#norank_197562	197563#norank_197563	6656#phylum	88770#norank_88770	1206794#norank_1206794	33317#norank_33317	33213#norank_33213	6072#norank_6072	33208#kingdom	999999001#norank_999999001	999999002#norank_999999002	999999003#norank_999999003	999999004#norank_999999004	33154#norank_33154	2759#superkingdom	131567#norank_131567	1#norank_1	NA	NA	NA	NA
Thalassiosira pseudonana#name	35128#species	35127#genus	29202#family	33847#order	33846#subclass	33836#class	2836#phylum	2696291#norank_2696291	33634#norank_33634	2698737#norank_2698737	2759#superkingdom	131567#norank_131567	1#norank_1	NA	NA	NA	NA	NA	NA	NA	NA	NA	NA	NA	NA	NA	NA	NA	NA	NA	NA	NA	NA	NA	NA	NA	NA	NA	NA	NA
Daphnia magna#name	35525#species	6668#genus	77658#family	116561#infraorder	6665#suborder	84337#order	116557#subclass	6658#class	6657#subphylum	197562#norank_197562	197563#norank_197563	6656#phylum	88770#norank_88770	1206794#norank_1206794	33317#norank_33317	33213#norank_33213	6072#norank_6072	33208#kingdom	999999001#norank_999999001	999999002#norank_999999002	999999003#norank_999999003	999999004#norank_999999004	33154#norank_33154	2759#superkingdom	131567#norank_131567	1#norank_1	NA	NA	NA	NA	NA	NA	NA	NA	NA	NA	NA	NA	NA	NA
Vanderwaltozyma polyspora#name	36033#species	374469#genus	4893#family	4892#order	4891#class	147537#subphylum	716545#norank_716545	4890#phylum	451864#subkingdom	4751#kingdom	999999005#norank_999999005	33154#norank_33154	2759#superkingdom	131567#norank_131567	1#norank_1	NA	NA	NA	NA	NA	NA	NA	NA	NA	NA	NA	NA	NA	NA	NA	NA	NA	NA	NA	NA	NA	NA	NA	NA	NA
Plasmodium falciparum 3D7#name	36329#isolate	5833#species	418107#subgenus	5820#genus	1639119#family	5819#order	422676#class	5794#phylum	33630#norank_33630	2698737#norank_2698737	2759#superkingdom	131567#norank_131567	1#norank_1	NA	NA	NA	NA	NA	NA	NA	NA	NA	NA	NA	NA	NA	NA	NA	NA	NA	NA	NA	NA	NA	NA	NA	NA	NA	NA	NA
Neurospora crassa OR74A#name	367110#strain	5141#species	5140#genus	5148#family	5139#order	222544#subclass	147550#class	715989#norank_715989	716546#norank_716546	147538#subphylum	716545#norank_716545	4890#phylum	451864#subkingdom	4751#kingdom	999999005#norank_999999005	33154#norank_33154	2759#superkingdom	131567#norank_131567	1#norank_1	NA	NA	NA	NA	NA	NA	NA	NA	NA	NA	NA	NA	NA	NA	NA	NA	NA	NA	NA	NA	NA
Arabidopsis thaliana#name	3702#species	3701#genus	980083#tribe	3700#family	3699#order	91836#norank_91836	71275#norank_71275	1437201#norank_1437201	91827#norank_91827	71240#norank_71240	1437183#norank_1437183	3398#class	58024#norank_58024	78536#norank_78536	58023#norank_58023	3193#norank_3193	131221#subphylum	35493#phylum	33090#kingdom	2759#superkingdom	131567#norank_131567	1#norank_1	NA	NA	NA	NA	NA	NA	NA	NA	NA	NA	NA	NA	NA	NA	NA	NA	NA	NA
Candidatus Korarchaeum cryptofilum OPF8#name	374847#strain	498846#species	498845#genus	51967#phylum	1783275#norank_1783275	2157#superkingdom	131567#norank_131567	1#norank_1	NA	NA	NA	NA	NA	NA	NA	NA	NA	NA	NA	NA	NA	NA	NA	NA	NA	NA	NA	NA	NA	NA	NA	NA	NA	NA	NA	NA	NA	NA	NA	NA
Oryza sativa Japonica Group#name	39947#strain_39947	4530#species	4527#genus	1648021#subtribe	147380#tribe	147367#subfamily	359160#norank_359160	4479#family	38820#order	4734#norank_4734	1437197#subclass	4447#norank_4447	1437183#norank_1437183	3398#class	58024#norank_58024	78536#norank_78536	58023#norank_58023	3193#norank_3193	131221#subphylum	35493#phylum	33090#kingdom	2759#superkingdom	131567#norank_131567	1#norank_1	NA	NA	NA	NA	NA	NA	NA	NA	NA	NA	NA	NA	NA	NA	NA	NA
Stegodyphus mimosarum#name	407821#species	175340#genus	175333#family	175332#superfamily	74971#norank_74971	6905#suborder	6893#order	6854#class	6843#subphylum	6656#phylum	88770#norank_88770	1206794#norank_1206794	33317#norank_33317	33213#norank_33213	6072#norank_6072	33208#kingdom	999999001#norank_999999001	999999002#norank_999999002	999999003#norank_999999003	999999004#norank_999999004	33154#norank_33154	2759#superkingdom	131567#norank_131567	1#norank_1	NA	NA	NA	NA	NA	NA	NA	NA	NA	NA	NA	NA	NA	NA	NA	NA
Puccinia graminis f. sp. tritici CRL 75-36-700-3#name	418459#strain	56615#formaspecialis	5297#species	5296#genus	5262#family	5258#order	162484#class	29000#subphylum	5204#phylum	451864#subkingdom	4751#kingdom	999999005#norank_999999005	33154#norank_33154	2759#superkingdom	131567#norank_131567	1#norank_1	NA	NA	NA	NA	NA	NA	NA	NA	NA	NA	NA	NA	NA	NA	NA	NA	NA	NA	NA	NA	NA	NA	NA	NA
Nitrosopumilus maritimus SCM1#name	436308#strain	338192#species	338191#genus	338190#family	31932#order	651137#phylum	1783275#norank_1783275	2157#superkingdom	131567#norank_131567	1#norank_1	NA	NA	NA	NA	NA	NA	NA	NA	NA	NA	NA	NA	NA	NA	NA	NA	NA	NA	NA	NA	NA	NA	NA	NA	NA	NA	NA	NA	NA	NA
Dictyostelium discoideum#name	44689#species	5782#genus	2058185#family	2058949#order	33083#norank_33083	142796#class	2605435#phylum	554915#norank_554915	2759#superkingdom	131567#norank_131567	1#norank_1	NA	NA	NA	NA	NA	NA	NA	NA	NA	NA	NA	NA	NA	NA	NA	NA	NA	NA	NA	NA	NA	NA	NA	NA	NA	NA	NA	NA	NA
Nematostella vectensis#name	45351#species	45350#genus	45349#family	6103#order	6102#subclass	6101#class	6073#phylum	6072#norank_6072	33208#kingdom	999999001#norank_999999001	999999002#norank_999999002	999999003#norank_999999003	999999004#norank_999999004	33154#norank_33154	2759#superkingdom	131567#norank_131567	1#norank_1	NA	NA	NA	NA	NA	NA	NA	NA	NA	NA	NA	NA	NA	NA	NA	NA	NA	NA	NA	NA	NA	NA	NA
Zea mays#name	4577#species	4575#genus	1648029#subtribe	147429#tribe	1648033#norank_1648033	147369#subfamily	147370#norank_147370	4479#family	38820#order	4734#norank_4734	1437197#subclass	4447#norank_4447	1437183#norank_1437183	3398#class	58024#norank_58024	78536#norank_78536	58023#norank_58023	3193#norank_3193	131221#subphylum	35493#phylum	33090#kingdom	2759#superkingdom	131567#norank_131567	1#norank_1	NA	NA	NA	NA	NA	NA	NA	NA	NA	NA	NA	NA	NA	NA	NA	NA
Lachancea waltii#name	4914#species	300275#genus	4893#family	4892#order	4891#class	147537#subphylum	716545#norank_716545	4890#phylum	451864#subkingdom	4751#kingdom	999999005#norank_999999005	33154#norank_33154	2759#superkingdom	131567#norank_131567	1#norank_1	NA	NA	NA	NA	NA	NA	NA	NA	NA	NA	NA	NA	NA	NA	NA	NA	NA	NA	NA	NA	NA	NA	NA	NA	NA
Saccharomyces cerevisiae#name	4932#species	4930#genus	4893#family	4892#order	4891#class	147537#subphylum	716545#norank_716545	4890#phylum	451864#subkingdom	4751#kingdom	999999005#norank_999999005	33154#norank_33154	2759#superkingdom	131567#norank_131567	1#norank_1	NA	NA	NA	NA	NA	NA	NA	NA	NA	NA	NA	NA	NA	NA	NA	NA	NA	NA	NA	NA	NA	NA	NA	NA	NA
Zygosaccharomyces rouxii#name	4956#species	4953#genus	4893#family	4892#order	4891#class	147537#subphylum	716545#norank_716545	4890#phylum	451864#subkingdom	4751#kingdom	999999005#norank_999999005	33154#norank_33154	2759#superkingdom	131567#norank_131567	1#norank_1	NA	NA	NA	NA	NA	NA	NA	NA	NA	NA	NA	NA	NA	NA	NA	NA	NA	NA	NA	NA	NA	NA	NA	NA	NA
Dictyoglomus turgidum DSM 6724#name	515635#strain	513050#species	13#genus	203488#family	203487#order	203486#class	68297#phylum	2#superkingdom	131567#norank_131567	1#norank_1	NA	NA	NA	NA	NA	NA	NA	NA	NA	NA	NA	NA	NA	NA	NA	NA	NA	NA	NA	NA	NA	NA	NA	NA	NA	NA	NA	NA	NA	NA
[Candida] glabrata#name	5478#species	600669#norank_600669	374468#genus	4893#family	4892#order	4891#class	147537#subphylum	716545#norank_716545	4890#phylum	451864#subkingdom	4751#kingdom	999999005#norank_999999005	33154#norank_33154	2759#superkingdom	131567#norank_131567	1#norank_1	NA	NA	NA	NA	NA	NA	NA	NA	NA	NA	NA	NA	NA	NA	NA	NA	NA	NA	NA	NA	NA	NA	NA	NA
Saccharomyces cerevisiae S288C#name	559292#strain	4932#species	4930#genus	4893#family	4892#order	4891#class	147537#subphylum	716545#norank_716545	4890#phylum	451864#subkingdom	4751#kingdom	999999005#norank_999999005	33154#norank_33154	2759#superkingdom	131567#norank_131567	1#norank_1	NA	NA	NA	NA	NA	NA	NA	NA	NA	NA	NA	NA	NA	NA	NA	NA	NA	NA	NA	NA	NA	NA	NA	NA
Leishmania major#name	5664#species	38581#speciesgroup	38568#subgenus	5658#genus	1286322#subfamily	5654#family	2704949#order	2704647#subclass	5653#class	33682#phylum	2611352#norank_2611352	2759#superkingdom	131567#norank_131567	1#norank_1	NA	NA	NA	NA	NA	NA	NA	NA	NA	NA	NA	NA	NA	NA	NA	NA	NA	NA	NA	NA	NA	NA	NA	NA	NA	NA
Trichomonas vaginalis#name	5722#species	5721#genus	181550#family	37104#order	5719#phylum	2611341#norank_2611341	2759#superkingdom	131567#norank_131567	1#norank_1	NA	NA	NA	NA	NA	NA	NA	NA	NA	NA	NA	NA	NA	NA	NA	NA	NA	NA	NA	NA	NA	NA	NA	NA	NA	NA	NA	NA	NA	NA	NA
Paramecium tetraurelia#name	5888#species	5884#genus	340080#family	33825#order	6020#class	431838#subphylum	5878#phylum	33630#norank_33630	2698737#norank_2698737	2759#superkingdom	131567#norank_131567	1#norank_1	NA	NA	NA	NA	NA	NA	NA	NA	NA	NA	NA	NA	NA	NA	NA	NA	NA	NA	NA	NA	NA	NA	NA	NA	NA	NA	NA	NA
Harpegnathos saltator#name	610380#species	604375#genus	141711#tribe	43085#subfamily	36668#family	2153479#superfamily	7434#infraorder	7400#suborder	7399#order	33392#cohort	33340#infraclass	7496#subclass	85512#norank_85512	50557#class	6960#subphylum	197562#norank_197562	197563#norank_197563	6656#phylum	88770#norank_88770	1206794#norank_1206794	33317#norank_33317	33213#norank_33213	6072#norank_6072	33208#kingdom	999999001#norank_999999001	999999002#norank_999999002	999999003#norank_999999003	999999004#norank_999999004	33154#norank_33154	2759#superkingdom	131567#norank_131567	1#norank_1	NA	NA	NA	NA	NA	NA	NA	NA
Caenorhabditis elegans#name	6239#species	6237#genus	55885#subfamily	6243#family	55879#superfamily	2301119#infraorder	2301116#suborder	6236#order	119089#class	6231#phylum	1206794#norank_1206794	33317#norank_33317	33213#norank_33213	6072#norank_6072	33208#kingdom	999999001#norank_999999001	999999002#norank_999999002	999999003#norank_999999003	999999004#norank_999999004	33154#norank_33154	2759#superkingdom	131567#norank_131567	1#norank_1	NA	NA	NA	NA	NA	NA	NA	NA	NA	NA	NA	NA	NA	NA	NA	NA	NA
Halobacterium salinarum NRC-1#name	64091#strain	2242#species	2239#genus	2236#family	2235#order	183963#class	2290931#norank_2290931	28890#phylum	2157#superkingdom	131567#norank_131567	1#norank_1	NA	NA	NA	NA	NA	NA	NA	NA	NA	NA	NA	NA	NA	NA	NA	NA	NA	NA	NA	NA	NA	NA	NA	NA	NA	NA	NA	NA	NA
Helobdella robusta#name	6412#species	6411#genus	6407#family	6406#order	55824#subclass	42113#class	6340#phylum	1206795#norank_1206795	2697495#norank_2697495	33317#norank_33317	33213#norank_33213	6072#norank_6072	33208#kingdom	999999001#norank_999999001	999999002#norank_999999002	999999003#norank_999999003	999999004#norank_999999004	33154#norank_33154	2759#superkingdom	131567#norank_131567	1#norank_1	NA	NA	NA	NA	NA	NA	NA	NA	NA	NA	NA	NA	NA	NA	NA	NA	NA	NA	NA
Sclerotinia sclerotiorum 1980 UF-70#name	665079#isolate	5180#species	5179#genus	28983#family	5178#order	147548#class	715989#norank_715989	716546#norank_716546	147538#subphylum	716545#norank_716545	4890#phylum	451864#subkingdom	4751#kingdom	999999005#norank_999999005	33154#norank_33154	2759#superkingdom	131567#norank_131567	1#norank_1	NA	NA	NA	NA	NA	NA	NA	NA	NA	NA	NA	NA	NA	NA	NA	NA	NA	NA	NA	NA	NA	NA
Batrachochytrium dendrobatidis JAM81#name	684364#strain	109871#species	100474#genus	1142503#norank_1142503	451442#order	451435#class	2683659#norank_2683659	4761#phylum	112252#norank_112252	4751#kingdom	999999005#norank_999999005	33154#norank_33154	2759#superkingdom	131567#norank_131567	1#norank_1	NA	NA	NA	NA	NA	NA	NA	NA	NA	NA	NA	NA	NA	NA	NA	NA	NA	NA	NA	NA	NA	NA	NA	NA	NA
Thermococcus kodakarensis KOD1#name	69014#strain	311400#species	2263#genus	2259#family	2258#order	183968#class	28890#phylum	2157#superkingdom	131567#norank_131567	1#norank_1	NA	NA	NA	NA	NA	NA	NA	NA	NA	NA	NA	NA	NA	NA	NA	NA	NA	NA	NA	NA	NA	NA	NA	NA	NA	NA	NA	NA	NA	NA
Ixodes scapularis#name	6945#species	6944#genus	426442#subfamily	6939#family	297308#superfamily	6935#order	6934#superorder	6933#subclass	6854#class	6843#subphylum	6656#phylum	88770#norank_88770	1206794#norank_1206794	33317#norank_33317	33213#norank_33213	6072#norank_6072	33208#kingdom	999999001#norank_999999001	999999002#norank_999999002	999999003#norank_999999003	999999004#norank_999999004	33154#norank_33154	2759#superkingdom	131567#norank_131567	1#norank_1	NA	NA	NA	NA	NA	NA	NA	NA	NA	NA	NA	NA	NA	NA	NA
Tribolium castaneum#name	7070#species	7069#genus	1304792#norank_1304792	7065#family	71527#superfamily	41088#infraorder	41084#suborder	7041#order	33392#cohort	33340#infraclass	7496#subclass	85512#norank_85512	50557#class	6960#subphylum	197562#norank_197562	197563#norank_197563	6656#phylum	88770#norank_88770	1206794#norank_1206794	33317#norank_33317	33213#norank_33213	6072#norank_6072	33208#kingdom	999999001#norank_999999001	999999002#norank_999999002	999999003#norank_999999003	999999004#norank_999999004	33154#norank_33154	2759#superkingdom	131567#norank_131567	1#norank_1	NA	NA	NA	NA	NA	NA	NA	NA	NA
Anopheles gambiae#name	7165#species	44542#norank_44542	44537#norank_44537	44534#subgenus	7164#genus	43816#subfamily	7157#family	41827#superfamily	43786#infraorder	7148#suborder	7147#order	33392#cohort	33340#infraclass	7496#subclass	85512#norank_85512	50557#class	6960#subphylum	197562#norank_197562	197563#norank_197563	6656#phylum	88770#norank_88770	1206794#norank_1206794	33317#norank_33317	33213#norank_33213	6072#norank_6072	33208#kingdom	999999001#norank_999999001	999999002#norank_999999002	999999003#norank_999999003	999999004#norank_999999004	33154#norank_33154	2759#superkingdom	131567#norank_131567	1#norank_1	NA	NA	NA	NA	NA	NA
Drosophila melanogaster#name	7227#species	32351#speciessubgroup	32346#speciesgroup	32341#subgenus	7215#genus	46877#tribe	43845#subfamily	7214#family	43746#superfamily	43741#norank_43741	43738#norank_43738	480117#norank_480117	480118#norank_480118	43733#infraorder	7203#suborder	7147#order	33392#cohort	33340#infraclass	7496#subclass	85512#norank_85512	50557#class	6960#subphylum	197562#norank_197562	197563#norank_197563	6656#phylum	88770#norank_88770	1206794#norank_1206794	33317#norank_33317	33213#norank_33213	6072#norank_6072	33208#kingdom	999999001#norank_999999001	999999002#norank_999999002	999999003#norank_999999003	999999004#norank_999999004	33154#norank_33154	2759#superkingdom	131567#norank_131567	1#norank_1	NA
Drosophila willistoni#name	7260#species	32367#speciessubgroup	32365#speciesgroup	32341#subgenus	7215#genus	46877#tribe	43845#subfamily	7214#family	43746#superfamily	43741#norank_43741	43738#norank_43738	480117#norank_480117	480118#norank_480118	43733#infraorder	7203#suborder	7147#order	33392#cohort	33340#infraclass	7496#subclass	85512#norank_85512	50557#class	6960#subphylum	197562#norank_197562	197563#norank_197563	6656#phylum	88770#norank_88770	1206794#norank_1206794	33317#norank_33317	33213#norank_33213	6072#norank_6072	33208#kingdom	999999001#norank_999999001	999999002#norank_999999002	999999003#norank_999999003	999999004#norank_999999004	33154#norank_33154	2759#superkingdom	131567#norank_131567	1#norank_1	NA
Ciona intestinalis#name	7719#species	7718#genus	7717#family	7716#order	7713#class	7712#subphylum	7711#phylum	33511#norank_33511	33213#norank_33213	6072#norank_6072	33208#kingdom	999999001#norank_999999001	999999002#norank_999999002	999999003#norank_999999003	999999004#norank_999999004	33154#norank_33154	2759#superkingdom	131567#norank_131567	1#norank_1	NA	NA	NA	NA	NA	NA	NA	NA	NA	NA	NA	NA	NA	NA	NA	NA	NA	NA	NA	NA	NA
Branchiostoma floridae#name	7739#species	7737#genus	7736#family	2682553#order	2682552#class	7735#subphylum	7711#phylum	33511#norank_33511	33213#norank_33213	6072#norank_6072	33208#kingdom	999999001#norank_999999001	999999002#norank_999999002	999999003#norank_999999003	999999004#norank_999999004	33154#norank_33154	2759#superkingdom	131567#norank_131567	1#norank_1	NA	NA	NA	NA	NA	NA	NA	NA	NA	NA	NA	NA	NA	NA	NA	NA	NA	NA	NA	NA	NA
Lepisosteus oculatus#name	7918#species	7916#genus	7915#family	7914#order	1489100#infraclass	41665#subclass	186623#class	7898#superclass	117571#norank_117571	117570#norank_117570	7776#norank_7776	7742#norank_7742	89593#subphylum	7711#phylum	33511#norank_33511	33213#norank_33213	6072#norank_6072	33208#kingdom	999999001#norank_999999001	999999002#norank_999999002	999999003#norank_999999003	999999004#norank_999999004	33154#norank_33154	2759#superkingdom	131567#norank_131567	1#norank_1	NA	NA	NA	NA	NA	NA	NA	NA	NA	NA	NA	NA	NA	NA
Danio rerio#name	7955#species	7954#genus	2743711#subfamily	2743709#family	30727#suborder	7952#order	186627#superorder	186626#norank_186626	32519#subcohort	186634#cohort	186625#norank_186625	1489341#norank_1489341	32443#infraclass	41665#subclass	186623#class	7898#superclass	117571#norank_117571	117570#norank_117570	7776#norank_7776	7742#norank_7742	89593#subphylum	7711#phylum	33511#norank_33511	33213#norank_33213	6072#norank_6072	33208#kingdom	999999001#norank_999999001	999999002#norank_999999002	999999003#norank_999999003	999999004#norank_999999004	33154#norank_33154	2759#superkingdom	131567#norank_131567	1#norank_1	NA	NA	NA	NA	NA	NA
Oryzias latipes#name	8090#species	8089#genus	8088#subfamily	47757#family	28781#suborder	76071#order	1489913#superorder	1489908#norank_1489908	1489872#norank_1489872	123369#norank_123369	123368#norank_123368	123367#norank_123367	123366#norank_123366	123365#norank_123365	1489388#cohort	186625#norank_186625	1489341#norank_1489341	32443#infraclass	41665#subclass	186623#class	7898#superclass	117571#norank_117571	117570#norank_117570	7776#norank_7776	7742#norank_7742	89593#subphylum	7711#phylum	33511#norank_33511	33213#norank_33213	6072#norank_6072	33208#kingdom	999999001#norank_999999001	999999002#norank_999999002	999999003#norank_999999003	999999004#norank_999999004	33154#norank_33154	2759#superkingdom	131567#norank_131567	1#norank_1	NA
Monosiga brevicollis#name	81824#species	81525#genus	81529#family	1924738#order	28009#class	999999001#norank_999999001	999999002#norank_999999002	999999003#norank_999999003	999999004#norank_999999004	33154#norank_33154	2759#superkingdom	131567#norank_131567	1#norank_1	NA	NA	NA	NA	NA	NA	NA	NA	NA	NA	NA	NA	NA	NA	NA	NA	NA	NA	NA	NA	NA	NA	NA	NA	NA	NA	NA
Mycobacterium tuberculosis H37Rv#name	83332#strain	1773#species	77643#speciesgroup	1763#genus	1762#family	85007#order	1760#class	201174#phylum	1783272#norank_1783272	2#superkingdom	131567#norank_131567	1#norank_1	NA	NA	NA	NA	NA	NA	NA	NA	NA	NA	NA	NA	NA	NA	NA	NA	NA	NA	NA	NA	NA	NA	NA	NA	NA	NA	NA	NA
Escherichia coli K-12#name	83333#strain	562#species	561#genus	543#family	91347#order	1236#class	1224#phylum	2#superkingdom	131567#norank_131567	1#norank_1	NA	NA	NA	NA	NA	NA	NA	NA	NA	NA	NA	NA	NA	NA	NA	NA	NA	NA	NA	NA	NA	NA	NA	NA	NA	NA	NA	NA	NA	NA
Xenopus tropicalis#name	8364#species	8363#subgenus	8353#genus	8360#subfamily	8352#family	30319#superfamily	8342#order	41666#superorder	8292#class	32523#norank_32523	1338369#norank_1338369	8287#superclass	117571#norank_117571	117570#norank_117570	7776#norank_7776	7742#norank_7742	89593#subphylum	7711#phylum	33511#norank_33511	33213#norank_33213	6072#norank_6072	33208#kingdom	999999001#norank_999999001	999999002#norank_999999002	999999003#norank_999999003	999999004#norank_999999004	33154#norank_33154	2759#superkingdom	131567#norank_131567	1#norank_1	NA	NA	NA	NA	NA	NA	NA	NA	NA	NA
Helicobacter pylori 26695#name	85962#strain	210#species	209#genus	72293#family	213849#order	29547#class	68525#subphylum	1224#phylum	2#superkingdom	131567#norank_131567	1#norank_1	NA	NA	NA	NA	NA	NA	NA	NA	NA	NA	NA	NA	NA	NA	NA	NA	NA	NA	NA	NA	NA	NA	NA	NA	NA	NA	NA	NA	NA
Gallus gallus#name	9031#species	9030#genus	9072#subfamily	9005#family	8976#order	1549675#superorder	8825#infraclass	8782#class	436492#norank_436492	436491#norank_436491	436489#norank_436489	436486#norank_436486	8492#norank_8492	1329799#norank_1329799	32561#norank_32561	8457#norank_8457	32524#norank_32524	32523#norank_32523	1338369#norank_1338369	8287#superclass	117571#norank_117571	117570#norank_117570	7776#norank_7776	7742#norank_7742	89593#subphylum	7711#phylum	33511#norank_33511	33213#norank_33213	6072#norank_6072	33208#kingdom	999999001#norank_999999001	999999002#norank_999999002	999999003#norank_999999003	999999004#norank_999999004	33154#norank_33154	2759#superkingdom	131567#norank_131567	1#norank_1	NA	NA
Gorilla gorilla gorilla#name	9595#subspecies	9593#species	9592#genus	207598#subfamily	9604#family	314295#superfamily	9526#parvorder	314293#infraorder	376913#suborder	9443#order	314146#superorder	1437010#norank_1437010	9347#norank_9347	32525#norank_32525	40674#class	32524#norank_32524	32523#norank_32523	1338369#norank_1338369	8287#superclass	117571#norank_117571	117570#norank_117570	7776#norank_7776	7742#norank_7742	89593#subphylum	7711#phylum	33511#norank_33511	33213#norank_33213	6072#norank_6072	33208#kingdom	999999001#norank_999999001	999999002#norank_999999002	999999003#norank_999999003	999999004#norank_999999004	33154#norank_33154	2759#superkingdom	131567#norank_131567	1#norank_1	NA	NA	NA
Pan troglodytes#name	9598#species	9596#genus	207598#subfamily	9604#family	314295#superfamily	9526#parvorder	314293#infraorder	376913#suborder	9443#order	314146#superorder	1437010#norank_1437010	9347#norank_9347	32525#norank_32525	40674#class	32524#norank_32524	32523#norank_32523	1338369#norank_1338369	8287#superclass	117571#norank_117571	117570#norank_117570	7776#norank_7776	7742#norank_7742	89593#subphylum	7711#phylum	33511#norank_33511	33213#norank_33213	6072#norank_6072	33208#kingdom	999999001#norank_999999001	999999002#norank_999999002	999999003#norank_999999003	999999004#norank_999999004	33154#norank_33154	2759#superkingdom	131567#norank_131567	1#norank_1	NA	NA	NA	NA
Homo sapiens#name	9606#species	9605#genus	207598#subfamily	9604#family	314295#superfamily	9526#parvorder	314293#infraorder	376913#suborder	9443#order	314146#superorder	1437010#norank_1437010	9347#norank_9347	32525#norank_32525	40674#class	32524#norank_32524	32523#norank_32523	1338369#norank_1338369	8287#superclass	117571#norank_117571	117570#norank_117570	7776#norank_7776	7742#norank_7742	89593#subphylum	7711#phylum	33511#norank_33511	33213#norank_33213	6072#norank_6072	33208#kingdom	999999001#norank_999999001	999999002#norank_999999002	999999003#norank_999999003	999999004#norank_999999004	33154#norank_33154	2759#superkingdom	131567#norank_131567	1#norank_1	NA	NA	NA	NA
Canis lupus familiaris#name	9615#subspecies	9612#species	9611#genus	9608#family	379584#suborder	33554#order	314145#superorder	1437010#norank_1437010	9347#norank_9347	32525#norank_32525	40674#class	32524#norank_32524	32523#norank_32523	1338369#norank_1338369	8287#superclass	117571#norank_117571	117570#norank_117570	7776#norank_7776	7742#norank_7742	89593#subphylum	7711#phylum	33511#norank_33511	33213#norank_33213	6072#norank_6072	33208#kingdom	999999001#norank_999999001	999999002#norank_999999002	999999003#norank_999999003	999999004#norank_999999004	33154#norank_33154	2759#superkingdom	131567#norank_131567	1#norank_1	NA	NA	NA	NA	NA	NA	NA
Bos taurus#name	9913#species	9903#genus	27592#subfamily	9895#family	35500#infraorder	9845#suborder	91561#order	314145#superorder	1437010#norank_1437010	9347#norank_9347	32525#norank_32525	40674#class	32524#norank_32524	32523#norank_32523	1338369#norank_1338369	8287#superclass	117571#norank_117571	117570#norank_117570	7776#norank_7776	7742#norank_7742	89593#subphylum	7711#phylum	33511#norank_33511	33213#norank_33213	6072#norank_6072	33208#kingdom	999999001#norank_999999001	999999002#norank_999999002	999999003#norank_999999003	999999004#norank_999999004	33154#norank_33154	2759#superkingdom	131567#norank_131567	1#norank_1	NA	NA	NA	NA	NA	NA
Acinetobacter_proteolyticus_GCF_001753605.1#name	1000000089#strain_1000000089	1776741#species	469#genus	468#family	2887326#order	1236#class	1224#phylum	2#superkingdom	131567#norank_131567	1#norank_1	NA	NA	NA	NA	NA	NA	NA	NA	NA	NA	NA	NA	NA	NA	NA	NA	NA	NA	NA	NA	NA	NA	NA	NA	NA	NA	NA	NA	NA	NA
Acinetobacter_qingfengensis_GCF_001753595.1#name	1000000090#strain_1000000090	1262585#species	469#genus	468#family	2887326#order	1236#class	1224#phylum	2#superkingdom	131567#norank_131567	1#norank_1	NA	NA	NA	NA	NA	NA	NA	NA	NA	NA	NA	NA	NA	NA	NA	NA	NA	NA	NA	NA	NA	NA	NA	NA	NA	NA	NA	NA	NA	NA
Acinetobacter_celticus_GCF_001707755.1#name	1000000110#strain_1000000110	1891224#species	469#genus	468#family	2887326#order	1236#class	1224#phylum	2#superkingdom	131567#norank_131567	1#norank_1	NA	NA	NA	NA	NA	NA	NA	NA	NA	NA	NA	NA	NA	NA	NA	NA	NA	NA	NA	NA	NA	NA	NA	NA	NA	NA	NA	NA	NA	NA
Acinetobacter_defluvii_GCF_001704615.3#name	1000000152#strain_1000000152	1871111#species	469#genus	468#family	2887326#order	1236#class	1224#phylum	2#superkingdom	131567#norank_131567	1#norank_1	NA	NA	NA	NA	NA	NA	NA	NA	NA	NA	NA	NA	NA	NA	NA	NA	NA	NA	NA	NA	NA	NA	NA	NA	NA	NA	NA	NA	NA	NA
Acinetobacter_larvae_GCF_001704115.1#name	1000000153#strain_1000000153	1789224#species	469#genus	468#family	2887326#order	1236#class	1224#phylum	2#superkingdom	131567#norank_131567	1#norank_1	NA	NA	NA	NA	NA	NA	NA	NA	NA	NA	NA	NA	NA	NA	NA	NA	NA	NA	NA	NA	NA	NA	NA	NA	NA	NA	NA	NA	NA	NA
Acinetobacter_wuhouensis_GCF_001696605.3#name	1000000158#strain_1000000158	1879050#species	469#genus	468#family	2887326#order	1236#class	1224#phylum	2#superkingdom	131567#norank_131567	1#norank_1	NA	NA	NA	NA	NA	NA	NA	NA	NA	NA	NA	NA	NA	NA	NA	NA	NA	NA	NA	NA	NA	NA	NA	NA	NA	NA	NA	NA	NA	NA
Acinetobacter_gandensis_GCF_001678755.1#name	1000000187#strain_1000000187	1443941#species	469#genus	468#family	2887326#order	1236#class	1224#phylum	2#superkingdom	131567#norank_131567	1#norank_1	NA	NA	NA	NA	NA	NA	NA	NA	NA	NA	NA	NA	NA	NA	NA	NA	NA	NA	NA	NA	NA	NA	NA	NA	NA	NA	NA	NA	NA	NA
Acinetobacter_pragensis_GCF_001605895.1#name	1000000434#strain_1000000434	1806892#species	469#genus	468#family	2887326#order	1236#class	1224#phylum	2#superkingdom	131567#norank_131567	1#norank_1	NA	NA	NA	NA	NA	NA	NA	NA	NA	NA	NA	NA	NA	NA	NA	NA	NA	NA	NA	NA	NA	NA	NA	NA	NA	NA	NA	NA	NA	NA
Acinetobacter_baumannii_P630_GCF_001544395.1#name	1000000454#strain_1000000454	470#species	909768#speciesgroup	469#genus	468#family	2887326#order	1236#class	1224#phylum	2#superkingdom	131567#norank_131567	1#norank_1	NA	NA	NA	NA	NA	NA	NA	NA	NA	NA	NA	NA	NA	NA	NA	NA	NA	NA	NA	NA	NA	NA	NA	NA	NA	NA	NA	NA	NA
Acinetobacter_schindleri_GCF_001485065.1#name	1000000502#strain_1000000502	108981#species	469#genus	468#family	2887326#order	1236#class	1224#phylum	2#superkingdom	131567#norank_131567	1#norank_1	NA	NA	NA	NA	NA	NA	NA	NA	NA	NA	NA	NA	NA	NA	NA	NA	NA	NA	NA	NA	NA	NA	NA	NA	NA	NA	NA	NA	NA	NA
Acinetobacter_bouvetii_GCF_001485025.1#name	1000000504#strain_1000000504	202951#species	469#genus	468#family	2887326#order	1236#class	1224#phylum	2#superkingdom	131567#norank_131567	1#norank_1	NA	NA	NA	NA	NA	NA	NA	NA	NA	NA	NA	NA	NA	NA	NA	NA	NA	NA	NA	NA	NA	NA	NA	NA	NA	NA	NA	NA	NA	NA
Acinetobacter_baylyi_GCF_001485005.1#name	1000000505#strain_1000000505	62977#strain	202950#species	469#genus	468#family	2887326#order	1236#class	1224#phylum	2#superkingdom	131567#norank_131567	1#norank_1	NA	NA	NA	NA	NA	NA	NA	NA	NA	NA	NA	NA	NA	NA	NA	NA	NA	NA	NA	NA	NA	NA	NA	NA	NA	NA	NA	NA	NA
Acinetobacter_venetianus_GCF_001484985.1#name	1000000506#strain_1000000506	52133#species	469#genus	468#family	2887326#order	1236#class	1224#phylum	2#superkingdom	131567#norank_131567	1#norank_1	NA	NA	NA	NA	NA	NA	NA	NA	NA	NA	NA	NA	NA	NA	NA	NA	NA	NA	NA	NA	NA	NA	NA	NA	NA	NA	NA	NA	NA	NA
Acinetobacter_johnsonii_XBB1_GCF_001484935.1#name	1000000507#strain_1000000507	40214#species	469#genus	468#family	2887326#order	1236#class	1224#phylum	2#superkingdom	131567#norank_131567	1#norank_1	NA	NA	NA	NA	NA	NA	NA	NA	NA	NA	NA	NA	NA	NA	NA	NA	NA	NA	NA	NA	NA	NA	NA	NA	NA	NA	NA	NA	NA	NA
Acinetobacter_equi_GCF_001307195.1#name	1000000703#strain_1000000703	1324350#species	469#genus	468#family	2887326#order	1236#class	1224#phylum	2#superkingdom	131567#norank_131567	1#norank_1	NA	NA	NA	NA	NA	NA	NA	NA	NA	NA	NA	NA	NA	NA	NA	NA	NA	NA	NA	NA	NA	NA	NA	NA	NA	NA	NA	NA	NA	NA
Acinetobacter_baumannii_MRSN_3942_GCF_001028335.1#name	1000000732#strain_1000000732	470#species	909768#speciesgroup	469#genus	468#family	2887326#order	1236#class	1224#phylum	2#superkingdom	131567#norank_131567	1#norank_1	NA	NA	NA	NA	NA	NA	NA	NA	NA	NA	NA	NA	NA	NA	NA	NA	NA	NA	NA	NA	NA	NA	NA	NA	NA	NA	NA	NA	NA
Acinetobacter_baumannii_MRSN_3527_GCF_001028325.1#name	1000000733#strain_1000000733	470#species	909768#speciesgroup	469#genus	468#family	2887326#order	1236#class	1224#phylum	2#superkingdom	131567#norank_131567	1#norank_1	NA	NA	NA	NA	NA	NA	NA	NA	NA	NA	NA	NA	NA	NA	NA	NA	NA	NA	NA	NA	NA	NA	NA	NA	NA	NA	NA	NA	NA
Acinetobacter_baumannii_MRSN_4106_GCF_001028305.1#name	1000000735#strain_1000000735	470#species	909768#speciesgroup	469#genus	468#family	2887326#order	1236#class	1224#phylum	2#superkingdom	131567#norank_131567	1#norank_1	NA	NA	NA	NA	NA	NA	NA	NA	NA	NA	NA	NA	NA	NA	NA	NA	NA	NA	NA	NA	NA	NA	NA	NA	NA	NA	NA	NA	NA
Acinetobacter_baumannii_MRSN_7339_GCF_001028265.1#name	1000000736#strain_1000000736	470#species	909768#speciesgroup	469#genus	468#family	2887326#order	1236#class	1224#phylum	2#superkingdom	131567#norank_131567	1#norank_1	NA	NA	NA	NA	NA	NA	NA	NA	NA	NA	NA	NA	NA	NA	NA	NA	NA	NA	NA	NA	NA	NA	NA	NA	NA	NA	NA	NA	NA
Acinetobacter_baumannii_MRSN_7341_GCF_001027885.1#name	1000000737#strain_1000000737	470#species	909768#speciesgroup	469#genus	468#family	2887326#order	1236#class	1224#phylum	2#superkingdom	131567#norank_131567	1#norank_1	NA	NA	NA	NA	NA	NA	NA	NA	NA	NA	NA	NA	NA	NA	NA	NA	NA	NA	NA	NA	NA	NA	NA	NA	NA	NA	NA	NA	NA
Acinetobacter_radioresistens_GCF_000972345.1#name	1000000754#strain_1000000754	40216#species	469#genus	468#family	2887326#order	1236#class	1224#phylum	2#superkingdom	131567#norank_131567	1#norank_1	NA	NA	NA	NA	NA	NA	NA	NA	NA	NA	NA	NA	NA	NA	NA	NA	NA	NA	NA	NA	NA	NA	NA	NA	NA	NA	NA	NA	NA	NA
Acinetobacter_indicus_GCF_000964095.1#name	1000000766#strain_1000000766	756892#species	469#genus	468#family	2887326#order	1236#class	1224#phylum	2#superkingdom	131567#norank_131567	1#norank_1	NA	NA	NA	NA	NA	NA	NA	NA	NA	NA	NA	NA	NA	NA	NA	NA	NA	NA	NA	NA	NA	NA	NA	NA	NA	NA	NA	NA	NA	NA
Acinetobacter_brisouii_GCF_000964015.1#name	1000000767#strain_1000000767	396323#species	469#genus	468#family	2887326#order	1236#class	1224#phylum	2#superkingdom	131567#norank_131567	1#norank_1	NA	NA	NA	NA	NA	NA	NA	NA	NA	NA	NA	NA	NA	NA	NA	NA	NA	NA	NA	NA	NA	NA	NA	NA	NA	NA	NA	NA	NA	NA
Acinetobacter_parvus_GCF_000962795.1#name	1000000769#strain_1000000769	134533#species	469#genus	468#family	2887326#order	1236#class	1224#phylum	2#superkingdom	131567#norank_131567	1#norank_1	NA	NA	NA	NA	NA	NA	NA	NA	NA	NA	NA	NA	NA	NA	NA	NA	NA	NA	NA	NA	NA	NA	NA	NA	NA	NA	NA	NA	NA	NA
Acinetobacter_johnsonii_GCF_000949655.1#name	1000000780#strain_1000000780	40214#species	469#genus	468#family	2887326#order	1236#class	1224#phylum	2#superkingdom	131567#norank_131567	1#norank_1	NA	NA	NA	NA	NA	NA	NA	NA	NA	NA	NA	NA	NA	NA	NA	NA	NA	NA	NA	NA	NA	NA	NA	NA	NA	NA	NA	NA	NA	NA
Acinetobacter_ursingii_GCF_000934145.1#name	1000000803#strain_1000000803	108980#species	469#genus	468#family	2887326#order	1236#class	1224#phylum	2#superkingdom	131567#norank_131567	1#norank_1	NA	NA	NA	NA	NA	NA	NA	NA	NA	NA	NA	NA	NA	NA	NA	NA	NA	NA	NA	NA	NA	NA	NA	NA	NA	NA	NA	NA	NA	NA
Acinetobacter_beijerinckii_GCF_000931715.1#name	1000000811#strain_1000000811	262668#species	469#genus	468#family	2887326#order	1236#class	1224#phylum	2#superkingdom	131567#norank_131567	1#norank_1	NA	NA	NA	NA	NA	NA	NA	NA	NA	NA	NA	NA	NA	NA	NA	NA	NA	NA	NA	NA	NA	NA	NA	NA	NA	NA	NA	NA	NA	NA
Acinetobacter_gyllenbergii_GCF_000931695.1#name	1000000812#strain_1000000812	134534#species	469#genus	468#family	2887326#order	1236#class	1224#phylum	2#superkingdom	131567#norank_131567	1#norank_1	NA	NA	NA	NA	NA	NA	NA	NA	NA	NA	NA	NA	NA	NA	NA	NA	NA	NA	NA	NA	NA	NA	NA	NA	NA	NA	NA	NA	NA	NA
Acinetobacter_lwoffii_GCF_000836095.1#name	1000000820#strain_1000000820	28090#species	469#genus	468#family	2887326#order	1236#class	1224#phylum	2#superkingdom	131567#norank_131567	1#norank_1	NA	NA	NA	NA	NA	NA	NA	NA	NA	NA	NA	NA	NA	NA	NA	NA	NA	NA	NA	NA	NA	NA	NA	NA	NA	NA	NA	NA	NA	NA
Acinetobacter_haemolyticus_GCF_000830135.1#name	1000000827#strain_1000000827	29430#species	469#genus	468#family	2887326#order	1236#class	1224#phylum	2#superkingdom	131567#norank_131567	1#norank_1	NA	NA	NA	NA	NA	NA	NA	NA	NA	NA	NA	NA	NA	NA	NA	NA	NA	NA	NA	NA	NA	NA	NA	NA	NA	NA	NA	NA	NA	NA
Acinetobacter_rudis_GCF_000829675.1#name	1000000830#strain_1000000830	421052#strain	632955#species	469#genus	468#family	2887326#order	1236#class	1224#phylum	2#superkingdom	131567#norank_131567	1#norank_1	NA	NA	NA	NA	NA	NA	NA	NA	NA	NA	NA	NA	NA	NA	NA	NA	NA	NA	NA	NA	NA	NA	NA	NA	NA	NA	NA	NA	NA
Acinetobacter_guillouiae_GCF_000829655.1#name	1000000831#strain_1000000831	106649#species	469#genus	468#family	2887326#order	1236#class	1224#phylum	2#superkingdom	131567#norank_131567	1#norank_1	NA	NA	NA	NA	NA	NA	NA	NA	NA	NA	NA	NA	NA	NA	NA	NA	NA	NA	NA	NA	NA	NA	NA	NA	NA	NA	NA	NA	NA	NA
Acinetobacter_baumannii_NCGM_237_GCF_000828795.1#name	1000000833#strain_1000000833	470#species	909768#speciesgroup	469#genus	468#family	2887326#order	1236#class	1224#phylum	2#superkingdom	131567#norank_131567	1#norank_1	NA	NA	NA	NA	NA	NA	NA	NA	NA	NA	NA	NA	NA	NA	NA	NA	NA	NA	NA	NA	NA	NA	NA	NA	NA	NA	NA	NA	NA
Acinetobacter_calcoaceticus_GCF_000818215.1#name	1000000837#strain_1000000837	471#species	909768#speciesgroup	469#genus	468#family	2887326#order	1236#class	1224#phylum	2#superkingdom	131567#norank_131567	1#norank_1	NA	NA	NA	NA	NA	NA	NA	NA	NA	NA	NA	NA	NA	NA	NA	NA	NA	NA	NA	NA	NA	NA	NA	NA	NA	NA	NA	NA	NA
Acinetobacter_harbinensis_GCF_000816495.1#name	1000000839#strain_1000000839	1353941#species	469#genus	468#family	2887326#order	1236#class	1224#phylum	2#superkingdom	131567#norank_131567	1#norank_1	NA	NA	NA	NA	NA	NA	NA	NA	NA	NA	NA	NA	NA	NA	NA	NA	NA	NA	NA	NA	NA	NA	NA	NA	NA	NA	NA	NA	NA	NA
Acinetobacter_junii_GCF_000775815.1#name	1000001052#strain_1000001052	40215#species	469#genus	468#family	2887326#order	1236#class	1224#phylum	2#superkingdom	131567#norank_131567	1#norank_1	NA	NA	NA	NA	NA	NA	NA	NA	NA	NA	NA	NA	NA	NA	NA	NA	NA	NA	NA	NA	NA	NA	NA	NA	NA	NA	NA	NA	NA	NA
Acinetobacter_baumannii_TYTH-6_GCF_000770905.1#name	1000001055#strain_1000001055	470#species	909768#speciesgroup	469#genus	468#family	2887326#order	1236#class	1224#phylum	2#superkingdom	131567#norank_131567	1#norank_1	NA	NA	NA	NA	NA	NA	NA	NA	NA	NA	NA	NA	NA	NA	NA	NA	NA	NA	NA	NA	NA	NA	NA	NA	NA	NA	NA	NA	NA
Acinetobacter_baumannii_TYTH-4_GCF_000770885.1#name	1000001056#strain_1000001056	470#species	909768#speciesgroup	469#genus	468#family	2887326#order	1236#class	1224#phylum	2#superkingdom	131567#norank_131567	1#norank_1	NA	NA	NA	NA	NA	NA	NA	NA	NA	NA	NA	NA	NA	NA	NA	NA	NA	NA	NA	NA	NA	NA	NA	NA	NA	NA	NA	NA	NA
Acinetobacter_baumannii_TYTH-3_GCF_000770865.1#name	1000001057#strain_1000001057	470#species	909768#speciesgroup	469#genus	468#family	2887326#order	1236#class	1224#phylum	2#superkingdom	131567#norank_131567	1#norank_1	NA	NA	NA	NA	NA	NA	NA	NA	NA	NA	NA	NA	NA	NA	NA	NA	NA	NA	NA	NA	NA	NA	NA	NA	NA	NA	NA	NA	NA
Acinetobacter_baumannii_TYTH-2_GCF_000770815.1#name	1000001058#strain_1000001058	470#species	909768#speciesgroup	469#genus	468#family	2887326#order	1236#class	1224#phylum	2#superkingdom	131567#norank_131567	1#norank_1	NA	NA	NA	NA	NA	NA	NA	NA	NA	NA	NA	NA	NA	NA	NA	NA	NA	NA	NA	NA	NA	NA	NA	NA	NA	NA	NA	NA	NA
Acinetobacter_baumannii_TYTH-7_GCF_000770805.1#name	1000001059#strain_1000001059	470#species	909768#speciesgroup	469#genus	468#family	2887326#order	1236#class	1224#phylum	2#superkingdom	131567#norank_131567	1#norank_1	NA	NA	NA	NA	NA	NA	NA	NA	NA	NA	NA	NA	NA	NA	NA	NA	NA	NA	NA	NA	NA	NA	NA	NA	NA	NA	NA	NA	NA
Acinetobacter_baumannii_TYTH-5_GCF_000770785.1#name	1000001060#strain_1000001060	470#species	909768#speciesgroup	469#genus	468#family	2887326#order	1236#class	1224#phylum	2#superkingdom	131567#norank_131567	1#norank_1	NA	NA	NA	NA	NA	NA	NA	NA	NA	NA	NA	NA	NA	NA	NA	NA	NA	NA	NA	NA	NA	NA	NA	NA	NA	NA	NA	NA	NA
Acinetobacter_idrijaensis_GCF_000761495.1#name	1000001065#strain_1000001065	1507807#species	469#genus	468#family	2887326#order	1236#class	1224#phylum	2#superkingdom	131567#norank_131567	1#norank_1	NA	NA	NA	NA	NA	NA	NA	NA	NA	NA	NA	NA	NA	NA	NA	NA	NA	NA	NA	NA	NA	NA	NA	NA	NA	NA	NA	NA	NA	NA
Acinetobacter_soli_GCF_000760595.1#name	1000001068#strain_1000001068	487316#species	469#genus	468#family	2887326#order	1236#class	1224#phylum	2#superkingdom	131567#norank_131567	1#norank_1	NA	NA	NA	NA	NA	NA	NA	NA	NA	NA	NA	NA	NA	NA	NA	NA	NA	NA	NA	NA	NA	NA	NA	NA	NA	NA	NA	NA	NA	NA
Acinetobacter_towneri_GCF_000760575.1#name	1000001069#strain_1000001069	202956#species	469#genus	468#family	2887326#order	1236#class	1224#phylum	2#superkingdom	131567#norank_131567	1#norank_1	NA	NA	NA	NA	NA	NA	NA	NA	NA	NA	NA	NA	NA	NA	NA	NA	NA	NA	NA	NA	NA	NA	NA	NA	NA	NA	NA	NA	NA	NA
Acinetobacter_tandoii_GCF_000760555.1#name	1000001070#strain_1000001070	202954#species	469#genus	468#family	2887326#order	1236#class	1224#phylum	2#superkingdom	131567#norank_131567	1#norank_1	NA	NA	NA	NA	NA	NA	NA	NA	NA	NA	NA	NA	NA	NA	NA	NA	NA	NA	NA	NA	NA	NA	NA	NA	NA	NA	NA	NA	NA	NA
Acinetobacter_tjernbergiae_GCF_000759995.1#name	1000001076#strain_1000001076	202955#species	469#genus	468#family	2887326#order	1236#class	1224#phylum	2#superkingdom	131567#norank_131567	1#norank_1	NA	NA	NA	NA	NA	NA	NA	NA	NA	NA	NA	NA	NA	NA	NA	NA	NA	NA	NA	NA	NA	NA	NA	NA	NA	NA	NA	NA	NA	NA
Acinetobacter_bereziniae_GCF_000753985.1#name	1000001079#strain_1000001079	106648#species	469#genus	468#family	2887326#order	1236#class	1224#phylum	2#superkingdom	131567#norank_131567	1#norank_1	NA	NA	NA	NA	NA	NA	NA	NA	NA	NA	NA	NA	NA	NA	NA	NA	NA	NA	NA	NA	NA	NA	NA	NA	NA	NA	NA	NA	NA	NA
Acinetobacter_baumannii_Pulsotype_27_GCF_000750855.1#name	1000001080#strain_1000001080	470#species	909768#speciesgroup	469#genus	468#family	2887326#order	1236#class	1224#phylum	2#superkingdom	131567#norank_131567	1#norank_1	NA	NA	NA	NA	NA	NA	NA	NA	NA	NA	NA	NA	NA	NA	NA	NA	NA	NA	NA	NA	NA	NA	NA	NA	NA	NA	NA	NA	NA
Acinetobacter_gerneri_GCF_000747725.1#name	1000001081#strain_1000001081	202952#species	469#genus	468#family	2887326#order	1236#class	1224#phylum	2#superkingdom	131567#norank_131567	1#norank_1	NA	NA	NA	NA	NA	NA	NA	NA	NA	NA	NA	NA	NA	NA	NA	NA	NA	NA	NA	NA	NA	NA	NA	NA	NA	NA	NA	NA	NA	NA
Acinetobacter_baumannii_ATCC_19606__GCF_000737145.1#name	1000001086#strain_1000001086	470#species	909768#speciesgroup	469#genus	468#family	2887326#order	1236#class	1224#phylum	2#superkingdom	131567#norank_131567	1#norank_1	NA	NA	NA	NA	NA	NA	NA	NA	NA	NA	NA	NA	NA	NA	NA	NA	NA	NA	NA	NA	NA	NA	NA	NA	NA	NA	NA	NA	NA
Acinetobacter_baumannii_LY5_GCF_000723145.1#name	1000001089#strain_1000001089	470#species	909768#speciesgroup	469#genus	468#family	2887326#order	1236#class	1224#phylum	2#superkingdom	131567#norank_131567	1#norank_1	NA	NA	NA	NA	NA	NA	NA	NA	NA	NA	NA	NA	NA	NA	NA	NA	NA	NA	NA	NA	NA	NA	NA	NA	NA	NA	NA	NA	NA
Acinetobacter_baumannii_LY4_GCF_000723125.1#name	1000001090#strain_1000001090	470#species	909768#speciesgroup	469#genus	468#family	2887326#order	1236#class	1224#phylum	2#superkingdom	131567#norank_131567	1#norank_1	NA	NA	NA	NA	NA	NA	NA	NA	NA	NA	NA	NA	NA	NA	NA	NA	NA	NA	NA	NA	NA	NA	NA	NA	NA	NA	NA	NA	NA
Acinetobacter_baumannii_LY8_GCF_000723075.1#name	1000001091#strain_1000001091	470#species	909768#speciesgroup	469#genus	468#family	2887326#order	1236#class	1224#phylum	2#superkingdom	131567#norank_131567	1#norank_1	NA	NA	NA	NA	NA	NA	NA	NA	NA	NA	NA	NA	NA	NA	NA	NA	NA	NA	NA	NA	NA	NA	NA	NA	NA	NA	NA	NA	NA
Acinetobacter_baumannii_LY9_GCF_000723065.1#name	1000001092#strain_1000001092	470#species	909768#speciesgroup	469#genus	468#family	2887326#order	1236#class	1224#phylum	2#superkingdom	131567#norank_131567	1#norank_1	NA	NA	NA	NA	NA	NA	NA	NA	NA	NA	NA	NA	NA	NA	NA	NA	NA	NA	NA	NA	NA	NA	NA	NA	NA	NA	NA	NA	NA
Acinetobacter_baumannii_LY7_GCF_000723055.1#name	1000001093#strain_1000001093	470#species	909768#speciesgroup	469#genus	468#family	2887326#order	1236#class	1224#phylum	2#superkingdom	131567#norank_131567	1#norank_1	NA	NA	NA	NA	NA	NA	NA	NA	NA	NA	NA	NA	NA	NA	NA	NA	NA	NA	NA	NA	NA	NA	NA	NA	NA	NA	NA	NA	NA
Acinetobacter_baumannii_LY6_GCF_000723045.1#name	1000001094#strain_1000001094	470#species	909768#speciesgroup	469#genus	468#family	2887326#order	1236#class	1224#phylum	2#superkingdom	131567#norank_131567	1#norank_1	NA	NA	NA	NA	NA	NA	NA	NA	NA	NA	NA	NA	NA	NA	NA	NA	NA	NA	NA	NA	NA	NA	NA	NA	NA	NA	NA	NA	NA
Acinetobacter_baumannii_LY3_GCF_000722985.1#name	1000001095#strain_1000001095	470#species	909768#speciesgroup	469#genus	468#family	2887326#order	1236#class	1224#phylum	2#superkingdom	131567#norank_131567	1#norank_1	NA	NA	NA	NA	NA	NA	NA	NA	NA	NA	NA	NA	NA	NA	NA	NA	NA	NA	NA	NA	NA	NA	NA	NA	NA	NA	NA	NA	NA
Acinetobacter_baumannii_LY1_GCF_000722975.1#name	1000001096#strain_1000001096	470#species	909768#speciesgroup	469#genus	468#family	2887326#order	1236#class	1224#phylum	2#superkingdom	131567#norank_131567	1#norank_1	NA	NA	NA	NA	NA	NA	NA	NA	NA	NA	NA	NA	NA	NA	NA	NA	NA	NA	NA	NA	NA	NA	NA	NA	NA	NA	NA	NA	NA
Acinetobacter_baumannii_LY2_GCF_000722965.1#name	1000001097#strain_1000001097	470#species	909768#speciesgroup	469#genus	468#family	2887326#order	1236#class	1224#phylum	2#superkingdom	131567#norank_131567	1#norank_1	NA	NA	NA	NA	NA	NA	NA	NA	NA	NA	NA	NA	NA	NA	NA	NA	NA	NA	NA	NA	NA	NA	NA	NA	NA	NA	NA	NA	NA
Acinetobacter_baumannii_GCF_000695855.3#name	1000001101#strain_1000001101	470#species	909768#speciesgroup	469#genus	468#family	2887326#order	1236#class	1224#phylum	2#superkingdom	131567#norank_131567	1#norank_1	NA	NA	NA	NA	NA	NA	NA	NA	NA	NA	NA	NA	NA	NA	NA	NA	NA	NA	NA	NA	NA	NA	NA	NA	NA	NA	NA	NA	NA
Acinetobacter_baumannii_BIDMC_56_GCF_000692095.1#name	1000001103#strain_1000001103	470#species	909768#speciesgroup	469#genus	468#family	2887326#order	1236#class	1224#phylum	2#superkingdom	131567#norank_131567	1#norank_1	NA	NA	NA	NA	NA	NA	NA	NA	NA	NA	NA	NA	NA	NA	NA	NA	NA	NA	NA	NA	NA	NA	NA	NA	NA	NA	NA	NA	NA
Acinetobacter_baumannii_24812_7_GCF_000682655.1#name	1000001104#strain_1000001104	470#species	909768#speciesgroup	469#genus	468#family	2887326#order	1236#class	1224#phylum	2#superkingdom	131567#norank_131567	1#norank_1	NA	NA	NA	NA	NA	NA	NA	NA	NA	NA	NA	NA	NA	NA	NA	NA	NA	NA	NA	NA	NA	NA	NA	NA	NA	NA	NA	NA	NA
Acinetobacter_baumannii_756476_GCF_000682595.1#name	1000001106#strain_1000001106	470#species	909768#speciesgroup	469#genus	468#family	2887326#order	1236#class	1224#phylum	2#superkingdom	131567#norank_131567	1#norank_1	NA	NA	NA	NA	NA	NA	NA	NA	NA	NA	NA	NA	NA	NA	NA	NA	NA	NA	NA	NA	NA	NA	NA	NA	NA	NA	NA	NA	NA
Acinetobacter_baumannii_24860_5_GCF_000682575.1#name	1000001107#strain_1000001107	470#species	909768#speciesgroup	469#genus	468#family	2887326#order	1236#class	1224#phylum	2#superkingdom	131567#norank_131567	1#norank_1	NA	NA	NA	NA	NA	NA	NA	NA	NA	NA	NA	NA	NA	NA	NA	NA	NA	NA	NA	NA	NA	NA	NA	NA	NA	NA	NA	NA	NA
Acinetobacter_baumannii_24860_3_GCF_000682555.1#name	1000001108#strain_1000001108	470#species	909768#speciesgroup	469#genus	468#family	2887326#order	1236#class	1224#phylum	2#superkingdom	131567#norank_131567	1#norank_1	NA	NA	NA	NA	NA	NA	NA	NA	NA	NA	NA	NA	NA	NA	NA	NA	NA	NA	NA	NA	NA	NA	NA	NA	NA	NA	NA	NA	NA
Acinetobacter_baumannii_24812_8_GCF_000682535.1#name	1000001109#strain_1000001109	470#species	909768#speciesgroup	469#genus	468#family	2887326#order	1236#class	1224#phylum	2#superkingdom	131567#norank_131567	1#norank_1	NA	NA	NA	NA	NA	NA	NA	NA	NA	NA	NA	NA	NA	NA	NA	NA	NA	NA	NA	NA	NA	NA	NA	NA	NA	NA	NA	NA	NA
Acinetobacter_baumannii_1276470-132_GCF_000682495.1#name	1000001111#strain_1000001111	470#species	909768#speciesgroup	469#genus	468#family	2887326#order	1236#class	1224#phylum	2#superkingdom	131567#norank_131567	1#norank_1	NA	NA	NA	NA	NA	NA	NA	NA	NA	NA	NA	NA	NA	NA	NA	NA	NA	NA	NA	NA	NA	NA	NA	NA	NA	NA	NA	NA	NA
Acinetobacter_baumannii_1262761-105_GCF_000682475.1#name	1000001112#strain_1000001112	470#species	909768#speciesgroup	469#genus	468#family	2887326#order	1236#class	1224#phylum	2#superkingdom	131567#norank_131567	1#norank_1	NA	NA	NA	NA	NA	NA	NA	NA	NA	NA	NA	NA	NA	NA	NA	NA	NA	NA	NA	NA	NA	NA	NA	NA	NA	NA	NA	NA	NA
Acinetobacter_baumannii_1042969-1197_GCF_000682455.1#name	1000001113#strain_1000001113	470#species	909768#speciesgroup	469#genus	468#family	2887326#order	1236#class	1224#phylum	2#superkingdom	131567#norank_131567	1#norank_1	NA	NA	NA	NA	NA	NA	NA	NA	NA	NA	NA	NA	NA	NA	NA	NA	NA	NA	NA	NA	NA	NA	NA	NA	NA	NA	NA	NA	NA
Acinetobacter_baumannii_233846_GCF_000682435.1#name	1000001114#strain_1000001114	470#species	909768#speciesgroup	469#genus	468#family	2887326#order	1236#class	1224#phylum	2#superkingdom	131567#norank_131567	1#norank_1	NA	NA	NA	NA	NA	NA	NA	NA	NA	NA	NA	NA	NA	NA	NA	NA	NA	NA	NA	NA	NA	NA	NA	NA	NA	NA	NA	NA	NA
Acinetobacter_baumannii_1598530_GCF_000682415.1#name	1000001115#strain_1000001115	470#species	909768#speciesgroup	469#genus	468#family	2887326#order	1236#class	1224#phylum	2#superkingdom	131567#norank_131567	1#norank_1	NA	NA	NA	NA	NA	NA	NA	NA	NA	NA	NA	NA	NA	NA	NA	NA	NA	NA	NA	NA	NA	NA	NA	NA	NA	NA	NA	NA	NA
Acinetobacter_baumannii_1284800_GCF_000682395.1#name	1000001116#strain_1000001116	470#species	909768#speciesgroup	469#genus	468#family	2887326#order	1236#class	1224#phylum	2#superkingdom	131567#norank_131567	1#norank_1	NA	NA	NA	NA	NA	NA	NA	NA	NA	NA	NA	NA	NA	NA	NA	NA	NA	NA	NA	NA	NA	NA	NA	NA	NA	NA	NA	NA	NA
Acinetobacter_baumannii_1499986_GCF_000682375.1#name	1000001117#strain_1000001117	470#species	909768#speciesgroup	469#genus	468#family	2887326#order	1236#class	1224#phylum	2#superkingdom	131567#norank_131567	1#norank_1	NA	NA	NA	NA	NA	NA	NA	NA	NA	NA	NA	NA	NA	NA	NA	NA	NA	NA	NA	NA	NA	NA	NA	NA	NA	NA	NA	NA	NA
Acinetobacter_baumannii_940793_GCF_000682295.1#name	1000001120#strain_1000001120	470#species	909768#speciesgroup	469#genus	468#family	2887326#order	1236#class	1224#phylum	2#superkingdom	131567#norank_131567	1#norank_1	NA	NA	NA	NA	NA	NA	NA	NA	NA	NA	NA	NA	NA	NA	NA	NA	NA	NA	NA	NA	NA	NA	NA	NA	NA	NA	NA	NA	NA
Acinetobacter_baumannii_45075_10_GCF_000682275.1#name	1000001121#strain_1000001121	470#species	909768#speciesgroup	469#genus	468#family	2887326#order	1236#class	1224#phylum	2#superkingdom	131567#norank_131567	1#norank_1	NA	NA	NA	NA	NA	NA	NA	NA	NA	NA	NA	NA	NA	NA	NA	NA	NA	NA	NA	NA	NA	NA	NA	NA	NA	NA	NA	NA	NA
Acinetobacter_baumannii_754286_GCF_000682255.1#name	1000001122#strain_1000001122	470#species	909768#speciesgroup	469#genus	468#family	2887326#order	1236#class	1224#phylum	2#superkingdom	131567#norank_131567	1#norank_1	NA	NA	NA	NA	NA	NA	NA	NA	NA	NA	NA	NA	NA	NA	NA	NA	NA	NA	NA	NA	NA	NA	NA	NA	NA	NA	NA	NA	NA
Acinetobacter_baumannii_1146103_GCF_000682235.1#name	1000001123#strain_1000001123	470#species	909768#speciesgroup	469#genus	468#family	2887326#order	1236#class	1224#phylum	2#superkingdom	131567#norank_131567	1#norank_1	NA	NA	NA	NA	NA	NA	NA	NA	NA	NA	NA	NA	NA	NA	NA	NA	NA	NA	NA	NA	NA	NA	NA	NA	NA	NA	NA	NA	NA
Acinetobacter_baumannii_496487_GCF_000682215.1#name	1000001124#strain_1000001124	470#species	909768#speciesgroup	469#genus	468#family	2887326#order	1236#class	1224#phylum	2#superkingdom	131567#norank_131567	1#norank_1	NA	NA	NA	NA	NA	NA	NA	NA	NA	NA	NA	NA	NA	NA	NA	NA	NA	NA	NA	NA	NA	NA	NA	NA	NA	NA	NA	NA	NA
Acinetobacter_baumannii_24812_2_GCF_000682175.1#name	1000001125#strain_1000001125	470#species	909768#speciesgroup	469#genus	468#family	2887326#order	1236#class	1224#phylum	2#superkingdom	131567#norank_131567	1#norank_1	NA	NA	NA	NA	NA	NA	NA	NA	NA	NA	NA	NA	NA	NA	NA	NA	NA	NA	NA	NA	NA	NA	NA	NA	NA	NA	NA	NA	NA
Acinetobacter_baumannii_25691_7_GCF_000682135.1#name	1000001127#strain_1000001127	470#species	909768#speciesgroup	469#genus	468#family	2887326#order	1236#class	1224#phylum	2#superkingdom	131567#norank_131567	1#norank_1	NA	NA	NA	NA	NA	NA	NA	NA	NA	NA	NA	NA	NA	NA	NA	NA	NA	NA	NA	NA	NA	NA	NA	NA	NA	NA	NA	NA	NA
Acinetobacter_baumannii_45002_9_GCF_000682115.1#name	1000001128#strain_1000001128	470#species	909768#speciesgroup	469#genus	468#family	2887326#order	1236#class	1224#phylum	2#superkingdom	131567#norank_131567	1#norank_1	NA	NA	NA	NA	NA	NA	NA	NA	NA	NA	NA	NA	NA	NA	NA	NA	NA	NA	NA	NA	NA	NA	NA	NA	NA	NA	NA	NA	NA
Acinetobacter_baumannii_45057_1_GCF_000682075.1#name	1000001130#strain_1000001130	470#species	909768#speciesgroup	469#genus	468#family	2887326#order	1236#class	1224#phylum	2#superkingdom	131567#norank_131567	1#norank_1	NA	NA	NA	NA	NA	NA	NA	NA	NA	NA	NA	NA	NA	NA	NA	NA	NA	NA	NA	NA	NA	NA	NA	NA	NA	NA	NA	NA	NA
Acinetobacter_baumannii_45052_2_GCF_000682055.1#name	1000001131#strain_1000001131	470#species	909768#speciesgroup	469#genus	468#family	2887326#order	1236#class	1224#phylum	2#superkingdom	131567#norank_131567	1#norank_1	NA	NA	NA	NA	NA	NA	NA	NA	NA	NA	NA	NA	NA	NA	NA	NA	NA	NA	NA	NA	NA	NA	NA	NA	NA	NA	NA	NA	NA
Acinetobacter_baumannii_42057_5_GCF_000682035.1#name	1000001132#strain_1000001132	470#species	909768#speciesgroup	469#genus	468#family	2887326#order	1236#class	1224#phylum	2#superkingdom	131567#norank_131567	1#norank_1	NA	NA	NA	NA	NA	NA	NA	NA	NA	NA	NA	NA	NA	NA	NA	NA	NA	NA	NA	NA	NA	NA	NA	NA	NA	NA	NA	NA	NA
Acinetobacter_baumannii_42057_3_GCF_000682015.1#name	1000001133#strain_1000001133	470#species	909768#speciesgroup	469#genus	468#family	2887326#order	1236#class	1224#phylum	2#superkingdom	131567#norank_131567	1#norank_1	NA	NA	NA	NA	NA	NA	NA	NA	NA	NA	NA	NA	NA	NA	NA	NA	NA	NA	NA	NA	NA	NA	NA	NA	NA	NA	NA	NA	NA
Acinetobacter_baumannii_26016_7_GCF_000681995.1#name	1000001134#strain_1000001134	470#species	909768#speciesgroup	469#genus	468#family	2887326#order	1236#class	1224#phylum	2#superkingdom	131567#norank_131567	1#norank_1	NA	NA	NA	NA	NA	NA	NA	NA	NA	NA	NA	NA	NA	NA	NA	NA	NA	NA	NA	NA	NA	NA	NA	NA	NA	NA	NA	NA	NA
Acinetobacter_baumannii_26016_3_GCF_000681975.1#name	1000001135#strain_1000001135	470#species	909768#speciesgroup	469#genus	468#family	2887326#order	1236#class	1224#phylum	2#superkingdom	131567#norank_131567	1#norank_1	NA	NA	NA	NA	NA	NA	NA	NA	NA	NA	NA	NA	NA	NA	NA	NA	NA	NA	NA	NA	NA	NA	NA	NA	NA	NA	NA	NA	NA
Acinetobacter_baumannii_26016_2_GCF_000681955.1#name	1000001136#strain_1000001136	470#species	909768#speciesgroup	469#genus	468#family	2887326#order	1236#class	1224#phylum	2#superkingdom	131567#norank_131567	1#norank_1	NA	NA	NA	NA	NA	NA	NA	NA	NA	NA	NA	NA	NA	NA	NA	NA	NA	NA	NA	NA	NA	NA	NA	NA	NA	NA	NA	NA	NA
Acinetobacter_baumannii_25750_1_GCF_000681935.1#name	1000001137#strain_1000001137	470#species	909768#speciesgroup	469#genus	468#family	2887326#order	1236#class	1224#phylum	2#superkingdom	131567#norank_131567	1#norank_1	NA	NA	NA	NA	NA	NA	NA	NA	NA	NA	NA	NA	NA	NA	NA	NA	NA	NA	NA	NA	NA	NA	NA	NA	NA	NA	NA	NA	NA
Acinetobacter_baumannii_25691_8_GCF_000681915.1#name	1000001138#strain_1000001138	470#species	909768#speciesgroup	469#genus	468#family	2887326#order	1236#class	1224#phylum	2#superkingdom	131567#norank_131567	1#norank_1	NA	NA	NA	NA	NA	NA	NA	NA	NA	NA	NA	NA	NA	NA	NA	NA	NA	NA	NA	NA	NA	NA	NA	NA	NA	NA	NA	NA	NA
Acinetobacter_baumannii_96512_GCF_000681895.1#name	1000001139#strain_1000001139	470#species	909768#speciesgroup	469#genus	468#family	2887326#order	1236#class	1224#phylum	2#superkingdom	131567#norank_131567	1#norank_1	NA	NA	NA	NA	NA	NA	NA	NA	NA	NA	NA	NA	NA	NA	NA	NA	NA	NA	NA	NA	NA	NA	NA	NA	NA	NA	NA	NA	NA
Acinetobacter_baumannii_916567_GCF_000681875.1#name	1000001140#strain_1000001140	470#species	909768#speciesgroup	469#genus	468#family	2887326#order	1236#class	1224#phylum	2#superkingdom	131567#norank_131567	1#norank_1	NA	NA	NA	NA	NA	NA	NA	NA	NA	NA	NA	NA	NA	NA	NA	NA	NA	NA	NA	NA	NA	NA	NA	NA	NA	NA	NA	NA	NA
Acinetobacter_baumannii_18689_GCF_000681855.1#name	1000001141#strain_1000001141	470#species	909768#speciesgroup	469#genus	468#family	2887326#order	1236#class	1224#phylum	2#superkingdom	131567#norank_131567	1#norank_1	NA	NA	NA	NA	NA	NA	NA	NA	NA	NA	NA	NA	NA	NA	NA	NA	NA	NA	NA	NA	NA	NA	NA	NA	NA	NA	NA	NA	NA
Acinetobacter_baumannii_1539026_GCF_000681835.1#name	1000001142#strain_1000001142	470#species	909768#speciesgroup	469#genus	468#family	2887326#order	1236#class	1224#phylum	2#superkingdom	131567#norank_131567	1#norank_1	NA	NA	NA	NA	NA	NA	NA	NA	NA	NA	NA	NA	NA	NA	NA	NA	NA	NA	NA	NA	NA	NA	NA	NA	NA	NA	NA	NA	NA
Acinetobacter_baumannii_45075_9_GCF_000681795.1#name	1000001144#strain_1000001144	470#species	909768#speciesgroup	469#genus	468#family	2887326#order	1236#class	1224#phylum	2#superkingdom	131567#norank_131567	1#norank_1	NA	NA	NA	NA	NA	NA	NA	NA	NA	NA	NA	NA	NA	NA	NA	NA	NA	NA	NA	NA	NA	NA	NA	NA	NA	NA	NA	NA	NA
Acinetobacter_baumannii_45075_8_GCF_000681775.1#name	1000001145#strain_1000001145	470#species	909768#speciesgroup	469#genus	468#family	2887326#order	1236#class	1224#phylum	2#superkingdom	131567#norank_131567	1#norank_1	NA	NA	NA	NA	NA	NA	NA	NA	NA	NA	NA	NA	NA	NA	NA	NA	NA	NA	NA	NA	NA	NA	NA	NA	NA	NA	NA	NA	NA
Acinetobacter_baumannii_45075_4_GCF_000681755.1#name	1000001146#strain_1000001146	470#species	909768#speciesgroup	469#genus	468#family	2887326#order	1236#class	1224#phylum	2#superkingdom	131567#norank_131567	1#norank_1	NA	NA	NA	NA	NA	NA	NA	NA	NA	NA	NA	NA	NA	NA	NA	NA	NA	NA	NA	NA	NA	NA	NA	NA	NA	NA	NA	NA	NA
Acinetobacter_baumannii_987421_GCF_000681735.1#name	1000001147#strain_1000001147	470#species	909768#speciesgroup	469#genus	468#family	2887326#order	1236#class	1224#phylum	2#superkingdom	131567#norank_131567	1#norank_1	NA	NA	NA	NA	NA	NA	NA	NA	NA	NA	NA	NA	NA	NA	NA	NA	NA	NA	NA	NA	NA	NA	NA	NA	NA	NA	NA	NA	NA
Acinetobacter_baumannii_23037_GCF_000681695.1#name	1000001148#strain_1000001148	470#species	909768#speciesgroup	469#genus	468#family	2887326#order	1236#class	1224#phylum	2#superkingdom	131567#norank_131567	1#norank_1	NA	NA	NA	NA	NA	NA	NA	NA	NA	NA	NA	NA	NA	NA	NA	NA	NA	NA	NA	NA	NA	NA	NA	NA	NA	NA	NA	NA	NA
Acinetobacter_baumannii_24860_9_GCF_000681675.1#name	1000001149#strain_1000001149	470#species	909768#speciesgroup	469#genus	468#family	2887326#order	1236#class	1224#phylum	2#superkingdom	131567#norank_131567	1#norank_1	NA	NA	NA	NA	NA	NA	NA	NA	NA	NA	NA	NA	NA	NA	NA	NA	NA	NA	NA	NA	NA	NA	NA	NA	NA	NA	NA	NA	NA
Acinetobacter_baumannii_25691_5_GCF_000681655.1#name	1000001150#strain_1000001150	470#species	909768#speciesgroup	469#genus	468#family	2887326#order	1236#class	1224#phylum	2#superkingdom	131567#norank_131567	1#norank_1	NA	NA	NA	NA	NA	NA	NA	NA	NA	NA	NA	NA	NA	NA	NA	NA	NA	NA	NA	NA	NA	NA	NA	NA	NA	NA	NA	NA	NA
Acinetobacter_baumannii_1195185_80_GCF_000681635.1#name	1000001151#strain_1000001151	470#species	909768#speciesgroup	469#genus	468#family	2887326#order	1236#class	1224#phylum	2#superkingdom	131567#norank_131567	1#norank_1	NA	NA	NA	NA	NA	NA	NA	NA	NA	NA	NA	NA	NA	NA	NA	NA	NA	NA	NA	NA	NA	NA	NA	NA	NA	NA	NA	NA	NA
Acinetobacter_baumannii_25569_10_GCF_000681615.1#name	1000001152#strain_1000001152	470#species	909768#speciesgroup	469#genus	468#family	2887326#order	1236#class	1224#phylum	2#superkingdom	131567#norank_131567	1#norank_1	NA	NA	NA	NA	NA	NA	NA	NA	NA	NA	NA	NA	NA	NA	NA	NA	NA	NA	NA	NA	NA	NA	NA	NA	NA	NA	NA	NA	NA
Acinetobacter_baumannii_1505311_GCF_000681595.1#name	1000001153#strain_1000001153	470#species	909768#speciesgroup	469#genus	468#family	2887326#order	1236#class	1224#phylum	2#superkingdom	131567#norank_131567	1#norank_1	NA	NA	NA	NA	NA	NA	NA	NA	NA	NA	NA	NA	NA	NA	NA	NA	NA	NA	NA	NA	NA	NA	NA	NA	NA	NA	NA	NA	NA
Acinetobacter_baumannii_21072_GCF_000681575.1#name	1000001154#strain_1000001154	470#species	909768#speciesgroup	469#genus	468#family	2887326#order	1236#class	1224#phylum	2#superkingdom	131567#norank_131567	1#norank_1	NA	NA	NA	NA	NA	NA	NA	NA	NA	NA	NA	NA	NA	NA	NA	NA	NA	NA	NA	NA	NA	NA	NA	NA	NA	NA	NA	NA	NA
Acinetobacter_baumannii_855125_GCF_000681555.1#name	1000001155#strain_1000001155	470#species	909768#speciesgroup	469#genus	468#family	2887326#order	1236#class	1224#phylum	2#superkingdom	131567#norank_131567	1#norank_1	NA	NA	NA	NA	NA	NA	NA	NA	NA	NA	NA	NA	NA	NA	NA	NA	NA	NA	NA	NA	NA	NA	NA	NA	NA	NA	NA	NA	NA
Acinetobacter_baumannii_42057_4_GCF_000671675.1#name	1000001157#strain_1000001157	470#species	909768#speciesgroup	469#genus	468#family	2887326#order	1236#class	1224#phylum	2#superkingdom	131567#norank_131567	1#norank_1	NA	NA	NA	NA	NA	NA	NA	NA	NA	NA	NA	NA	NA	NA	NA	NA	NA	NA	NA	NA	NA	NA	NA	NA	NA	NA	NA	NA	NA
Acinetobacter_baumannii_25442_1_GCF_000671655.1#name	1000001158#strain_1000001158	470#species	909768#speciesgroup	469#genus	468#family	2887326#order	1236#class	1224#phylum	2#superkingdom	131567#norank_131567	1#norank_1	NA	NA	NA	NA	NA	NA	NA	NA	NA	NA	NA	NA	NA	NA	NA	NA	NA	NA	NA	NA	NA	NA	NA	NA	NA	NA	NA	NA	NA
Acinetobacter_baumannii_45075_3_GCF_000671635.1#name	1000001159#strain_1000001159	470#species	909768#speciesgroup	469#genus	468#family	2887326#order	1236#class	1224#phylum	2#superkingdom	131567#norank_131567	1#norank_1	NA	NA	NA	NA	NA	NA	NA	NA	NA	NA	NA	NA	NA	NA	NA	NA	NA	NA	NA	NA	NA	NA	NA	NA	NA	NA	NA	NA	NA
Acinetobacter_baumannii_45075_2_GCF_000671615.1#name	1000001160#strain_1000001160	470#species	909768#speciesgroup	469#genus	468#family	2887326#order	1236#class	1224#phylum	2#superkingdom	131567#norank_131567	1#norank_1	NA	NA	NA	NA	NA	NA	NA	NA	NA	NA	NA	NA	NA	NA	NA	NA	NA	NA	NA	NA	NA	NA	NA	NA	NA	NA	NA	NA	NA
Acinetobacter_baumannii_45075_1_GCF_000671595.1#name	1000001161#strain_1000001161	470#species	909768#speciesgroup	469#genus	468#family	2887326#order	1236#class	1224#phylum	2#superkingdom	131567#norank_131567	1#norank_1	NA	NA	NA	NA	NA	NA	NA	NA	NA	NA	NA	NA	NA	NA	NA	NA	NA	NA	NA	NA	NA	NA	NA	NA	NA	NA	NA	NA	NA
Acinetobacter_baumannii_44839_9_GCF_000671575.1#name	1000001162#strain_1000001162	470#species	909768#speciesgroup	469#genus	468#family	2887326#order	1236#class	1224#phylum	2#superkingdom	131567#norank_131567	1#norank_1	NA	NA	NA	NA	NA	NA	NA	NA	NA	NA	NA	NA	NA	NA	NA	NA	NA	NA	NA	NA	NA	NA	NA	NA	NA	NA	NA	NA	NA
Acinetobacter_baumannii_44298_8_GCF_000671555.1#name	1000001163#strain_1000001163	470#species	909768#speciesgroup	469#genus	468#family	2887326#order	1236#class	1224#phylum	2#superkingdom	131567#norank_131567	1#norank_1	NA	NA	NA	NA	NA	NA	NA	NA	NA	NA	NA	NA	NA	NA	NA	NA	NA	NA	NA	NA	NA	NA	NA	NA	NA	NA	NA	NA	NA
Acinetobacter_baumannii_44298_5_GCF_000671535.1#name	1000001164#strain_1000001164	470#species	909768#speciesgroup	469#genus	468#family	2887326#order	1236#class	1224#phylum	2#superkingdom	131567#norank_131567	1#norank_1	NA	NA	NA	NA	NA	NA	NA	NA	NA	NA	NA	NA	NA	NA	NA	NA	NA	NA	NA	NA	NA	NA	NA	NA	NA	NA	NA	NA	NA
Acinetobacter_baumannii_44839_8_GCF_000671515.1#name	1000001165#strain_1000001165	470#species	909768#speciesgroup	469#genus	468#family	2887326#order	1236#class	1224#phylum	2#superkingdom	131567#norank_131567	1#norank_1	NA	NA	NA	NA	NA	NA	NA	NA	NA	NA	NA	NA	NA	NA	NA	NA	NA	NA	NA	NA	NA	NA	NA	NA	NA	NA	NA	NA	NA
Acinetobacter_baumannii_44298_3_GCF_000671495.1#name	1000001166#strain_1000001166	470#species	909768#speciesgroup	469#genus	468#family	2887326#order	1236#class	1224#phylum	2#superkingdom	131567#norank_131567	1#norank_1	NA	NA	NA	NA	NA	NA	NA	NA	NA	NA	NA	NA	NA	NA	NA	NA	NA	NA	NA	NA	NA	NA	NA	NA	NA	NA	NA	NA	NA
Acinetobacter_baumannii_45075_5_GCF_000671475.1#name	1000001167#strain_1000001167	470#species	909768#speciesgroup	469#genus	468#family	2887326#order	1236#class	1224#phylum	2#superkingdom	131567#norank_131567	1#norank_1	NA	NA	NA	NA	NA	NA	NA	NA	NA	NA	NA	NA	NA	NA	NA	NA	NA	NA	NA	NA	NA	NA	NA	NA	NA	NA	NA	NA	NA
Acinetobacter_baumannii_1064293_46_GCF_000671435.1#name	1000001168#strain_1000001168	470#species	909768#speciesgroup	469#genus	468#family	2887326#order	1236#class	1224#phylum	2#superkingdom	131567#norank_131567	1#norank_1	NA	NA	NA	NA	NA	NA	NA	NA	NA	NA	NA	NA	NA	NA	NA	NA	NA	NA	NA	NA	NA	NA	NA	NA	NA	NA	NA	NA	NA
Acinetobacter_baumannii_45075_6_GCF_000671415.1#name	1000001169#strain_1000001169	470#species	909768#speciesgroup	469#genus	468#family	2887326#order	1236#class	1224#phylum	2#superkingdom	131567#norank_131567	1#norank_1	NA	NA	NA	NA	NA	NA	NA	NA	NA	NA	NA	NA	NA	NA	NA	NA	NA	NA	NA	NA	NA	NA	NA	NA	NA	NA	NA	NA	NA
Acinetobacter_soli_TCM341_GCF_000633005.1#name	1000001170#strain_1000001170	487316#species	469#genus	468#family	2887326#order	1236#class	1224#phylum	2#superkingdom	131567#norank_131567	1#norank_1	NA	NA	NA	NA	NA	NA	NA	NA	NA	NA	NA	NA	NA	NA	NA	NA	NA	NA	NA	NA	NA	NA	NA	NA	NA	NA	NA	NA	NA	NA
Acinetobacter_baumannii_45052_4_GCF_000627775.1#name	1000001172#strain_1000001172	470#species	909768#speciesgroup	469#genus	468#family	2887326#order	1236#class	1224#phylum	2#superkingdom	131567#norank_131567	1#norank_1	NA	NA	NA	NA	NA	NA	NA	NA	NA	NA	NA	NA	NA	NA	NA	NA	NA	NA	NA	NA	NA	NA	NA	NA	NA	NA	NA	NA	NA
Acinetobacter_baumannii_42057_6_GCF_000627755.1#name	1000001173#strain_1000001173	470#species	909768#speciesgroup	469#genus	468#family	2887326#order	1236#class	1224#phylum	2#superkingdom	131567#norank_131567	1#norank_1	NA	NA	NA	NA	NA	NA	NA	NA	NA	NA	NA	NA	NA	NA	NA	NA	NA	NA	NA	NA	NA	NA	NA	NA	NA	NA	NA	NA	NA
Acinetobacter_baumannii_42057_2_GCF_000627735.1#name	1000001174#strain_1000001174	470#species	909768#speciesgroup	469#genus	468#family	2887326#order	1236#class	1224#phylum	2#superkingdom	131567#norank_131567	1#norank_1	NA	NA	NA	NA	NA	NA	NA	NA	NA	NA	NA	NA	NA	NA	NA	NA	NA	NA	NA	NA	NA	NA	NA	NA	NA	NA	NA	NA	NA
Acinetobacter_baumannii_25442_9_GCF_000627715.1#name	1000001175#strain_1000001175	470#species	909768#speciesgroup	469#genus	468#family	2887326#order	1236#class	1224#phylum	2#superkingdom	131567#norank_131567	1#norank_1	NA	NA	NA	NA	NA	NA	NA	NA	NA	NA	NA	NA	NA	NA	NA	NA	NA	NA	NA	NA	NA	NA	NA	NA	NA	NA	NA	NA	NA
Acinetobacter_baumannii_25442_7_GCF_000627695.1#name	1000001176#strain_1000001176	470#species	909768#speciesgroup	469#genus	468#family	2887326#order	1236#class	1224#phylum	2#superkingdom	131567#norank_131567	1#norank_1	NA	NA	NA	NA	NA	NA	NA	NA	NA	NA	NA	NA	NA	NA	NA	NA	NA	NA	NA	NA	NA	NA	NA	NA	NA	NA	NA	NA	NA
Acinetobacter_baumannii_25442_5_GCF_000627675.1#name	1000001177#strain_1000001177	470#species	909768#speciesgroup	469#genus	468#family	2887326#order	1236#class	1224#phylum	2#superkingdom	131567#norank_131567	1#norank_1	NA	NA	NA	NA	NA	NA	NA	NA	NA	NA	NA	NA	NA	NA	NA	NA	NA	NA	NA	NA	NA	NA	NA	NA	NA	NA	NA	NA	NA
Acinetobacter_baumannii_25569_9_GCF_000627655.1#name	1000001178#strain_1000001178	470#species	909768#speciesgroup	469#genus	468#family	2887326#order	1236#class	1224#phylum	2#superkingdom	131567#norank_131567	1#norank_1	NA	NA	NA	NA	NA	NA	NA	NA	NA	NA	NA	NA	NA	NA	NA	NA	NA	NA	NA	NA	NA	NA	NA	NA	NA	NA	NA	NA	NA
Acinetobacter_baumannii_25569_8_GCF_000627635.1#name	1000001179#strain_1000001179	470#species	909768#speciesgroup	469#genus	468#family	2887326#order	1236#class	1224#phylum	2#superkingdom	131567#norank_131567	1#norank_1	NA	NA	NA	NA	NA	NA	NA	NA	NA	NA	NA	NA	NA	NA	NA	NA	NA	NA	NA	NA	NA	NA	NA	NA	NA	NA	NA	NA	NA
Acinetobacter_baumannii_44298_10_GCF_000627615.1#name	1000001180#strain_1000001180	470#species	909768#speciesgroup	469#genus	468#family	2887326#order	1236#class	1224#phylum	2#superkingdom	131567#norank_131567	1#norank_1	NA	NA	NA	NA	NA	NA	NA	NA	NA	NA	NA	NA	NA	NA	NA	NA	NA	NA	NA	NA	NA	NA	NA	NA	NA	NA	NA	NA	NA
Acinetobacter_baumannii_44298_9_GCF_000627595.1#name	1000001181#strain_1000001181	470#species	909768#speciesgroup	469#genus	468#family	2887326#order	1236#class	1224#phylum	2#superkingdom	131567#norank_131567	1#norank_1	NA	NA	NA	NA	NA	NA	NA	NA	NA	NA	NA	NA	NA	NA	NA	NA	NA	NA	NA	NA	NA	NA	NA	NA	NA	NA	NA	NA	NA
Acinetobacter_baumannii_44298_7_GCF_000627575.1#name	1000001182#strain_1000001182	470#species	909768#speciesgroup	469#genus	468#family	2887326#order	1236#class	1224#phylum	2#superkingdom	131567#norank_131567	1#norank_1	NA	NA	NA	NA	NA	NA	NA	NA	NA	NA	NA	NA	NA	NA	NA	NA	NA	NA	NA	NA	NA	NA	NA	NA	NA	NA	NA	NA	NA
Acinetobacter_baumannii_44298_6_GCF_000627555.1#name	1000001183#strain_1000001183	470#species	909768#speciesgroup	469#genus	468#family	2887326#order	1236#class	1224#phylum	2#superkingdom	131567#norank_131567	1#norank_1	NA	NA	NA	NA	NA	NA	NA	NA	NA	NA	NA	NA	NA	NA	NA	NA	NA	NA	NA	NA	NA	NA	NA	NA	NA	NA	NA	NA	NA
Acinetobacter_baumannii_44298_4_GCF_000627535.1#name	1000001184#strain_1000001184	470#species	909768#speciesgroup	469#genus	468#family	2887326#order	1236#class	1224#phylum	2#superkingdom	131567#norank_131567	1#norank_1	NA	NA	NA	NA	NA	NA	NA	NA	NA	NA	NA	NA	NA	NA	NA	NA	NA	NA	NA	NA	NA	NA	NA	NA	NA	NA	NA	NA	NA
Acinetobacter_baumannii_44298_2_GCF_000627515.1#name	1000001185#strain_1000001185	470#species	909768#speciesgroup	469#genus	468#family	2887326#order	1236#class	1224#phylum	2#superkingdom	131567#norank_131567	1#norank_1	NA	NA	NA	NA	NA	NA	NA	NA	NA	NA	NA	NA	NA	NA	NA	NA	NA	NA	NA	NA	NA	NA	NA	NA	NA	NA	NA	NA	NA
Acinetobacter_baumannii_44298_1_GCF_000627495.1#name	1000001186#strain_1000001186	470#species	909768#speciesgroup	469#genus	468#family	2887326#order	1236#class	1224#phylum	2#superkingdom	131567#norank_131567	1#norank_1	NA	NA	NA	NA	NA	NA	NA	NA	NA	NA	NA	NA	NA	NA	NA	NA	NA	NA	NA	NA	NA	NA	NA	NA	NA	NA	NA	NA	NA
Acinetobacter_baumannii_24860_6_GCF_000627415.1#name	1000001187#strain_1000001187	470#species	909768#speciesgroup	469#genus	468#family	2887326#order	1236#class	1224#phylum	2#superkingdom	131567#norank_131567	1#norank_1	NA	NA	NA	NA	NA	NA	NA	NA	NA	NA	NA	NA	NA	NA	NA	NA	NA	NA	NA	NA	NA	NA	NA	NA	NA	NA	NA	NA	NA
Acinetobacter_baumannii_24860_1_GCF_000627395.1#name	1000001188#strain_1000001188	470#species	909768#speciesgroup	469#genus	468#family	2887326#order	1236#class	1224#phylum	2#superkingdom	131567#norank_131567	1#norank_1	NA	NA	NA	NA	NA	NA	NA	NA	NA	NA	NA	NA	NA	NA	NA	NA	NA	NA	NA	NA	NA	NA	NA	NA	NA	NA	NA	NA	NA
Acinetobacter_baumannii_26016_9_GCF_000627375.1#name	1000001189#strain_1000001189	470#species	909768#speciesgroup	469#genus	468#family	2887326#order	1236#class	1224#phylum	2#superkingdom	131567#norank_131567	1#norank_1	NA	NA	NA	NA	NA	NA	NA	NA	NA	NA	NA	NA	NA	NA	NA	NA	NA	NA	NA	NA	NA	NA	NA	NA	NA	NA	NA	NA	NA
Acinetobacter_baumannii_44839_10_GCF_000627355.1#name	1000001190#strain_1000001190	470#species	909768#speciesgroup	469#genus	468#family	2887326#order	1236#class	1224#phylum	2#superkingdom	131567#norank_131567	1#norank_1	NA	NA	NA	NA	NA	NA	NA	NA	NA	NA	NA	NA	NA	NA	NA	NA	NA	NA	NA	NA	NA	NA	NA	NA	NA	NA	NA	NA	NA
Acinetobacter_baumannii_24975_10_GCF_000627335.1#name	1000001191#strain_1000001191	470#species	909768#speciesgroup	469#genus	468#family	2887326#order	1236#class	1224#phylum	2#superkingdom	131567#norank_131567	1#norank_1	NA	NA	NA	NA	NA	NA	NA	NA	NA	NA	NA	NA	NA	NA	NA	NA	NA	NA	NA	NA	NA	NA	NA	NA	NA	NA	NA	NA	NA
Acinetobacter_baumannii_R1B_GCF_000623035.1#name	1000001192#strain_1000001192	470#species	909768#speciesgroup	469#genus	468#family	2887326#order	1236#class	1224#phylum	2#superkingdom	131567#norank_131567	1#norank_1	NA	NA	NA	NA	NA	NA	NA	NA	NA	NA	NA	NA	NA	NA	NA	NA	NA	NA	NA	NA	NA	NA	NA	NA	NA	NA	NA	NA	NA
Acinetobacter_baumannii_LAC-4_GCF_000623015.1#name	1000001193#strain_1000001193	470#species	909768#speciesgroup	469#genus	468#family	2887326#order	1236#class	1224#phylum	2#superkingdom	131567#norank_131567	1#norank_1	NA	NA	NA	NA	NA	NA	NA	NA	NA	NA	NA	NA	NA	NA	NA	NA	NA	NA	NA	NA	NA	NA	NA	NA	NA	NA	NA	NA	NA
Acinetobacter_baumannii_16553_1_GCF_000611565.1#name	1000001195#strain_1000001195	470#species	909768#speciesgroup	469#genus	468#family	2887326#order	1236#class	1224#phylum	2#superkingdom	131567#norank_131567	1#norank_1	NA	NA	NA	NA	NA	NA	NA	NA	NA	NA	NA	NA	NA	NA	NA	NA	NA	NA	NA	NA	NA	NA	NA	NA	NA	NA	NA	NA	NA
Acinetobacter_baumannii_16553_8_GCF_000611545.1#name	1000001196#strain_1000001196	470#species	909768#speciesgroup	469#genus	468#family	2887326#order	1236#class	1224#phylum	2#superkingdom	131567#norank_131567	1#norank_1	NA	NA	NA	NA	NA	NA	NA	NA	NA	NA	NA	NA	NA	NA	NA	NA	NA	NA	NA	NA	NA	NA	NA	NA	NA	NA	NA	NA	NA
Acinetobacter_baumannii_26016_8_GCF_000611525.1#name	1000001197#strain_1000001197	470#species	909768#speciesgroup	469#genus	468#family	2887326#order	1236#class	1224#phylum	2#superkingdom	131567#norank_131567	1#norank_1	NA	NA	NA	NA	NA	NA	NA	NA	NA	NA	NA	NA	NA	NA	NA	NA	NA	NA	NA	NA	NA	NA	NA	NA	NA	NA	NA	NA	NA
Acinetobacter_baumannii_45057_4_GCF_000611505.1#name	1000001198#strain_1000001198	470#species	909768#speciesgroup	469#genus	468#family	2887326#order	1236#class	1224#phylum	2#superkingdom	131567#norank_131567	1#norank_1	NA	NA	NA	NA	NA	NA	NA	NA	NA	NA	NA	NA	NA	NA	NA	NA	NA	NA	NA	NA	NA	NA	NA	NA	NA	NA	NA	NA	NA
Acinetobacter_baumannii_45052_1_GCF_000611485.1#name	1000001199#strain_1000001199	470#species	909768#speciesgroup	469#genus	468#family	2887326#order	1236#class	1224#phylum	2#superkingdom	131567#norank_131567	1#norank_1	NA	NA	NA	NA	NA	NA	NA	NA	NA	NA	NA	NA	NA	NA	NA	NA	NA	NA	NA	NA	NA	NA	NA	NA	NA	NA	NA	NA	NA
Acinetobacter_baumannii_25569_5_GCF_000611465.1#name	1000001200#strain_1000001200	470#species	909768#speciesgroup	469#genus	468#family	2887326#order	1236#class	1224#phylum	2#superkingdom	131567#norank_131567	1#norank_1	NA	NA	NA	NA	NA	NA	NA	NA	NA	NA	NA	NA	NA	NA	NA	NA	NA	NA	NA	NA	NA	NA	NA	NA	NA	NA	NA	NA	NA
Acinetobacter_baumannii_26016_5_GCF_000611445.1#name	1000001201#strain_1000001201	470#species	909768#speciesgroup	469#genus	468#family	2887326#order	1236#class	1224#phylum	2#superkingdom	131567#norank_131567	1#norank_1	NA	NA	NA	NA	NA	NA	NA	NA	NA	NA	NA	NA	NA	NA	NA	NA	NA	NA	NA	NA	NA	NA	NA	NA	NA	NA	NA	NA	NA
Acinetobacter_baumannii_25569_6_GCF_000611425.1#name	1000001202#strain_1000001202	470#species	909768#speciesgroup	469#genus	468#family	2887326#order	1236#class	1224#phylum	2#superkingdom	131567#norank_131567	1#norank_1	NA	NA	NA	NA	NA	NA	NA	NA	NA	NA	NA	NA	NA	NA	NA	NA	NA	NA	NA	NA	NA	NA	NA	NA	NA	NA	NA	NA	NA
Acinetobacter_baumannii_26016_10_GCF_000611405.1#name	1000001203#strain_1000001203	470#species	909768#speciesgroup	469#genus	468#family	2887326#order	1236#class	1224#phylum	2#superkingdom	131567#norank_131567	1#norank_1	NA	NA	NA	NA	NA	NA	NA	NA	NA	NA	NA	NA	NA	NA	NA	NA	NA	NA	NA	NA	NA	NA	NA	NA	NA	NA	NA	NA	NA
Acinetobacter_baumannii_25569_7_GCF_000611385.1#name	1000001204#strain_1000001204	470#species	909768#speciesgroup	469#genus	468#family	2887326#order	1236#class	1224#phylum	2#superkingdom	131567#norank_131567	1#norank_1	NA	NA	NA	NA	NA	NA	NA	NA	NA	NA	NA	NA	NA	NA	NA	NA	NA	NA	NA	NA	NA	NA	NA	NA	NA	NA	NA	NA	NA
Acinetobacter_baumannii_25569_3_GCF_000611365.1#name	1000001205#strain_1000001205	470#species	909768#speciesgroup	469#genus	468#family	2887326#order	1236#class	1224#phylum	2#superkingdom	131567#norank_131567	1#norank_1	NA	NA	NA	NA	NA	NA	NA	NA	NA	NA	NA	NA	NA	NA	NA	NA	NA	NA	NA	NA	NA	NA	NA	NA	NA	NA	NA	NA	NA
Acinetobacter_baumannii_26016_6_GCF_000611345.1#name	1000001206#strain_1000001206	470#species	909768#speciesgroup	469#genus	468#family	2887326#order	1236#class	1224#phylum	2#superkingdom	131567#norank_131567	1#norank_1	NA	NA	NA	NA	NA	NA	NA	NA	NA	NA	NA	NA	NA	NA	NA	NA	NA	NA	NA	NA	NA	NA	NA	NA	NA	NA	NA	NA	NA
Acinetobacter_baumannii_26016_1_GCF_000611325.1#name	1000001207#strain_1000001207	470#species	909768#speciesgroup	469#genus	468#family	2887326#order	1236#class	1224#phylum	2#superkingdom	131567#norank_131567	1#norank_1	NA	NA	NA	NA	NA	NA	NA	NA	NA	NA	NA	NA	NA	NA	NA	NA	NA	NA	NA	NA	NA	NA	NA	NA	NA	NA	NA	NA	NA
Acinetobacter_baumannii_45052_5_GCF_000611305.1#name	1000001208#strain_1000001208	470#species	909768#speciesgroup	469#genus	468#family	2887326#order	1236#class	1224#phylum	2#superkingdom	131567#norank_131567	1#norank_1	NA	NA	NA	NA	NA	NA	NA	NA	NA	NA	NA	NA	NA	NA	NA	NA	NA	NA	NA	NA	NA	NA	NA	NA	NA	NA	NA	NA	NA
Acinetobacter_baumannii_45052_3_GCF_000611285.1#name	1000001209#strain_1000001209	470#species	909768#speciesgroup	469#genus	468#family	2887326#order	1236#class	1224#phylum	2#superkingdom	131567#norank_131567	1#norank_1	NA	NA	NA	NA	NA	NA	NA	NA	NA	NA	NA	NA	NA	NA	NA	NA	NA	NA	NA	NA	NA	NA	NA	NA	NA	NA	NA	NA	NA
Acinetobacter_baumannii_26016_4_GCF_000611265.1#name	1000001210#strain_1000001210	470#species	909768#speciesgroup	469#genus	468#family	2887326#order	1236#class	1224#phylum	2#superkingdom	131567#norank_131567	1#norank_1	NA	NA	NA	NA	NA	NA	NA	NA	NA	NA	NA	NA	NA	NA	NA	NA	NA	NA	NA	NA	NA	NA	NA	NA	NA	NA	NA	NA	NA
Acinetobacter_baumannii_25569_4_GCF_000611245.1#name	1000001211#strain_1000001211	470#species	909768#speciesgroup	469#genus	468#family	2887326#order	1236#class	1224#phylum	2#superkingdom	131567#norank_131567	1#norank_1	NA	NA	NA	NA	NA	NA	NA	NA	NA	NA	NA	NA	NA	NA	NA	NA	NA	NA	NA	NA	NA	NA	NA	NA	NA	NA	NA	NA	NA
Acinetobacter_baumannii_25569_2_GCF_000611225.1#name	1000001212#strain_1000001212	470#species	909768#speciesgroup	469#genus	468#family	2887326#order	1236#class	1224#phylum	2#superkingdom	131567#norank_131567	1#norank_1	NA	NA	NA	NA	NA	NA	NA	NA	NA	NA	NA	NA	NA	NA	NA	NA	NA	NA	NA	NA	NA	NA	NA	NA	NA	NA	NA	NA	NA
Acinetobacter_baumannii_25569_1_GCF_000611205.1#name	1000001213#strain_1000001213	470#species	909768#speciesgroup	469#genus	468#family	2887326#order	1236#class	1224#phylum	2#superkingdom	131567#norank_131567	1#norank_1	NA	NA	NA	NA	NA	NA	NA	NA	NA	NA	NA	NA	NA	NA	NA	NA	NA	NA	NA	NA	NA	NA	NA	NA	NA	NA	NA	NA	NA
Acinetobacter_baumannii_16553_9_GCF_000611185.1#name	1000001214#strain_1000001214	470#species	909768#speciesgroup	469#genus	468#family	2887326#order	1236#class	1224#phylum	2#superkingdom	131567#norank_131567	1#norank_1	NA	NA	NA	NA	NA	NA	NA	NA	NA	NA	NA	NA	NA	NA	NA	NA	NA	NA	NA	NA	NA	NA	NA	NA	NA	NA	NA	NA	NA
Acinetobacter_baumannii_16553_10_GCF_000611165.1#name	1000001215#strain_1000001215	470#species	909768#speciesgroup	469#genus	468#family	2887326#order	1236#class	1224#phylum	2#superkingdom	131567#norank_131567	1#norank_1	NA	NA	NA	NA	NA	NA	NA	NA	NA	NA	NA	NA	NA	NA	NA	NA	NA	NA	NA	NA	NA	NA	NA	NA	NA	NA	NA	NA	NA
Acinetobacter_baumannii_16553_3_GCF_000611105.1#name	1000001216#strain_1000001216	470#species	909768#speciesgroup	469#genus	468#family	2887326#order	1236#class	1224#phylum	2#superkingdom	131567#norank_131567	1#norank_1	NA	NA	NA	NA	NA	NA	NA	NA	NA	NA	NA	NA	NA	NA	NA	NA	NA	NA	NA	NA	NA	NA	NA	NA	NA	NA	NA	NA	NA
Acinetobacter_baumannii_16553_4_GCF_000611085.1#name	1000001217#strain_1000001217	470#species	909768#speciesgroup	469#genus	468#family	2887326#order	1236#class	1224#phylum	2#superkingdom	131567#norank_131567	1#norank_1	NA	NA	NA	NA	NA	NA	NA	NA	NA	NA	NA	NA	NA	NA	NA	NA	NA	NA	NA	NA	NA	NA	NA	NA	NA	NA	NA	NA	NA
Acinetobacter_baumannii_16553_2_GCF_000611065.1#name	1000001218#strain_1000001218	470#species	909768#speciesgroup	469#genus	468#family	2887326#order	1236#class	1224#phylum	2#superkingdom	131567#norank_131567	1#norank_1	NA	NA	NA	NA	NA	NA	NA	NA	NA	NA	NA	NA	NA	NA	NA	NA	NA	NA	NA	NA	NA	NA	NA	NA	NA	NA	NA	NA	NA
Acinetobacter_baumannii_16553_6_GCF_000611045.1#name	1000001219#strain_1000001219	470#species	909768#speciesgroup	469#genus	468#family	2887326#order	1236#class	1224#phylum	2#superkingdom	131567#norank_131567	1#norank_1	NA	NA	NA	NA	NA	NA	NA	NA	NA	NA	NA	NA	NA	NA	NA	NA	NA	NA	NA	NA	NA	NA	NA	NA	NA	NA	NA	NA	NA
Acinetobacter_baumannii_44362_1_GCF_000600935.1#name	1000001220#strain_1000001220	470#species	909768#speciesgroup	469#genus	468#family	2887326#order	1236#class	1224#phylum	2#superkingdom	131567#norank_131567	1#norank_1	NA	NA	NA	NA	NA	NA	NA	NA	NA	NA	NA	NA	NA	NA	NA	NA	NA	NA	NA	NA	NA	NA	NA	NA	NA	NA	NA	NA	NA
Acinetobacter_baumannii_44362_10_GCF_000600915.1#name	1000001221#strain_1000001221	470#species	909768#speciesgroup	469#genus	468#family	2887326#order	1236#class	1224#phylum	2#superkingdom	131567#norank_131567	1#norank_1	NA	NA	NA	NA	NA	NA	NA	NA	NA	NA	NA	NA	NA	NA	NA	NA	NA	NA	NA	NA	NA	NA	NA	NA	NA	NA	NA	NA	NA
Acinetobacter_baumannii_25493_9_GCF_000600895.1#name	1000001222#strain_1000001222	470#species	909768#speciesgroup	469#genus	468#family	2887326#order	1236#class	1224#phylum	2#superkingdom	131567#norank_131567	1#norank_1	NA	NA	NA	NA	NA	NA	NA	NA	NA	NA	NA	NA	NA	NA	NA	NA	NA	NA	NA	NA	NA	NA	NA	NA	NA	NA	NA	NA	NA
Acinetobacter_baumannii_25493_8_GCF_000600875.1#name	1000001223#strain_1000001223	470#species	909768#speciesgroup	469#genus	468#family	2887326#order	1236#class	1224#phylum	2#superkingdom	131567#norank_131567	1#norank_1	NA	NA	NA	NA	NA	NA	NA	NA	NA	NA	NA	NA	NA	NA	NA	NA	NA	NA	NA	NA	NA	NA	NA	NA	NA	NA	NA	NA	NA
Acinetobacter_baumannii_25493_6_GCF_000600855.1#name	1000001224#strain_1000001224	470#species	909768#speciesgroup	469#genus	468#family	2887326#order	1236#class	1224#phylum	2#superkingdom	131567#norank_131567	1#norank_1	NA	NA	NA	NA	NA	NA	NA	NA	NA	NA	NA	NA	NA	NA	NA	NA	NA	NA	NA	NA	NA	NA	NA	NA	NA	NA	NA	NA	NA
Acinetobacter_baumannii_25493_5_GCF_000600835.1#name	1000001225#strain_1000001225	470#species	909768#speciesgroup	469#genus	468#family	2887326#order	1236#class	1224#phylum	2#superkingdom	131567#norank_131567	1#norank_1	NA	NA	NA	NA	NA	NA	NA	NA	NA	NA	NA	NA	NA	NA	NA	NA	NA	NA	NA	NA	NA	NA	NA	NA	NA	NA	NA	NA	NA
Acinetobacter_baumannii_25493_4_GCF_000600815.1#name	1000001226#strain_1000001226	470#species	909768#speciesgroup	469#genus	468#family	2887326#order	1236#class	1224#phylum	2#superkingdom	131567#norank_131567	1#norank_1	NA	NA	NA	NA	NA	NA	NA	NA	NA	NA	NA	NA	NA	NA	NA	NA	NA	NA	NA	NA	NA	NA	NA	NA	NA	NA	NA	NA	NA
Acinetobacter_baumannii_25493_3_GCF_000600795.1#name	1000001227#strain_1000001227	470#species	909768#speciesgroup	469#genus	468#family	2887326#order	1236#class	1224#phylum	2#superkingdom	131567#norank_131567	1#norank_1	NA	NA	NA	NA	NA	NA	NA	NA	NA	NA	NA	NA	NA	NA	NA	NA	NA	NA	NA	NA	NA	NA	NA	NA	NA	NA	NA	NA	NA
Acinetobacter_baumannii_25493_1_GCF_000600775.1#name	1000001228#strain_1000001228	470#species	909768#speciesgroup	469#genus	468#family	2887326#order	1236#class	1224#phylum	2#superkingdom	131567#norank_131567	1#norank_1	NA	NA	NA	NA	NA	NA	NA	NA	NA	NA	NA	NA	NA	NA	NA	NA	NA	NA	NA	NA	NA	NA	NA	NA	NA	NA	NA	NA	NA
Acinetobacter_baumannii_25493_10_GCF_000600755.1#name	1000001229#strain_1000001229	470#species	909768#speciesgroup	469#genus	468#family	2887326#order	1236#class	1224#phylum	2#superkingdom	131567#norank_131567	1#norank_1	NA	NA	NA	NA	NA	NA	NA	NA	NA	NA	NA	NA	NA	NA	NA	NA	NA	NA	NA	NA	NA	NA	NA	NA	NA	NA	NA	NA	NA
Acinetobacter_baumannii_25493_2_GCF_000600735.1#name	1000001230#strain_1000001230	470#species	909768#speciesgroup	469#genus	468#family	2887326#order	1236#class	1224#phylum	2#superkingdom	131567#norank_131567	1#norank_1	NA	NA	NA	NA	NA	NA	NA	NA	NA	NA	NA	NA	NA	NA	NA	NA	NA	NA	NA	NA	NA	NA	NA	NA	NA	NA	NA	NA	NA
Acinetobacter_baumannii_44437_9_GCF_000600715.1#name	1000001231#strain_1000001231	470#species	909768#speciesgroup	469#genus	468#family	2887326#order	1236#class	1224#phylum	2#superkingdom	131567#norank_131567	1#norank_1	NA	NA	NA	NA	NA	NA	NA	NA	NA	NA	NA	NA	NA	NA	NA	NA	NA	NA	NA	NA	NA	NA	NA	NA	NA	NA	NA	NA	NA
Acinetobacter_baumannii_44437_8_GCF_000600695.1#name	1000001232#strain_1000001232	470#species	909768#speciesgroup	469#genus	468#family	2887326#order	1236#class	1224#phylum	2#superkingdom	131567#norank_131567	1#norank_1	NA	NA	NA	NA	NA	NA	NA	NA	NA	NA	NA	NA	NA	NA	NA	NA	NA	NA	NA	NA	NA	NA	NA	NA	NA	NA	NA	NA	NA
Acinetobacter_baumannii_44437_7_GCF_000600675.1#name	1000001233#strain_1000001233	470#species	909768#speciesgroup	469#genus	468#family	2887326#order	1236#class	1224#phylum	2#superkingdom	131567#norank_131567	1#norank_1	NA	NA	NA	NA	NA	NA	NA	NA	NA	NA	NA	NA	NA	NA	NA	NA	NA	NA	NA	NA	NA	NA	NA	NA	NA	NA	NA	NA	NA
Acinetobacter_baumannii_44437_5_GCF_000600655.1#name	1000001234#strain_1000001234	470#species	909768#speciesgroup	469#genus	468#family	2887326#order	1236#class	1224#phylum	2#superkingdom	131567#norank_131567	1#norank_1	NA	NA	NA	NA	NA	NA	NA	NA	NA	NA	NA	NA	NA	NA	NA	NA	NA	NA	NA	NA	NA	NA	NA	NA	NA	NA	NA	NA	NA
Acinetobacter_baumannii_44437_4_GCF_000600635.1#name	1000001235#strain_1000001235	470#species	909768#speciesgroup	469#genus	468#family	2887326#order	1236#class	1224#phylum	2#superkingdom	131567#norank_131567	1#norank_1	NA	NA	NA	NA	NA	NA	NA	NA	NA	NA	NA	NA	NA	NA	NA	NA	NA	NA	NA	NA	NA	NA	NA	NA	NA	NA	NA	NA	NA
Acinetobacter_baumannii_44437_3_GCF_000600615.1#name	1000001236#strain_1000001236	470#species	909768#speciesgroup	469#genus	468#family	2887326#order	1236#class	1224#phylum	2#superkingdom	131567#norank_131567	1#norank_1	NA	NA	NA	NA	NA	NA	NA	NA	NA	NA	NA	NA	NA	NA	NA	NA	NA	NA	NA	NA	NA	NA	NA	NA	NA	NA	NA	NA	NA
Acinetobacter_baumannii_44362_9_GCF_000600595.1#name	1000001237#strain_1000001237	470#species	909768#speciesgroup	469#genus	468#family	2887326#order	1236#class	1224#phylum	2#superkingdom	131567#norank_131567	1#norank_1	NA	NA	NA	NA	NA	NA	NA	NA	NA	NA	NA	NA	NA	NA	NA	NA	NA	NA	NA	NA	NA	NA	NA	NA	NA	NA	NA	NA	NA
Acinetobacter_baumannii_44362_8_GCF_000600575.1#name	1000001238#strain_1000001238	470#species	909768#speciesgroup	469#genus	468#family	2887326#order	1236#class	1224#phylum	2#superkingdom	131567#norank_131567	1#norank_1	NA	NA	NA	NA	NA	NA	NA	NA	NA	NA	NA	NA	NA	NA	NA	NA	NA	NA	NA	NA	NA	NA	NA	NA	NA	NA	NA	NA	NA
Acinetobacter_baumannii_44362_7_GCF_000600555.1#name	1000001239#strain_1000001239	470#species	909768#speciesgroup	469#genus	468#family	2887326#order	1236#class	1224#phylum	2#superkingdom	131567#norank_131567	1#norank_1	NA	NA	NA	NA	NA	NA	NA	NA	NA	NA	NA	NA	NA	NA	NA	NA	NA	NA	NA	NA	NA	NA	NA	NA	NA	NA	NA	NA	NA
Acinetobacter_baumannii_44362_6_GCF_000600535.1#name	1000001240#strain_1000001240	470#species	909768#speciesgroup	469#genus	468#family	2887326#order	1236#class	1224#phylum	2#superkingdom	131567#norank_131567	1#norank_1	NA	NA	NA	NA	NA	NA	NA	NA	NA	NA	NA	NA	NA	NA	NA	NA	NA	NA	NA	NA	NA	NA	NA	NA	NA	NA	NA	NA	NA
Acinetobacter_baumannii_44362_5_GCF_000600515.1#name	1000001241#strain_1000001241	470#species	909768#speciesgroup	469#genus	468#family	2887326#order	1236#class	1224#phylum	2#superkingdom	131567#norank_131567	1#norank_1	NA	NA	NA	NA	NA	NA	NA	NA	NA	NA	NA	NA	NA	NA	NA	NA	NA	NA	NA	NA	NA	NA	NA	NA	NA	NA	NA	NA	NA
Acinetobacter_baumannii_44362_4_GCF_000600495.1#name	1000001242#strain_1000001242	470#species	909768#speciesgroup	469#genus	468#family	2887326#order	1236#class	1224#phylum	2#superkingdom	131567#norank_131567	1#norank_1	NA	NA	NA	NA	NA	NA	NA	NA	NA	NA	NA	NA	NA	NA	NA	NA	NA	NA	NA	NA	NA	NA	NA	NA	NA	NA	NA	NA	NA
Acinetobacter_baumannii_44362_3_GCF_000600475.1#name	1000001243#strain_1000001243	470#species	909768#speciesgroup	469#genus	468#family	2887326#order	1236#class	1224#phylum	2#superkingdom	131567#norank_131567	1#norank_1	NA	NA	NA	NA	NA	NA	NA	NA	NA	NA	NA	NA	NA	NA	NA	NA	NA	NA	NA	NA	NA	NA	NA	NA	NA	NA	NA	NA	NA
Acinetobacter_baumannii_25878_3_GCF_000600455.1#name	1000001244#strain_1000001244	470#species	909768#speciesgroup	469#genus	468#family	2887326#order	1236#class	1224#phylum	2#superkingdom	131567#norank_131567	1#norank_1	NA	NA	NA	NA	NA	NA	NA	NA	NA	NA	NA	NA	NA	NA	NA	NA	NA	NA	NA	NA	NA	NA	NA	NA	NA	NA	NA	NA	NA
Acinetobacter_baumannii_44362_2_GCF_000600435.1#name	1000001245#strain_1000001245	470#species	909768#speciesgroup	469#genus	468#family	2887326#order	1236#class	1224#phylum	2#superkingdom	131567#norank_131567	1#norank_1	NA	NA	NA	NA	NA	NA	NA	NA	NA	NA	NA	NA	NA	NA	NA	NA	NA	NA	NA	NA	NA	NA	NA	NA	NA	NA	NA	NA	NA
Acinetobacter_baumannii_25878_1_GCF_000600415.1#name	1000001246#strain_1000001246	470#species	909768#speciesgroup	469#genus	468#family	2887326#order	1236#class	1224#phylum	2#superkingdom	131567#norank_131567	1#norank_1	NA	NA	NA	NA	NA	NA	NA	NA	NA	NA	NA	NA	NA	NA	NA	NA	NA	NA	NA	NA	NA	NA	NA	NA	NA	NA	NA	NA	NA
Acinetobacter_baumannii_25878_2_GCF_000600395.1#name	1000001247#strain_1000001247	470#species	909768#speciesgroup	469#genus	468#family	2887326#order	1236#class	1224#phylum	2#superkingdom	131567#norank_131567	1#norank_1	NA	NA	NA	NA	NA	NA	NA	NA	NA	NA	NA	NA	NA	NA	NA	NA	NA	NA	NA	NA	NA	NA	NA	NA	NA	NA	NA	NA	NA
Acinetobacter_baumannii_43557_1_GCF_000600375.1#name	1000001248#strain_1000001248	470#species	909768#speciesgroup	469#genus	468#family	2887326#order	1236#class	1224#phylum	2#superkingdom	131567#norank_131567	1#norank_1	NA	NA	NA	NA	NA	NA	NA	NA	NA	NA	NA	NA	NA	NA	NA	NA	NA	NA	NA	NA	NA	NA	NA	NA	NA	NA	NA	NA	NA
Acinetobacter_baumannii_25561_10_GCF_000592755.1#name	1000001249#strain_1000001249	470#species	909768#speciesgroup	469#genus	468#family	2887326#order	1236#class	1224#phylum	2#superkingdom	131567#norank_131567	1#norank_1	NA	NA	NA	NA	NA	NA	NA	NA	NA	NA	NA	NA	NA	NA	NA	NA	NA	NA	NA	NA	NA	NA	NA	NA	NA	NA	NA	NA	NA
Acinetobacter_baumannii_44467_4_GCF_000592735.1#name	1000001250#strain_1000001250	470#species	909768#speciesgroup	469#genus	468#family	2887326#order	1236#class	1224#phylum	2#superkingdom	131567#norank_131567	1#norank_1	NA	NA	NA	NA	NA	NA	NA	NA	NA	NA	NA	NA	NA	NA	NA	NA	NA	NA	NA	NA	NA	NA	NA	NA	NA	NA	NA	NA	NA
Acinetobacter_baumannii_44467_3_GCF_000592715.1#name	1000001251#strain_1000001251	470#species	909768#speciesgroup	469#genus	468#family	2887326#order	1236#class	1224#phylum	2#superkingdom	131567#norank_131567	1#norank_1	NA	NA	NA	NA	NA	NA	NA	NA	NA	NA	NA	NA	NA	NA	NA	NA	NA	NA	NA	NA	NA	NA	NA	NA	NA	NA	NA	NA	NA
Acinetobacter_baumannii_44467_2_GCF_000592695.1#name	1000001252#strain_1000001252	470#species	909768#speciesgroup	469#genus	468#family	2887326#order	1236#class	1224#phylum	2#superkingdom	131567#norank_131567	1#norank_1	NA	NA	NA	NA	NA	NA	NA	NA	NA	NA	NA	NA	NA	NA	NA	NA	NA	NA	NA	NA	NA	NA	NA	NA	NA	NA	NA	NA	NA
Acinetobacter_baumannii_44467_1_GCF_000592675.1#name	1000001253#strain_1000001253	470#species	909768#speciesgroup	469#genus	468#family	2887326#order	1236#class	1224#phylum	2#superkingdom	131567#norank_131567	1#norank_1	NA	NA	NA	NA	NA	NA	NA	NA	NA	NA	NA	NA	NA	NA	NA	NA	NA	NA	NA	NA	NA	NA	NA	NA	NA	NA	NA	NA	NA
Acinetobacter_baumannii_44467_10_GCF_000592655.1#name	1000001254#strain_1000001254	470#species	909768#speciesgroup	469#genus	468#family	2887326#order	1236#class	1224#phylum	2#superkingdom	131567#norank_131567	1#norank_1	NA	NA	NA	NA	NA	NA	NA	NA	NA	NA	NA	NA	NA	NA	NA	NA	NA	NA	NA	NA	NA	NA	NA	NA	NA	NA	NA	NA	NA
Acinetobacter_baumannii_25750_6_GCF_000592635.1#name	1000001255#strain_1000001255	470#species	909768#speciesgroup	469#genus	468#family	2887326#order	1236#class	1224#phylum	2#superkingdom	131567#norank_131567	1#norank_1	NA	NA	NA	NA	NA	NA	NA	NA	NA	NA	NA	NA	NA	NA	NA	NA	NA	NA	NA	NA	NA	NA	NA	NA	NA	NA	NA	NA	NA
Acinetobacter_baumannii_25681_9_GCF_000592615.1#name	1000001256#strain_1000001256	470#species	909768#speciesgroup	469#genus	468#family	2887326#order	1236#class	1224#phylum	2#superkingdom	131567#norank_131567	1#norank_1	NA	NA	NA	NA	NA	NA	NA	NA	NA	NA	NA	NA	NA	NA	NA	NA	NA	NA	NA	NA	NA	NA	NA	NA	NA	NA	NA	NA	NA
Acinetobacter_baumannii_25681_8_GCF_000592595.1#name	1000001257#strain_1000001257	470#species	909768#speciesgroup	469#genus	468#family	2887326#order	1236#class	1224#phylum	2#superkingdom	131567#norank_131567	1#norank_1	NA	NA	NA	NA	NA	NA	NA	NA	NA	NA	NA	NA	NA	NA	NA	NA	NA	NA	NA	NA	NA	NA	NA	NA	NA	NA	NA	NA	NA
Acinetobacter_baumannii_25681_6_GCF_000592575.1#name	1000001258#strain_1000001258	470#species	909768#speciesgroup	469#genus	468#family	2887326#order	1236#class	1224#phylum	2#superkingdom	131567#norank_131567	1#norank_1	NA	NA	NA	NA	NA	NA	NA	NA	NA	NA	NA	NA	NA	NA	NA	NA	NA	NA	NA	NA	NA	NA	NA	NA	NA	NA	NA	NA	NA
Acinetobacter_baumannii_25681_5_GCF_000592555.1#name	1000001259#strain_1000001259	470#species	909768#speciesgroup	469#genus	468#family	2887326#order	1236#class	1224#phylum	2#superkingdom	131567#norank_131567	1#norank_1	NA	NA	NA	NA	NA	NA	NA	NA	NA	NA	NA	NA	NA	NA	NA	NA	NA	NA	NA	NA	NA	NA	NA	NA	NA	NA	NA	NA	NA
Acinetobacter_baumannii_25681_3_GCF_000592535.1#name	1000001260#strain_1000001260	470#species	909768#speciesgroup	469#genus	468#family	2887326#order	1236#class	1224#phylum	2#superkingdom	131567#norank_131567	1#norank_1	NA	NA	NA	NA	NA	NA	NA	NA	NA	NA	NA	NA	NA	NA	NA	NA	NA	NA	NA	NA	NA	NA	NA	NA	NA	NA	NA	NA	NA
Acinetobacter_baumannii_25681_2_GCF_000592515.1#name	1000001261#strain_1000001261	470#species	909768#speciesgroup	469#genus	468#family	2887326#order	1236#class	1224#phylum	2#superkingdom	131567#norank_131567	1#norank_1	NA	NA	NA	NA	NA	NA	NA	NA	NA	NA	NA	NA	NA	NA	NA	NA	NA	NA	NA	NA	NA	NA	NA	NA	NA	NA	NA	NA	NA
Acinetobacter_baumannii_44467_8_GCF_000592495.1#name	1000001262#strain_1000001262	470#species	909768#speciesgroup	469#genus	468#family	2887326#order	1236#class	1224#phylum	2#superkingdom	131567#norank_131567	1#norank_1	NA	NA	NA	NA	NA	NA	NA	NA	NA	NA	NA	NA	NA	NA	NA	NA	NA	NA	NA	NA	NA	NA	NA	NA	NA	NA	NA	NA	NA
Acinetobacter_baumannii_44467_7_GCF_000592475.1#name	1000001263#strain_1000001263	470#species	909768#speciesgroup	469#genus	468#family	2887326#order	1236#class	1224#phylum	2#superkingdom	131567#norank_131567	1#norank_1	NA	NA	NA	NA	NA	NA	NA	NA	NA	NA	NA	NA	NA	NA	NA	NA	NA	NA	NA	NA	NA	NA	NA	NA	NA	NA	NA	NA	NA
Acinetobacter_baumannii_44467_6_GCF_000592455.1#name	1000001264#strain_1000001264	470#species	909768#speciesgroup	469#genus	468#family	2887326#order	1236#class	1224#phylum	2#superkingdom	131567#norank_131567	1#norank_1	NA	NA	NA	NA	NA	NA	NA	NA	NA	NA	NA	NA	NA	NA	NA	NA	NA	NA	NA	NA	NA	NA	NA	NA	NA	NA	NA	NA	NA
Acinetobacter_baumannii_44467_5_GCF_000592435.1#name	1000001265#strain_1000001265	470#species	909768#speciesgroup	469#genus	468#family	2887326#order	1236#class	1224#phylum	2#superkingdom	131567#norank_131567	1#norank_1	NA	NA	NA	NA	NA	NA	NA	NA	NA	NA	NA	NA	NA	NA	NA	NA	NA	NA	NA	NA	NA	NA	NA	NA	NA	NA	NA	NA	NA
Acinetobacter_baumannii_25766_4_GCF_000592415.1#name	1000001266#strain_1000001266	470#species	909768#speciesgroup	469#genus	468#family	2887326#order	1236#class	1224#phylum	2#superkingdom	131567#norank_131567	1#norank_1	NA	NA	NA	NA	NA	NA	NA	NA	NA	NA	NA	NA	NA	NA	NA	NA	NA	NA	NA	NA	NA	NA	NA	NA	NA	NA	NA	NA	NA
Acinetobacter_baumannii_25766_10_GCF_000592395.1#name	1000001267#strain_1000001267	470#species	909768#speciesgroup	469#genus	468#family	2887326#order	1236#class	1224#phylum	2#superkingdom	131567#norank_131567	1#norank_1	NA	NA	NA	NA	NA	NA	NA	NA	NA	NA	NA	NA	NA	NA	NA	NA	NA	NA	NA	NA	NA	NA	NA	NA	NA	NA	NA	NA	NA
Acinetobacter_baumannii_25766_9_GCF_000592375.1#name	1000001268#strain_1000001268	470#species	909768#speciesgroup	469#genus	468#family	2887326#order	1236#class	1224#phylum	2#superkingdom	131567#norank_131567	1#norank_1	NA	NA	NA	NA	NA	NA	NA	NA	NA	NA	NA	NA	NA	NA	NA	NA	NA	NA	NA	NA	NA	NA	NA	NA	NA	NA	NA	NA	NA
Acinetobacter_baumannii_25766_5_GCF_000592355.1#name	1000001269#strain_1000001269	470#species	909768#speciesgroup	469#genus	468#family	2887326#order	1236#class	1224#phylum	2#superkingdom	131567#norank_131567	1#norank_1	NA	NA	NA	NA	NA	NA	NA	NA	NA	NA	NA	NA	NA	NA	NA	NA	NA	NA	NA	NA	NA	NA	NA	NA	NA	NA	NA	NA	NA
Acinetobacter_baumannii_25691_1_GCF_000592335.1#name	1000001270#strain_1000001270	470#species	909768#speciesgroup	469#genus	468#family	2887326#order	1236#class	1224#phylum	2#superkingdom	131567#norank_131567	1#norank_1	NA	NA	NA	NA	NA	NA	NA	NA	NA	NA	NA	NA	NA	NA	NA	NA	NA	NA	NA	NA	NA	NA	NA	NA	NA	NA	NA	NA	NA
Acinetobacter_baumannii_25766_7_GCF_000592315.1#name	1000001271#strain_1000001271	470#species	909768#speciesgroup	469#genus	468#family	2887326#order	1236#class	1224#phylum	2#superkingdom	131567#norank_131567	1#norank_1	NA	NA	NA	NA	NA	NA	NA	NA	NA	NA	NA	NA	NA	NA	NA	NA	NA	NA	NA	NA	NA	NA	NA	NA	NA	NA	NA	NA	NA
Acinetobacter_baumannii_25691_9_GCF_000592295.1#name	1000001272#strain_1000001272	470#species	909768#speciesgroup	469#genus	468#family	2887326#order	1236#class	1224#phylum	2#superkingdom	131567#norank_131567	1#norank_1	NA	NA	NA	NA	NA	NA	NA	NA	NA	NA	NA	NA	NA	NA	NA	NA	NA	NA	NA	NA	NA	NA	NA	NA	NA	NA	NA	NA	NA
Acinetobacter_baumannii_25691_6_GCF_000592275.1#name	1000001273#strain_1000001273	470#species	909768#speciesgroup	469#genus	468#family	2887326#order	1236#class	1224#phylum	2#superkingdom	131567#norank_131567	1#norank_1	NA	NA	NA	NA	NA	NA	NA	NA	NA	NA	NA	NA	NA	NA	NA	NA	NA	NA	NA	NA	NA	NA	NA	NA	NA	NA	NA	NA	NA
Acinetobacter_baumannii_25691_2_GCF_000592255.1#name	1000001274#strain_1000001274	470#species	909768#speciesgroup	469#genus	468#family	2887326#order	1236#class	1224#phylum	2#superkingdom	131567#norank_131567	1#norank_1	NA	NA	NA	NA	NA	NA	NA	NA	NA	NA	NA	NA	NA	NA	NA	NA	NA	NA	NA	NA	NA	NA	NA	NA	NA	NA	NA	NA	NA
Acinetobacter_baumannii_25766_6_GCF_000592235.1#name	1000001275#strain_1000001275	470#species	909768#speciesgroup	469#genus	468#family	2887326#order	1236#class	1224#phylum	2#superkingdom	131567#norank_131567	1#norank_1	NA	NA	NA	NA	NA	NA	NA	NA	NA	NA	NA	NA	NA	NA	NA	NA	NA	NA	NA	NA	NA	NA	NA	NA	NA	NA	NA	NA	NA
Acinetobacter_baumannii_25935_8_GCF_000592215.1#name	1000001276#strain_1000001276	470#species	909768#speciesgroup	469#genus	468#family	2887326#order	1236#class	1224#phylum	2#superkingdom	131567#norank_131567	1#norank_1	NA	NA	NA	NA	NA	NA	NA	NA	NA	NA	NA	NA	NA	NA	NA	NA	NA	NA	NA	NA	NA	NA	NA	NA	NA	NA	NA	NA	NA
Acinetobacter_baumannii_25935_7_GCF_000592195.1#name	1000001277#strain_1000001277	470#species	909768#speciesgroup	469#genus	468#family	2887326#order	1236#class	1224#phylum	2#superkingdom	131567#norank_131567	1#norank_1	NA	NA	NA	NA	NA	NA	NA	NA	NA	NA	NA	NA	NA	NA	NA	NA	NA	NA	NA	NA	NA	NA	NA	NA	NA	NA	NA	NA	NA
Acinetobacter_baumannii_25935_6_GCF_000592175.1#name	1000001278#strain_1000001278	470#species	909768#speciesgroup	469#genus	468#family	2887326#order	1236#class	1224#phylum	2#superkingdom	131567#norank_131567	1#norank_1	NA	NA	NA	NA	NA	NA	NA	NA	NA	NA	NA	NA	NA	NA	NA	NA	NA	NA	NA	NA	NA	NA	NA	NA	NA	NA	NA	NA	NA
Acinetobacter_baumannii_25935_5_GCF_000592155.1#name	1000001279#strain_1000001279	470#species	909768#speciesgroup	469#genus	468#family	2887326#order	1236#class	1224#phylum	2#superkingdom	131567#norank_131567	1#norank_1	NA	NA	NA	NA	NA	NA	NA	NA	NA	NA	NA	NA	NA	NA	NA	NA	NA	NA	NA	NA	NA	NA	NA	NA	NA	NA	NA	NA	NA
Acinetobacter_baumannii_25935_4_GCF_000592135.1#name	1000001280#strain_1000001280	470#species	909768#speciesgroup	469#genus	468#family	2887326#order	1236#class	1224#phylum	2#superkingdom	131567#norank_131567	1#norank_1	NA	NA	NA	NA	NA	NA	NA	NA	NA	NA	NA	NA	NA	NA	NA	NA	NA	NA	NA	NA	NA	NA	NA	NA	NA	NA	NA	NA	NA
Acinetobacter_baumannii_25935_2_GCF_000592115.1#name	1000001281#strain_1000001281	470#species	909768#speciesgroup	469#genus	468#family	2887326#order	1236#class	1224#phylum	2#superkingdom	131567#norank_131567	1#norank_1	NA	NA	NA	NA	NA	NA	NA	NA	NA	NA	NA	NA	NA	NA	NA	NA	NA	NA	NA	NA	NA	NA	NA	NA	NA	NA	NA	NA	NA
Acinetobacter_baumannii_25935_1_GCF_000592095.1#name	1000001282#strain_1000001282	470#species	909768#speciesgroup	469#genus	468#family	2887326#order	1236#class	1224#phylum	2#superkingdom	131567#norank_131567	1#norank_1	NA	NA	NA	NA	NA	NA	NA	NA	NA	NA	NA	NA	NA	NA	NA	NA	NA	NA	NA	NA	NA	NA	NA	NA	NA	NA	NA	NA	NA
Acinetobacter_baumannii_25766_1_GCF_000592075.1#name	1000001283#strain_1000001283	470#species	909768#speciesgroup	469#genus	468#family	2887326#order	1236#class	1224#phylum	2#superkingdom	131567#norank_131567	1#norank_1	NA	NA	NA	NA	NA	NA	NA	NA	NA	NA	NA	NA	NA	NA	NA	NA	NA	NA	NA	NA	NA	NA	NA	NA	NA	NA	NA	NA	NA
Acinetobacter_baumannii_24975_1_GCF_000592055.1#name	1000001284#strain_1000001284	470#species	909768#speciesgroup	469#genus	468#family	2887326#order	1236#class	1224#phylum	2#superkingdom	131567#norank_131567	1#norank_1	NA	NA	NA	NA	NA	NA	NA	NA	NA	NA	NA	NA	NA	NA	NA	NA	NA	NA	NA	NA	NA	NA	NA	NA	NA	NA	NA	NA	NA
Acinetobacter_baumannii_25935_9_GCF_000592035.1#name	1000001285#strain_1000001285	470#species	909768#speciesgroup	469#genus	468#family	2887326#order	1236#class	1224#phylum	2#superkingdom	131567#norank_131567	1#norank_1	NA	NA	NA	NA	NA	NA	NA	NA	NA	NA	NA	NA	NA	NA	NA	NA	NA	NA	NA	NA	NA	NA	NA	NA	NA	NA	NA	NA	NA
Acinetobacter_baumannii_25766_3_GCF_000592015.1#name	1000001286#strain_1000001286	470#species	909768#speciesgroup	469#genus	468#family	2887326#order	1236#class	1224#phylum	2#superkingdom	131567#norank_131567	1#norank_1	NA	NA	NA	NA	NA	NA	NA	NA	NA	NA	NA	NA	NA	NA	NA	NA	NA	NA	NA	NA	NA	NA	NA	NA	NA	NA	NA	NA	NA
Acinetobacter_baumannii_25766_2_GCF_000591995.1#name	1000001287#strain_1000001287	470#species	909768#speciesgroup	469#genus	468#family	2887326#order	1236#class	1224#phylum	2#superkingdom	131567#norank_131567	1#norank_1	NA	NA	NA	NA	NA	NA	NA	NA	NA	NA	NA	NA	NA	NA	NA	NA	NA	NA	NA	NA	NA	NA	NA	NA	NA	NA	NA	NA	NA
Acinetobacter_baumannii_25691_10_GCF_000591975.1#name	1000001288#strain_1000001288	470#species	909768#speciesgroup	469#genus	468#family	2887326#order	1236#class	1224#phylum	2#superkingdom	131567#norank_131567	1#norank_1	NA	NA	NA	NA	NA	NA	NA	NA	NA	NA	NA	NA	NA	NA	NA	NA	NA	NA	NA	NA	NA	NA	NA	NA	NA	NA	NA	NA	NA
Acinetobacter_baumannii_44467_9_GCF_000591955.1#name	1000001289#strain_1000001289	470#species	909768#speciesgroup	469#genus	468#family	2887326#order	1236#class	1224#phylum	2#superkingdom	131567#norank_131567	1#norank_1	NA	NA	NA	NA	NA	NA	NA	NA	NA	NA	NA	NA	NA	NA	NA	NA	NA	NA	NA	NA	NA	NA	NA	NA	NA	NA	NA	NA	NA
Acinetobacter_baumannii_44327_6_GCF_000591935.1#name	1000001290#strain_1000001290	470#species	909768#speciesgroup	469#genus	468#family	2887326#order	1236#class	1224#phylum	2#superkingdom	131567#norank_131567	1#norank_1	NA	NA	NA	NA	NA	NA	NA	NA	NA	NA	NA	NA	NA	NA	NA	NA	NA	NA	NA	NA	NA	NA	NA	NA	NA	NA	NA	NA	NA
Acinetobacter_baumannii_44857_9_GCF_000591915.1#name	1000001291#strain_1000001291	470#species	909768#speciesgroup	469#genus	468#family	2887326#order	1236#class	1224#phylum	2#superkingdom	131567#norank_131567	1#norank_1	NA	NA	NA	NA	NA	NA	NA	NA	NA	NA	NA	NA	NA	NA	NA	NA	NA	NA	NA	NA	NA	NA	NA	NA	NA	NA	NA	NA	NA
Acinetobacter_baumannii_44857_10_GCF_000591895.1#name	1000001292#strain_1000001292	470#species	909768#speciesgroup	469#genus	468#family	2887326#order	1236#class	1224#phylum	2#superkingdom	131567#norank_131567	1#norank_1	NA	NA	NA	NA	NA	NA	NA	NA	NA	NA	NA	NA	NA	NA	NA	NA	NA	NA	NA	NA	NA	NA	NA	NA	NA	NA	NA	NA	NA
Acinetobacter_baumannii_44327_5_GCF_000591875.1#name	1000001293#strain_1000001293	470#species	909768#speciesgroup	469#genus	468#family	2887326#order	1236#class	1224#phylum	2#superkingdom	131567#norank_131567	1#norank_1	NA	NA	NA	NA	NA	NA	NA	NA	NA	NA	NA	NA	NA	NA	NA	NA	NA	NA	NA	NA	NA	NA	NA	NA	NA	NA	NA	NA	NA
Acinetobacter_baumannii_44327_4_GCF_000591855.1#name	1000001294#strain_1000001294	470#species	909768#speciesgroup	469#genus	468#family	2887326#order	1236#class	1224#phylum	2#superkingdom	131567#norank_131567	1#norank_1	NA	NA	NA	NA	NA	NA	NA	NA	NA	NA	NA	NA	NA	NA	NA	NA	NA	NA	NA	NA	NA	NA	NA	NA	NA	NA	NA	NA	NA
Acinetobacter_baumannii_44327_1_GCF_000591835.1#name	1000001295#strain_1000001295	470#species	909768#speciesgroup	469#genus	468#family	2887326#order	1236#class	1224#phylum	2#superkingdom	131567#norank_131567	1#norank_1	NA	NA	NA	NA	NA	NA	NA	NA	NA	NA	NA	NA	NA	NA	NA	NA	NA	NA	NA	NA	NA	NA	NA	NA	NA	NA	NA	NA	NA
Acinetobacter_baumannii_44327_7_GCF_000591815.1#name	1000001296#strain_1000001296	470#species	909768#speciesgroup	469#genus	468#family	2887326#order	1236#class	1224#phylum	2#superkingdom	131567#norank_131567	1#norank_1	NA	NA	NA	NA	NA	NA	NA	NA	NA	NA	NA	NA	NA	NA	NA	NA	NA	NA	NA	NA	NA	NA	NA	NA	NA	NA	NA	NA	NA
Acinetobacter_baumannii_24975_5_GCF_000591795.1#name	1000001297#strain_1000001297	470#species	909768#speciesgroup	469#genus	468#family	2887326#order	1236#class	1224#phylum	2#superkingdom	131567#norank_131567	1#norank_1	NA	NA	NA	NA	NA	NA	NA	NA	NA	NA	NA	NA	NA	NA	NA	NA	NA	NA	NA	NA	NA	NA	NA	NA	NA	NA	NA	NA	NA
Acinetobacter_baumannii_25750_8_GCF_000591775.1#name	1000001298#strain_1000001298	470#species	909768#speciesgroup	469#genus	468#family	2887326#order	1236#class	1224#phylum	2#superkingdom	131567#norank_131567	1#norank_1	NA	NA	NA	NA	NA	NA	NA	NA	NA	NA	NA	NA	NA	NA	NA	NA	NA	NA	NA	NA	NA	NA	NA	NA	NA	NA	NA	NA	NA
Acinetobacter_baumannii_25750_7_GCF_000591755.1#name	1000001299#strain_1000001299	470#species	909768#speciesgroup	469#genus	468#family	2887326#order	1236#class	1224#phylum	2#superkingdom	131567#norank_131567	1#norank_1	NA	NA	NA	NA	NA	NA	NA	NA	NA	NA	NA	NA	NA	NA	NA	NA	NA	NA	NA	NA	NA	NA	NA	NA	NA	NA	NA	NA	NA
Acinetobacter_baumannii_44327_2_GCF_000591735.1#name	1000001300#strain_1000001300	470#species	909768#speciesgroup	469#genus	468#family	2887326#order	1236#class	1224#phylum	2#superkingdom	131567#norank_131567	1#norank_1	NA	NA	NA	NA	NA	NA	NA	NA	NA	NA	NA	NA	NA	NA	NA	NA	NA	NA	NA	NA	NA	NA	NA	NA	NA	NA	NA	NA	NA
Acinetobacter_baumannii_44327_8_GCF_000591715.1#name	1000001301#strain_1000001301	470#species	909768#speciesgroup	469#genus	468#family	2887326#order	1236#class	1224#phylum	2#superkingdom	131567#norank_131567	1#norank_1	NA	NA	NA	NA	NA	NA	NA	NA	NA	NA	NA	NA	NA	NA	NA	NA	NA	NA	NA	NA	NA	NA	NA	NA	NA	NA	NA	NA	NA
Acinetobacter_baumannii_25935_10_GCF_000591695.1#name	1000001302#strain_1000001302	470#species	909768#speciesgroup	469#genus	468#family	2887326#order	1236#class	1224#phylum	2#superkingdom	131567#norank_131567	1#norank_1	NA	NA	NA	NA	NA	NA	NA	NA	NA	NA	NA	NA	NA	NA	NA	NA	NA	NA	NA	NA	NA	NA	NA	NA	NA	NA	NA	NA	NA
Acinetobacter_baumannii_24975_9_GCF_000591675.1#name	1000001303#strain_1000001303	470#species	909768#speciesgroup	469#genus	468#family	2887326#order	1236#class	1224#phylum	2#superkingdom	131567#norank_131567	1#norank_1	NA	NA	NA	NA	NA	NA	NA	NA	NA	NA	NA	NA	NA	NA	NA	NA	NA	NA	NA	NA	NA	NA	NA	NA	NA	NA	NA	NA	NA
Acinetobacter_baumannii_24975_7_GCF_000591655.1#name	1000001304#strain_1000001304	470#species	909768#speciesgroup	469#genus	468#family	2887326#order	1236#class	1224#phylum	2#superkingdom	131567#norank_131567	1#norank_1	NA	NA	NA	NA	NA	NA	NA	NA	NA	NA	NA	NA	NA	NA	NA	NA	NA	NA	NA	NA	NA	NA	NA	NA	NA	NA	NA	NA	NA
Acinetobacter_baumannii_25561_1_GCF_000591635.1#name	1000001305#strain_1000001305	470#species	909768#speciesgroup	469#genus	468#family	2887326#order	1236#class	1224#phylum	2#superkingdom	131567#norank_131567	1#norank_1	NA	NA	NA	NA	NA	NA	NA	NA	NA	NA	NA	NA	NA	NA	NA	NA	NA	NA	NA	NA	NA	NA	NA	NA	NA	NA	NA	NA	NA
Acinetobacter_baumannii_25561_7_GCF_000591615.1#name	1000001306#strain_1000001306	470#species	909768#speciesgroup	469#genus	468#family	2887326#order	1236#class	1224#phylum	2#superkingdom	131567#norank_131567	1#norank_1	NA	NA	NA	NA	NA	NA	NA	NA	NA	NA	NA	NA	NA	NA	NA	NA	NA	NA	NA	NA	NA	NA	NA	NA	NA	NA	NA	NA	NA
Acinetobacter_baumannii_25561_2_GCF_000591595.1#name	1000001307#strain_1000001307	470#species	909768#speciesgroup	469#genus	468#family	2887326#order	1236#class	1224#phylum	2#superkingdom	131567#norank_131567	1#norank_1	NA	NA	NA	NA	NA	NA	NA	NA	NA	NA	NA	NA	NA	NA	NA	NA	NA	NA	NA	NA	NA	NA	NA	NA	NA	NA	NA	NA	NA
Acinetobacter_baumannii_24975_4_GCF_000591575.1#name	1000001308#strain_1000001308	470#species	909768#speciesgroup	469#genus	468#family	2887326#order	1236#class	1224#phylum	2#superkingdom	131567#norank_131567	1#norank_1	NA	NA	NA	NA	NA	NA	NA	NA	NA	NA	NA	NA	NA	NA	NA	NA	NA	NA	NA	NA	NA	NA	NA	NA	NA	NA	NA	NA	NA
Acinetobacter_baumannii_44895_3_GCF_000589835.1#name	1000001309#strain_1000001309	470#species	909768#speciesgroup	469#genus	468#family	2887326#order	1236#class	1224#phylum	2#superkingdom	131567#norank_131567	1#norank_1	NA	NA	NA	NA	NA	NA	NA	NA	NA	NA	NA	NA	NA	NA	NA	NA	NA	NA	NA	NA	NA	NA	NA	NA	NA	NA	NA	NA	NA
Acinetobacter_baumannii_45002_4_GCF_000589815.1#name	1000001310#strain_1000001310	470#species	909768#speciesgroup	469#genus	468#family	2887326#order	1236#class	1224#phylum	2#superkingdom	131567#norank_131567	1#norank_1	NA	NA	NA	NA	NA	NA	NA	NA	NA	NA	NA	NA	NA	NA	NA	NA	NA	NA	NA	NA	NA	NA	NA	NA	NA	NA	NA	NA	NA
Acinetobacter_baumannii_45002_3_GCF_000589795.1#name	1000001311#strain_1000001311	470#species	909768#speciesgroup	469#genus	468#family	2887326#order	1236#class	1224#phylum	2#superkingdom	131567#norank_131567	1#norank_1	NA	NA	NA	NA	NA	NA	NA	NA	NA	NA	NA	NA	NA	NA	NA	NA	NA	NA	NA	NA	NA	NA	NA	NA	NA	NA	NA	NA	NA
Acinetobacter_baumannii_45002_10_GCF_000589775.1#name	1000001312#strain_1000001312	470#species	909768#speciesgroup	469#genus	468#family	2887326#order	1236#class	1224#phylum	2#superkingdom	131567#norank_131567	1#norank_1	NA	NA	NA	NA	NA	NA	NA	NA	NA	NA	NA	NA	NA	NA	NA	NA	NA	NA	NA	NA	NA	NA	NA	NA	NA	NA	NA	NA	NA
Acinetobacter_baumannii_45002_5_GCF_000589755.1#name	1000001313#strain_1000001313	470#species	909768#speciesgroup	469#genus	468#family	2887326#order	1236#class	1224#phylum	2#superkingdom	131567#norank_131567	1#norank_1	NA	NA	NA	NA	NA	NA	NA	NA	NA	NA	NA	NA	NA	NA	NA	NA	NA	NA	NA	NA	NA	NA	NA	NA	NA	NA	NA	NA	NA
Acinetobacter_baumannii_44895_6_GCF_000589735.1#name	1000001314#strain_1000001314	470#species	909768#speciesgroup	469#genus	468#family	2887326#order	1236#class	1224#phylum	2#superkingdom	131567#norank_131567	1#norank_1	NA	NA	NA	NA	NA	NA	NA	NA	NA	NA	NA	NA	NA	NA	NA	NA	NA	NA	NA	NA	NA	NA	NA	NA	NA	NA	NA	NA	NA
Acinetobacter_baumannii_44895_5_GCF_000589715.1#name	1000001315#strain_1000001315	470#species	909768#speciesgroup	469#genus	468#family	2887326#order	1236#class	1224#phylum	2#superkingdom	131567#norank_131567	1#norank_1	NA	NA	NA	NA	NA	NA	NA	NA	NA	NA	NA	NA	NA	NA	NA	NA	NA	NA	NA	NA	NA	NA	NA	NA	NA	NA	NA	NA	NA
Acinetobacter_baumannii_45002_8_GCF_000589695.1#name	1000001316#strain_1000001316	470#species	909768#speciesgroup	469#genus	468#family	2887326#order	1236#class	1224#phylum	2#superkingdom	131567#norank_131567	1#norank_1	NA	NA	NA	NA	NA	NA	NA	NA	NA	NA	NA	NA	NA	NA	NA	NA	NA	NA	NA	NA	NA	NA	NA	NA	NA	NA	NA	NA	NA
Acinetobacter_baumannii_45002_7_GCF_000589675.1#name	1000001317#strain_1000001317	470#species	909768#speciesgroup	469#genus	468#family	2887326#order	1236#class	1224#phylum	2#superkingdom	131567#norank_131567	1#norank_1	NA	NA	NA	NA	NA	NA	NA	NA	NA	NA	NA	NA	NA	NA	NA	NA	NA	NA	NA	NA	NA	NA	NA	NA	NA	NA	NA	NA	NA
Acinetobacter_baumannii_45002_6_GCF_000589655.1#name	1000001318#strain_1000001318	470#species	909768#speciesgroup	469#genus	468#family	2887326#order	1236#class	1224#phylum	2#superkingdom	131567#norank_131567	1#norank_1	NA	NA	NA	NA	NA	NA	NA	NA	NA	NA	NA	NA	NA	NA	NA	NA	NA	NA	NA	NA	NA	NA	NA	NA	NA	NA	NA	NA	NA
Acinetobacter_baumannii_25253_7_GCF_000589635.1#name	1000001319#strain_1000001319	470#species	909768#speciesgroup	469#genus	468#family	2887326#order	1236#class	1224#phylum	2#superkingdom	131567#norank_131567	1#norank_1	NA	NA	NA	NA	NA	NA	NA	NA	NA	NA	NA	NA	NA	NA	NA	NA	NA	NA	NA	NA	NA	NA	NA	NA	NA	NA	NA	NA	NA
Acinetobacter_baumannii_25253_6_GCF_000589615.1#name	1000001320#strain_1000001320	470#species	909768#speciesgroup	469#genus	468#family	2887326#order	1236#class	1224#phylum	2#superkingdom	131567#norank_131567	1#norank_1	NA	NA	NA	NA	NA	NA	NA	NA	NA	NA	NA	NA	NA	NA	NA	NA	NA	NA	NA	NA	NA	NA	NA	NA	NA	NA	NA	NA	NA
Acinetobacter_baumannii_25253_5_GCF_000589595.1#name	1000001321#strain_1000001321	470#species	909768#speciesgroup	469#genus	468#family	2887326#order	1236#class	1224#phylum	2#superkingdom	131567#norank_131567	1#norank_1	NA	NA	NA	NA	NA	NA	NA	NA	NA	NA	NA	NA	NA	NA	NA	NA	NA	NA	NA	NA	NA	NA	NA	NA	NA	NA	NA	NA	NA
Acinetobacter_baumannii_25253_4_GCF_000589575.1#name	1000001322#strain_1000001322	470#species	909768#speciesgroup	469#genus	468#family	2887326#order	1236#class	1224#phylum	2#superkingdom	131567#norank_131567	1#norank_1	NA	NA	NA	NA	NA	NA	NA	NA	NA	NA	NA	NA	NA	NA	NA	NA	NA	NA	NA	NA	NA	NA	NA	NA	NA	NA	NA	NA	NA
Acinetobacter_baumannii_25253_3_GCF_000589555.1#name	1000001323#strain_1000001323	470#species	909768#speciesgroup	469#genus	468#family	2887326#order	1236#class	1224#phylum	2#superkingdom	131567#norank_131567	1#norank_1	NA	NA	NA	NA	NA	NA	NA	NA	NA	NA	NA	NA	NA	NA	NA	NA	NA	NA	NA	NA	NA	NA	NA	NA	NA	NA	NA	NA	NA
Acinetobacter_baumannii_25253_10_GCF_000589535.1#name	1000001324#strain_1000001324	470#species	909768#speciesgroup	469#genus	468#family	2887326#order	1236#class	1224#phylum	2#superkingdom	131567#norank_131567	1#norank_1	NA	NA	NA	NA	NA	NA	NA	NA	NA	NA	NA	NA	NA	NA	NA	NA	NA	NA	NA	NA	NA	NA	NA	NA	NA	NA	NA	NA	NA
Acinetobacter_baumannii_25253_1_GCF_000589515.1#name	1000001325#strain_1000001325	470#species	909768#speciesgroup	469#genus	468#family	2887326#order	1236#class	1224#phylum	2#superkingdom	131567#norank_131567	1#norank_1	NA	NA	NA	NA	NA	NA	NA	NA	NA	NA	NA	NA	NA	NA	NA	NA	NA	NA	NA	NA	NA	NA	NA	NA	NA	NA	NA	NA	NA
Acinetobacter_baumannii_24845_1_GCF_000589495.1#name	1000001326#strain_1000001326	470#species	909768#speciesgroup	469#genus	468#family	2887326#order	1236#class	1224#phylum	2#superkingdom	131567#norank_131567	1#norank_1	NA	NA	NA	NA	NA	NA	NA	NA	NA	NA	NA	NA	NA	NA	NA	NA	NA	NA	NA	NA	NA	NA	NA	NA	NA	NA	NA	NA	NA
Acinetobacter_baumannii_24845_6_GCF_000589475.1#name	1000001327#strain_1000001327	470#species	909768#speciesgroup	469#genus	468#family	2887326#order	1236#class	1224#phylum	2#superkingdom	131567#norank_131567	1#norank_1	NA	NA	NA	NA	NA	NA	NA	NA	NA	NA	NA	NA	NA	NA	NA	NA	NA	NA	NA	NA	NA	NA	NA	NA	NA	NA	NA	NA	NA
Acinetobacter_baumannii_25307_5_GCF_000589455.1#name	1000001328#strain_1000001328	470#species	909768#speciesgroup	469#genus	468#family	2887326#order	1236#class	1224#phylum	2#superkingdom	131567#norank_131567	1#norank_1	NA	NA	NA	NA	NA	NA	NA	NA	NA	NA	NA	NA	NA	NA	NA	NA	NA	NA	NA	NA	NA	NA	NA	NA	NA	NA	NA	NA	NA
Acinetobacter_baumannii_25307_4_GCF_000589435.1#name	1000001329#strain_1000001329	470#species	909768#speciesgroup	469#genus	468#family	2887326#order	1236#class	1224#phylum	2#superkingdom	131567#norank_131567	1#norank_1	NA	NA	NA	NA	NA	NA	NA	NA	NA	NA	NA	NA	NA	NA	NA	NA	NA	NA	NA	NA	NA	NA	NA	NA	NA	NA	NA	NA	NA
Acinetobacter_baumannii_25307_3_GCF_000589415.1#name	1000001330#strain_1000001330	470#species	909768#speciesgroup	469#genus	468#family	2887326#order	1236#class	1224#phylum	2#superkingdom	131567#norank_131567	1#norank_1	NA	NA	NA	NA	NA	NA	NA	NA	NA	NA	NA	NA	NA	NA	NA	NA	NA	NA	NA	NA	NA	NA	NA	NA	NA	NA	NA	NA	NA
Acinetobacter_baumannii_25307_2_GCF_000589395.1#name	1000001331#strain_1000001331	470#species	909768#speciesgroup	469#genus	468#family	2887326#order	1236#class	1224#phylum	2#superkingdom	131567#norank_131567	1#norank_1	NA	NA	NA	NA	NA	NA	NA	NA	NA	NA	NA	NA	NA	NA	NA	NA	NA	NA	NA	NA	NA	NA	NA	NA	NA	NA	NA	NA	NA
Acinetobacter_baumannii_25307_1_GCF_000589375.1#name	1000001332#strain_1000001332	470#species	909768#speciesgroup	469#genus	468#family	2887326#order	1236#class	1224#phylum	2#superkingdom	131567#norank_131567	1#norank_1	NA	NA	NA	NA	NA	NA	NA	NA	NA	NA	NA	NA	NA	NA	NA	NA	NA	NA	NA	NA	NA	NA	NA	NA	NA	NA	NA	NA	NA
Acinetobacter_baumannii_25253_8_GCF_000589355.1#name	1000001333#strain_1000001333	470#species	909768#speciesgroup	469#genus	468#family	2887326#order	1236#class	1224#phylum	2#superkingdom	131567#norank_131567	1#norank_1	NA	NA	NA	NA	NA	NA	NA	NA	NA	NA	NA	NA	NA	NA	NA	NA	NA	NA	NA	NA	NA	NA	NA	NA	NA	NA	NA	NA	NA
Acinetobacter_baumannii_44895_2_GCF_000589315.1#name	1000001335#strain_1000001335	470#species	909768#speciesgroup	469#genus	468#family	2887326#order	1236#class	1224#phylum	2#superkingdom	131567#norank_131567	1#norank_1	NA	NA	NA	NA	NA	NA	NA	NA	NA	NA	NA	NA	NA	NA	NA	NA	NA	NA	NA	NA	NA	NA	NA	NA	NA	NA	NA	NA	NA
Acinetobacter_baumannii_44895_1_GCF_000589295.1#name	1000001336#strain_1000001336	470#species	909768#speciesgroup	469#genus	468#family	2887326#order	1236#class	1224#phylum	2#superkingdom	131567#norank_131567	1#norank_1	NA	NA	NA	NA	NA	NA	NA	NA	NA	NA	NA	NA	NA	NA	NA	NA	NA	NA	NA	NA	NA	NA	NA	NA	NA	NA	NA	NA	NA
Acinetobacter_baumannii_44895_10_GCF_000589275.1#name	1000001337#strain_1000001337	470#species	909768#speciesgroup	469#genus	468#family	2887326#order	1236#class	1224#phylum	2#superkingdom	131567#norank_131567	1#norank_1	NA	NA	NA	NA	NA	NA	NA	NA	NA	NA	NA	NA	NA	NA	NA	NA	NA	NA	NA	NA	NA	NA	NA	NA	NA	NA	NA	NA	NA
Acinetobacter_baumannii_24845_7_GCF_000589195.1#name	1000001341#strain_1000001341	470#species	909768#speciesgroup	469#genus	468#family	2887326#order	1236#class	1224#phylum	2#superkingdom	131567#norank_131567	1#norank_1	NA	NA	NA	NA	NA	NA	NA	NA	NA	NA	NA	NA	NA	NA	NA	NA	NA	NA	NA	NA	NA	NA	NA	NA	NA	NA	NA	NA	NA
Acinetobacter_baumannii_25307_8_GCF_000589095.1#name	1000001346#strain_1000001346	470#species	909768#speciesgroup	469#genus	468#family	2887326#order	1236#class	1224#phylum	2#superkingdom	131567#norank_131567	1#norank_1	NA	NA	NA	NA	NA	NA	NA	NA	NA	NA	NA	NA	NA	NA	NA	NA	NA	NA	NA	NA	NA	NA	NA	NA	NA	NA	NA	NA	NA
Acinetobacter_baumannii_25307_6_GCF_000589075.1#name	1000001347#strain_1000001347	470#species	909768#speciesgroup	469#genus	468#family	2887326#order	1236#class	1224#phylum	2#superkingdom	131567#norank_131567	1#norank_1	NA	NA	NA	NA	NA	NA	NA	NA	NA	NA	NA	NA	NA	NA	NA	NA	NA	NA	NA	NA	NA	NA	NA	NA	NA	NA	NA	NA	NA
Acinetobacter_baumannii_24845_9_GCF_000589055.1#name	1000001348#strain_1000001348	470#species	909768#speciesgroup	469#genus	468#family	2887326#order	1236#class	1224#phylum	2#superkingdom	131567#norank_131567	1#norank_1	NA	NA	NA	NA	NA	NA	NA	NA	NA	NA	NA	NA	NA	NA	NA	NA	NA	NA	NA	NA	NA	NA	NA	NA	NA	NA	NA	NA	NA
Acinetobacter_baumannii_24845_4_GCF_000589035.1#name	1000001349#strain_1000001349	470#species	909768#speciesgroup	469#genus	468#family	2887326#order	1236#class	1224#phylum	2#superkingdom	131567#norank_131567	1#norank_1	NA	NA	NA	NA	NA	NA	NA	NA	NA	NA	NA	NA	NA	NA	NA	NA	NA	NA	NA	NA	NA	NA	NA	NA	NA	NA	NA	NA	NA
Acinetobacter_baumannii_24845_3_GCF_000589015.1#name	1000001350#strain_1000001350	470#species	909768#speciesgroup	469#genus	468#family	2887326#order	1236#class	1224#phylum	2#superkingdom	131567#norank_131567	1#norank_1	NA	NA	NA	NA	NA	NA	NA	NA	NA	NA	NA	NA	NA	NA	NA	NA	NA	NA	NA	NA	NA	NA	NA	NA	NA	NA	NA	NA	NA
Acinetobacter_baumannii_24845_5_GCF_000588995.1#name	1000001351#strain_1000001351	470#species	909768#speciesgroup	469#genus	468#family	2887326#order	1236#class	1224#phylum	2#superkingdom	131567#norank_131567	1#norank_1	NA	NA	NA	NA	NA	NA	NA	NA	NA	NA	NA	NA	NA	NA	NA	NA	NA	NA	NA	NA	NA	NA	NA	NA	NA	NA	NA	NA	NA
Acinetobacter_baumannii_24845_10_GCF_000588975.1#name	1000001352#strain_1000001352	470#species	909768#speciesgroup	469#genus	468#family	2887326#order	1236#class	1224#phylum	2#superkingdom	131567#norank_131567	1#norank_1	NA	NA	NA	NA	NA	NA	NA	NA	NA	NA	NA	NA	NA	NA	NA	NA	NA	NA	NA	NA	NA	NA	NA	NA	NA	NA	NA	NA	NA
Acinetobacter_baumannii_24845_8_GCF_000588955.1#name	1000001353#strain_1000001353	470#species	909768#speciesgroup	469#genus	468#family	2887326#order	1236#class	1224#phylum	2#superkingdom	131567#norank_131567	1#norank_1	NA	NA	NA	NA	NA	NA	NA	NA	NA	NA	NA	NA	NA	NA	NA	NA	NA	NA	NA	NA	NA	NA	NA	NA	NA	NA	NA	NA	NA
Acinetobacter_baumannii_44895_4_GCF_000588935.1#name	1000001354#strain_1000001354	470#species	909768#speciesgroup	469#genus	468#family	2887326#order	1236#class	1224#phylum	2#superkingdom	131567#norank_131567	1#norank_1	NA	NA	NA	NA	NA	NA	NA	NA	NA	NA	NA	NA	NA	NA	NA	NA	NA	NA	NA	NA	NA	NA	NA	NA	NA	NA	NA	NA	NA
Acinetobacter_baumannii_44895_8_GCF_000588915.1#name	1000001355#strain_1000001355	470#species	909768#speciesgroup	469#genus	468#family	2887326#order	1236#class	1224#phylum	2#superkingdom	131567#norank_131567	1#norank_1	NA	NA	NA	NA	NA	NA	NA	NA	NA	NA	NA	NA	NA	NA	NA	NA	NA	NA	NA	NA	NA	NA	NA	NA	NA	NA	NA	NA	NA
Acinetobacter_baumannii_44895_9_GCF_000588895.1#name	1000001356#strain_1000001356	470#species	909768#speciesgroup	469#genus	468#family	2887326#order	1236#class	1224#phylum	2#superkingdom	131567#norank_131567	1#norank_1	NA	NA	NA	NA	NA	NA	NA	NA	NA	NA	NA	NA	NA	NA	NA	NA	NA	NA	NA	NA	NA	NA	NA	NA	NA	NA	NA	NA	NA
Acinetobacter_baumannii_1397513_GCF_000588815.1#name	1000001357#strain_1000001357	470#species	909768#speciesgroup	469#genus	468#family	2887326#order	1236#class	1224#phylum	2#superkingdom	131567#norank_131567	1#norank_1	NA	NA	NA	NA	NA	NA	NA	NA	NA	NA	NA	NA	NA	NA	NA	NA	NA	NA	NA	NA	NA	NA	NA	NA	NA	NA	NA	NA	NA
Acinetobacter_baumannii_1406182_GCF_000588795.1#name	1000001358#strain_1000001358	470#species	909768#speciesgroup	469#genus	468#family	2887326#order	1236#class	1224#phylum	2#superkingdom	131567#norank_131567	1#norank_1	NA	NA	NA	NA	NA	NA	NA	NA	NA	NA	NA	NA	NA	NA	NA	NA	NA	NA	NA	NA	NA	NA	NA	NA	NA	NA	NA	NA	NA
Acinetobacter_baumannii_1413735_GCF_000588775.1#name	1000001359#strain_1000001359	470#species	909768#speciesgroup	469#genus	468#family	2887326#order	1236#class	1224#phylum	2#superkingdom	131567#norank_131567	1#norank_1	NA	NA	NA	NA	NA	NA	NA	NA	NA	NA	NA	NA	NA	NA	NA	NA	NA	NA	NA	NA	NA	NA	NA	NA	NA	NA	NA	NA	NA
Acinetobacter_baumannii_1391434_GCF_000588755.1#name	1000001360#strain_1000001360	470#species	909768#speciesgroup	469#genus	468#family	2887326#order	1236#class	1224#phylum	2#superkingdom	131567#norank_131567	1#norank_1	NA	NA	NA	NA	NA	NA	NA	NA	NA	NA	NA	NA	NA	NA	NA	NA	NA	NA	NA	NA	NA	NA	NA	NA	NA	NA	NA	NA	NA
Acinetobacter_baumannii_1392509_GCF_000588735.1#name	1000001361#strain_1000001361	470#species	909768#speciesgroup	469#genus	468#family	2887326#order	1236#class	1224#phylum	2#superkingdom	131567#norank_131567	1#norank_1	NA	NA	NA	NA	NA	NA	NA	NA	NA	NA	NA	NA	NA	NA	NA	NA	NA	NA	NA	NA	NA	NA	NA	NA	NA	NA	NA	NA	NA
Acinetobacter_baumannii_1262761-97_GCF_000588695.1#name	1000001363#strain_1000001363	470#species	909768#speciesgroup	469#genus	468#family	2887326#order	1236#class	1224#phylum	2#superkingdom	131567#norank_131567	1#norank_1	NA	NA	NA	NA	NA	NA	NA	NA	NA	NA	NA	NA	NA	NA	NA	NA	NA	NA	NA	NA	NA	NA	NA	NA	NA	NA	NA	NA	NA
Acinetobacter_baumannii_1007214_GCF_000588675.1#name	1000001364#strain_1000001364	470#species	909768#speciesgroup	469#genus	468#family	2887326#order	1236#class	1224#phylum	2#superkingdom	131567#norank_131567	1#norank_1	NA	NA	NA	NA	NA	NA	NA	NA	NA	NA	NA	NA	NA	NA	NA	NA	NA	NA	NA	NA	NA	NA	NA	NA	NA	NA	NA	NA	NA
Acinetobacter_baumannii_11126_GCF_000588655.1#name	1000001365#strain_1000001365	470#species	909768#speciesgroup	469#genus	468#family	2887326#order	1236#class	1224#phylum	2#superkingdom	131567#norank_131567	1#norank_1	NA	NA	NA	NA	NA	NA	NA	NA	NA	NA	NA	NA	NA	NA	NA	NA	NA	NA	NA	NA	NA	NA	NA	NA	NA	NA	NA	NA	NA
Acinetobacter_baumannii_1237202_GCF_000588635.1#name	1000001366#strain_1000001366	470#species	909768#speciesgroup	469#genus	468#family	2887326#order	1236#class	1224#phylum	2#superkingdom	131567#norank_131567	1#norank_1	NA	NA	NA	NA	NA	NA	NA	NA	NA	NA	NA	NA	NA	NA	NA	NA	NA	NA	NA	NA	NA	NA	NA	NA	NA	NA	NA	NA	NA
Acinetobacter_baumannii_1170863_GCF_000588615.1#name	1000001367#strain_1000001367	470#species	909768#speciesgroup	469#genus	468#family	2887326#order	1236#class	1224#phylum	2#superkingdom	131567#norank_131567	1#norank_1	NA	NA	NA	NA	NA	NA	NA	NA	NA	NA	NA	NA	NA	NA	NA	NA	NA	NA	NA	NA	NA	NA	NA	NA	NA	NA	NA	NA	NA
Acinetobacter_baumannii_1428368_GCF_000588575.1#name	1000001369#strain_1000001369	470#species	909768#speciesgroup	469#genus	468#family	2887326#order	1236#class	1224#phylum	2#superkingdom	131567#norank_131567	1#norank_1	NA	NA	NA	NA	NA	NA	NA	NA	NA	NA	NA	NA	NA	NA	NA	NA	NA	NA	NA	NA	NA	NA	NA	NA	NA	NA	NA	NA	NA
Acinetobacter_baumannii_730795_GCF_000588555.1#name	1000001370#strain_1000001370	470#species	909768#speciesgroup	469#genus	468#family	2887326#order	1236#class	1224#phylum	2#superkingdom	131567#norank_131567	1#norank_1	NA	NA	NA	NA	NA	NA	NA	NA	NA	NA	NA	NA	NA	NA	NA	NA	NA	NA	NA	NA	NA	NA	NA	NA	NA	NA	NA	NA	NA
Acinetobacter_baumannii_213697_GCF_000588495.1#name	1000001373#strain_1000001373	470#species	909768#speciesgroup	469#genus	468#family	2887326#order	1236#class	1224#phylum	2#superkingdom	131567#norank_131567	1#norank_1	NA	NA	NA	NA	NA	NA	NA	NA	NA	NA	NA	NA	NA	NA	NA	NA	NA	NA	NA	NA	NA	NA	NA	NA	NA	NA	NA	NA	NA
Acinetobacter_baumannii_426863_GCF_000588475.1#name	1000001374#strain_1000001374	470#species	909768#speciesgroup	469#genus	468#family	2887326#order	1236#class	1224#phylum	2#superkingdom	131567#norank_131567	1#norank_1	NA	NA	NA	NA	NA	NA	NA	NA	NA	NA	NA	NA	NA	NA	NA	NA	NA	NA	NA	NA	NA	NA	NA	NA	NA	NA	NA	NA	NA
Acinetobacter_baumannii_1117819_GCF_000588455.1#name	1000001375#strain_1000001375	470#species	909768#speciesgroup	469#genus	468#family	2887326#order	1236#class	1224#phylum	2#superkingdom	131567#norank_131567	1#norank_1	NA	NA	NA	NA	NA	NA	NA	NA	NA	NA	NA	NA	NA	NA	NA	NA	NA	NA	NA	NA	NA	NA	NA	NA	NA	NA	NA	NA	NA
Acinetobacter_baumannii_303002_GCF_000588435.1#name	1000001376#strain_1000001376	470#species	909768#speciesgroup	469#genus	468#family	2887326#order	1236#class	1224#phylum	2#superkingdom	131567#norank_131567	1#norank_1	NA	NA	NA	NA	NA	NA	NA	NA	NA	NA	NA	NA	NA	NA	NA	NA	NA	NA	NA	NA	NA	NA	NA	NA	NA	NA	NA	NA	NA
Acinetobacter_baumannii_98826_GCF_000588375.1#name	1000001379#strain_1000001379	470#species	909768#speciesgroup	469#genus	468#family	2887326#order	1236#class	1224#phylum	2#superkingdom	131567#norank_131567	1#norank_1	NA	NA	NA	NA	NA	NA	NA	NA	NA	NA	NA	NA	NA	NA	NA	NA	NA	NA	NA	NA	NA	NA	NA	NA	NA	NA	NA	NA	NA
Acinetobacter_baumannii_1406589_GCF_000588355.1#name	1000001380#strain_1000001380	470#species	909768#speciesgroup	469#genus	468#family	2887326#order	1236#class	1224#phylum	2#superkingdom	131567#norank_131567	1#norank_1	NA	NA	NA	NA	NA	NA	NA	NA	NA	NA	NA	NA	NA	NA	NA	NA	NA	NA	NA	NA	NA	NA	NA	NA	NA	NA	NA	NA	NA
Acinetobacter_baumannii_70136_GCF_000588315.1#name	1000001382#strain_1000001382	470#species	909768#speciesgroup	469#genus	468#family	2887326#order	1236#class	1224#phylum	2#superkingdom	131567#norank_131567	1#norank_1	NA	NA	NA	NA	NA	NA	NA	NA	NA	NA	NA	NA	NA	NA	NA	NA	NA	NA	NA	NA	NA	NA	NA	NA	NA	NA	NA	NA	NA
Acinetobacter_baumannii_981176_GCF_000588295.1#name	1000001383#strain_1000001383	470#species	909768#speciesgroup	469#genus	468#family	2887326#order	1236#class	1224#phylum	2#superkingdom	131567#norank_131567	1#norank_1	NA	NA	NA	NA	NA	NA	NA	NA	NA	NA	NA	NA	NA	NA	NA	NA	NA	NA	NA	NA	NA	NA	NA	NA	NA	NA	NA	NA	NA
Acinetobacter_baumannii_14216_GCF_000588235.1#name	1000001386#strain_1000001386	470#species	909768#speciesgroup	469#genus	468#family	2887326#order	1236#class	1224#phylum	2#superkingdom	131567#norank_131567	1#norank_1	NA	NA	NA	NA	NA	NA	NA	NA	NA	NA	NA	NA	NA	NA	NA	NA	NA	NA	NA	NA	NA	NA	NA	NA	NA	NA	NA	NA	NA
Acinetobacter_baumannii_466215_GCF_000588215.1#name	1000001387#strain_1000001387	470#species	909768#speciesgroup	469#genus	468#family	2887326#order	1236#class	1224#phylum	2#superkingdom	131567#norank_131567	1#norank_1	NA	NA	NA	NA	NA	NA	NA	NA	NA	NA	NA	NA	NA	NA	NA	NA	NA	NA	NA	NA	NA	NA	NA	NA	NA	NA	NA	NA	NA
Acinetobacter_baumannii_277047_GCF_000588195.1#name	1000001388#strain_1000001388	470#species	909768#speciesgroup	469#genus	468#family	2887326#order	1236#class	1224#phylum	2#superkingdom	131567#norank_131567	1#norank_1	NA	NA	NA	NA	NA	NA	NA	NA	NA	NA	NA	NA	NA	NA	NA	NA	NA	NA	NA	NA	NA	NA	NA	NA	NA	NA	NA	NA	NA
Acinetobacter_baumannii_628418_GCF_000588175.1#name	1000001389#strain_1000001389	470#species	909768#speciesgroup	469#genus	468#family	2887326#order	1236#class	1224#phylum	2#superkingdom	131567#norank_131567	1#norank_1	NA	NA	NA	NA	NA	NA	NA	NA	NA	NA	NA	NA	NA	NA	NA	NA	NA	NA	NA	NA	NA	NA	NA	NA	NA	NA	NA	NA	NA
Acinetobacter_baumannii_1232509_GCF_000588155.1#name	1000001390#strain_1000001390	470#species	909768#speciesgroup	469#genus	468#family	2887326#order	1236#class	1224#phylum	2#superkingdom	131567#norank_131567	1#norank_1	NA	NA	NA	NA	NA	NA	NA	NA	NA	NA	NA	NA	NA	NA	NA	NA	NA	NA	NA	NA	NA	NA	NA	NA	NA	NA	NA	NA	NA
Acinetobacter_baumannii_1295549_GCF_000588135.1#name	1000001391#strain_1000001391	470#species	909768#speciesgroup	469#genus	468#family	2887326#order	1236#class	1224#phylum	2#superkingdom	131567#norank_131567	1#norank_1	NA	NA	NA	NA	NA	NA	NA	NA	NA	NA	NA	NA	NA	NA	NA	NA	NA	NA	NA	NA	NA	NA	NA	NA	NA	NA	NA	NA	NA
Acinetobacter_baumannii_1276470-86_GCF_000588115.1#name	1000001392#strain_1000001392	470#species	909768#speciesgroup	469#genus	468#family	2887326#order	1236#class	1224#phylum	2#superkingdom	131567#norank_131567	1#norank_1	NA	NA	NA	NA	NA	NA	NA	NA	NA	NA	NA	NA	NA	NA	NA	NA	NA	NA	NA	NA	NA	NA	NA	NA	NA	NA	NA	NA	NA
Acinetobacter_baumannii_1058283_GCF_000588075.1#name	1000001394#strain_1000001394	470#species	909768#speciesgroup	469#genus	468#family	2887326#order	1236#class	1224#phylum	2#superkingdom	131567#norank_131567	1#norank_1	NA	NA	NA	NA	NA	NA	NA	NA	NA	NA	NA	NA	NA	NA	NA	NA	NA	NA	NA	NA	NA	NA	NA	NA	NA	NA	NA	NA	NA
Acinetobacter_baumannii_339786_GCF_000588055.1#name	1000001395#strain_1000001395	470#species	909768#speciesgroup	469#genus	468#family	2887326#order	1236#class	1224#phylum	2#superkingdom	131567#norank_131567	1#norank_1	NA	NA	NA	NA	NA	NA	NA	NA	NA	NA	NA	NA	NA	NA	NA	NA	NA	NA	NA	NA	NA	NA	NA	NA	NA	NA	NA	NA	NA
Acinetobacter_baumannii_541915_GCF_000588035.1#name	1000001396#strain_1000001396	470#species	909768#speciesgroup	469#genus	468#family	2887326#order	1236#class	1224#phylum	2#superkingdom	131567#norank_131567	1#norank_1	NA	NA	NA	NA	NA	NA	NA	NA	NA	NA	NA	NA	NA	NA	NA	NA	NA	NA	NA	NA	NA	NA	NA	NA	NA	NA	NA	NA	NA
Acinetobacter_baumannii_1266220_GCF_000587975.1#name	1000001399#strain_1000001399	470#species	909768#speciesgroup	469#genus	468#family	2887326#order	1236#class	1224#phylum	2#superkingdom	131567#norank_131567	1#norank_1	NA	NA	NA	NA	NA	NA	NA	NA	NA	NA	NA	NA	NA	NA	NA	NA	NA	NA	NA	NA	NA	NA	NA	NA	NA	NA	NA	NA	NA
Acinetobacter_baumannii_214216_GCF_000587955.1#name	1000001400#strain_1000001400	470#species	909768#speciesgroup	469#genus	468#family	2887326#order	1236#class	1224#phylum	2#superkingdom	131567#norank_131567	1#norank_1	NA	NA	NA	NA	NA	NA	NA	NA	NA	NA	NA	NA	NA	NA	NA	NA	NA	NA	NA	NA	NA	NA	NA	NA	NA	NA	NA	NA	NA
Acinetobacter_baumannii_755829_GCF_000587935.1#name	1000001401#strain_1000001401	470#species	909768#speciesgroup	469#genus	468#family	2887326#order	1236#class	1224#phylum	2#superkingdom	131567#norank_131567	1#norank_1	NA	NA	NA	NA	NA	NA	NA	NA	NA	NA	NA	NA	NA	NA	NA	NA	NA	NA	NA	NA	NA	NA	NA	NA	NA	NA	NA	NA	NA
Acinetobacter_baumannii_1294222_GCF_000587915.1#name	1000001402#strain_1000001402	470#species	909768#speciesgroup	469#genus	468#family	2887326#order	1236#class	1224#phylum	2#superkingdom	131567#norank_131567	1#norank_1	NA	NA	NA	NA	NA	NA	NA	NA	NA	NA	NA	NA	NA	NA	NA	NA	NA	NA	NA	NA	NA	NA	NA	NA	NA	NA	NA	NA	NA
Acinetobacter_baumannii_1494580_GCF_000587895.1#name	1000001403#strain_1000001403	470#species	909768#speciesgroup	469#genus	468#family	2887326#order	1236#class	1224#phylum	2#superkingdom	131567#norank_131567	1#norank_1	NA	NA	NA	NA	NA	NA	NA	NA	NA	NA	NA	NA	NA	NA	NA	NA	NA	NA	NA	NA	NA	NA	NA	NA	NA	NA	NA	NA	NA
Acinetobacter_baumannii_145660_GCF_000587875.1#name	1000001404#strain_1000001404	470#species	909768#speciesgroup	469#genus	468#family	2887326#order	1236#class	1224#phylum	2#superkingdom	131567#norank_131567	1#norank_1	NA	NA	NA	NA	NA	NA	NA	NA	NA	NA	NA	NA	NA	NA	NA	NA	NA	NA	NA	NA	NA	NA	NA	NA	NA	NA	NA	NA	NA
Acinetobacter_baumannii_MRSN_57_GCF_000586635.1#name	1000001405#strain_1000001405	470#species	909768#speciesgroup	469#genus	468#family	2887326#order	1236#class	1224#phylum	2#superkingdom	131567#norank_131567	1#norank_1	NA	NA	NA	NA	NA	NA	NA	NA	NA	NA	NA	NA	NA	NA	NA	NA	NA	NA	NA	NA	NA	NA	NA	NA	NA	NA	NA	NA	NA
Acinetobacter_baumannii_23671_GCF_000584895.1#name	1000001406#strain_1000001406	470#species	909768#speciesgroup	469#genus	468#family	2887326#order	1236#class	1224#phylum	2#superkingdom	131567#norank_131567	1#norank_1	NA	NA	NA	NA	NA	NA	NA	NA	NA	NA	NA	NA	NA	NA	NA	NA	NA	NA	NA	NA	NA	NA	NA	NA	NA	NA	NA	NA	NA
Acinetobacter_baumannii_273929_GCF_000584875.1#name	1000001407#strain_1000001407	470#species	909768#speciesgroup	469#genus	468#family	2887326#order	1236#class	1224#phylum	2#superkingdom	131567#norank_131567	1#norank_1	NA	NA	NA	NA	NA	NA	NA	NA	NA	NA	NA	NA	NA	NA	NA	NA	NA	NA	NA	NA	NA	NA	NA	NA	NA	NA	NA	NA	NA
Acinetobacter_baumannii_1533268_GCF_000584855.1#name	1000001408#strain_1000001408	470#species	909768#speciesgroup	469#genus	468#family	2887326#order	1236#class	1224#phylum	2#superkingdom	131567#norank_131567	1#norank_1	NA	NA	NA	NA	NA	NA	NA	NA	NA	NA	NA	NA	NA	NA	NA	NA	NA	NA	NA	NA	NA	NA	NA	NA	NA	NA	NA	NA	NA
Acinetobacter_baumannii_1475764_GCF_000584835.1#name	1000001409#strain_1000001409	470#species	909768#speciesgroup	469#genus	468#family	2887326#order	1236#class	1224#phylum	2#superkingdom	131567#norank_131567	1#norank_1	NA	NA	NA	NA	NA	NA	NA	NA	NA	NA	NA	NA	NA	NA	NA	NA	NA	NA	NA	NA	NA	NA	NA	NA	NA	NA	NA	NA	NA
Acinetobacter_baumannii_1471012_GCF_000584775.1#name	1000001411#strain_1000001411	470#species	909768#speciesgroup	469#genus	468#family	2887326#order	1236#class	1224#phylum	2#superkingdom	131567#norank_131567	1#norank_1	NA	NA	NA	NA	NA	NA	NA	NA	NA	NA	NA	NA	NA	NA	NA	NA	NA	NA	NA	NA	NA	NA	NA	NA	NA	NA	NA	NA	NA
Acinetobacter_baumannii_1482820_GCF_000584755.1#name	1000001412#strain_1000001412	470#species	909768#speciesgroup	469#genus	468#family	2887326#order	1236#class	1224#phylum	2#superkingdom	131567#norank_131567	1#norank_1	NA	NA	NA	NA	NA	NA	NA	NA	NA	NA	NA	NA	NA	NA	NA	NA	NA	NA	NA	NA	NA	NA	NA	NA	NA	NA	NA	NA	NA
Acinetobacter_baumannii_1022959_GCF_000584735.1#name	1000001413#strain_1000001413	470#species	909768#speciesgroup	469#genus	468#family	2887326#order	1236#class	1224#phylum	2#superkingdom	131567#norank_131567	1#norank_1	NA	NA	NA	NA	NA	NA	NA	NA	NA	NA	NA	NA	NA	NA	NA	NA	NA	NA	NA	NA	NA	NA	NA	NA	NA	NA	NA	NA	NA
Acinetobacter_baumannii_1062314_GCF_000584715.1#name	1000001414#strain_1000001414	470#species	909768#speciesgroup	469#genus	468#family	2887326#order	1236#class	1224#phylum	2#superkingdom	131567#norank_131567	1#norank_1	NA	NA	NA	NA	NA	NA	NA	NA	NA	NA	NA	NA	NA	NA	NA	NA	NA	NA	NA	NA	NA	NA	NA	NA	NA	NA	NA	NA	NA
Acinetobacter_baumannii_1064293_45_GCF_000584695.1#name	1000001415#strain_1000001415	470#species	909768#speciesgroup	469#genus	468#family	2887326#order	1236#class	1224#phylum	2#superkingdom	131567#norank_131567	1#norank_1	NA	NA	NA	NA	NA	NA	NA	NA	NA	NA	NA	NA	NA	NA	NA	NA	NA	NA	NA	NA	NA	NA	NA	NA	NA	NA	NA	NA	NA
Acinetobacter_baumannii_1095464_GCF_000584675.1#name	1000001416#strain_1000001416	470#species	909768#speciesgroup	469#genus	468#family	2887326#order	1236#class	1224#phylum	2#superkingdom	131567#norank_131567	1#norank_1	NA	NA	NA	NA	NA	NA	NA	NA	NA	NA	NA	NA	NA	NA	NA	NA	NA	NA	NA	NA	NA	NA	NA	NA	NA	NA	NA	NA	NA
Acinetobacter_baumannii_1178044_GCF_000584655.1#name	1000001417#strain_1000001417	470#species	909768#speciesgroup	469#genus	468#family	2887326#order	1236#class	1224#phylum	2#superkingdom	131567#norank_131567	1#norank_1	NA	NA	NA	NA	NA	NA	NA	NA	NA	NA	NA	NA	NA	NA	NA	NA	NA	NA	NA	NA	NA	NA	NA	NA	NA	NA	NA	NA	NA
Acinetobacter_baumannii_1188188_GCF_000584635.1#name	1000001418#strain_1000001418	470#species	909768#speciesgroup	469#genus	468#family	2887326#order	1236#class	1224#phylum	2#superkingdom	131567#norank_131567	1#norank_1	NA	NA	NA	NA	NA	NA	NA	NA	NA	NA	NA	NA	NA	NA	NA	NA	NA	NA	NA	NA	NA	NA	NA	NA	NA	NA	NA	NA	NA
Acinetobacter_baumannii_1271213_GCF_000584595.1#name	1000001420#strain_1000001420	470#species	909768#speciesgroup	469#genus	468#family	2887326#order	1236#class	1224#phylum	2#superkingdom	131567#norank_131567	1#norank_1	NA	NA	NA	NA	NA	NA	NA	NA	NA	NA	NA	NA	NA	NA	NA	NA	NA	NA	NA	NA	NA	NA	NA	NA	NA	NA	NA	NA	NA
Acinetobacter_baumannii_1271651_GCF_000584555.1#name	1000001422#strain_1000001422	470#species	909768#speciesgroup	469#genus	468#family	2887326#order	1236#class	1224#phylum	2#superkingdom	131567#norank_131567	1#norank_1	NA	NA	NA	NA	NA	NA	NA	NA	NA	NA	NA	NA	NA	NA	NA	NA	NA	NA	NA	NA	NA	NA	NA	NA	NA	NA	NA	NA	NA
Acinetobacter_baumannii_1237893_GCF_000584535.1#name	1000001423#strain_1000001423	470#species	909768#speciesgroup	469#genus	468#family	2887326#order	1236#class	1224#phylum	2#superkingdom	131567#norank_131567	1#norank_1	NA	NA	NA	NA	NA	NA	NA	NA	NA	NA	NA	NA	NA	NA	NA	NA	NA	NA	NA	NA	NA	NA	NA	NA	NA	NA	NA	NA	NA
Acinetobacter_baumannii_1195185_11_GCF_000584515.1#name	1000001424#strain_1000001424	470#species	909768#speciesgroup	469#genus	468#family	2887326#order	1236#class	1224#phylum	2#superkingdom	131567#norank_131567	1#norank_1	NA	NA	NA	NA	NA	NA	NA	NA	NA	NA	NA	NA	NA	NA	NA	NA	NA	NA	NA	NA	NA	NA	NA	NA	NA	NA	NA	NA	NA
Acinetobacter_baumannii_1207552_GCF_000584495.1#name	1000001425#strain_1000001425	470#species	909768#speciesgroup	469#genus	468#family	2887326#order	1236#class	1224#phylum	2#superkingdom	131567#norank_131567	1#norank_1	NA	NA	NA	NA	NA	NA	NA	NA	NA	NA	NA	NA	NA	NA	NA	NA	NA	NA	NA	NA	NA	NA	NA	NA	NA	NA	NA	NA	NA
Acinetobacter_baumannii_1264936_GCF_000584475.1#name	1000001426#strain_1000001426	470#species	909768#speciesgroup	469#genus	468#family	2887326#order	1236#class	1224#phylum	2#superkingdom	131567#norank_131567	1#norank_1	NA	NA	NA	NA	NA	NA	NA	NA	NA	NA	NA	NA	NA	NA	NA	NA	NA	NA	NA	NA	NA	NA	NA	NA	NA	NA	NA	NA	NA
Acinetobacter_baumannii_1293320_GCF_000584455.1#name	1000001427#strain_1000001427	470#species	909768#speciesgroup	469#genus	468#family	2887326#order	1236#class	1224#phylum	2#superkingdom	131567#norank_131567	1#norank_1	NA	NA	NA	NA	NA	NA	NA	NA	NA	NA	NA	NA	NA	NA	NA	NA	NA	NA	NA	NA	NA	NA	NA	NA	NA	NA	NA	NA	NA
Acinetobacter_baumannii_1296252_GCF_000584435.1#name	1000001428#strain_1000001428	470#species	909768#speciesgroup	469#genus	468#family	2887326#order	1236#class	1224#phylum	2#superkingdom	131567#norank_131567	1#norank_1	NA	NA	NA	NA	NA	NA	NA	NA	NA	NA	NA	NA	NA	NA	NA	NA	NA	NA	NA	NA	NA	NA	NA	NA	NA	NA	NA	NA	NA
Acinetobacter_baumannii_1412924_GCF_000584415.1#name	1000001429#strain_1000001429	470#species	909768#speciesgroup	469#genus	468#family	2887326#order	1236#class	1224#phylum	2#superkingdom	131567#norank_131567	1#norank_1	NA	NA	NA	NA	NA	NA	NA	NA	NA	NA	NA	NA	NA	NA	NA	NA	NA	NA	NA	NA	NA	NA	NA	NA	NA	NA	NA	NA	NA
Acinetobacter_baumannii_2887_GCF_000584395.1#name	1000001430#strain_1000001430	470#species	909768#speciesgroup	469#genus	468#family	2887326#order	1236#class	1224#phylum	2#superkingdom	131567#norank_131567	1#norank_1	NA	NA	NA	NA	NA	NA	NA	NA	NA	NA	NA	NA	NA	NA	NA	NA	NA	NA	NA	NA	NA	NA	NA	NA	NA	NA	NA	NA	NA
Acinetobacter_baumannii_318814_GCF_000584355.1#name	1000001431#strain_1000001431	470#species	909768#speciesgroup	469#genus	468#family	2887326#order	1236#class	1224#phylum	2#superkingdom	131567#norank_131567	1#norank_1	NA	NA	NA	NA	NA	NA	NA	NA	NA	NA	NA	NA	NA	NA	NA	NA	NA	NA	NA	NA	NA	NA	NA	NA	NA	NA	NA	NA	NA
Acinetobacter_baumannii_3390_GCF_000584335.1#name	1000001432#strain_1000001432	470#species	909768#speciesgroup	469#genus	468#family	2887326#order	1236#class	1224#phylum	2#superkingdom	131567#norank_131567	1#norank_1	NA	NA	NA	NA	NA	NA	NA	NA	NA	NA	NA	NA	NA	NA	NA	NA	NA	NA	NA	NA	NA	NA	NA	NA	NA	NA	NA	NA	NA
Acinetobacter_baumannii_607805_GCF_000584315.1#name	1000001433#strain_1000001433	470#species	909768#speciesgroup	469#genus	468#family	2887326#order	1236#class	1224#phylum	2#superkingdom	131567#norank_131567	1#norank_1	NA	NA	NA	NA	NA	NA	NA	NA	NA	NA	NA	NA	NA	NA	NA	NA	NA	NA	NA	NA	NA	NA	NA	NA	NA	NA	NA	NA	NA
Acinetobacter_baumannii_457946_GCF_000584295.1#name	1000001434#strain_1000001434	470#species	909768#speciesgroup	469#genus	468#family	2887326#order	1236#class	1224#phylum	2#superkingdom	131567#norank_131567	1#norank_1	NA	NA	NA	NA	NA	NA	NA	NA	NA	NA	NA	NA	NA	NA	NA	NA	NA	NA	NA	NA	NA	NA	NA	NA	NA	NA	NA	NA	NA
Acinetobacter_baumannii_480175_GCF_000584275.1#name	1000001435#strain_1000001435	470#species	909768#speciesgroup	469#genus	468#family	2887326#order	1236#class	1224#phylum	2#superkingdom	131567#norank_131567	1#norank_1	NA	NA	NA	NA	NA	NA	NA	NA	NA	NA	NA	NA	NA	NA	NA	NA	NA	NA	NA	NA	NA	NA	NA	NA	NA	NA	NA	NA	NA
Acinetobacter_baumannii_655555_GCF_000584235.1#name	1000001437#strain_1000001437	470#species	909768#speciesgroup	469#genus	468#family	2887326#order	1236#class	1224#phylum	2#superkingdom	131567#norank_131567	1#norank_1	NA	NA	NA	NA	NA	NA	NA	NA	NA	NA	NA	NA	NA	NA	NA	NA	NA	NA	NA	NA	NA	NA	NA	NA	NA	NA	NA	NA	NA
Acinetobacter_baumannii_737393_GCF_000584195.1#name	1000001439#strain_1000001439	470#species	909768#speciesgroup	469#genus	468#family	2887326#order	1236#class	1224#phylum	2#superkingdom	131567#norank_131567	1#norank_1	NA	NA	NA	NA	NA	NA	NA	NA	NA	NA	NA	NA	NA	NA	NA	NA	NA	NA	NA	NA	NA	NA	NA	NA	NA	NA	NA	NA	NA
Acinetobacter_baumannii_825610_GCF_000584175.1#name	1000001440#strain_1000001440	470#species	909768#speciesgroup	469#genus	468#family	2887326#order	1236#class	1224#phylum	2#superkingdom	131567#norank_131567	1#norank_1	NA	NA	NA	NA	NA	NA	NA	NA	NA	NA	NA	NA	NA	NA	NA	NA	NA	NA	NA	NA	NA	NA	NA	NA	NA	NA	NA	NA	NA
Acinetobacter_baumannii_836190_GCF_000584155.1#name	1000001441#strain_1000001441	470#species	909768#speciesgroup	469#genus	468#family	2887326#order	1236#class	1224#phylum	2#superkingdom	131567#norank_131567	1#norank_1	NA	NA	NA	NA	NA	NA	NA	NA	NA	NA	NA	NA	NA	NA	NA	NA	NA	NA	NA	NA	NA	NA	NA	NA	NA	NA	NA	NA	NA
Acinetobacter_baumannii_923118_GCF_000584135.1#name	1000001442#strain_1000001442	470#species	909768#speciesgroup	469#genus	468#family	2887326#order	1236#class	1224#phylum	2#superkingdom	131567#norank_131567	1#norank_1	NA	NA	NA	NA	NA	NA	NA	NA	NA	NA	NA	NA	NA	NA	NA	NA	NA	NA	NA	NA	NA	NA	NA	NA	NA	NA	NA	NA	NA
Acinetobacter_baumannii_1045092_GCF_000584115.1#name	1000001443#strain_1000001443	470#species	909768#speciesgroup	469#genus	468#family	2887326#order	1236#class	1224#phylum	2#superkingdom	131567#norank_131567	1#norank_1	NA	NA	NA	NA	NA	NA	NA	NA	NA	NA	NA	NA	NA	NA	NA	NA	NA	NA	NA	NA	NA	NA	NA	NA	NA	NA	NA	NA	NA
Acinetobacter_baumannii_846928_GCF_000584095.1#name	1000001444#strain_1000001444	470#species	909768#speciesgroup	469#genus	468#family	2887326#order	1236#class	1224#phylum	2#superkingdom	131567#norank_131567	1#norank_1	NA	NA	NA	NA	NA	NA	NA	NA	NA	NA	NA	NA	NA	NA	NA	NA	NA	NA	NA	NA	NA	NA	NA	NA	NA	NA	NA	NA	NA
Acinetobacter_baumannii_10519_GCF_000584075.1#name	1000001445#strain_1000001445	470#species	909768#speciesgroup	469#genus	468#family	2887326#order	1236#class	1224#phylum	2#superkingdom	131567#norank_131567	1#norank_1	NA	NA	NA	NA	NA	NA	NA	NA	NA	NA	NA	NA	NA	NA	NA	NA	NA	NA	NA	NA	NA	NA	NA	NA	NA	NA	NA	NA	NA
Acinetobacter_baumannii_73736_GCF_000584055.1#name	1000001446#strain_1000001446	470#species	909768#speciesgroup	469#genus	468#family	2887326#order	1236#class	1224#phylum	2#superkingdom	131567#norank_131567	1#norank_1	NA	NA	NA	NA	NA	NA	NA	NA	NA	NA	NA	NA	NA	NA	NA	NA	NA	NA	NA	NA	NA	NA	NA	NA	NA	NA	NA	NA	NA
Acinetobacter_baumannii_1287985_GCF_000584035.1#name	1000001447#strain_1000001447	470#species	909768#speciesgroup	469#genus	468#family	2887326#order	1236#class	1224#phylum	2#superkingdom	131567#norank_131567	1#norank_1	NA	NA	NA	NA	NA	NA	NA	NA	NA	NA	NA	NA	NA	NA	NA	NA	NA	NA	NA	NA	NA	NA	NA	NA	NA	NA	NA	NA	NA
Acinetobacter_baumannii_24860_7_GCF_000583595.1#name	1000001449#strain_1000001449	470#species	909768#speciesgroup	469#genus	468#family	2887326#order	1236#class	1224#phylum	2#superkingdom	131567#norank_131567	1#norank_1	NA	NA	NA	NA	NA	NA	NA	NA	NA	NA	NA	NA	NA	NA	NA	NA	NA	NA	NA	NA	NA	NA	NA	NA	NA	NA	NA	NA	NA
Acinetobacter_baumannii_24860_4_GCF_000583575.1#name	1000001450#strain_1000001450	470#species	909768#speciesgroup	469#genus	468#family	2887326#order	1236#class	1224#phylum	2#superkingdom	131567#norank_131567	1#norank_1	NA	NA	NA	NA	NA	NA	NA	NA	NA	NA	NA	NA	NA	NA	NA	NA	NA	NA	NA	NA	NA	NA	NA	NA	NA	NA	NA	NA	NA
Acinetobacter_baumannii_24860_2_GCF_000583555.1#name	1000001451#strain_1000001451	470#species	909768#speciesgroup	469#genus	468#family	2887326#order	1236#class	1224#phylum	2#superkingdom	131567#norank_131567	1#norank_1	NA	NA	NA	NA	NA	NA	NA	NA	NA	NA	NA	NA	NA	NA	NA	NA	NA	NA	NA	NA	NA	NA	NA	NA	NA	NA	NA	NA	NA
Acinetobacter_baumannii_24860_10_GCF_000583535.1#name	1000001452#strain_1000001452	470#species	909768#speciesgroup	469#genus	468#family	2887326#order	1236#class	1224#phylum	2#superkingdom	131567#norank_131567	1#norank_1	NA	NA	NA	NA	NA	NA	NA	NA	NA	NA	NA	NA	NA	NA	NA	NA	NA	NA	NA	NA	NA	NA	NA	NA	NA	NA	NA	NA	NA
Acinetobacter_baumannii_24812_6_GCF_000583515.1#name	1000001453#strain_1000001453	470#species	909768#speciesgroup	469#genus	468#family	2887326#order	1236#class	1224#phylum	2#superkingdom	131567#norank_131567	1#norank_1	NA	NA	NA	NA	NA	NA	NA	NA	NA	NA	NA	NA	NA	NA	NA	NA	NA	NA	NA	NA	NA	NA	NA	NA	NA	NA	NA	NA	NA
Acinetobacter_baumannii_24812_4_GCF_000583495.1#name	1000001454#strain_1000001454	470#species	909768#speciesgroup	469#genus	468#family	2887326#order	1236#class	1224#phylum	2#superkingdom	131567#norank_131567	1#norank_1	NA	NA	NA	NA	NA	NA	NA	NA	NA	NA	NA	NA	NA	NA	NA	NA	NA	NA	NA	NA	NA	NA	NA	NA	NA	NA	NA	NA	NA
Acinetobacter_baumannii_24812_10_GCF_000583475.1#name	1000001455#strain_1000001455	470#species	909768#speciesgroup	469#genus	468#family	2887326#order	1236#class	1224#phylum	2#superkingdom	131567#norank_131567	1#norank_1	NA	NA	NA	NA	NA	NA	NA	NA	NA	NA	NA	NA	NA	NA	NA	NA	NA	NA	NA	NA	NA	NA	NA	NA	NA	NA	NA	NA	NA
Acinetobacter_baumannii_7893_GCF_000583455.1#name	1000001456#strain_1000001456	470#species	909768#speciesgroup	469#genus	468#family	2887326#order	1236#class	1224#phylum	2#superkingdom	131567#norank_131567	1#norank_1	NA	NA	NA	NA	NA	NA	NA	NA	NA	NA	NA	NA	NA	NA	NA	NA	NA	NA	NA	NA	NA	NA	NA	NA	NA	NA	NA	NA	NA
Acinetobacter_baumannii_24860_8_GCF_000583435.1#name	1000001457#strain_1000001457	470#species	909768#speciesgroup	469#genus	468#family	2887326#order	1236#class	1224#phylum	2#superkingdom	131567#norank_131567	1#norank_1	NA	NA	NA	NA	NA	NA	NA	NA	NA	NA	NA	NA	NA	NA	NA	NA	NA	NA	NA	NA	NA	NA	NA	NA	NA	NA	NA	NA	NA
Acinetobacter_baumannii_472237-120_GCF_000583415.1#name	1000001458#strain_1000001458	470#species	909768#speciesgroup	469#genus	468#family	2887326#order	1236#class	1224#phylum	2#superkingdom	131567#norank_131567	1#norank_1	NA	NA	NA	NA	NA	NA	NA	NA	NA	NA	NA	NA	NA	NA	NA	NA	NA	NA	NA	NA	NA	NA	NA	NA	NA	NA	NA	NA	NA
Acinetobacter_baumannii_121738_GCF_000583375.1#name	1000001460#strain_1000001460	470#species	909768#speciesgroup	469#genus	468#family	2887326#order	1236#class	1224#phylum	2#superkingdom	131567#norank_131567	1#norank_1	NA	NA	NA	NA	NA	NA	NA	NA	NA	NA	NA	NA	NA	NA	NA	NA	NA	NA	NA	NA	NA	NA	NA	NA	NA	NA	NA	NA	NA
Acinetobacter_baumannii_1426993_GCF_000583355.1#name	1000001461#strain_1000001461	470#species	909768#speciesgroup	469#genus	468#family	2887326#order	1236#class	1224#phylum	2#superkingdom	131567#norank_131567	1#norank_1	NA	NA	NA	NA	NA	NA	NA	NA	NA	NA	NA	NA	NA	NA	NA	NA	NA	NA	NA	NA	NA	NA	NA	NA	NA	NA	NA	NA	NA
Acinetobacter_baumannii_1488685_GCF_000583335.1#name	1000001462#strain_1000001462	470#species	909768#speciesgroup	469#genus	468#family	2887326#order	1236#class	1224#phylum	2#superkingdom	131567#norank_131567	1#norank_1	NA	NA	NA	NA	NA	NA	NA	NA	NA	NA	NA	NA	NA	NA	NA	NA	NA	NA	NA	NA	NA	NA	NA	NA	NA	NA	NA	NA	NA
Acinetobacter_baumannii_1552389_GCF_000583315.1#name	1000001463#strain_1000001463	470#species	909768#speciesgroup	469#genus	468#family	2887326#order	1236#class	1224#phylum	2#superkingdom	131567#norank_131567	1#norank_1	NA	NA	NA	NA	NA	NA	NA	NA	NA	NA	NA	NA	NA	NA	NA	NA	NA	NA	NA	NA	NA	NA	NA	NA	NA	NA	NA	NA	NA
Acinetobacter_baumannii_470922_GCF_000583295.1#name	1000001464#strain_1000001464	470#species	909768#speciesgroup	469#genus	468#family	2887326#order	1236#class	1224#phylum	2#superkingdom	131567#norank_131567	1#norank_1	NA	NA	NA	NA	NA	NA	NA	NA	NA	NA	NA	NA	NA	NA	NA	NA	NA	NA	NA	NA	NA	NA	NA	NA	NA	NA	NA	NA	NA
Acinetobacter_baumannii_722310_GCF_000583275.1#name	1000001465#strain_1000001465	470#species	909768#speciesgroup	469#genus	468#family	2887326#order	1236#class	1224#phylum	2#superkingdom	131567#norank_131567	1#norank_1	NA	NA	NA	NA	NA	NA	NA	NA	NA	NA	NA	NA	NA	NA	NA	NA	NA	NA	NA	NA	NA	NA	NA	NA	NA	NA	NA	NA	NA
Acinetobacter_baumannii_458282_GCF_000583255.1#name	1000001466#strain_1000001466	470#species	909768#speciesgroup	469#genus	468#family	2887326#order	1236#class	1224#phylum	2#superkingdom	131567#norank_131567	1#norank_1	NA	NA	NA	NA	NA	NA	NA	NA	NA	NA	NA	NA	NA	NA	NA	NA	NA	NA	NA	NA	NA	NA	NA	NA	NA	NA	NA	NA	NA
Acinetobacter_baumannii_323408_GCF_000583235.1#name	1000001467#strain_1000001467	470#species	909768#speciesgroup	469#genus	468#family	2887326#order	1236#class	1224#phylum	2#superkingdom	131567#norank_131567	1#norank_1	NA	NA	NA	NA	NA	NA	NA	NA	NA	NA	NA	NA	NA	NA	NA	NA	NA	NA	NA	NA	NA	NA	NA	NA	NA	NA	NA	NA	NA
Acinetobacter_baumannii_655378_GCF_000582965.1#name	1000001468#strain_1000001468	470#species	909768#speciesgroup	469#genus	468#family	2887326#order	1236#class	1224#phylum	2#superkingdom	131567#norank_131567	1#norank_1	NA	NA	NA	NA	NA	NA	NA	NA	NA	NA	NA	NA	NA	NA	NA	NA	NA	NA	NA	NA	NA	NA	NA	NA	NA	NA	NA	NA	NA
Acinetobacter_baumannii_1552818_GCF_000582945.1#name	1000001469#strain_1000001469	470#species	909768#speciesgroup	469#genus	468#family	2887326#order	1236#class	1224#phylum	2#superkingdom	131567#norank_131567	1#norank_1	NA	NA	NA	NA	NA	NA	NA	NA	NA	NA	NA	NA	NA	NA	NA	NA	NA	NA	NA	NA	NA	NA	NA	NA	NA	NA	NA	NA	NA
Acinetobacter_baumannii_1417041_GCF_000582355.1#name	1000001471#strain_1000001471	470#species	909768#speciesgroup	469#genus	468#family	2887326#order	1236#class	1224#phylum	2#superkingdom	131567#norank_131567	1#norank_1	NA	NA	NA	NA	NA	NA	NA	NA	NA	NA	NA	NA	NA	NA	NA	NA	NA	NA	NA	NA	NA	NA	NA	NA	NA	NA	NA	NA	NA
Acinetobacter_baumannii_1593273_GCF_000582335.1#name	1000001472#strain_1000001472	470#species	909768#speciesgroup	469#genus	468#family	2887326#order	1236#class	1224#phylum	2#superkingdom	131567#norank_131567	1#norank_1	NA	NA	NA	NA	NA	NA	NA	NA	NA	NA	NA	NA	NA	NA	NA	NA	NA	NA	NA	NA	NA	NA	NA	NA	NA	NA	NA	NA	NA
Acinetobacter_baumannii_42887_GCF_000582295.1#name	1000001474#strain_1000001474	470#species	909768#speciesgroup	469#genus	468#family	2887326#order	1236#class	1224#phylum	2#superkingdom	131567#norank_131567	1#norank_1	NA	NA	NA	NA	NA	NA	NA	NA	NA	NA	NA	NA	NA	NA	NA	NA	NA	NA	NA	NA	NA	NA	NA	NA	NA	NA	NA	NA	NA
Acinetobacter_baumannii_397971_GCF_000582275.1#name	1000001475#strain_1000001475	470#species	909768#speciesgroup	469#genus	468#family	2887326#order	1236#class	1224#phylum	2#superkingdom	131567#norank_131567	1#norank_1	NA	NA	NA	NA	NA	NA	NA	NA	NA	NA	NA	NA	NA	NA	NA	NA	NA	NA	NA	NA	NA	NA	NA	NA	NA	NA	NA	NA	NA
Acinetobacter_baumannii_1552865_GCF_000582215.1#name	1000001478#strain_1000001478	470#species	909768#speciesgroup	469#genus	468#family	2887326#order	1236#class	1224#phylum	2#superkingdom	131567#norank_131567	1#norank_1	NA	NA	NA	NA	NA	NA	NA	NA	NA	NA	NA	NA	NA	NA	NA	NA	NA	NA	NA	NA	NA	NA	NA	NA	NA	NA	NA	NA	NA
Acinetobacter_baumannii_1525283_GCF_000582175.1#name	1000001480#strain_1000001480	470#species	909768#speciesgroup	469#genus	468#family	2887326#order	1236#class	1224#phylum	2#superkingdom	131567#norank_131567	1#norank_1	NA	NA	NA	NA	NA	NA	NA	NA	NA	NA	NA	NA	NA	NA	NA	NA	NA	NA	NA	NA	NA	NA	NA	NA	NA	NA	NA	NA	NA
Acinetobacter_baumannii_50595_GCF_000582155.1#name	1000001481#strain_1000001481	470#species	909768#speciesgroup	469#genus	468#family	2887326#order	1236#class	1224#phylum	2#superkingdom	131567#norank_131567	1#norank_1	NA	NA	NA	NA	NA	NA	NA	NA	NA	NA	NA	NA	NA	NA	NA	NA	NA	NA	NA	NA	NA	NA	NA	NA	NA	NA	NA	NA	NA
Acinetobacter_baumannii_1291820_GCF_000582115.1#name	1000001483#strain_1000001483	470#species	909768#speciesgroup	469#genus	468#family	2887326#order	1236#class	1224#phylum	2#superkingdom	131567#norank_131567	1#norank_1	NA	NA	NA	NA	NA	NA	NA	NA	NA	NA	NA	NA	NA	NA	NA	NA	NA	NA	NA	NA	NA	NA	NA	NA	NA	NA	NA	NA	NA
Acinetobacter_baumannii_43926_GCF_000582035.1#name	1000001487#strain_1000001487	470#species	909768#speciesgroup	469#genus	468#family	2887326#order	1236#class	1224#phylum	2#superkingdom	131567#norank_131567	1#norank_1	NA	NA	NA	NA	NA	NA	NA	NA	NA	NA	NA	NA	NA	NA	NA	NA	NA	NA	NA	NA	NA	NA	NA	NA	NA	NA	NA	NA	NA
Acinetobacter_baumannii_1526966_GCF_000582015.1#name	1000001488#strain_1000001488	470#species	909768#speciesgroup	469#genus	468#family	2887326#order	1236#class	1224#phylum	2#superkingdom	131567#norank_131567	1#norank_1	NA	NA	NA	NA	NA	NA	NA	NA	NA	NA	NA	NA	NA	NA	NA	NA	NA	NA	NA	NA	NA	NA	NA	NA	NA	NA	NA	NA	NA
Acinetobacter_baumannii_1546444_GCF_000581995.1#name	1000001489#strain_1000001489	470#species	909768#speciesgroup	469#genus	468#family	2887326#order	1236#class	1224#phylum	2#superkingdom	131567#norank_131567	1#norank_1	NA	NA	NA	NA	NA	NA	NA	NA	NA	NA	NA	NA	NA	NA	NA	NA	NA	NA	NA	NA	NA	NA	NA	NA	NA	NA	NA	NA	NA
Acinetobacter_baumannii_831240_GCF_000581975.1#name	1000001490#strain_1000001490	470#species	909768#speciesgroup	469#genus	468#family	2887326#order	1236#class	1224#phylum	2#superkingdom	131567#norank_131567	1#norank_1	NA	NA	NA	NA	NA	NA	NA	NA	NA	NA	NA	NA	NA	NA	NA	NA	NA	NA	NA	NA	NA	NA	NA	NA	NA	NA	NA	NA	NA
Acinetobacter_baumannii_268680_GCF_000581955.1#name	1000001491#strain_1000001491	470#species	909768#speciesgroup	469#genus	468#family	2887326#order	1236#class	1224#phylum	2#superkingdom	131567#norank_131567	1#norank_1	NA	NA	NA	NA	NA	NA	NA	NA	NA	NA	NA	NA	NA	NA	NA	NA	NA	NA	NA	NA	NA	NA	NA	NA	NA	NA	NA	NA	NA
Acinetobacter_baumannii_1575710_GCF_000581935.1#name	1000001492#strain_1000001492	470#species	909768#speciesgroup	469#genus	468#family	2887326#order	1236#class	1224#phylum	2#superkingdom	131567#norank_131567	1#norank_1	NA	NA	NA	NA	NA	NA	NA	NA	NA	NA	NA	NA	NA	NA	NA	NA	NA	NA	NA	NA	NA	NA	NA	NA	NA	NA	NA	NA	NA
Acinetobacter_baumannii_232184_GCF_000581915.1#name	1000001493#strain_1000001493	470#species	909768#speciesgroup	469#genus	468#family	2887326#order	1236#class	1224#phylum	2#superkingdom	131567#norank_131567	1#norank_1	NA	NA	NA	NA	NA	NA	NA	NA	NA	NA	NA	NA	NA	NA	NA	NA	NA	NA	NA	NA	NA	NA	NA	NA	NA	NA	NA	NA	NA
Acinetobacter_baumannii_532279_GCF_000581895.1#name	1000001494#strain_1000001494	470#species	909768#speciesgroup	469#genus	468#family	2887326#order	1236#class	1224#phylum	2#superkingdom	131567#norank_131567	1#norank_1	NA	NA	NA	NA	NA	NA	NA	NA	NA	NA	NA	NA	NA	NA	NA	NA	NA	NA	NA	NA	NA	NA	NA	NA	NA	NA	NA	NA	NA
Acinetobacter_baumannii_144107_GCF_000581875.1#name	1000001495#strain_1000001495	470#species	909768#speciesgroup	469#genus	468#family	2887326#order	1236#class	1224#phylum	2#superkingdom	131567#norank_131567	1#norank_1	NA	NA	NA	NA	NA	NA	NA	NA	NA	NA	NA	NA	NA	NA	NA	NA	NA	NA	NA	NA	NA	NA	NA	NA	NA	NA	NA	NA	NA
Acinetobacter_baumannii_83444_GCF_000581855.1#name	1000001496#strain_1000001496	470#species	909768#speciesgroup	469#genus	468#family	2887326#order	1236#class	1224#phylum	2#superkingdom	131567#norank_131567	1#norank_1	NA	NA	NA	NA	NA	NA	NA	NA	NA	NA	NA	NA	NA	NA	NA	NA	NA	NA	NA	NA	NA	NA	NA	NA	NA	NA	NA	NA	NA
Acinetobacter_baumannii_554515_GCF_000581815.1#name	1000001498#strain_1000001498	470#species	909768#speciesgroup	469#genus	468#family	2887326#order	1236#class	1224#phylum	2#superkingdom	131567#norank_131567	1#norank_1	NA	NA	NA	NA	NA	NA	NA	NA	NA	NA	NA	NA	NA	NA	NA	NA	NA	NA	NA	NA	NA	NA	NA	NA	NA	NA	NA	NA	NA
Acinetobacter_baumannii_1440750_GCF_000581795.1#name	1000001499#strain_1000001499	470#species	909768#speciesgroup	469#genus	468#family	2887326#order	1236#class	1224#phylum	2#superkingdom	131567#norank_131567	1#norank_1	NA	NA	NA	NA	NA	NA	NA	NA	NA	NA	NA	NA	NA	NA	NA	NA	NA	NA	NA	NA	NA	NA	NA	NA	NA	NA	NA	NA	NA
Acinetobacter_baumannii_1106579_GCF_000581775.1#name	1000001500#strain_1000001500	470#species	909768#speciesgroup	469#genus	468#family	2887326#order	1236#class	1224#phylum	2#superkingdom	131567#norank_131567	1#norank_1	NA	NA	NA	NA	NA	NA	NA	NA	NA	NA	NA	NA	NA	NA	NA	NA	NA	NA	NA	NA	NA	NA	NA	NA	NA	NA	NA	NA	NA
Acinetobacter_baumannii_1096934_GCF_000581755.1#name	1000001501#strain_1000001501	470#species	909768#speciesgroup	469#genus	468#family	2887326#order	1236#class	1224#phylum	2#superkingdom	131567#norank_131567	1#norank_1	NA	NA	NA	NA	NA	NA	NA	NA	NA	NA	NA	NA	NA	NA	NA	NA	NA	NA	NA	NA	NA	NA	NA	NA	NA	NA	NA	NA	NA
Acinetobacter_baumannii_1277411_GCF_000581735.1#name	1000001502#strain_1000001502	470#species	909768#speciesgroup	469#genus	468#family	2887326#order	1236#class	1224#phylum	2#superkingdom	131567#norank_131567	1#norank_1	NA	NA	NA	NA	NA	NA	NA	NA	NA	NA	NA	NA	NA	NA	NA	NA	NA	NA	NA	NA	NA	NA	NA	NA	NA	NA	NA	NA	NA
Acinetobacter_baumannii_532413_GCF_000581695.1#name	1000001504#strain_1000001504	470#species	909768#speciesgroup	469#genus	468#family	2887326#order	1236#class	1224#phylum	2#superkingdom	131567#norank_131567	1#norank_1	NA	NA	NA	NA	NA	NA	NA	NA	NA	NA	NA	NA	NA	NA	NA	NA	NA	NA	NA	NA	NA	NA	NA	NA	NA	NA	NA	NA	NA
Acinetobacter_baumannii_662545-1347_GCF_000581675.1#name	1000001505#strain_1000001505	470#species	909768#speciesgroup	469#genus	468#family	2887326#order	1236#class	1224#phylum	2#superkingdom	131567#norank_131567	1#norank_1	NA	NA	NA	NA	NA	NA	NA	NA	NA	NA	NA	NA	NA	NA	NA	NA	NA	NA	NA	NA	NA	NA	NA	NA	NA	NA	NA	NA	NA
Acinetobacter_baumannii_653020_GCF_000581655.1#name	1000001506#strain_1000001506	470#species	909768#speciesgroup	469#genus	468#family	2887326#order	1236#class	1224#phylum	2#superkingdom	131567#norank_131567	1#norank_1	NA	NA	NA	NA	NA	NA	NA	NA	NA	NA	NA	NA	NA	NA	NA	NA	NA	NA	NA	NA	NA	NA	NA	NA	NA	NA	NA	NA	NA
Acinetobacter_baumannii_947299_GCF_000581635.1#name	1000001507#strain_1000001507	470#species	909768#speciesgroup	469#genus	468#family	2887326#order	1236#class	1224#phylum	2#superkingdom	131567#norank_131567	1#norank_1	NA	NA	NA	NA	NA	NA	NA	NA	NA	NA	NA	NA	NA	NA	NA	NA	NA	NA	NA	NA	NA	NA	NA	NA	NA	NA	NA	NA	NA
Acinetobacter_baumannii_993520_GCF_000581615.1#name	1000001508#strain_1000001508	470#species	909768#speciesgroup	469#genus	468#family	2887326#order	1236#class	1224#phylum	2#superkingdom	131567#norank_131567	1#norank_1	NA	NA	NA	NA	NA	NA	NA	NA	NA	NA	NA	NA	NA	NA	NA	NA	NA	NA	NA	NA	NA	NA	NA	NA	NA	NA	NA	NA	NA
Acinetobacter_baumannii_942194_GCF_000581595.1#name	1000001509#strain_1000001509	470#species	909768#speciesgroup	469#genus	468#family	2887326#order	1236#class	1224#phylum	2#superkingdom	131567#norank_131567	1#norank_1	NA	NA	NA	NA	NA	NA	NA	NA	NA	NA	NA	NA	NA	NA	NA	NA	NA	NA	NA	NA	NA	NA	NA	NA	NA	NA	NA	NA	NA
Acinetobacter_baumannii_1289546_GCF_000581575.1#name	1000001510#strain_1000001510	470#species	909768#speciesgroup	469#genus	468#family	2887326#order	1236#class	1224#phylum	2#superkingdom	131567#norank_131567	1#norank_1	NA	NA	NA	NA	NA	NA	NA	NA	NA	NA	NA	NA	NA	NA	NA	NA	NA	NA	NA	NA	NA	NA	NA	NA	NA	NA	NA	NA	NA
Acinetobacter_baumannii_29280_GCF_000581555.1#name	1000001511#strain_1000001511	470#species	909768#speciesgroup	469#genus	468#family	2887326#order	1236#class	1224#phylum	2#superkingdom	131567#norank_131567	1#norank_1	NA	NA	NA	NA	NA	NA	NA	NA	NA	NA	NA	NA	NA	NA	NA	NA	NA	NA	NA	NA	NA	NA	NA	NA	NA	NA	NA	NA	NA
Acinetobacter_baumannii_34001_GCF_000581535.1#name	1000001512#strain_1000001512	470#species	909768#speciesgroup	469#genus	468#family	2887326#order	1236#class	1224#phylum	2#superkingdom	131567#norank_131567	1#norank_1	NA	NA	NA	NA	NA	NA	NA	NA	NA	NA	NA	NA	NA	NA	NA	NA	NA	NA	NA	NA	NA	NA	NA	NA	NA	NA	NA	NA	NA
Acinetobacter_baumannii_34654_GCF_000581515.1#name	1000001513#strain_1000001513	470#species	909768#speciesgroup	469#genus	468#family	2887326#order	1236#class	1224#phylum	2#superkingdom	131567#norank_131567	1#norank_1	NA	NA	NA	NA	NA	NA	NA	NA	NA	NA	NA	NA	NA	NA	NA	NA	NA	NA	NA	NA	NA	NA	NA	NA	NA	NA	NA	NA	NA
Acinetobacter_baumannii_472237-1196_GCF_000581495.1#name	1000001514#strain_1000001514	470#species	909768#speciesgroup	469#genus	468#family	2887326#order	1236#class	1224#phylum	2#superkingdom	131567#norank_131567	1#norank_1	NA	NA	NA	NA	NA	NA	NA	NA	NA	NA	NA	NA	NA	NA	NA	NA	NA	NA	NA	NA	NA	NA	NA	NA	NA	NA	NA	NA	NA
Acinetobacter_baumannii_562700_GCF_000581475.1#name	1000001515#strain_1000001515	470#species	909768#speciesgroup	469#genus	468#family	2887326#order	1236#class	1224#phylum	2#superkingdom	131567#norank_131567	1#norank_1	NA	NA	NA	NA	NA	NA	NA	NA	NA	NA	NA	NA	NA	NA	NA	NA	NA	NA	NA	NA	NA	NA	NA	NA	NA	NA	NA	NA	NA
Acinetobacter_baumannii_564012_GCF_000581455.1#name	1000001516#strain_1000001516	470#species	909768#speciesgroup	469#genus	468#family	2887326#order	1236#class	1224#phylum	2#superkingdom	131567#norank_131567	1#norank_1	NA	NA	NA	NA	NA	NA	NA	NA	NA	NA	NA	NA	NA	NA	NA	NA	NA	NA	NA	NA	NA	NA	NA	NA	NA	NA	NA	NA	NA
Acinetobacter_baumannii_781407_GCF_000581435.1#name	1000001517#strain_1000001517	470#species	909768#speciesgroup	469#genus	468#family	2887326#order	1236#class	1224#phylum	2#superkingdom	131567#norank_131567	1#norank_1	NA	NA	NA	NA	NA	NA	NA	NA	NA	NA	NA	NA	NA	NA	NA	NA	NA	NA	NA	NA	NA	NA	NA	NA	NA	NA	NA	NA	NA
Acinetobacter_baumannii_796380-2102_GCF_000581415.1#name	1000001518#strain_1000001518	470#species	909768#speciesgroup	469#genus	468#family	2887326#order	1236#class	1224#phylum	2#superkingdom	131567#norank_131567	1#norank_1	NA	NA	NA	NA	NA	NA	NA	NA	NA	NA	NA	NA	NA	NA	NA	NA	NA	NA	NA	NA	NA	NA	NA	NA	NA	NA	NA	NA	NA
Acinetobacter_baumannii_58452_GCF_000581395.1#name	1000001519#strain_1000001519	470#species	909768#speciesgroup	469#genus	468#family	2887326#order	1236#class	1224#phylum	2#superkingdom	131567#norank_131567	1#norank_1	NA	NA	NA	NA	NA	NA	NA	NA	NA	NA	NA	NA	NA	NA	NA	NA	NA	NA	NA	NA	NA	NA	NA	NA	NA	NA	NA	NA	NA
Acinetobacter_baumannii_929679-2095_GCF_000581375.1#name	1000001520#strain_1000001520	470#species	909768#speciesgroup	469#genus	468#family	2887326#order	1236#class	1224#phylum	2#superkingdom	131567#norank_131567	1#norank_1	NA	NA	NA	NA	NA	NA	NA	NA	NA	NA	NA	NA	NA	NA	NA	NA	NA	NA	NA	NA	NA	NA	NA	NA	NA	NA	NA	NA	NA
Acinetobacter_baumannii_942133_GCF_000581355.1#name	1000001521#strain_1000001521	470#species	909768#speciesgroup	469#genus	468#family	2887326#order	1236#class	1224#phylum	2#superkingdom	131567#norank_131567	1#norank_1	NA	NA	NA	NA	NA	NA	NA	NA	NA	NA	NA	NA	NA	NA	NA	NA	NA	NA	NA	NA	NA	NA	NA	NA	NA	NA	NA	NA	NA
Acinetobacter_baumannii_959073_GCF_000581335.1#name	1000001522#strain_1000001522	470#species	909768#speciesgroup	469#genus	468#family	2887326#order	1236#class	1224#phylum	2#superkingdom	131567#norank_131567	1#norank_1	NA	NA	NA	NA	NA	NA	NA	NA	NA	NA	NA	NA	NA	NA	NA	NA	NA	NA	NA	NA	NA	NA	NA	NA	NA	NA	NA	NA	NA
Acinetobacter_baumannii_972082_GCF_000581315.1#name	1000001523#strain_1000001523	470#species	909768#speciesgroup	469#genus	468#family	2887326#order	1236#class	1224#phylum	2#superkingdom	131567#norank_131567	1#norank_1	NA	NA	NA	NA	NA	NA	NA	NA	NA	NA	NA	NA	NA	NA	NA	NA	NA	NA	NA	NA	NA	NA	NA	NA	NA	NA	NA	NA	NA
Acinetobacter_baumannii_99063_GCF_000581295.1#name	1000001524#strain_1000001524	470#species	909768#speciesgroup	469#genus	468#family	2887326#order	1236#class	1224#phylum	2#superkingdom	131567#norank_131567	1#norank_1	NA	NA	NA	NA	NA	NA	NA	NA	NA	NA	NA	NA	NA	NA	NA	NA	NA	NA	NA	NA	NA	NA	NA	NA	NA	NA	NA	NA	NA
Acinetobacter_baumannii_625974_GCF_000581255.1#name	1000001526#strain_1000001526	470#species	909768#speciesgroup	469#genus	468#family	2887326#order	1236#class	1224#phylum	2#superkingdom	131567#norank_131567	1#norank_1	NA	NA	NA	NA	NA	NA	NA	NA	NA	NA	NA	NA	NA	NA	NA	NA	NA	NA	NA	NA	NA	NA	NA	NA	NA	NA	NA	NA	NA
Acinetobacter_baumannii_400834_GCF_000581235.1#name	1000001527#strain_1000001527	470#species	909768#speciesgroup	469#genus	468#family	2887326#order	1236#class	1224#phylum	2#superkingdom	131567#norank_131567	1#norank_1	NA	NA	NA	NA	NA	NA	NA	NA	NA	NA	NA	NA	NA	NA	NA	NA	NA	NA	NA	NA	NA	NA	NA	NA	NA	NA	NA	NA	NA
Acinetobacter_baumannii_1465485_GCF_000581175.1#name	1000001530#strain_1000001530	470#species	909768#speciesgroup	469#genus	468#family	2887326#order	1236#class	1224#phylum	2#superkingdom	131567#norank_131567	1#norank_1	NA	NA	NA	NA	NA	NA	NA	NA	NA	NA	NA	NA	NA	NA	NA	NA	NA	NA	NA	NA	NA	NA	NA	NA	NA	NA	NA	NA	NA
Acinetobacter_baumannii_1461963_GCF_000581155.1#name	1000001531#strain_1000001531	470#species	909768#speciesgroup	469#genus	468#family	2887326#order	1236#class	1224#phylum	2#superkingdom	131567#norank_131567	1#norank_1	NA	NA	NA	NA	NA	NA	NA	NA	NA	NA	NA	NA	NA	NA	NA	NA	NA	NA	NA	NA	NA	NA	NA	NA	NA	NA	NA	NA	NA
Acinetobacter_baumannii_1429530_GCF_000581135.1#name	1000001532#strain_1000001532	470#species	909768#speciesgroup	469#genus	468#family	2887326#order	1236#class	1224#phylum	2#superkingdom	131567#norank_131567	1#norank_1	NA	NA	NA	NA	NA	NA	NA	NA	NA	NA	NA	NA	NA	NA	NA	NA	NA	NA	NA	NA	NA	NA	NA	NA	NA	NA	NA	NA	NA
Acinetobacter_baumannii_1267820_GCF_000581075.1#name	1000001535#strain_1000001535	470#species	909768#speciesgroup	469#genus	468#family	2887326#order	1236#class	1224#phylum	2#superkingdom	131567#norank_131567	1#norank_1	NA	NA	NA	NA	NA	NA	NA	NA	NA	NA	NA	NA	NA	NA	NA	NA	NA	NA	NA	NA	NA	NA	NA	NA	NA	NA	NA	NA	NA
Acinetobacter_baumannii_984213_GCF_000581055.1#name	1000001536#strain_1000001536	470#species	909768#speciesgroup	469#genus	468#family	2887326#order	1236#class	1224#phylum	2#superkingdom	131567#norank_131567	1#norank_1	NA	NA	NA	NA	NA	NA	NA	NA	NA	NA	NA	NA	NA	NA	NA	NA	NA	NA	NA	NA	NA	NA	NA	NA	NA	NA	NA	NA	NA
Acinetobacter_baumannii_647609_GCF_000581015.1#name	1000001538#strain_1000001538	470#species	909768#speciesgroup	469#genus	468#family	2887326#order	1236#class	1224#phylum	2#superkingdom	131567#norank_131567	1#norank_1	NA	NA	NA	NA	NA	NA	NA	NA	NA	NA	NA	NA	NA	NA	NA	NA	NA	NA	NA	NA	NA	NA	NA	NA	NA	NA	NA	NA	NA
Acinetobacter_baumannii_466760_GCF_000580995.1#name	1000001539#strain_1000001539	470#species	909768#speciesgroup	469#genus	468#family	2887326#order	1236#class	1224#phylum	2#superkingdom	131567#norank_131567	1#norank_1	NA	NA	NA	NA	NA	NA	NA	NA	NA	NA	NA	NA	NA	NA	NA	NA	NA	NA	NA	NA	NA	NA	NA	NA	NA	NA	NA	NA	NA
Acinetobacter_baumannii_1462234_GCF_000580935.1#name	1000001542#strain_1000001542	470#species	909768#speciesgroup	469#genus	468#family	2887326#order	1236#class	1224#phylum	2#superkingdom	131567#norank_131567	1#norank_1	NA	NA	NA	NA	NA	NA	NA	NA	NA	NA	NA	NA	NA	NA	NA	NA	NA	NA	NA	NA	NA	NA	NA	NA	NA	NA	NA	NA	NA
Acinetobacter_baumannii_1397084_GCF_000580895.1#name	1000001544#strain_1000001544	470#species	909768#speciesgroup	469#genus	468#family	2887326#order	1236#class	1224#phylum	2#superkingdom	131567#norank_131567	1#norank_1	NA	NA	NA	NA	NA	NA	NA	NA	NA	NA	NA	NA	NA	NA	NA	NA	NA	NA	NA	NA	NA	NA	NA	NA	NA	NA	NA	NA	NA
Acinetobacter_baumannii_1159076_GCF_000580835.1#name	1000001547#strain_1000001547	470#species	909768#speciesgroup	469#genus	468#family	2887326#order	1236#class	1224#phylum	2#superkingdom	131567#norank_131567	1#norank_1	NA	NA	NA	NA	NA	NA	NA	NA	NA	NA	NA	NA	NA	NA	NA	NA	NA	NA	NA	NA	NA	NA	NA	NA	NA	NA	NA	NA	NA
Acinetobacter_baumannii_1035119_GCF_000580815.1#name	1000001548#strain_1000001548	470#species	909768#speciesgroup	469#genus	468#family	2887326#order	1236#class	1224#phylum	2#superkingdom	131567#norank_131567	1#norank_1	NA	NA	NA	NA	NA	NA	NA	NA	NA	NA	NA	NA	NA	NA	NA	NA	NA	NA	NA	NA	NA	NA	NA	NA	NA	NA	NA	NA	NA
Acinetobacter_baumannii_1297549_GCF_000580775.1#name	1000001550#strain_1000001550	470#species	909768#speciesgroup	469#genus	468#family	2887326#order	1236#class	1224#phylum	2#superkingdom	131567#norank_131567	1#norank_1	NA	NA	NA	NA	NA	NA	NA	NA	NA	NA	NA	NA	NA	NA	NA	NA	NA	NA	NA	NA	NA	NA	NA	NA	NA	NA	NA	NA	NA
Acinetobacter_baumannii_951631_GCF_000580755.1#name	1000001551#strain_1000001551	470#species	909768#speciesgroup	469#genus	468#family	2887326#order	1236#class	1224#phylum	2#superkingdom	131567#norank_131567	1#norank_1	NA	NA	NA	NA	NA	NA	NA	NA	NA	NA	NA	NA	NA	NA	NA	NA	NA	NA	NA	NA	NA	NA	NA	NA	NA	NA	NA	NA	NA
Acinetobacter_baumannii_724909_GCF_000580735.1#name	1000001552#strain_1000001552	470#species	909768#speciesgroup	469#genus	468#family	2887326#order	1236#class	1224#phylum	2#superkingdom	131567#norank_131567	1#norank_1	NA	NA	NA	NA	NA	NA	NA	NA	NA	NA	NA	NA	NA	NA	NA	NA	NA	NA	NA	NA	NA	NA	NA	NA	NA	NA	NA	NA	NA
Acinetobacter_baumannii_342950_GCF_000580695.1#name	1000001554#strain_1000001554	470#species	909768#speciesgroup	469#genus	468#family	2887326#order	1236#class	1224#phylum	2#superkingdom	131567#norank_131567	1#norank_1	NA	NA	NA	NA	NA	NA	NA	NA	NA	NA	NA	NA	NA	NA	NA	NA	NA	NA	NA	NA	NA	NA	NA	NA	NA	NA	NA	NA	NA
Acinetobacter_baumannii_1406750_GCF_000580575.1#name	1000001560#strain_1000001560	470#species	909768#speciesgroup	469#genus	468#family	2887326#order	1236#class	1224#phylum	2#superkingdom	131567#norank_131567	1#norank_1	NA	NA	NA	NA	NA	NA	NA	NA	NA	NA	NA	NA	NA	NA	NA	NA	NA	NA	NA	NA	NA	NA	NA	NA	NA	NA	NA	NA	NA
Acinetobacter_baumannii_1294217_GCF_000580555.1#name	1000001561#strain_1000001561	470#species	909768#speciesgroup	469#genus	468#family	2887326#order	1236#class	1224#phylum	2#superkingdom	131567#norank_131567	1#norank_1	NA	NA	NA	NA	NA	NA	NA	NA	NA	NA	NA	NA	NA	NA	NA	NA	NA	NA	NA	NA	NA	NA	NA	NA	NA	NA	NA	NA	NA
Acinetobacter_baumannii_1202252_GCF_000580535.1#name	1000001562#strain_1000001562	470#species	909768#speciesgroup	469#genus	468#family	2887326#order	1236#class	1224#phylum	2#superkingdom	131567#norank_131567	1#norank_1	NA	NA	NA	NA	NA	NA	NA	NA	NA	NA	NA	NA	NA	NA	NA	NA	NA	NA	NA	NA	NA	NA	NA	NA	NA	NA	NA	NA	NA
Acinetobacter_baumannii_118362_GCF_000580515.1#name	1000001563#strain_1000001563	470#species	909768#speciesgroup	469#genus	468#family	2887326#order	1236#class	1224#phylum	2#superkingdom	131567#norank_131567	1#norank_1	NA	NA	NA	NA	NA	NA	NA	NA	NA	NA	NA	NA	NA	NA	NA	NA	NA	NA	NA	NA	NA	NA	NA	NA	NA	NA	NA	NA	NA
Acinetobacter_baumannii_110912_GCF_000580495.1#name	1000001564#strain_1000001564	470#species	909768#speciesgroup	469#genus	468#family	2887326#order	1236#class	1224#phylum	2#superkingdom	131567#norank_131567	1#norank_1	NA	NA	NA	NA	NA	NA	NA	NA	NA	NA	NA	NA	NA	NA	NA	NA	NA	NA	NA	NA	NA	NA	NA	NA	NA	NA	NA	NA	NA
Acinetobacter_baumannii_17534_GCF_000580475.1#name	1000001565#strain_1000001565	470#species	909768#speciesgroup	469#genus	468#family	2887326#order	1236#class	1224#phylum	2#superkingdom	131567#norank_131567	1#norank_1	NA	NA	NA	NA	NA	NA	NA	NA	NA	NA	NA	NA	NA	NA	NA	NA	NA	NA	NA	NA	NA	NA	NA	NA	NA	NA	NA	NA	NA
Acinetobacter_baumannii_1032241_GCF_000580455.1#name	1000001566#strain_1000001566	470#species	909768#speciesgroup	469#genus	468#family	2887326#order	1236#class	1224#phylum	2#superkingdom	131567#norank_131567	1#norank_1	NA	NA	NA	NA	NA	NA	NA	NA	NA	NA	NA	NA	NA	NA	NA	NA	NA	NA	NA	NA	NA	NA	NA	NA	NA	NA	NA	NA	NA
Acinetobacter_baumannii_1039621_GCF_000580435.1#name	1000001567#strain_1000001567	470#species	909768#speciesgroup	469#genus	468#family	2887326#order	1236#class	1224#phylum	2#superkingdom	131567#norank_131567	1#norank_1	NA	NA	NA	NA	NA	NA	NA	NA	NA	NA	NA	NA	NA	NA	NA	NA	NA	NA	NA	NA	NA	NA	NA	NA	NA	NA	NA	NA	NA
Acinetobacter_baumannii_1046674_GCF_000580395.1#name	1000001569#strain_1000001569	470#species	909768#speciesgroup	469#genus	468#family	2887326#order	1236#class	1224#phylum	2#superkingdom	131567#norank_131567	1#norank_1	NA	NA	NA	NA	NA	NA	NA	NA	NA	NA	NA	NA	NA	NA	NA	NA	NA	NA	NA	NA	NA	NA	NA	NA	NA	NA	NA	NA	NA
Acinetobacter_baumannii_1051176_GCF_000580375.1#name	1000001570#strain_1000001570	470#species	909768#speciesgroup	469#genus	468#family	2887326#order	1236#class	1224#phylum	2#superkingdom	131567#norank_131567	1#norank_1	NA	NA	NA	NA	NA	NA	NA	NA	NA	NA	NA	NA	NA	NA	NA	NA	NA	NA	NA	NA	NA	NA	NA	NA	NA	NA	NA	NA	NA
Acinetobacter_baumannii_1121032_GCF_000580355.1#name	1000001571#strain_1000001571	470#species	909768#speciesgroup	469#genus	468#family	2887326#order	1236#class	1224#phylum	2#superkingdom	131567#norank_131567	1#norank_1	NA	NA	NA	NA	NA	NA	NA	NA	NA	NA	NA	NA	NA	NA	NA	NA	NA	NA	NA	NA	NA	NA	NA	NA	NA	NA	NA	NA	NA
Acinetobacter_baumannii_136706_GCF_000580335.1#name	1000001572#strain_1000001572	470#species	909768#speciesgroup	469#genus	468#family	2887326#order	1236#class	1224#phylum	2#superkingdom	131567#norank_131567	1#norank_1	NA	NA	NA	NA	NA	NA	NA	NA	NA	NA	NA	NA	NA	NA	NA	NA	NA	NA	NA	NA	NA	NA	NA	NA	NA	NA	NA	NA	NA
Acinetobacter_baumannii_1297_GCF_000580315.1#name	1000001573#strain_1000001573	470#species	909768#speciesgroup	469#genus	468#family	2887326#order	1236#class	1224#phylum	2#superkingdom	131567#norank_131567	1#norank_1	NA	NA	NA	NA	NA	NA	NA	NA	NA	NA	NA	NA	NA	NA	NA	NA	NA	NA	NA	NA	NA	NA	NA	NA	NA	NA	NA	NA	NA
Acinetobacter_baumannii_1031433_GCF_000580295.1#name	1000001574#strain_1000001574	470#species	909768#speciesgroup	469#genus	468#family	2887326#order	1236#class	1224#phylum	2#superkingdom	131567#norank_131567	1#norank_1	NA	NA	NA	NA	NA	NA	NA	NA	NA	NA	NA	NA	NA	NA	NA	NA	NA	NA	NA	NA	NA	NA	NA	NA	NA	NA	NA	NA	NA
Acinetobacter_baumannii_1036938_GCF_000580275.1#name	1000001575#strain_1000001575	470#species	909768#speciesgroup	469#genus	468#family	2887326#order	1236#class	1224#phylum	2#superkingdom	131567#norank_131567	1#norank_1	NA	NA	NA	NA	NA	NA	NA	NA	NA	NA	NA	NA	NA	NA	NA	NA	NA	NA	NA	NA	NA	NA	NA	NA	NA	NA	NA	NA	NA
Acinetobacter_baumannii_1040094_GCF_000580255.1#name	1000001576#strain_1000001576	470#species	909768#speciesgroup	469#genus	468#family	2887326#order	1236#class	1224#phylum	2#superkingdom	131567#norank_131567	1#norank_1	NA	NA	NA	NA	NA	NA	NA	NA	NA	NA	NA	NA	NA	NA	NA	NA	NA	NA	NA	NA	NA	NA	NA	NA	NA	NA	NA	NA	NA
Acinetobacter_baumannii_1042969-1265_GCF_000580235.1#name	1000001577#strain_1000001577	470#species	909768#speciesgroup	469#genus	468#family	2887326#order	1236#class	1224#phylum	2#superkingdom	131567#norank_131567	1#norank_1	NA	NA	NA	NA	NA	NA	NA	NA	NA	NA	NA	NA	NA	NA	NA	NA	NA	NA	NA	NA	NA	NA	NA	NA	NA	NA	NA	NA	NA
Acinetobacter_baumannii_1043903_GCF_000580215.1#name	1000001578#strain_1000001578	470#species	909768#speciesgroup	469#genus	468#family	2887326#order	1236#class	1224#phylum	2#superkingdom	131567#norank_131567	1#norank_1	NA	NA	NA	NA	NA	NA	NA	NA	NA	NA	NA	NA	NA	NA	NA	NA	NA	NA	NA	NA	NA	NA	NA	NA	NA	NA	NA	NA	NA
Acinetobacter_baumannii_1046051_GCF_000580195.1#name	1000001579#strain_1000001579	470#species	909768#speciesgroup	469#genus	468#family	2887326#order	1236#class	1224#phylum	2#superkingdom	131567#norank_131567	1#norank_1	NA	NA	NA	NA	NA	NA	NA	NA	NA	NA	NA	NA	NA	NA	NA	NA	NA	NA	NA	NA	NA	NA	NA	NA	NA	NA	NA	NA	NA
Acinetobacter_baumannii_1051830_GCF_000580175.1#name	1000001580#strain_1000001580	470#species	909768#speciesgroup	469#genus	468#family	2887326#order	1236#class	1224#phylum	2#superkingdom	131567#norank_131567	1#norank_1	NA	NA	NA	NA	NA	NA	NA	NA	NA	NA	NA	NA	NA	NA	NA	NA	NA	NA	NA	NA	NA	NA	NA	NA	NA	NA	NA	NA	NA
Acinetobacter_baumannii_1075025_GCF_000580155.1#name	1000001581#strain_1000001581	470#species	909768#speciesgroup	469#genus	468#family	2887326#order	1236#class	1224#phylum	2#superkingdom	131567#norank_131567	1#norank_1	NA	NA	NA	NA	NA	NA	NA	NA	NA	NA	NA	NA	NA	NA	NA	NA	NA	NA	NA	NA	NA	NA	NA	NA	NA	NA	NA	NA	NA
Acinetobacter_baumannii_1247182_GCF_000580135.1#name	1000001582#strain_1000001582	470#species	909768#speciesgroup	469#genus	468#family	2887326#order	1236#class	1224#phylum	2#superkingdom	131567#norank_131567	1#norank_1	NA	NA	NA	NA	NA	NA	NA	NA	NA	NA	NA	NA	NA	NA	NA	NA	NA	NA	NA	NA	NA	NA	NA	NA	NA	NA	NA	NA	NA
Acinetobacter_baumannii_PKAB07_GCF_000576535.1#name	1000001583#strain_1000001583	470#species	909768#speciesgroup	469#genus	468#family	2887326#order	1236#class	1224#phylum	2#superkingdom	131567#norank_131567	1#norank_1	NA	NA	NA	NA	NA	NA	NA	NA	NA	NA	NA	NA	NA	NA	NA	NA	NA	NA	NA	NA	NA	NA	NA	NA	NA	NA	NA	NA	NA
Acinetobacter_baumannii_UH3807_GCF_000517505.1#name	1000001586#strain_1000001586	470#species	909768#speciesgroup	469#genus	468#family	2887326#order	1236#class	1224#phylum	2#superkingdom	131567#norank_131567	1#norank_1	NA	NA	NA	NA	NA	NA	NA	NA	NA	NA	NA	NA	NA	NA	NA	NA	NA	NA	NA	NA	NA	NA	NA	NA	NA	NA	NA	NA	NA
Acinetobacter_baumannii_CI79_GCF_000516635.2#name	1000001588#strain_1000001588	470#species	909768#speciesgroup	469#genus	468#family	2887326#order	1236#class	1224#phylum	2#superkingdom	131567#norank_131567	1#norank_1	NA	NA	NA	NA	NA	NA	NA	NA	NA	NA	NA	NA	NA	NA	NA	NA	NA	NA	NA	NA	NA	NA	NA	NA	NA	NA	NA	NA	NA
Acinetobacter_baumannii_CI77_GCF_000516595.2#name	1000001590#strain_1000001590	470#species	909768#speciesgroup	469#genus	468#family	2887326#order	1236#class	1224#phylum	2#superkingdom	131567#norank_131567	1#norank_1	NA	NA	NA	NA	NA	NA	NA	NA	NA	NA	NA	NA	NA	NA	NA	NA	NA	NA	NA	NA	NA	NA	NA	NA	NA	NA	NA	NA	NA
Acinetobacter_baumannii_CI86_GCF_000516575.2#name	1000001591#strain_1000001591	470#species	909768#speciesgroup	469#genus	468#family	2887326#order	1236#class	1224#phylum	2#superkingdom	131567#norank_131567	1#norank_1	NA	NA	NA	NA	NA	NA	NA	NA	NA	NA	NA	NA	NA	NA	NA	NA	NA	NA	NA	NA	NA	NA	NA	NA	NA	NA	NA	NA	NA
Acinetobacter_baumannii_UH7907_GCF_000516375.1#name	1000001592#strain_1000001592	470#species	909768#speciesgroup	469#genus	468#family	2887326#order	1236#class	1224#phylum	2#superkingdom	131567#norank_131567	1#norank_1	NA	NA	NA	NA	NA	NA	NA	NA	NA	NA	NA	NA	NA	NA	NA	NA	NA	NA	NA	NA	NA	NA	NA	NA	NA	NA	NA	NA	NA
Acinetobacter_baumannii_UH7807_GCF_000516355.2#name	1000001593#strain_1000001593	470#species	909768#speciesgroup	469#genus	468#family	2887326#order	1236#class	1224#phylum	2#superkingdom	131567#norank_131567	1#norank_1	NA	NA	NA	NA	NA	NA	NA	NA	NA	NA	NA	NA	NA	NA	NA	NA	NA	NA	NA	NA	NA	NA	NA	NA	NA	NA	NA	NA	NA
Acinetobacter_baumannii_UH7707_GCF_000516335.2#name	1000001594#strain_1000001594	470#species	909768#speciesgroup	469#genus	468#family	2887326#order	1236#class	1224#phylum	2#superkingdom	131567#norank_131567	1#norank_1	NA	NA	NA	NA	NA	NA	NA	NA	NA	NA	NA	NA	NA	NA	NA	NA	NA	NA	NA	NA	NA	NA	NA	NA	NA	NA	NA	NA	NA
Acinetobacter_baumannii_UH7607_GCF_000516315.1#name	1000001595#strain_1000001595	470#species	909768#speciesgroup	469#genus	468#family	2887326#order	1236#class	1224#phylum	2#superkingdom	131567#norank_131567	1#norank_1	NA	NA	NA	NA	NA	NA	NA	NA	NA	NA	NA	NA	NA	NA	NA	NA	NA	NA	NA	NA	NA	NA	NA	NA	NA	NA	NA	NA	NA
Acinetobacter_baumannii_UH7007_GCF_000516295.1#name	1000001596#strain_1000001596	470#species	909768#speciesgroup	469#genus	468#family	2887326#order	1236#class	1224#phylum	2#superkingdom	131567#norank_131567	1#norank_1	NA	NA	NA	NA	NA	NA	NA	NA	NA	NA	NA	NA	NA	NA	NA	NA	NA	NA	NA	NA	NA	NA	NA	NA	NA	NA	NA	NA	NA
Acinetobacter_baumannii_UH6907_GCF_000516275.1#name	1000001597#strain_1000001597	470#species	909768#speciesgroup	469#genus	468#family	2887326#order	1236#class	1224#phylum	2#superkingdom	131567#norank_131567	1#norank_1	NA	NA	NA	NA	NA	NA	NA	NA	NA	NA	NA	NA	NA	NA	NA	NA	NA	NA	NA	NA	NA	NA	NA	NA	NA	NA	NA	NA	NA
Acinetobacter_baumannii_UH6507_GCF_000516255.1#name	1000001598#strain_1000001598	470#species	909768#speciesgroup	469#genus	468#family	2887326#order	1236#class	1224#phylum	2#superkingdom	131567#norank_131567	1#norank_1	NA	NA	NA	NA	NA	NA	NA	NA	NA	NA	NA	NA	NA	NA	NA	NA	NA	NA	NA	NA	NA	NA	NA	NA	NA	NA	NA	NA	NA
Acinetobacter_baumannii_UH6207_GCF_000516235.1#name	1000001599#strain_1000001599	470#species	909768#speciesgroup	469#genus	468#family	2887326#order	1236#class	1224#phylum	2#superkingdom	131567#norank_131567	1#norank_1	NA	NA	NA	NA	NA	NA	NA	NA	NA	NA	NA	NA	NA	NA	NA	NA	NA	NA	NA	NA	NA	NA	NA	NA	NA	NA	NA	NA	NA
Acinetobacter_baumannii_UH6107_GCF_000516215.2#name	1000001600#strain_1000001600	470#species	909768#speciesgroup	469#genus	468#family	2887326#order	1236#class	1224#phylum	2#superkingdom	131567#norank_131567	1#norank_1	NA	NA	NA	NA	NA	NA	NA	NA	NA	NA	NA	NA	NA	NA	NA	NA	NA	NA	NA	NA	NA	NA	NA	NA	NA	NA	NA	NA	NA
Acinetobacter_baumannii_UH5707_GCF_000516195.2#name	1000001601#strain_1000001601	470#species	909768#speciesgroup	469#genus	468#family	2887326#order	1236#class	1224#phylum	2#superkingdom	131567#norank_131567	1#norank_1	NA	NA	NA	NA	NA	NA	NA	NA	NA	NA	NA	NA	NA	NA	NA	NA	NA	NA	NA	NA	NA	NA	NA	NA	NA	NA	NA	NA	NA
Acinetobacter_baumannii_UH5307_GCF_000516175.1#name	1000001602#strain_1000001602	470#species	909768#speciesgroup	469#genus	468#family	2887326#order	1236#class	1224#phylum	2#superkingdom	131567#norank_131567	1#norank_1	NA	NA	NA	NA	NA	NA	NA	NA	NA	NA	NA	NA	NA	NA	NA	NA	NA	NA	NA	NA	NA	NA	NA	NA	NA	NA	NA	NA	NA
Acinetobacter_baumannii_UH5207_GCF_000516155.1#name	1000001603#strain_1000001603	470#species	909768#speciesgroup	469#genus	468#family	2887326#order	1236#class	1224#phylum	2#superkingdom	131567#norank_131567	1#norank_1	NA	NA	NA	NA	NA	NA	NA	NA	NA	NA	NA	NA	NA	NA	NA	NA	NA	NA	NA	NA	NA	NA	NA	NA	NA	NA	NA	NA	NA
Acinetobacter_baumannii_UH5107_GCF_000516135.1#name	1000001604#strain_1000001604	470#species	909768#speciesgroup	469#genus	468#family	2887326#order	1236#class	1224#phylum	2#superkingdom	131567#norank_131567	1#norank_1	NA	NA	NA	NA	NA	NA	NA	NA	NA	NA	NA	NA	NA	NA	NA	NA	NA	NA	NA	NA	NA	NA	NA	NA	NA	NA	NA	NA	NA
Acinetobacter_baumannii_UH2707_GCF_000516075.1#name	1000001607#strain_1000001607	470#species	909768#speciesgroup	469#genus	468#family	2887326#order	1236#class	1224#phylum	2#superkingdom	131567#norank_131567	1#norank_1	NA	NA	NA	NA	NA	NA	NA	NA	NA	NA	NA	NA	NA	NA	NA	NA	NA	NA	NA	NA	NA	NA	NA	NA	NA	NA	NA	NA	NA
Acinetobacter_baumannii_UH2907_GCF_000516055.1#name	1000001608#strain_1000001608	470#species	909768#speciesgroup	469#genus	468#family	2887326#order	1236#class	1224#phylum	2#superkingdom	131567#norank_131567	1#norank_1	NA	NA	NA	NA	NA	NA	NA	NA	NA	NA	NA	NA	NA	NA	NA	NA	NA	NA	NA	NA	NA	NA	NA	NA	NA	NA	NA	NA	NA
Acinetobacter_baumannii_UH9907_GCF_000516035.1#name	1000001609#strain_1000001609	470#species	909768#speciesgroup	469#genus	468#family	2887326#order	1236#class	1224#phylum	2#superkingdom	131567#norank_131567	1#norank_1	NA	NA	NA	NA	NA	NA	NA	NA	NA	NA	NA	NA	NA	NA	NA	NA	NA	NA	NA	NA	NA	NA	NA	NA	NA	NA	NA	NA	NA
Acinetobacter_baumannii_UH9707_GCF_000516015.1#name	1000001610#strain_1000001610	470#species	909768#speciesgroup	469#genus	468#family	2887326#order	1236#class	1224#phylum	2#superkingdom	131567#norank_131567	1#norank_1	NA	NA	NA	NA	NA	NA	NA	NA	NA	NA	NA	NA	NA	NA	NA	NA	NA	NA	NA	NA	NA	NA	NA	NA	NA	NA	NA	NA	NA
Acinetobacter_baumannii_UH8807_GCF_000515975.1#name	1000001612#strain_1000001612	470#species	909768#speciesgroup	469#genus	468#family	2887326#order	1236#class	1224#phylum	2#superkingdom	131567#norank_131567	1#norank_1	NA	NA	NA	NA	NA	NA	NA	NA	NA	NA	NA	NA	NA	NA	NA	NA	NA	NA	NA	NA	NA	NA	NA	NA	NA	NA	NA	NA	NA
Acinetobacter_baumannii_UH8707_GCF_000515955.1#name	1000001613#strain_1000001613	470#species	909768#speciesgroup	469#genus	468#family	2887326#order	1236#class	1224#phylum	2#superkingdom	131567#norank_131567	1#norank_1	NA	NA	NA	NA	NA	NA	NA	NA	NA	NA	NA	NA	NA	NA	NA	NA	NA	NA	NA	NA	NA	NA	NA	NA	NA	NA	NA	NA	NA
Acinetobacter_baumannii_UH8407_GCF_000515935.1#name	1000001614#strain_1000001614	470#species	909768#speciesgroup	469#genus	468#family	2887326#order	1236#class	1224#phylum	2#superkingdom	131567#norank_131567	1#norank_1	NA	NA	NA	NA	NA	NA	NA	NA	NA	NA	NA	NA	NA	NA	NA	NA	NA	NA	NA	NA	NA	NA	NA	NA	NA	NA	NA	NA	NA
Acinetobacter_baumannii_UH8107_GCF_000515915.1#name	1000001615#strain_1000001615	470#species	909768#speciesgroup	469#genus	468#family	2887326#order	1236#class	1224#phylum	2#superkingdom	131567#norank_131567	1#norank_1	NA	NA	NA	NA	NA	NA	NA	NA	NA	NA	NA	NA	NA	NA	NA	NA	NA	NA	NA	NA	NA	NA	NA	NA	NA	NA	NA	NA	NA
Acinetobacter_baumannii_UH2307_GCF_000515895.1#name	1000001616#strain_1000001616	470#species	909768#speciesgroup	469#genus	468#family	2887326#order	1236#class	1224#phylum	2#superkingdom	131567#norank_131567	1#norank_1	NA	NA	NA	NA	NA	NA	NA	NA	NA	NA	NA	NA	NA	NA	NA	NA	NA	NA	NA	NA	NA	NA	NA	NA	NA	NA	NA	NA	NA
Acinetobacter_baumannii_UH8907_GCF_000515875.2#name	1000001617#strain_1000001617	470#species	909768#speciesgroup	469#genus	468#family	2887326#order	1236#class	1224#phylum	2#superkingdom	131567#norank_131567	1#norank_1	NA	NA	NA	NA	NA	NA	NA	NA	NA	NA	NA	NA	NA	NA	NA	NA	NA	NA	NA	NA	NA	NA	NA	NA	NA	NA	NA	NA	NA
Acinetobacter_baumannii_UH22908_GCF_000515855.1#name	1000001618#strain_1000001618	470#species	909768#speciesgroup	469#genus	468#family	2887326#order	1236#class	1224#phylum	2#superkingdom	131567#norank_131567	1#norank_1	NA	NA	NA	NA	NA	NA	NA	NA	NA	NA	NA	NA	NA	NA	NA	NA	NA	NA	NA	NA	NA	NA	NA	NA	NA	NA	NA	NA	NA
Acinetobacter_baumannii_UH20108_GCF_000515835.1#name	1000001619#strain_1000001619	470#species	909768#speciesgroup	469#genus	468#family	2887326#order	1236#class	1224#phylum	2#superkingdom	131567#norank_131567	1#norank_1	NA	NA	NA	NA	NA	NA	NA	NA	NA	NA	NA	NA	NA	NA	NA	NA	NA	NA	NA	NA	NA	NA	NA	NA	NA	NA	NA	NA	NA
Acinetobacter_baumannii_UH19908_GCF_000515815.1#name	1000001620#strain_1000001620	470#species	909768#speciesgroup	469#genus	468#family	2887326#order	1236#class	1224#phylum	2#superkingdom	131567#norank_131567	1#norank_1	NA	NA	NA	NA	NA	NA	NA	NA	NA	NA	NA	NA	NA	NA	NA	NA	NA	NA	NA	NA	NA	NA	NA	NA	NA	NA	NA	NA	NA
Acinetobacter_baumannii_UH19608_GCF_000515795.1#name	1000001621#strain_1000001621	470#species	909768#speciesgroup	469#genus	468#family	2887326#order	1236#class	1224#phylum	2#superkingdom	131567#norank_131567	1#norank_1	NA	NA	NA	NA	NA	NA	NA	NA	NA	NA	NA	NA	NA	NA	NA	NA	NA	NA	NA	NA	NA	NA	NA	NA	NA	NA	NA	NA	NA
Acinetobacter_baumannii_UH18608_GCF_000515775.1#name	1000001622#strain_1000001622	470#species	909768#speciesgroup	469#genus	468#family	2887326#order	1236#class	1224#phylum	2#superkingdom	131567#norank_131567	1#norank_1	NA	NA	NA	NA	NA	NA	NA	NA	NA	NA	NA	NA	NA	NA	NA	NA	NA	NA	NA	NA	NA	NA	NA	NA	NA	NA	NA	NA	NA
Acinetobacter_baumannii_UH16208_GCF_000515755.1#name	1000001623#strain_1000001623	470#species	909768#speciesgroup	469#genus	468#family	2887326#order	1236#class	1224#phylum	2#superkingdom	131567#norank_131567	1#norank_1	NA	NA	NA	NA	NA	NA	NA	NA	NA	NA	NA	NA	NA	NA	NA	NA	NA	NA	NA	NA	NA	NA	NA	NA	NA	NA	NA	NA	NA
Acinetobacter_baumannii_UH16108_GCF_000515735.1#name	1000001624#strain_1000001624	470#species	909768#speciesgroup	469#genus	468#family	2887326#order	1236#class	1224#phylum	2#superkingdom	131567#norank_131567	1#norank_1	NA	NA	NA	NA	NA	NA	NA	NA	NA	NA	NA	NA	NA	NA	NA	NA	NA	NA	NA	NA	NA	NA	NA	NA	NA	NA	NA	NA	NA
Acinetobacter_baumannii_UH16008_GCF_000515715.1#name	1000001625#strain_1000001625	470#species	909768#speciesgroup	469#genus	468#family	2887326#order	1236#class	1224#phylum	2#superkingdom	131567#norank_131567	1#norank_1	NA	NA	NA	NA	NA	NA	NA	NA	NA	NA	NA	NA	NA	NA	NA	NA	NA	NA	NA	NA	NA	NA	NA	NA	NA	NA	NA	NA	NA
Acinetobacter_baumannii_UH15208_GCF_000515695.1#name	1000001626#strain_1000001626	470#species	909768#speciesgroup	469#genus	468#family	2887326#order	1236#class	1224#phylum	2#superkingdom	131567#norank_131567	1#norank_1	NA	NA	NA	NA	NA	NA	NA	NA	NA	NA	NA	NA	NA	NA	NA	NA	NA	NA	NA	NA	NA	NA	NA	NA	NA	NA	NA	NA	NA
Acinetobacter_baumannii_UH14508_GCF_000515675.1#name	1000001627#strain_1000001627	470#species	909768#speciesgroup	469#genus	468#family	2887326#order	1236#class	1224#phylum	2#superkingdom	131567#norank_131567	1#norank_1	NA	NA	NA	NA	NA	NA	NA	NA	NA	NA	NA	NA	NA	NA	NA	NA	NA	NA	NA	NA	NA	NA	NA	NA	NA	NA	NA	NA	NA
Acinetobacter_baumannii_UH13908_GCF_000515655.1#name	1000001628#strain_1000001628	470#species	909768#speciesgroup	469#genus	468#family	2887326#order	1236#class	1224#phylum	2#superkingdom	131567#norank_131567	1#norank_1	NA	NA	NA	NA	NA	NA	NA	NA	NA	NA	NA	NA	NA	NA	NA	NA	NA	NA	NA	NA	NA	NA	NA	NA	NA	NA	NA	NA	NA
Acinetobacter_baumannii_UH12808_GCF_000515635.1#name	1000001629#strain_1000001629	470#species	909768#speciesgroup	469#genus	468#family	2887326#order	1236#class	1224#phylum	2#superkingdom	131567#norank_131567	1#norank_1	NA	NA	NA	NA	NA	NA	NA	NA	NA	NA	NA	NA	NA	NA	NA	NA	NA	NA	NA	NA	NA	NA	NA	NA	NA	NA	NA	NA	NA
Acinetobacter_baumannii_UH12408_GCF_000515615.1#name	1000001630#strain_1000001630	470#species	909768#speciesgroup	469#genus	468#family	2887326#order	1236#class	1224#phylum	2#superkingdom	131567#norank_131567	1#norank_1	NA	NA	NA	NA	NA	NA	NA	NA	NA	NA	NA	NA	NA	NA	NA	NA	NA	NA	NA	NA	NA	NA	NA	NA	NA	NA	NA	NA	NA
Acinetobacter_baumannii_UH12308_GCF_000515595.1#name	1000001631#strain_1000001631	470#species	909768#speciesgroup	469#genus	468#family	2887326#order	1236#class	1224#phylum	2#superkingdom	131567#norank_131567	1#norank_1	NA	NA	NA	NA	NA	NA	NA	NA	NA	NA	NA	NA	NA	NA	NA	NA	NA	NA	NA	NA	NA	NA	NA	NA	NA	NA	NA	NA	NA
Acinetobacter_baumannii_UH12208_GCF_000515575.1#name	1000001632#strain_1000001632	470#species	909768#speciesgroup	469#genus	468#family	2887326#order	1236#class	1224#phylum	2#superkingdom	131567#norank_131567	1#norank_1	NA	NA	NA	NA	NA	NA	NA	NA	NA	NA	NA	NA	NA	NA	NA	NA	NA	NA	NA	NA	NA	NA	NA	NA	NA	NA	NA	NA	NA
Acinetobacter_baumannii_UH11608_GCF_000515555.1#name	1000001633#strain_1000001633	470#species	909768#speciesgroup	469#genus	468#family	2887326#order	1236#class	1224#phylum	2#superkingdom	131567#norank_131567	1#norank_1	NA	NA	NA	NA	NA	NA	NA	NA	NA	NA	NA	NA	NA	NA	NA	NA	NA	NA	NA	NA	NA	NA	NA	NA	NA	NA	NA	NA	NA
Acinetobacter_baumannii_UH10707_GCF_000515535.1#name	1000001634#strain_1000001634	470#species	909768#speciesgroup	469#genus	468#family	2887326#order	1236#class	1224#phylum	2#superkingdom	131567#norank_131567	1#norank_1	NA	NA	NA	NA	NA	NA	NA	NA	NA	NA	NA	NA	NA	NA	NA	NA	NA	NA	NA	NA	NA	NA	NA	NA	NA	NA	NA	NA	NA
Acinetobacter_baumannii_UH10107_GCF_000515515.1#name	1000001635#strain_1000001635	470#species	909768#speciesgroup	469#genus	468#family	2887326#order	1236#class	1224#phylum	2#superkingdom	131567#norank_131567	1#norank_1	NA	NA	NA	NA	NA	NA	NA	NA	NA	NA	NA	NA	NA	NA	NA	NA	NA	NA	NA	NA	NA	NA	NA	NA	NA	NA	NA	NA	NA
Acinetobacter_baumannii_UH0707_GCF_000515495.1#name	1000001636#strain_1000001636	470#species	909768#speciesgroup	469#genus	468#family	2887326#order	1236#class	1224#phylum	2#superkingdom	131567#norank_131567	1#norank_1	NA	NA	NA	NA	NA	NA	NA	NA	NA	NA	NA	NA	NA	NA	NA	NA	NA	NA	NA	NA	NA	NA	NA	NA	NA	NA	NA	NA	NA
Acinetobacter_baumannii_UH10007_GCF_000515475.1#name	1000001637#strain_1000001637	470#species	909768#speciesgroup	469#genus	468#family	2887326#order	1236#class	1224#phylum	2#superkingdom	131567#norank_131567	1#norank_1	NA	NA	NA	NA	NA	NA	NA	NA	NA	NA	NA	NA	NA	NA	NA	NA	NA	NA	NA	NA	NA	NA	NA	NA	NA	NA	NA	NA	NA
Acinetobacter_baumannii_UH1007_GCF_000515455.1#name	1000001638#strain_1000001638	470#species	909768#speciesgroup	469#genus	468#family	2887326#order	1236#class	1224#phylum	2#superkingdom	131567#norank_131567	1#norank_1	NA	NA	NA	NA	NA	NA	NA	NA	NA	NA	NA	NA	NA	NA	NA	NA	NA	NA	NA	NA	NA	NA	NA	NA	NA	NA	NA	NA	NA
Acinetobacter_baumannii_UH0807_GCF_000515435.1#name	1000001639#strain_1000001639	470#species	909768#speciesgroup	469#genus	468#family	2887326#order	1236#class	1224#phylum	2#superkingdom	131567#norank_131567	1#norank_1	NA	NA	NA	NA	NA	NA	NA	NA	NA	NA	NA	NA	NA	NA	NA	NA	NA	NA	NA	NA	NA	NA	NA	NA	NA	NA	NA	NA	NA
Acinetobacter_baumannii_UH0207_GCF_000513795.2#name	1000001640#strain_1000001640	470#species	909768#speciesgroup	469#genus	468#family	2887326#order	1236#class	1224#phylum	2#superkingdom	131567#norank_131567	1#norank_1	NA	NA	NA	NA	NA	NA	NA	NA	NA	NA	NA	NA	NA	NA	NA	NA	NA	NA	NA	NA	NA	NA	NA	NA	NA	NA	NA	NA	NA
Acinetobacter_baumannii_MRY10-0558_GCF_000509325.1#name	1000001641#strain_1000001641	470#species	909768#speciesgroup	469#genus	468#family	2887326#order	1236#class	1224#phylum	2#superkingdom	131567#norank_131567	1#norank_1	NA	NA	NA	NA	NA	NA	NA	NA	NA	NA	NA	NA	NA	NA	NA	NA	NA	NA	NA	NA	NA	NA	NA	NA	NA	NA	NA	NA	NA
Acinetobacter_baumannii_ZW85-1_GCF_000505685.1#name	1000001642#strain_1000001642	470#species	909768#speciesgroup	469#genus	468#family	2887326#order	1236#class	1224#phylum	2#superkingdom	131567#norank_131567	1#norank_1	NA	NA	NA	NA	NA	NA	NA	NA	NA	NA	NA	NA	NA	NA	NA	NA	NA	NA	NA	NA	NA	NA	NA	NA	NA	NA	NA	NA	NA
Acinetobacter_baumannii_DU202_GCF_000498375.2#name	1000001643#strain_1000001643	470#species	909768#speciesgroup	469#genus	468#family	2887326#order	1236#class	1224#phylum	2#superkingdom	131567#norank_131567	1#norank_1	NA	NA	NA	NA	NA	NA	NA	NA	NA	NA	NA	NA	NA	NA	NA	NA	NA	NA	NA	NA	NA	NA	NA	NA	NA	NA	NA	NA	NA
Acinetobacter_baumannii_107m_GCF_000493615.1#name	1000001644#strain_1000001644	470#species	909768#speciesgroup	469#genus	468#family	2887326#order	1236#class	1224#phylum	2#superkingdom	131567#norank_131567	1#norank_1	NA	NA	NA	NA	NA	NA	NA	NA	NA	NA	NA	NA	NA	NA	NA	NA	NA	NA	NA	NA	NA	NA	NA	NA	NA	NA	NA	NA	NA
Acinetobacter_brisouii_CIP_110357_GCF_000488275.1#name	1000001645#strain_1000001645	396323#species	469#genus	468#family	2887326#order	1236#class	1224#phylum	2#superkingdom	131567#norank_131567	1#norank_1	NA	NA	NA	NA	NA	NA	NA	NA	NA	NA	NA	NA	NA	NA	NA	NA	NA	NA	NA	NA	NA	NA	NA	NA	NA	NA	NA	NA	NA	NA
Acinetobacter_indicus_CIP_110367_GCF_000488255.1#name	1000001646#strain_1000001646	756892#species	469#genus	468#family	2887326#order	1236#class	1224#phylum	2#superkingdom	131567#norank_131567	1#norank_1	NA	NA	NA	NA	NA	NA	NA	NA	NA	NA	NA	NA	NA	NA	NA	NA	NA	NA	NA	NA	NA	NA	NA	NA	NA	NA	NA	NA	NA	NA
Acinetobacter_oleivorans_CIP_110421_GCF_000488235.1#name	1000001647#strain_1000001647	436717#strain	1148157#species	469#genus	468#family	2887326#order	1236#class	1224#phylum	2#superkingdom	131567#norank_131567	1#norank_1	NA	NA	NA	NA	NA	NA	NA	NA	NA	NA	NA	NA	NA	NA	NA	NA	NA	NA	NA	NA	NA	NA	NA	NA	NA	NA	NA	NA	NA
Acinetobacter_nectaris_CIP_110549_GCF_000488215.1#name	1000001648#strain_1000001648	1392540#strain	1219382#species	469#genus	468#family	2887326#order	1236#class	1224#phylum	2#superkingdom	131567#norank_131567	1#norank_1	NA	NA	NA	NA	NA	NA	NA	NA	NA	NA	NA	NA	NA	NA	NA	NA	NA	NA	NA	NA	NA	NA	NA	NA	NA	NA	NA	NA	NA
Acinetobacter_gyllenbergii_NIPH_230_GCF_000488195.1#name	1000001649#strain_1000001649	134534#species	469#genus	468#family	2887326#order	1236#class	1224#phylum	2#superkingdom	131567#norank_131567	1#norank_1	NA	NA	NA	NA	NA	NA	NA	NA	NA	NA	NA	NA	NA	NA	NA	NA	NA	NA	NA	NA	NA	NA	NA	NA	NA	NA	NA	NA	NA	NA
Acinetobacter_nosocomialis_M2_GCF_000472005.1#name	1000001652#strain_1000001652	106654#species	909768#speciesgroup	469#genus	468#family	2887326#order	1236#class	1224#phylum	2#superkingdom	131567#norank_131567	1#norank_1	NA	NA	NA	NA	NA	NA	NA	NA	NA	NA	NA	NA	NA	NA	NA	NA	NA	NA	NA	NA	NA	NA	NA	NA	NA	NA	NA	NA	NA
Acinetobacter_baumannii_EGD-HP18_GCF_000465635.2#name	1000001653#strain_1000001653	470#species	909768#speciesgroup	469#genus	468#family	2887326#order	1236#class	1224#phylum	2#superkingdom	131567#norank_131567	1#norank_1	NA	NA	NA	NA	NA	NA	NA	NA	NA	NA	NA	NA	NA	NA	NA	NA	NA	NA	NA	NA	NA	NA	NA	NA	NA	NA	NA	NA	NA
Acinetobacter_baumannii_TG22148_GCF_000454005.1#name	1000001654#strain_1000001654	470#species	909768#speciesgroup	469#genus	468#family	2887326#order	1236#class	1224#phylum	2#superkingdom	131567#norank_131567	1#norank_1	NA	NA	NA	NA	NA	NA	NA	NA	NA	NA	NA	NA	NA	NA	NA	NA	NA	NA	NA	NA	NA	NA	NA	NA	NA	NA	NA	NA	NA
Acinetobacter_baumannii_TG22146_GCF_000453985.1#name	1000001655#strain_1000001655	470#species	909768#speciesgroup	469#genus	468#family	2887326#order	1236#class	1224#phylum	2#superkingdom	131567#norank_131567	1#norank_1	NA	NA	NA	NA	NA	NA	NA	NA	NA	NA	NA	NA	NA	NA	NA	NA	NA	NA	NA	NA	NA	NA	NA	NA	NA	NA	NA	NA	NA
Acinetobacter_baumannii_TG22142_GCF_000453965.1#name	1000001656#strain_1000001656	470#species	909768#speciesgroup	469#genus	468#family	2887326#order	1236#class	1224#phylum	2#superkingdom	131567#norank_131567	1#norank_1	NA	NA	NA	NA	NA	NA	NA	NA	NA	NA	NA	NA	NA	NA	NA	NA	NA	NA	NA	NA	NA	NA	NA	NA	NA	NA	NA	NA	NA
Acinetobacter_baumannii_TG22112_GCF_000453945.1#name	1000001657#strain_1000001657	470#species	909768#speciesgroup	469#genus	468#family	2887326#order	1236#class	1224#phylum	2#superkingdom	131567#norank_131567	1#norank_1	NA	NA	NA	NA	NA	NA	NA	NA	NA	NA	NA	NA	NA	NA	NA	NA	NA	NA	NA	NA	NA	NA	NA	NA	NA	NA	NA	NA	NA
Acinetobacter_baumannii_TG22110_GCF_000453925.1#name	1000001658#strain_1000001658	470#species	909768#speciesgroup	469#genus	468#family	2887326#order	1236#class	1224#phylum	2#superkingdom	131567#norank_131567	1#norank_1	NA	NA	NA	NA	NA	NA	NA	NA	NA	NA	NA	NA	NA	NA	NA	NA	NA	NA	NA	NA	NA	NA	NA	NA	NA	NA	NA	NA	NA
Acinetobacter_baumannii_TG20546_GCF_000453905.1#name	1000001659#strain_1000001659	470#species	909768#speciesgroup	469#genus	468#family	2887326#order	1236#class	1224#phylum	2#superkingdom	131567#norank_131567	1#norank_1	NA	NA	NA	NA	NA	NA	NA	NA	NA	NA	NA	NA	NA	NA	NA	NA	NA	NA	NA	NA	NA	NA	NA	NA	NA	NA	NA	NA	NA
Acinetobacter_baumannii_TG20277_GCF_000453885.1#name	1000001660#strain_1000001660	470#species	909768#speciesgroup	469#genus	468#family	2887326#order	1236#class	1224#phylum	2#superkingdom	131567#norank_131567	1#norank_1	NA	NA	NA	NA	NA	NA	NA	NA	NA	NA	NA	NA	NA	NA	NA	NA	NA	NA	NA	NA	NA	NA	NA	NA	NA	NA	NA	NA	NA
Acinetobacter_baumannii_TG2014_GCF_000453865.1#name	1000001661#strain_1000001661	470#species	909768#speciesgroup	469#genus	468#family	2887326#order	1236#class	1224#phylum	2#superkingdom	131567#norank_131567	1#norank_1	NA	NA	NA	NA	NA	NA	NA	NA	NA	NA	NA	NA	NA	NA	NA	NA	NA	NA	NA	NA	NA	NA	NA	NA	NA	NA	NA	NA	NA
Acinetobacter_baumannii_TG2013_GCF_000453845.1#name	1000001662#strain_1000001662	470#species	909768#speciesgroup	469#genus	468#family	2887326#order	1236#class	1224#phylum	2#superkingdom	131567#norank_131567	1#norank_1	NA	NA	NA	NA	NA	NA	NA	NA	NA	NA	NA	NA	NA	NA	NA	NA	NA	NA	NA	NA	NA	NA	NA	NA	NA	NA	NA	NA	NA
Acinetobacter_baumannii_TG2012_GCF_000453825.1#name	1000001663#strain_1000001663	470#species	909768#speciesgroup	469#genus	468#family	2887326#order	1236#class	1224#phylum	2#superkingdom	131567#norank_131567	1#norank_1	NA	NA	NA	NA	NA	NA	NA	NA	NA	NA	NA	NA	NA	NA	NA	NA	NA	NA	NA	NA	NA	NA	NA	NA	NA	NA	NA	NA	NA
Acinetobacter_baumannii_TG15242_GCF_000453805.1#name	1000001664#strain_1000001664	470#species	909768#speciesgroup	469#genus	468#family	2887326#order	1236#class	1224#phylum	2#superkingdom	131567#norank_131567	1#norank_1	NA	NA	NA	NA	NA	NA	NA	NA	NA	NA	NA	NA	NA	NA	NA	NA	NA	NA	NA	NA	NA	NA	NA	NA	NA	NA	NA	NA	NA
Acinetobacter_baumannii_TG15241_GCF_000453785.1#name	1000001665#strain_1000001665	470#species	909768#speciesgroup	469#genus	468#family	2887326#order	1236#class	1224#phylum	2#superkingdom	131567#norank_131567	1#norank_1	NA	NA	NA	NA	NA	NA	NA	NA	NA	NA	NA	NA	NA	NA	NA	NA	NA	NA	NA	NA	NA	NA	NA	NA	NA	NA	NA	NA	NA
Acinetobacter_baumannii_TG15240_GCF_000453765.1#name	1000001666#strain_1000001666	470#species	909768#speciesgroup	469#genus	468#family	2887326#order	1236#class	1224#phylum	2#superkingdom	131567#norank_131567	1#norank_1	NA	NA	NA	NA	NA	NA	NA	NA	NA	NA	NA	NA	NA	NA	NA	NA	NA	NA	NA	NA	NA	NA	NA	NA	NA	NA	NA	NA	NA
Acinetobacter_baumannii_TG15237_GCF_000453745.1#name	1000001667#strain_1000001667	470#species	909768#speciesgroup	469#genus	468#family	2887326#order	1236#class	1224#phylum	2#superkingdom	131567#norank_131567	1#norank_1	NA	NA	NA	NA	NA	NA	NA	NA	NA	NA	NA	NA	NA	NA	NA	NA	NA	NA	NA	NA	NA	NA	NA	NA	NA	NA	NA	NA	NA
Acinetobacter_baumannii_TG00314_GCF_000453725.1#name	1000001668#strain_1000001668	470#species	909768#speciesgroup	469#genus	468#family	2887326#order	1236#class	1224#phylum	2#superkingdom	131567#norank_131567	1#norank_1	NA	NA	NA	NA	NA	NA	NA	NA	NA	NA	NA	NA	NA	NA	NA	NA	NA	NA	NA	NA	NA	NA	NA	NA	NA	NA	NA	NA	NA
Acinetobacter_baumannii_TG15236_GCF_000453705.1#name	1000001669#strain_1000001669	470#species	909768#speciesgroup	469#genus	468#family	2887326#order	1236#class	1224#phylum	2#superkingdom	131567#norank_131567	1#norank_1	NA	NA	NA	NA	NA	NA	NA	NA	NA	NA	NA	NA	NA	NA	NA	NA	NA	NA	NA	NA	NA	NA	NA	NA	NA	NA	NA	NA	NA
Acinetobacter_baumannii_TG07725_GCF_000453685.1#name	1000001670#strain_1000001670	470#species	909768#speciesgroup	469#genus	468#family	2887326#order	1236#class	1224#phylum	2#superkingdom	131567#norank_131567	1#norank_1	NA	NA	NA	NA	NA	NA	NA	NA	NA	NA	NA	NA	NA	NA	NA	NA	NA	NA	NA	NA	NA	NA	NA	NA	NA	NA	NA	NA	NA
Acinetobacter_baumannii_TG15233_GCF_000453665.1#name	1000001671#strain_1000001671	470#species	909768#speciesgroup	469#genus	468#family	2887326#order	1236#class	1224#phylum	2#superkingdom	131567#norank_131567	1#norank_1	NA	NA	NA	NA	NA	NA	NA	NA	NA	NA	NA	NA	NA	NA	NA	NA	NA	NA	NA	NA	NA	NA	NA	NA	NA	NA	NA	NA	NA
Acinetobacter_baumannii_TG15238_GCF_000453645.1#name	1000001672#strain_1000001672	470#species	909768#speciesgroup	469#genus	468#family	2887326#order	1236#class	1224#phylum	2#superkingdom	131567#norank_131567	1#norank_1	NA	NA	NA	NA	NA	NA	NA	NA	NA	NA	NA	NA	NA	NA	NA	NA	NA	NA	NA	NA	NA	NA	NA	NA	NA	NA	NA	NA	NA
Acinetobacter_baumannii_TG02011_GCF_000453625.1#name	1000001673#strain_1000001673	470#species	909768#speciesgroup	469#genus	468#family	2887326#order	1236#class	1224#phylum	2#superkingdom	131567#norank_131567	1#norank_1	NA	NA	NA	NA	NA	NA	NA	NA	NA	NA	NA	NA	NA	NA	NA	NA	NA	NA	NA	NA	NA	NA	NA	NA	NA	NA	NA	NA	NA
Acinetobacter_baumannii_TG02017_GCF_000453605.1#name	1000001674#strain_1000001674	470#species	909768#speciesgroup	469#genus	468#family	2887326#order	1236#class	1224#phylum	2#superkingdom	131567#norank_131567	1#norank_1	NA	NA	NA	NA	NA	NA	NA	NA	NA	NA	NA	NA	NA	NA	NA	NA	NA	NA	NA	NA	NA	NA	NA	NA	NA	NA	NA	NA	NA
Acinetobacter_baumannii_TG15234_GCF_000453585.1#name	1000001675#strain_1000001675	470#species	909768#speciesgroup	469#genus	468#family	2887326#order	1236#class	1224#phylum	2#superkingdom	131567#norank_131567	1#norank_1	NA	NA	NA	NA	NA	NA	NA	NA	NA	NA	NA	NA	NA	NA	NA	NA	NA	NA	NA	NA	NA	NA	NA	NA	NA	NA	NA	NA	NA
Acinetobacter_baumannii_TG15239_GCF_000453565.1#name	1000001676#strain_1000001676	470#species	909768#speciesgroup	469#genus	468#family	2887326#order	1236#class	1224#phylum	2#superkingdom	131567#norank_131567	1#norank_1	NA	NA	NA	NA	NA	NA	NA	NA	NA	NA	NA	NA	NA	NA	NA	NA	NA	NA	NA	NA	NA	NA	NA	NA	NA	NA	NA	NA	NA
Acinetobacter_baumannii_TG27411_GCF_000453545.1#name	1000001677#strain_1000001677	470#species	909768#speciesgroup	469#genus	468#family	2887326#order	1236#class	1224#phylum	2#superkingdom	131567#norank_131567	1#norank_1	NA	NA	NA	NA	NA	NA	NA	NA	NA	NA	NA	NA	NA	NA	NA	NA	NA	NA	NA	NA	NA	NA	NA	NA	NA	NA	NA	NA	NA
Acinetobacter_baumannii_TG27407_GCF_000453525.1#name	1000001678#strain_1000001678	470#species	909768#speciesgroup	469#genus	468#family	2887326#order	1236#class	1224#phylum	2#superkingdom	131567#norank_131567	1#norank_1	NA	NA	NA	NA	NA	NA	NA	NA	NA	NA	NA	NA	NA	NA	NA	NA	NA	NA	NA	NA	NA	NA	NA	NA	NA	NA	NA	NA	NA
Acinetobacter_baumannii_TG27399_GCF_000453505.1#name	1000001679#strain_1000001679	470#species	909768#speciesgroup	469#genus	468#family	2887326#order	1236#class	1224#phylum	2#superkingdom	131567#norank_131567	1#norank_1	NA	NA	NA	NA	NA	NA	NA	NA	NA	NA	NA	NA	NA	NA	NA	NA	NA	NA	NA	NA	NA	NA	NA	NA	NA	NA	NA	NA	NA
Acinetobacter_baumannii_TG27395_GCF_000453485.1#name	1000001680#strain_1000001680	470#species	909768#speciesgroup	469#genus	468#family	2887326#order	1236#class	1224#phylum	2#superkingdom	131567#norank_131567	1#norank_1	NA	NA	NA	NA	NA	NA	NA	NA	NA	NA	NA	NA	NA	NA	NA	NA	NA	NA	NA	NA	NA	NA	NA	NA	NA	NA	NA	NA	NA
Acinetobacter_baumannii_TG27391_GCF_000453465.1#name	1000001681#strain_1000001681	470#species	909768#speciesgroup	469#genus	468#family	2887326#order	1236#class	1224#phylum	2#superkingdom	131567#norank_131567	1#norank_1	NA	NA	NA	NA	NA	NA	NA	NA	NA	NA	NA	NA	NA	NA	NA	NA	NA	NA	NA	NA	NA	NA	NA	NA	NA	NA	NA	NA	NA
Acinetobacter_baumannii_TG27387_GCF_000453445.1#name	1000001682#strain_1000001682	470#species	909768#speciesgroup	469#genus	468#family	2887326#order	1236#class	1224#phylum	2#superkingdom	131567#norank_131567	1#norank_1	NA	NA	NA	NA	NA	NA	NA	NA	NA	NA	NA	NA	NA	NA	NA	NA	NA	NA	NA	NA	NA	NA	NA	NA	NA	NA	NA	NA	NA
Acinetobacter_baumannii_TG27383_GCF_000453425.1#name	1000001683#strain_1000001683	470#species	909768#speciesgroup	469#genus	468#family	2887326#order	1236#class	1224#phylum	2#superkingdom	131567#norank_131567	1#norank_1	NA	NA	NA	NA	NA	NA	NA	NA	NA	NA	NA	NA	NA	NA	NA	NA	NA	NA	NA	NA	NA	NA	NA	NA	NA	NA	NA	NA	NA
Acinetobacter_baumannii_TG27379_GCF_000453405.1#name	1000001684#strain_1000001684	470#species	909768#speciesgroup	469#genus	468#family	2887326#order	1236#class	1224#phylum	2#superkingdom	131567#norank_131567	1#norank_1	NA	NA	NA	NA	NA	NA	NA	NA	NA	NA	NA	NA	NA	NA	NA	NA	NA	NA	NA	NA	NA	NA	NA	NA	NA	NA	NA	NA	NA
Acinetobacter_baumannii_TG27371_GCF_000453385.1#name	1000001685#strain_1000001685	470#species	909768#speciesgroup	469#genus	468#family	2887326#order	1236#class	1224#phylum	2#superkingdom	131567#norank_131567	1#norank_1	NA	NA	NA	NA	NA	NA	NA	NA	NA	NA	NA	NA	NA	NA	NA	NA	NA	NA	NA	NA	NA	NA	NA	NA	NA	NA	NA	NA	NA
Acinetobacter_baumannii_TG27319_GCF_000453365.1#name	1000001686#strain_1000001686	470#species	909768#speciesgroup	469#genus	468#family	2887326#order	1236#class	1224#phylum	2#superkingdom	131567#norank_131567	1#norank_1	NA	NA	NA	NA	NA	NA	NA	NA	NA	NA	NA	NA	NA	NA	NA	NA	NA	NA	NA	NA	NA	NA	NA	NA	NA	NA	NA	NA	NA
Acinetobacter_baumannii_TG27315_GCF_000453345.1#name	1000001687#strain_1000001687	470#species	909768#speciesgroup	469#genus	468#family	2887326#order	1236#class	1224#phylum	2#superkingdom	131567#norank_131567	1#norank_1	NA	NA	NA	NA	NA	NA	NA	NA	NA	NA	NA	NA	NA	NA	NA	NA	NA	NA	NA	NA	NA	NA	NA	NA	NA	NA	NA	NA	NA
Acinetobacter_baumannii_TG27311_GCF_000453325.1#name	1000001688#strain_1000001688	470#species	909768#speciesgroup	469#genus	468#family	2887326#order	1236#class	1224#phylum	2#superkingdom	131567#norank_131567	1#norank_1	NA	NA	NA	NA	NA	NA	NA	NA	NA	NA	NA	NA	NA	NA	NA	NA	NA	NA	NA	NA	NA	NA	NA	NA	NA	NA	NA	NA	NA
Acinetobacter_baumannii_TG27307_GCF_000453305.1#name	1000001689#strain_1000001689	470#species	909768#speciesgroup	469#genus	468#family	2887326#order	1236#class	1224#phylum	2#superkingdom	131567#norank_131567	1#norank_1	NA	NA	NA	NA	NA	NA	NA	NA	NA	NA	NA	NA	NA	NA	NA	NA	NA	NA	NA	NA	NA	NA	NA	NA	NA	NA	NA	NA	NA
Acinetobacter_baumannii_TG27299_GCF_000453285.1#name	1000001690#strain_1000001690	470#species	909768#speciesgroup	469#genus	468#family	2887326#order	1236#class	1224#phylum	2#superkingdom	131567#norank_131567	1#norank_1	NA	NA	NA	NA	NA	NA	NA	NA	NA	NA	NA	NA	NA	NA	NA	NA	NA	NA	NA	NA	NA	NA	NA	NA	NA	NA	NA	NA	NA
Acinetobacter_baumannii_TG27295_GCF_000453265.1#name	1000001691#strain_1000001691	470#species	909768#speciesgroup	469#genus	468#family	2887326#order	1236#class	1224#phylum	2#superkingdom	131567#norank_131567	1#norank_1	NA	NA	NA	NA	NA	NA	NA	NA	NA	NA	NA	NA	NA	NA	NA	NA	NA	NA	NA	NA	NA	NA	NA	NA	NA	NA	NA	NA	NA
Acinetobacter_baumannii_TG22336_GCF_000453245.1#name	1000001692#strain_1000001692	470#species	909768#speciesgroup	469#genus	468#family	2887326#order	1236#class	1224#phylum	2#superkingdom	131567#norank_131567	1#norank_1	NA	NA	NA	NA	NA	NA	NA	NA	NA	NA	NA	NA	NA	NA	NA	NA	NA	NA	NA	NA	NA	NA	NA	NA	NA	NA	NA	NA	NA
Acinetobacter_baumannii_TG22332_GCF_000453225.1#name	1000001693#strain_1000001693	470#species	909768#speciesgroup	469#genus	468#family	2887326#order	1236#class	1224#phylum	2#superkingdom	131567#norank_131567	1#norank_1	NA	NA	NA	NA	NA	NA	NA	NA	NA	NA	NA	NA	NA	NA	NA	NA	NA	NA	NA	NA	NA	NA	NA	NA	NA	NA	NA	NA	NA
Acinetobacter_baumannii_TG22214_GCF_000453205.1#name	1000001694#strain_1000001694	470#species	909768#speciesgroup	469#genus	468#family	2887326#order	1236#class	1224#phylum	2#superkingdom	131567#norank_131567	1#norank_1	NA	NA	NA	NA	NA	NA	NA	NA	NA	NA	NA	NA	NA	NA	NA	NA	NA	NA	NA	NA	NA	NA	NA	NA	NA	NA	NA	NA	NA
Acinetobacter_baumannii_TG22212_GCF_000453185.1#name	1000001695#strain_1000001695	470#species	909768#speciesgroup	469#genus	468#family	2887326#order	1236#class	1224#phylum	2#superkingdom	131567#norank_131567	1#norank_1	NA	NA	NA	NA	NA	NA	NA	NA	NA	NA	NA	NA	NA	NA	NA	NA	NA	NA	NA	NA	NA	NA	NA	NA	NA	NA	NA	NA	NA
Acinetobacter_baumannii_TG22204_GCF_000453165.1#name	1000001696#strain_1000001696	470#species	909768#speciesgroup	469#genus	468#family	2887326#order	1236#class	1224#phylum	2#superkingdom	131567#norank_131567	1#norank_1	NA	NA	NA	NA	NA	NA	NA	NA	NA	NA	NA	NA	NA	NA	NA	NA	NA	NA	NA	NA	NA	NA	NA	NA	NA	NA	NA	NA	NA
Acinetobacter_baumannii_TG22202_GCF_000453145.1#name	1000001697#strain_1000001697	470#species	909768#speciesgroup	469#genus	468#family	2887326#order	1236#class	1224#phylum	2#superkingdom	131567#norank_131567	1#norank_1	NA	NA	NA	NA	NA	NA	NA	NA	NA	NA	NA	NA	NA	NA	NA	NA	NA	NA	NA	NA	NA	NA	NA	NA	NA	NA	NA	NA	NA
Acinetobacter_baumannii_TG22198_GCF_000453125.1#name	1000001698#strain_1000001698	470#species	909768#speciesgroup	469#genus	468#family	2887326#order	1236#class	1224#phylum	2#superkingdom	131567#norank_131567	1#norank_1	NA	NA	NA	NA	NA	NA	NA	NA	NA	NA	NA	NA	NA	NA	NA	NA	NA	NA	NA	NA	NA	NA	NA	NA	NA	NA	NA	NA	NA
Acinetobacter_baumannii_TG22196_GCF_000453105.1#name	1000001699#strain_1000001699	470#species	909768#speciesgroup	469#genus	468#family	2887326#order	1236#class	1224#phylum	2#superkingdom	131567#norank_131567	1#norank_1	NA	NA	NA	NA	NA	NA	NA	NA	NA	NA	NA	NA	NA	NA	NA	NA	NA	NA	NA	NA	NA	NA	NA	NA	NA	NA	NA	NA	NA
Acinetobacter_baumannii_TG22194_GCF_000453085.1#name	1000001700#strain_1000001700	470#species	909768#speciesgroup	469#genus	468#family	2887326#order	1236#class	1224#phylum	2#superkingdom	131567#norank_131567	1#norank_1	NA	NA	NA	NA	NA	NA	NA	NA	NA	NA	NA	NA	NA	NA	NA	NA	NA	NA	NA	NA	NA	NA	NA	NA	NA	NA	NA	NA	NA
Acinetobacter_baumannii_TG22192_GCF_000453065.1#name	1000001701#strain_1000001701	470#species	909768#speciesgroup	469#genus	468#family	2887326#order	1236#class	1224#phylum	2#superkingdom	131567#norank_131567	1#norank_1	NA	NA	NA	NA	NA	NA	NA	NA	NA	NA	NA	NA	NA	NA	NA	NA	NA	NA	NA	NA	NA	NA	NA	NA	NA	NA	NA	NA	NA
Acinetobacter_baumannii_TG22190_GCF_000453045.1#name	1000001702#strain_1000001702	470#species	909768#speciesgroup	469#genus	468#family	2887326#order	1236#class	1224#phylum	2#superkingdom	131567#norank_131567	1#norank_1	NA	NA	NA	NA	NA	NA	NA	NA	NA	NA	NA	NA	NA	NA	NA	NA	NA	NA	NA	NA	NA	NA	NA	NA	NA	NA	NA	NA	NA
Acinetobacter_baumannii_TG22150_GCF_000453025.1#name	1000001703#strain_1000001703	470#species	909768#speciesgroup	469#genus	468#family	2887326#order	1236#class	1224#phylum	2#superkingdom	131567#norank_131567	1#norank_1	NA	NA	NA	NA	NA	NA	NA	NA	NA	NA	NA	NA	NA	NA	NA	NA	NA	NA	NA	NA	NA	NA	NA	NA	NA	NA	NA	NA	NA
Acinetobacter_baumannii_1605_GCF_000441955.1#name	1000001704#strain_1000001704	470#species	909768#speciesgroup	469#genus	468#family	2887326#order	1236#class	1224#phylum	2#superkingdom	131567#norank_131567	1#norank_1	NA	NA	NA	NA	NA	NA	NA	NA	NA	NA	NA	NA	NA	NA	NA	NA	NA	NA	NA	NA	NA	NA	NA	NA	NA	NA	NA	NA	NA
Acinetobacter_gerneri_MTCC_9824_GCF_000430245.1#name	1000001705#strain_1000001705	202952#species	469#genus	468#family	2887326#order	1236#class	1224#phylum	2#superkingdom	131567#norank_131567	1#norank_1	NA	NA	NA	NA	NA	NA	NA	NA	NA	NA	NA	NA	NA	NA	NA	NA	NA	NA	NA	NA	NA	NA	NA	NA	NA	NA	NA	NA	NA	NA
Acinetobacter_junii_MTCC_11364_GCF_000430225.1#name	1000001706#strain_1000001706	40215#species	469#genus	468#family	2887326#order	1236#class	1224#phylum	2#superkingdom	131567#norank_131567	1#norank_1	NA	NA	NA	NA	NA	NA	NA	NA	NA	NA	NA	NA	NA	NA	NA	NA	NA	NA	NA	NA	NA	NA	NA	NA	NA	NA	NA	NA	NA	NA
Acinetobacter_haemolyticus_MTCC_9819_GCF_000430205.1#name	1000001707#strain_1000001707	29430#species	469#genus	468#family	2887326#order	1236#class	1224#phylum	2#superkingdom	131567#norank_131567	1#norank_1	NA	NA	NA	NA	NA	NA	NA	NA	NA	NA	NA	NA	NA	NA	NA	NA	NA	NA	NA	NA	NA	NA	NA	NA	NA	NA	NA	NA	NA	NA
Acinetobacter_baumannii_BJAB0868_GCF_000419425.1#name	1000001708#strain_1000001708	470#species	909768#speciesgroup	469#genus	468#family	2887326#order	1236#class	1224#phylum	2#superkingdom	131567#norank_131567	1#norank_1	NA	NA	NA	NA	NA	NA	NA	NA	NA	NA	NA	NA	NA	NA	NA	NA	NA	NA	NA	NA	NA	NA	NA	NA	NA	NA	NA	NA	NA
Acinetobacter_baumannii_BJAB0715_GCF_000419405.1#name	1000001709#strain_1000001709	470#species	909768#speciesgroup	469#genus	468#family	2887326#order	1236#class	1224#phylum	2#superkingdom	131567#norank_131567	1#norank_1	NA	NA	NA	NA	NA	NA	NA	NA	NA	NA	NA	NA	NA	NA	NA	NA	NA	NA	NA	NA	NA	NA	NA	NA	NA	NA	NA	NA	NA
Acinetobacter_baumannii_BJAB07104_GCF_000419385.1#name	1000001710#strain_1000001710	470#species	909768#speciesgroup	469#genus	468#family	2887326#order	1236#class	1224#phylum	2#superkingdom	131567#norank_131567	1#norank_1	NA	NA	NA	NA	NA	NA	NA	NA	NA	NA	NA	NA	NA	NA	NA	NA	NA	NA	NA	NA	NA	NA	NA	NA	NA	NA	NA	NA	NA
Acinetobacter_baumannii_AB-HKU3-08_GCF_000417805.2#name	1000001711#strain_1000001711	470#species	909768#speciesgroup	469#genus	468#family	2887326#order	1236#class	1224#phylum	2#superkingdom	131567#norank_131567	1#norank_1	NA	NA	NA	NA	NA	NA	NA	NA	NA	NA	NA	NA	NA	NA	NA	NA	NA	NA	NA	NA	NA	NA	NA	NA	NA	NA	NA	NA	NA
Acinetobacter_baumannii_AB-HKU3-10_GCF_000417785.2#name	1000001712#strain_1000001712	470#species	909768#speciesgroup	469#genus	468#family	2887326#order	1236#class	1224#phylum	2#superkingdom	131567#norank_131567	1#norank_1	NA	NA	NA	NA	NA	NA	NA	NA	NA	NA	NA	NA	NA	NA	NA	NA	NA	NA	NA	NA	NA	NA	NA	NA	NA	NA	NA	NA	NA
Acinetobacter_gyllenbergii_MTCC_11365_GCF_000414075.1#name	1000001713#strain_1000001713	134534#species	469#genus	468#family	2887326#order	1236#class	1224#phylum	2#superkingdom	131567#norank_131567	1#norank_1	NA	NA	NA	NA	NA	NA	NA	NA	NA	NA	NA	NA	NA	NA	NA	NA	NA	NA	NA	NA	NA	NA	NA	NA	NA	NA	NA	NA	NA	NA
Acinetobacter_guillouiae_MSP4-18_GCF_000414055.1#name	1000001714#strain_1000001714	106649#species	469#genus	468#family	2887326#order	1236#class	1224#phylum	2#superkingdom	131567#norank_131567	1#norank_1	NA	NA	NA	NA	NA	NA	NA	NA	NA	NA	NA	NA	NA	NA	NA	NA	NA	NA	NA	NA	NA	NA	NA	NA	NA	NA	NA	NA	NA	NA
Acinetobacter_baumannii_NIPH_410_GCF_000413915.1#name	1000001716#strain_1000001716	470#species	909768#speciesgroup	469#genus	468#family	2887326#order	1236#class	1224#phylum	2#superkingdom	131567#norank_131567	1#norank_1	NA	NA	NA	NA	NA	NA	NA	NA	NA	NA	NA	NA	NA	NA	NA	NA	NA	NA	NA	NA	NA	NA	NA	NA	NA	NA	NA	NA	NA
Acinetobacter_rudis_CIP_110305_GCF_000413895.1#name	1000001717#strain_1000001717	421052#strain	632955#species	469#genus	468#family	2887326#order	1236#class	1224#phylum	2#superkingdom	131567#norank_131567	1#norank_1	NA	NA	NA	NA	NA	NA	NA	NA	NA	NA	NA	NA	NA	NA	NA	NA	NA	NA	NA	NA	NA	NA	NA	NA	NA	NA	NA	NA	NA
Acinetobacter_indicus_ANC_4215_GCF_000413875.1#name	1000001718#strain_1000001718	756892#species	469#genus	468#family	2887326#order	1236#class	1224#phylum	2#superkingdom	131567#norank_131567	1#norank_1	NA	NA	NA	NA	NA	NA	NA	NA	NA	NA	NA	NA	NA	NA	NA	NA	NA	NA	NA	NA	NA	NA	NA	NA	NA	NA	NA	NA	NA	NA
Acinetobacter_gyllenbergii_CIP_110306_GCF_000413855.1#name	1000001719#strain_1000001719	134534#species	469#genus	468#family	2887326#order	1236#class	1224#phylum	2#superkingdom	131567#norank_131567	1#norank_1	NA	NA	NA	NA	NA	NA	NA	NA	NA	NA	NA	NA	NA	NA	NA	NA	NA	NA	NA	NA	NA	NA	NA	NA	NA	NA	NA	NA	NA	NA
Acinetobacter_tandoii_DSM_14970__GCF_000400735.1#name	1000001720#strain_1000001720	202954#species	469#genus	468#family	2887326#order	1236#class	1224#phylum	2#superkingdom	131567#norank_131567	1#norank_1	NA	NA	NA	NA	NA	NA	NA	NA	NA	NA	NA	NA	NA	NA	NA	NA	NA	NA	NA	NA	NA	NA	NA	NA	NA	NA	NA	NA	NA	NA
Acinetobacter_lactucae_GCF_000399705.1#name	1000001722#strain_1000001722	1785128#species	909768#speciesgroup	469#genus	468#family	2887326#order	1236#class	1224#phylum	2#superkingdom	131567#norank_131567	1#norank_1	NA	NA	NA	NA	NA	NA	NA	NA	NA	NA	NA	NA	NA	NA	NA	NA	NA	NA	NA	NA	NA	NA	NA	NA	NA	NA	NA	NA	NA
Acinetobacter_pittii_ANC_4050_GCF_000399685.1#name	1000001723#strain_1000001723	48296#species	909768#speciesgroup	469#genus	468#family	2887326#order	1236#class	1224#phylum	2#superkingdom	131567#norank_131567	1#norank_1	NA	NA	NA	NA	NA	NA	NA	NA	NA	NA	NA	NA	NA	NA	NA	NA	NA	NA	NA	NA	NA	NA	NA	NA	NA	NA	NA	NA	NA
Acinetobacter_calcoaceticus_ANC_3811_GCF_000399665.1#name	1000001724#strain_1000001724	471#species	909768#speciesgroup	469#genus	468#family	2887326#order	1236#class	1224#phylum	2#superkingdom	131567#norank_131567	1#norank_1	NA	NA	NA	NA	NA	NA	NA	NA	NA	NA	NA	NA	NA	NA	NA	NA	NA	NA	NA	NA	NA	NA	NA	NA	NA	NA	NA	NA	NA
Acinetobacter_tjernbergiae_DSM_14971__GCF_000374425.1#name	1000001726#strain_1000001726	202955#species	469#genus	468#family	2887326#order	1236#class	1224#phylum	2#superkingdom	131567#norank_131567	1#norank_1	NA	NA	NA	NA	NA	NA	NA	NA	NA	NA	NA	NA	NA	NA	NA	NA	NA	NA	NA	NA	NA	NA	NA	NA	NA	NA	NA	NA	NA	NA
Acinetobacter_ursingii_NIPH_706_GCF_000369885.1#name	1000001727#strain_1000001727	108980#species	469#genus	468#family	2887326#order	1236#class	1224#phylum	2#superkingdom	131567#norank_131567	1#norank_1	NA	NA	NA	NA	NA	NA	NA	NA	NA	NA	NA	NA	NA	NA	NA	NA	NA	NA	NA	NA	NA	NA	NA	NA	NA	NA	NA	NA	NA	NA
Acinetobacter_colistiniresistens_GCF_000369765.1#name	1000001733#strain_1000001733	280145#species	469#genus	468#family	2887326#order	1236#class	1224#phylum	2#superkingdom	131567#norank_131567	1#norank_1	NA	NA	NA	NA	NA	NA	NA	NA	NA	NA	NA	NA	NA	NA	NA	NA	NA	NA	NA	NA	NA	NA	NA	NA	NA	NA	NA	NA	NA	NA
Acinetobacter_variabilis_GCF_000369625.1#name	1000001740#strain_1000001740	70346#species	469#genus	468#family	2887326#order	1236#class	1224#phylum	2#superkingdom	131567#norank_131567	1#norank_1	NA	NA	NA	NA	NA	NA	NA	NA	NA	NA	NA	NA	NA	NA	NA	NA	NA	NA	NA	NA	NA	NA	NA	NA	NA	NA	NA	NA	NA	NA
Acinetobacter_baumannii_ANC_4097_GCF_000369365.1#name	1000001752#strain_1000001752	470#species	909768#speciesgroup	469#genus	468#family	2887326#order	1236#class	1224#phylum	2#superkingdom	131567#norank_131567	1#norank_1	NA	NA	NA	NA	NA	NA	NA	NA	NA	NA	NA	NA	NA	NA	NA	NA	NA	NA	NA	NA	NA	NA	NA	NA	NA	NA	NA	NA	NA
Acinetobacter_baumannii_NIPH_80_GCF_000369345.1#name	1000001753#strain_1000001753	470#species	909768#speciesgroup	469#genus	468#family	2887326#order	1236#class	1224#phylum	2#superkingdom	131567#norank_131567	1#norank_1	NA	NA	NA	NA	NA	NA	NA	NA	NA	NA	NA	NA	NA	NA	NA	NA	NA	NA	NA	NA	NA	NA	NA	NA	NA	NA	NA	NA	NA
Acinetobacter_baumannii_NIPH_290_GCF_000369325.1#name	1000001754#strain_1000001754	470#species	909768#speciesgroup	469#genus	468#family	2887326#order	1236#class	1224#phylum	2#superkingdom	131567#norank_131567	1#norank_1	NA	NA	NA	NA	NA	NA	NA	NA	NA	NA	NA	NA	NA	NA	NA	NA	NA	NA	NA	NA	NA	NA	NA	NA	NA	NA	NA	NA	NA
Acinetobacter_baumannii_NIPH_70_GCF_000369305.1#name	1000001755#strain_1000001755	470#species	909768#speciesgroup	469#genus	468#family	2887326#order	1236#class	1224#phylum	2#superkingdom	131567#norank_131567	1#norank_1	NA	NA	NA	NA	NA	NA	NA	NA	NA	NA	NA	NA	NA	NA	NA	NA	NA	NA	NA	NA	NA	NA	NA	NA	NA	NA	NA	NA	NA
Acinetobacter_baumannii_NIPH_528_GCF_000369285.1#name	1000001756#strain_1000001756	470#species	909768#speciesgroup	469#genus	468#family	2887326#order	1236#class	1224#phylum	2#superkingdom	131567#norank_131567	1#norank_1	NA	NA	NA	NA	NA	NA	NA	NA	NA	NA	NA	NA	NA	NA	NA	NA	NA	NA	NA	NA	NA	NA	NA	NA	NA	NA	NA	NA	NA
Acinetobacter_baumannii_NIPH_67_GCF_000369265.1#name	1000001757#strain_1000001757	470#species	909768#speciesgroup	469#genus	468#family	2887326#order	1236#class	1224#phylum	2#superkingdom	131567#norank_131567	1#norank_1	NA	NA	NA	NA	NA	NA	NA	NA	NA	NA	NA	NA	NA	NA	NA	NA	NA	NA	NA	NA	NA	NA	NA	NA	NA	NA	NA	NA	NA
Acinetobacter_baumannii_NIPH_601_GCF_000369245.1#name	1000001758#strain_1000001758	470#species	909768#speciesgroup	469#genus	468#family	2887326#order	1236#class	1224#phylum	2#superkingdom	131567#norank_131567	1#norank_1	NA	NA	NA	NA	NA	NA	NA	NA	NA	NA	NA	NA	NA	NA	NA	NA	NA	NA	NA	NA	NA	NA	NA	NA	NA	NA	NA	NA	NA
Acinetobacter_baumannii_NIPH_329_GCF_000369225.1#name	1000001759#strain_1000001759	470#species	909768#speciesgroup	469#genus	468#family	2887326#order	1236#class	1224#phylum	2#superkingdom	131567#norank_131567	1#norank_1	NA	NA	NA	NA	NA	NA	NA	NA	NA	NA	NA	NA	NA	NA	NA	NA	NA	NA	NA	NA	NA	NA	NA	NA	NA	NA	NA	NA	NA
Acinetobacter_baumannii_NIPH_335_GCF_000369205.1#name	1000001760#strain_1000001760	470#species	909768#speciesgroup	469#genus	468#family	2887326#order	1236#class	1224#phylum	2#superkingdom	131567#norank_131567	1#norank_1	NA	NA	NA	NA	NA	NA	NA	NA	NA	NA	NA	NA	NA	NA	NA	NA	NA	NA	NA	NA	NA	NA	NA	NA	NA	NA	NA	NA	NA
Acinetobacter_baumannii_NIPH_527_GCF_000369185.1#name	1000001761#strain_1000001761	470#species	909768#speciesgroup	469#genus	468#family	2887326#order	1236#class	1224#phylum	2#superkingdom	131567#norank_131567	1#norank_1	NA	NA	NA	NA	NA	NA	NA	NA	NA	NA	NA	NA	NA	NA	NA	NA	NA	NA	NA	NA	NA	NA	NA	NA	NA	NA	NA	NA	NA
Acinetobacter_baumannii_NIPH_201_GCF_000369165.1#name	1000001762#strain_1000001762	470#species	909768#speciesgroup	469#genus	468#family	2887326#order	1236#class	1224#phylum	2#superkingdom	131567#norank_131567	1#norank_1	NA	NA	NA	NA	NA	NA	NA	NA	NA	NA	NA	NA	NA	NA	NA	NA	NA	NA	NA	NA	NA	NA	NA	NA	NA	NA	NA	NA	NA
Acinetobacter_lwoffii_NIPH_478_GCF_000369145.1#name	1000001763#strain_1000001763	28090#species	469#genus	468#family	2887326#order	1236#class	1224#phylum	2#superkingdom	131567#norank_131567	1#norank_1	NA	NA	NA	NA	NA	NA	NA	NA	NA	NA	NA	NA	NA	NA	NA	NA	NA	NA	NA	NA	NA	NA	NA	NA	NA	NA	NA	NA	NA	NA
Acinetobacter_lwoffii_ATCC_9957__GCF_000369125.1#name	1000001764#strain_1000001764	28090#species	469#genus	468#family	2887326#order	1236#class	1224#phylum	2#superkingdom	131567#norank_131567	1#norank_1	NA	NA	NA	NA	NA	NA	NA	NA	NA	NA	NA	NA	NA	NA	NA	NA	NA	NA	NA	NA	NA	NA	NA	NA	NA	NA	NA	NA	NA	NA
Acinetobacter_haemolyticus_NIPH_261_GCF_000369085.1#name	1000001765#strain_1000001765	29430#species	469#genus	468#family	2887326#order	1236#class	1224#phylum	2#superkingdom	131567#norank_131567	1#norank_1	NA	NA	NA	NA	NA	NA	NA	NA	NA	NA	NA	NA	NA	NA	NA	NA	NA	NA	NA	NA	NA	NA	NA	NA	NA	NA	NA	NA	NA	NA
Acinetobacter_haemolyticus_CIP_64.3_GCF_000369065.1#name	1000001766#strain_1000001766	29430#species	469#genus	468#family	2887326#order	1236#class	1224#phylum	2#superkingdom	131567#norank_131567	1#norank_1	NA	NA	NA	NA	NA	NA	NA	NA	NA	NA	NA	NA	NA	NA	NA	NA	NA	NA	NA	NA	NA	NA	NA	NA	NA	NA	NA	NA	NA	NA
Acinetobacter_pittii_ATCC_19004__GCF_000369045.1#name	1000001767#strain_1000001767	48296#species	909768#speciesgroup	469#genus	468#family	2887326#order	1236#class	1224#phylum	2#superkingdom	131567#norank_131567	1#norank_1	NA	NA	NA	NA	NA	NA	NA	NA	NA	NA	NA	NA	NA	NA	NA	NA	NA	NA	NA	NA	NA	NA	NA	NA	NA	NA	NA	NA	NA
Acinetobacter_pittii_ANC_3678_GCF_000369025.1#name	1000001768#strain_1000001768	48296#species	909768#speciesgroup	469#genus	468#family	2887326#order	1236#class	1224#phylum	2#superkingdom	131567#norank_131567	1#norank_1	NA	NA	NA	NA	NA	NA	NA	NA	NA	NA	NA	NA	NA	NA	NA	NA	NA	NA	NA	NA	NA	NA	NA	NA	NA	NA	NA	NA	NA
Acinetobacter_beijerinckii_CIP_110307_GCF_000369005.1#name	1000001769#strain_1000001769	262668#species	469#genus	468#family	2887326#order	1236#class	1224#phylum	2#superkingdom	131567#norank_131567	1#norank_1	NA	NA	NA	NA	NA	NA	NA	NA	NA	NA	NA	NA	NA	NA	NA	NA	NA	NA	NA	NA	NA	NA	NA	NA	NA	NA	NA	NA	NA	NA
Acinetobacter_beijerinckii_ANC_3835_GCF_000368985.1#name	1000001770#strain_1000001770	262668#species	469#genus	468#family	2887326#order	1236#class	1224#phylum	2#superkingdom	131567#norank_131567	1#norank_1	NA	NA	NA	NA	NA	NA	NA	NA	NA	NA	NA	NA	NA	NA	NA	NA	NA	NA	NA	NA	NA	NA	NA	NA	NA	NA	NA	NA	NA	NA
Acinetobacter_calcoaceticus_ANC_3680_GCF_000368945.1#name	1000001772#strain_1000001772	471#species	909768#speciesgroup	469#genus	468#family	2887326#order	1236#class	1224#phylum	2#superkingdom	131567#norank_131567	1#norank_1	NA	NA	NA	NA	NA	NA	NA	NA	NA	NA	NA	NA	NA	NA	NA	NA	NA	NA	NA	NA	NA	NA	NA	NA	NA	NA	NA	NA	NA
Acinetobacter_radioresistens_NIPH_2130_GCF_000368885.1#name	1000001774#strain_1000001774	40216#species	469#genus	468#family	2887326#order	1236#class	1224#phylum	2#superkingdom	131567#norank_131567	1#norank_1	NA	NA	NA	NA	NA	NA	NA	NA	NA	NA	NA	NA	NA	NA	NA	NA	NA	NA	NA	NA	NA	NA	NA	NA	NA	NA	NA	NA	NA	NA
Acinetobacter_bouvetii_DSM_14964__GCF_000368865.1#name	1000001775#strain_1000001775	202951#species	469#genus	468#family	2887326#order	1236#class	1224#phylum	2#superkingdom	131567#norank_131567	1#norank_1	NA	NA	NA	NA	NA	NA	NA	NA	NA	NA	NA	NA	NA	NA	NA	NA	NA	NA	NA	NA	NA	NA	NA	NA	NA	NA	NA	NA	NA	NA
Acinetobacter_ursingii_ANC_3649_GCF_000368845.1#name	1000001776#strain_1000001776	108980#species	469#genus	468#family	2887326#order	1236#class	1224#phylum	2#superkingdom	131567#norank_131567	1#norank_1	NA	NA	NA	NA	NA	NA	NA	NA	NA	NA	NA	NA	NA	NA	NA	NA	NA	NA	NA	NA	NA	NA	NA	NA	NA	NA	NA	NA	NA	NA
Acinetobacter_johnsonii_ANC_3681_GCF_000368805.1#name	1000001778#strain_1000001778	40214#species	469#genus	468#family	2887326#order	1236#class	1224#phylum	2#superkingdom	131567#norank_131567	1#norank_1	NA	NA	NA	NA	NA	NA	NA	NA	NA	NA	NA	NA	NA	NA	NA	NA	NA	NA	NA	NA	NA	NA	NA	NA	NA	NA	NA	NA	NA	NA
Acinetobacter_towneri_DSM_14962__GCF_000368785.1#name	1000001779#strain_1000001779	202956#species	469#genus	468#family	2887326#order	1236#class	1224#phylum	2#superkingdom	131567#norank_131567	1#norank_1	NA	NA	NA	NA	NA	NA	NA	NA	NA	NA	NA	NA	NA	NA	NA	NA	NA	NA	NA	NA	NA	NA	NA	NA	NA	NA	NA	NA	NA	NA
Acinetobacter_junii_CIP_64.5_GCF_000368765.1#name	1000001780#strain_1000001780	40215#species	469#genus	468#family	2887326#order	1236#class	1224#phylum	2#superkingdom	131567#norank_131567	1#norank_1	NA	NA	NA	NA	NA	NA	NA	NA	NA	NA	NA	NA	NA	NA	NA	NA	NA	NA	NA	NA	NA	NA	NA	NA	NA	NA	NA	NA	NA	NA
Acinetobacter_junii_NIPH_182_GCF_000368745.1#name	1000001781#strain_1000001781	40215#species	469#genus	468#family	2887326#order	1236#class	1224#phylum	2#superkingdom	131567#norank_131567	1#norank_1	NA	NA	NA	NA	NA	NA	NA	NA	NA	NA	NA	NA	NA	NA	NA	NA	NA	NA	NA	NA	NA	NA	NA	NA	NA	NA	NA	NA	NA	NA
Acinetobacter_soli_NIPH_2899_GCF_000368725.1#name	1000001782#strain_1000001782	487316#species	469#genus	468#family	2887326#order	1236#class	1224#phylum	2#superkingdom	131567#norank_131567	1#norank_1	NA	NA	NA	NA	NA	NA	NA	NA	NA	NA	NA	NA	NA	NA	NA	NA	NA	NA	NA	NA	NA	NA	NA	NA	NA	NA	NA	NA	NA	NA
Acinetobacter_soli_CIP_110264_GCF_000368705.1#name	1000001783#strain_1000001783	487316#species	469#genus	468#family	2887326#order	1236#class	1224#phylum	2#superkingdom	131567#norank_131567	1#norank_1	NA	NA	NA	NA	NA	NA	NA	NA	NA	NA	NA	NA	NA	NA	NA	NA	NA	NA	NA	NA	NA	NA	NA	NA	NA	NA	NA	NA	NA	NA
Acinetobacter_baylyi_DSM_14961__GCF_000368685.1#name	1000001784#strain_1000001784	62977#strain	202950#species	469#genus	468#family	2887326#order	1236#class	1224#phylum	2#superkingdom	131567#norank_131567	1#norank_1	NA	NA	NA	NA	NA	NA	NA	NA	NA	NA	NA	NA	NA	NA	NA	NA	NA	NA	NA	NA	NA	NA	NA	NA	NA	NA	NA	NA	NA
Acinetobacter_junii_CIP_107470_GCF_000368665.1#name	1000001785#strain_1000001785	40215#species	469#genus	468#family	2887326#order	1236#class	1224#phylum	2#superkingdom	131567#norank_131567	1#norank_1	NA	NA	NA	NA	NA	NA	NA	NA	NA	NA	NA	NA	NA	NA	NA	NA	NA	NA	NA	NA	NA	NA	NA	NA	NA	NA	NA	NA	NA	NA
Acinetobacter_brisouii_ANC_4119_GCF_000368645.1#name	1000001786#strain_1000001786	396323#species	469#genus	468#family	2887326#order	1236#class	1224#phylum	2#superkingdom	131567#norank_131567	1#norank_1	NA	NA	NA	NA	NA	NA	NA	NA	NA	NA	NA	NA	NA	NA	NA	NA	NA	NA	NA	NA	NA	NA	NA	NA	NA	NA	NA	NA	NA	NA
Acinetobacter_schindleri_CIP_107287_GCF_000368625.1#name	1000001787#strain_1000001787	108981#species	469#genus	468#family	2887326#order	1236#class	1224#phylum	2#superkingdom	131567#norank_131567	1#norank_1	NA	NA	NA	NA	NA	NA	NA	NA	NA	NA	NA	NA	NA	NA	NA	NA	NA	NA	NA	NA	NA	NA	NA	NA	NA	NA	NA	NA	NA	NA
Acinetobacter_nosocomialis_NIPH_386_GCF_000368605.1#name	1000001788#strain_1000001788	106654#species	909768#speciesgroup	469#genus	468#family	2887326#order	1236#class	1224#phylum	2#superkingdom	131567#norank_131567	1#norank_1	NA	NA	NA	NA	NA	NA	NA	NA	NA	NA	NA	NA	NA	NA	NA	NA	NA	NA	NA	NA	NA	NA	NA	NA	NA	NA	NA	NA	NA
Acinetobacter_gerneri_DSM_14967__GCF_000368565.1#name	1000001790#strain_1000001790	202952#species	469#genus	468#family	2887326#order	1236#class	1224#phylum	2#superkingdom	131567#norank_131567	1#norank_1	NA	NA	NA	NA	NA	NA	NA	NA	NA	NA	NA	NA	NA	NA	NA	NA	NA	NA	NA	NA	NA	NA	NA	NA	NA	NA	NA	NA	NA	NA
Acinetobacter_baumannii_NIPH_60_GCF_000368545.1#name	1000001791#strain_1000001791	470#species	909768#speciesgroup	469#genus	468#family	2887326#order	1236#class	1224#phylum	2#superkingdom	131567#norank_131567	1#norank_1	NA	NA	NA	NA	NA	NA	NA	NA	NA	NA	NA	NA	NA	NA	NA	NA	NA	NA	NA	NA	NA	NA	NA	NA	NA	NA	NA	NA	NA
Acinetobacter_baumannii_NIPH_190_GCF_000368525.1#name	1000001792#strain_1000001792	470#species	909768#speciesgroup	469#genus	468#family	2887326#order	1236#class	1224#phylum	2#superkingdom	131567#norank_131567	1#norank_1	NA	NA	NA	NA	NA	NA	NA	NA	NA	NA	NA	NA	NA	NA	NA	NA	NA	NA	NA	NA	NA	NA	NA	NA	NA	NA	NA	NA	NA
Acinetobacter_bereziniae_NIPH_3_GCF_000368505.1#name	1000001793#strain_1000001793	106648#species	469#genus	468#family	2887326#order	1236#class	1224#phylum	2#superkingdom	131567#norank_131567	1#norank_1	NA	NA	NA	NA	NA	NA	NA	NA	NA	NA	NA	NA	NA	NA	NA	NA	NA	NA	NA	NA	NA	NA	NA	NA	NA	NA	NA	NA	NA	NA
Acinetobacter_guillouiae_NIPH_991_GCF_000368485.1#name	1000001794#strain_1000001794	106649#species	469#genus	468#family	2887326#order	1236#class	1224#phylum	2#superkingdom	131567#norank_131567	1#norank_1	NA	NA	NA	NA	NA	NA	NA	NA	NA	NA	NA	NA	NA	NA	NA	NA	NA	NA	NA	NA	NA	NA	NA	NA	NA	NA	NA	NA	NA	NA
Acinetobacter_schindleri_NIPH_900_GCF_000368465.1#name	1000001795#strain_1000001795	108981#species	469#genus	468#family	2887326#order	1236#class	1224#phylum	2#superkingdom	131567#norank_131567	1#norank_1	NA	NA	NA	NA	NA	NA	NA	NA	NA	NA	NA	NA	NA	NA	NA	NA	NA	NA	NA	NA	NA	NA	NA	NA	NA	NA	NA	NA	NA	NA
Acinetobacter_baumannii_NIPH_1734_GCF_000368245.1#name	1000001806#strain_1000001806	470#species	909768#speciesgroup	469#genus	468#family	2887326#order	1236#class	1224#phylum	2#superkingdom	131567#norank_131567	1#norank_1	NA	NA	NA	NA	NA	NA	NA	NA	NA	NA	NA	NA	NA	NA	NA	NA	NA	NA	NA	NA	NA	NA	NA	NA	NA	NA	NA	NA	NA
Acinetobacter_baumannii_NIPH_2061_GCF_000368225.1#name	1000001807#strain_1000001807	470#species	909768#speciesgroup	469#genus	468#family	2887326#order	1236#class	1224#phylum	2#superkingdom	131567#norank_131567	1#norank_1	NA	NA	NA	NA	NA	NA	NA	NA	NA	NA	NA	NA	NA	NA	NA	NA	NA	NA	NA	NA	NA	NA	NA	NA	NA	NA	NA	NA	NA
Acinetobacter_baumannii_NIPH_615_GCF_000368205.1#name	1000001808#strain_1000001808	470#species	909768#speciesgroup	469#genus	468#family	2887326#order	1236#class	1224#phylum	2#superkingdom	131567#norank_131567	1#norank_1	NA	NA	NA	NA	NA	NA	NA	NA	NA	NA	NA	NA	NA	NA	NA	NA	NA	NA	NA	NA	NA	NA	NA	NA	NA	NA	NA	NA	NA
Acinetobacter_baumannii_NIPH_146_GCF_000368185.1#name	1000001809#strain_1000001809	470#species	909768#speciesgroup	469#genus	468#family	2887326#order	1236#class	1224#phylum	2#superkingdom	131567#norank_131567	1#norank_1	NA	NA	NA	NA	NA	NA	NA	NA	NA	NA	NA	NA	NA	NA	NA	NA	NA	NA	NA	NA	NA	NA	NA	NA	NA	NA	NA	NA	NA
Acinetobacter_lwoffii_NIPH_715_GCF_000368165.1#name	1000001810#strain_1000001810	28090#species	469#genus	468#family	2887326#order	1236#class	1224#phylum	2#superkingdom	131567#norank_131567	1#norank_1	NA	NA	NA	NA	NA	NA	NA	NA	NA	NA	NA	NA	NA	NA	NA	NA	NA	NA	NA	NA	NA	NA	NA	NA	NA	NA	NA	NA	NA	NA
Acinetobacter_guillouiae_CIP_63.46_GCF_000368145.1#name	1000001811#strain_1000001811	106649#species	469#genus	468#family	2887326#order	1236#class	1224#phylum	2#superkingdom	131567#norank_131567	1#norank_1	NA	NA	NA	NA	NA	NA	NA	NA	NA	NA	NA	NA	NA	NA	NA	NA	NA	NA	NA	NA	NA	NA	NA	NA	NA	NA	NA	NA	NA	NA
Acinetobacter_baumannii_NIPH_1362_GCF_000368125.1#name	1000001812#strain_1000001812	470#species	909768#speciesgroup	469#genus	468#family	2887326#order	1236#class	1224#phylum	2#superkingdom	131567#norank_131567	1#norank_1	NA	NA	NA	NA	NA	NA	NA	NA	NA	NA	NA	NA	NA	NA	NA	NA	NA	NA	NA	NA	NA	NA	NA	NA	NA	NA	NA	NA	NA
Acinetobacter_baumannii_NIPH_1669_GCF_000368105.1#name	1000001813#strain_1000001813	470#species	909768#speciesgroup	469#genus	468#family	2887326#order	1236#class	1224#phylum	2#superkingdom	131567#norank_131567	1#norank_1	NA	NA	NA	NA	NA	NA	NA	NA	NA	NA	NA	NA	NA	NA	NA	NA	NA	NA	NA	NA	NA	NA	NA	NA	NA	NA	NA	NA	NA
Acinetobacter_nosocomialis_NIPH_2119_GCF_000368085.1#name	1000001814#strain_1000001814	106654#species	909768#speciesgroup	469#genus	468#family	2887326#order	1236#class	1224#phylum	2#superkingdom	131567#norank_131567	1#norank_1	NA	NA	NA	NA	NA	NA	NA	NA	NA	NA	NA	NA	NA	NA	NA	NA	NA	NA	NA	NA	NA	NA	NA	NA	NA	NA	NA	NA	NA
Acinetobacter_seifertii_GCF_000368065.1#name	1000001815#strain_1000001815	1530123#species	909768#speciesgroup	469#genus	468#family	2887326#order	1236#class	1224#phylum	2#superkingdom	131567#norank_131567	1#norank_1	NA	NA	NA	NA	NA	NA	NA	NA	NA	NA	NA	NA	NA	NA	NA	NA	NA	NA	NA	NA	NA	NA	NA	NA	NA	NA	NA	NA	NA
Acinetobacter_johnsonii_CIP_64.6_GCF_000368045.1#name	1000001816#strain_1000001816	40214#species	469#genus	468#family	2887326#order	1236#class	1224#phylum	2#superkingdom	131567#norank_131567	1#norank_1	NA	NA	NA	NA	NA	NA	NA	NA	NA	NA	NA	NA	NA	NA	NA	NA	NA	NA	NA	NA	NA	NA	NA	NA	NA	NA	NA	NA	NA	NA
Acinetobacter_parvus_NIPH_1103_GCF_000368005.1#name	1000001818#strain_1000001818	134533#species	469#genus	468#family	2887326#order	1236#class	1224#phylum	2#superkingdom	131567#norank_131567	1#norank_1	NA	NA	NA	NA	NA	NA	NA	NA	NA	NA	NA	NA	NA	NA	NA	NA	NA	NA	NA	NA	NA	NA	NA	NA	NA	NA	NA	NA	NA	NA
Acinetobacter_bohemicus_ANC_3994_GCF_000367925.1#name	1000001822#strain_1000001822	1217715#strain	1435036#species	469#genus	468#family	2887326#order	1236#class	1224#phylum	2#superkingdom	131567#norank_131567	1#norank_1	NA	NA	NA	NA	NA	NA	NA	NA	NA	NA	NA	NA	NA	NA	NA	NA	NA	NA	NA	NA	NA	NA	NA	NA	NA	NA	NA	NA	NA
Acinetobacter_baumannii_NIPH_24_GCF_000367885.1#name	1000001824#strain_1000001824	470#species	909768#speciesgroup	469#genus	468#family	2887326#order	1236#class	1224#phylum	2#superkingdom	131567#norank_131567	1#norank_1	NA	NA	NA	NA	NA	NA	NA	NA	NA	NA	NA	NA	NA	NA	NA	NA	NA	NA	NA	NA	NA	NA	NA	NA	NA	NA	NA	NA	NA
Acinetobacter_calcoaceticus_NIPH_13_GCF_000367865.1#name	1000001825#strain_1000001825	471#species	909768#speciesgroup	469#genus	468#family	2887326#order	1236#class	1224#phylum	2#superkingdom	131567#norank_131567	1#norank_1	NA	NA	NA	NA	NA	NA	NA	NA	NA	NA	NA	NA	NA	NA	NA	NA	NA	NA	NA	NA	NA	NA	NA	NA	NA	NA	NA	NA	NA
Acinetobacter_baumannii_48055_GCF_000359725.1#name	1000001826#strain_1000001826	470#species	909768#speciesgroup	469#genus	468#family	2887326#order	1236#class	1224#phylum	2#superkingdom	131567#norank_131567	1#norank_1	NA	NA	NA	NA	NA	NA	NA	NA	NA	NA	NA	NA	NA	NA	NA	NA	NA	NA	NA	NA	NA	NA	NA	NA	NA	NA	NA	NA	NA
Acinetobacter_baumannii_ABNIH24_GCF_000354155.1#name	1000001827#strain_1000001827	470#species	909768#speciesgroup	469#genus	468#family	2887326#order	1236#class	1224#phylum	2#superkingdom	131567#norank_131567	1#norank_1	NA	NA	NA	NA	NA	NA	NA	NA	NA	NA	NA	NA	NA	NA	NA	NA	NA	NA	NA	NA	NA	NA	NA	NA	NA	NA	NA	NA	NA
Acinetobacter_baumannii_ABNIH20_GCF_000354135.1#name	1000001828#strain_1000001828	470#species	909768#speciesgroup	469#genus	468#family	2887326#order	1236#class	1224#phylum	2#superkingdom	131567#norank_131567	1#norank_1	NA	NA	NA	NA	NA	NA	NA	NA	NA	NA	NA	NA	NA	NA	NA	NA	NA	NA	NA	NA	NA	NA	NA	NA	NA	NA	NA	NA	NA
Acinetobacter_baumannii_ABNIH18_GCF_000354115.1#name	1000001829#strain_1000001829	470#species	909768#speciesgroup	469#genus	468#family	2887326#order	1236#class	1224#phylum	2#superkingdom	131567#norank_131567	1#norank_1	NA	NA	NA	NA	NA	NA	NA	NA	NA	NA	NA	NA	NA	NA	NA	NA	NA	NA	NA	NA	NA	NA	NA	NA	NA	NA	NA	NA	NA
Acinetobacter_baumannii_ABNIH17_GCF_000354095.1#name	1000001830#strain_1000001830	470#species	909768#speciesgroup	469#genus	468#family	2887326#order	1236#class	1224#phylum	2#superkingdom	131567#norank_131567	1#norank_1	NA	NA	NA	NA	NA	NA	NA	NA	NA	NA	NA	NA	NA	NA	NA	NA	NA	NA	NA	NA	NA	NA	NA	NA	NA	NA	NA	NA	NA
Acinetobacter_baumannii_ABNIH16_GCF_000354075.1#name	1000001831#strain_1000001831	470#species	909768#speciesgroup	469#genus	468#family	2887326#order	1236#class	1224#phylum	2#superkingdom	131567#norank_131567	1#norank_1	NA	NA	NA	NA	NA	NA	NA	NA	NA	NA	NA	NA	NA	NA	NA	NA	NA	NA	NA	NA	NA	NA	NA	NA	NA	NA	NA	NA	NA
Acinetobacter_baumannii_ABNIH15_GCF_000354055.1#name	1000001832#strain_1000001832	470#species	909768#speciesgroup	469#genus	468#family	2887326#order	1236#class	1224#phylum	2#superkingdom	131567#norank_131567	1#norank_1	NA	NA	NA	NA	NA	NA	NA	NA	NA	NA	NA	NA	NA	NA	NA	NA	NA	NA	NA	NA	NA	NA	NA	NA	NA	NA	NA	NA	NA
Acinetobacter_baumannii_ABNIH14_GCF_000354035.1#name	1000001833#strain_1000001833	470#species	909768#speciesgroup	469#genus	468#family	2887326#order	1236#class	1224#phylum	2#superkingdom	131567#norank_131567	1#norank_1	NA	NA	NA	NA	NA	NA	NA	NA	NA	NA	NA	NA	NA	NA	NA	NA	NA	NA	NA	NA	NA	NA	NA	NA	NA	NA	NA	NA	NA
Acinetobacter_baumannii_ABNIH11_GCF_000354015.1#name	1000001834#strain_1000001834	470#species	909768#speciesgroup	469#genus	468#family	2887326#order	1236#class	1224#phylum	2#superkingdom	131567#norank_131567	1#norank_1	NA	NA	NA	NA	NA	NA	NA	NA	NA	NA	NA	NA	NA	NA	NA	NA	NA	NA	NA	NA	NA	NA	NA	NA	NA	NA	NA	NA	NA
Acinetobacter_baumannii_ABNIH7_GCF_000353975.1#name	1000001835#strain_1000001835	470#species	909768#speciesgroup	469#genus	468#family	2887326#order	1236#class	1224#phylum	2#superkingdom	131567#norank_131567	1#norank_1	NA	NA	NA	NA	NA	NA	NA	NA	NA	NA	NA	NA	NA	NA	NA	NA	NA	NA	NA	NA	NA	NA	NA	NA	NA	NA	NA	NA	NA
Acinetobacter_baumannii_ABNIH25_GCF_000353915.1#name	1000001836#strain_1000001836	470#species	909768#speciesgroup	469#genus	468#family	2887326#order	1236#class	1224#phylum	2#superkingdom	131567#norank_131567	1#norank_1	NA	NA	NA	NA	NA	NA	NA	NA	NA	NA	NA	NA	NA	NA	NA	NA	NA	NA	NA	NA	NA	NA	NA	NA	NA	NA	NA	NA	NA
Acinetobacter_baumannii_ABNIH26_GCF_000353895.1#name	1000001837#strain_1000001837	470#species	909768#speciesgroup	469#genus	468#family	2887326#order	1236#class	1224#phylum	2#superkingdom	131567#norank_131567	1#norank_1	NA	NA	NA	NA	NA	NA	NA	NA	NA	NA	NA	NA	NA	NA	NA	NA	NA	NA	NA	NA	NA	NA	NA	NA	NA	NA	NA	NA	NA
Acinetobacter_baumannii_ABNIH13_GCF_000353855.1#name	1000001838#strain_1000001838	470#species	909768#speciesgroup	469#genus	468#family	2887326#order	1236#class	1224#phylum	2#superkingdom	131567#norank_131567	1#norank_1	NA	NA	NA	NA	NA	NA	NA	NA	NA	NA	NA	NA	NA	NA	NA	NA	NA	NA	NA	NA	NA	NA	NA	NA	NA	NA	NA	NA	NA
Acinetobacter_baumannii_ABNIH23_GCF_000353815.1#name	1000001839#strain_1000001839	470#species	909768#speciesgroup	469#genus	468#family	2887326#order	1236#class	1224#phylum	2#superkingdom	131567#norank_131567	1#norank_1	NA	NA	NA	NA	NA	NA	NA	NA	NA	NA	NA	NA	NA	NA	NA	NA	NA	NA	NA	NA	NA	NA	NA	NA	NA	NA	NA	NA	NA
Acinetobacter_baumannii_ABNIH22_GCF_000353795.1#name	1000001840#strain_1000001840	470#species	909768#speciesgroup	469#genus	468#family	2887326#order	1236#class	1224#phylum	2#superkingdom	131567#norank_131567	1#norank_1	NA	NA	NA	NA	NA	NA	NA	NA	NA	NA	NA	NA	NA	NA	NA	NA	NA	NA	NA	NA	NA	NA	NA	NA	NA	NA	NA	NA	NA
Acinetobacter_baumannii_ABNIH19_GCF_000353775.1#name	1000001841#strain_1000001841	470#species	909768#speciesgroup	469#genus	468#family	2887326#order	1236#class	1224#phylum	2#superkingdom	131567#norank_131567	1#norank_1	NA	NA	NA	NA	NA	NA	NA	NA	NA	NA	NA	NA	NA	NA	NA	NA	NA	NA	NA	NA	NA	NA	NA	NA	NA	NA	NA	NA	NA
Acinetobacter_baumannii_AB405E4_GCF_000342085.1#name	1000001842#strain_1000001842	470#species	909768#speciesgroup	469#genus	468#family	2887326#order	1236#class	1224#phylum	2#superkingdom	131567#norank_131567	1#norank_1	NA	NA	NA	NA	NA	NA	NA	NA	NA	NA	NA	NA	NA	NA	NA	NA	NA	NA	NA	NA	NA	NA	NA	NA	NA	NA	NA	NA	NA
Acinetobacter_baumannii_AB1H8_GCF_000342065.1#name	1000001843#strain_1000001843	470#species	909768#speciesgroup	469#genus	468#family	2887326#order	1236#class	1224#phylum	2#superkingdom	131567#norank_131567	1#norank_1	NA	NA	NA	NA	NA	NA	NA	NA	NA	NA	NA	NA	NA	NA	NA	NA	NA	NA	NA	NA	NA	NA	NA	NA	NA	NA	NA	NA	NA
Acinetobacter_baumannii_MSP4-16_GCF_000341985.1#name	1000001844#strain_1000001844	470#species	909768#speciesgroup	469#genus	468#family	2887326#order	1236#class	1224#phylum	2#superkingdom	131567#norank_131567	1#norank_1	NA	NA	NA	NA	NA	NA	NA	NA	NA	NA	NA	NA	NA	NA	NA	NA	NA	NA	NA	NA	NA	NA	NA	NA	NA	NA	NA	NA	NA
Acinetobacter_baumannii_AB4A3_GCF_000338835.1#name	1000001846#strain_1000001846	470#species	909768#speciesgroup	469#genus	468#family	2887326#order	1236#class	1224#phylum	2#superkingdom	131567#norank_131567	1#norank_1	NA	NA	NA	NA	NA	NA	NA	NA	NA	NA	NA	NA	NA	NA	NA	NA	NA	NA	NA	NA	NA	NA	NA	NA	NA	NA	NA	NA	NA
Acinetobacter_baumannii_Naval-78_GCF_000335675.1#name	1000001847#strain_1000001847	470#species	909768#speciesgroup	469#genus	468#family	2887326#order	1236#class	1224#phylum	2#superkingdom	131567#norank_131567	1#norank_1	NA	NA	NA	NA	NA	NA	NA	NA	NA	NA	NA	NA	NA	NA	NA	NA	NA	NA	NA	NA	NA	NA	NA	NA	NA	NA	NA	NA	NA
Acinetobacter_baumannii_OIFC338_GCF_000335655.1#name	1000001848#strain_1000001848	470#species	909768#speciesgroup	469#genus	468#family	2887326#order	1236#class	1224#phylum	2#superkingdom	131567#norank_131567	1#norank_1	NA	NA	NA	NA	NA	NA	NA	NA	NA	NA	NA	NA	NA	NA	NA	NA	NA	NA	NA	NA	NA	NA	NA	NA	NA	NA	NA	NA	NA
Acinetobacter_baumannii_OIFC047_GCF_000335635.1#name	1000001849#strain_1000001849	470#species	909768#speciesgroup	469#genus	468#family	2887326#order	1236#class	1224#phylum	2#superkingdom	131567#norank_131567	1#norank_1	NA	NA	NA	NA	NA	NA	NA	NA	NA	NA	NA	NA	NA	NA	NA	NA	NA	NA	NA	NA	NA	NA	NA	NA	NA	NA	NA	NA	NA
Acinetobacter_baumannii_WC-A-92_GCF_000335615.1#name	1000001850#strain_1000001850	470#species	909768#speciesgroup	469#genus	468#family	2887326#order	1236#class	1224#phylum	2#superkingdom	131567#norank_131567	1#norank_1	NA	NA	NA	NA	NA	NA	NA	NA	NA	NA	NA	NA	NA	NA	NA	NA	NA	NA	NA	NA	NA	NA	NA	NA	NA	NA	NA	NA	NA
Acinetobacter_baumannii_AA-014_GCF_000335595.1#name	1000001851#strain_1000001851	470#species	909768#speciesgroup	469#genus	468#family	2887326#order	1236#class	1224#phylum	2#superkingdom	131567#norank_131567	1#norank_1	NA	NA	NA	NA	NA	NA	NA	NA	NA	NA	NA	NA	NA	NA	NA	NA	NA	NA	NA	NA	NA	NA	NA	NA	NA	NA	NA	NA	NA
Acinetobacter_baumannii_Naval-57_GCF_000335535.1#name	1000001854#strain_1000001854	470#species	909768#speciesgroup	469#genus	468#family	2887326#order	1236#class	1224#phylum	2#superkingdom	131567#norank_131567	1#norank_1	NA	NA	NA	NA	NA	NA	NA	NA	NA	NA	NA	NA	NA	NA	NA	NA	NA	NA	NA	NA	NA	NA	NA	NA	NA	NA	NA	NA	NA
Acinetobacter_baumannii_ABIsac_ColiR_GCF_000333735.1#name	1000001855#strain_1000001855	470#species	909768#speciesgroup	469#genus	468#family	2887326#order	1236#class	1224#phylum	2#superkingdom	131567#norank_131567	1#norank_1	NA	NA	NA	NA	NA	NA	NA	NA	NA	NA	NA	NA	NA	NA	NA	NA	NA	NA	NA	NA	NA	NA	NA	NA	NA	NA	NA	NA	NA
Acinetobacter_baumannii_ABIsac_ColiS_GCF_000333715.1#name	1000001856#strain_1000001856	470#species	909768#speciesgroup	469#genus	468#family	2887326#order	1236#class	1224#phylum	2#superkingdom	131567#norank_131567	1#norank_1	NA	NA	NA	NA	NA	NA	NA	NA	NA	NA	NA	NA	NA	NA	NA	NA	NA	NA	NA	NA	NA	NA	NA	NA	NA	NA	NA	NA	NA
Acinetobacter_baumannii_53264_GCF_000332855.1#name	1000001857#strain_1000001857	470#species	909768#speciesgroup	469#genus	468#family	2887326#order	1236#class	1224#phylum	2#superkingdom	131567#norank_131567	1#norank_1	NA	NA	NA	NA	NA	NA	NA	NA	NA	NA	NA	NA	NA	NA	NA	NA	NA	NA	NA	NA	NA	NA	NA	NA	NA	NA	NA	NA	NA
Acinetobacter_pittii_GCF_000315155.1#name	1000001858#strain_1000001858	48296#species	909768#speciesgroup	469#genus	468#family	2887326#order	1236#class	1224#phylum	2#superkingdom	131567#norank_131567	1#norank_1	NA	NA	NA	NA	NA	NA	NA	NA	NA	NA	NA	NA	NA	NA	NA	NA	NA	NA	NA	NA	NA	NA	NA	NA	NA	NA	NA	NA	NA
Acinetobacter_baumannii_Naval-113_GCF_000314655.1#name	1000001859#strain_1000001859	470#species	909768#speciesgroup	469#genus	468#family	2887326#order	1236#class	1224#phylum	2#superkingdom	131567#norank_131567	1#norank_1	NA	NA	NA	NA	NA	NA	NA	NA	NA	NA	NA	NA	NA	NA	NA	NA	NA	NA	NA	NA	NA	NA	NA	NA	NA	NA	NA	NA	NA
Acinetobacter_baumannii_WC-348_GCF_000314635.1#name	1000001860#strain_1000001860	470#species	909768#speciesgroup	469#genus	468#family	2887326#order	1236#class	1224#phylum	2#superkingdom	131567#norank_131567	1#norank_1	NA	NA	NA	NA	NA	NA	NA	NA	NA	NA	NA	NA	NA	NA	NA	NA	NA	NA	NA	NA	NA	NA	NA	NA	NA	NA	NA	NA	NA
Acinetobacter_nosocomialis_GCF_000314595.1#name	1000001862#strain_1000001862	106654#species	909768#speciesgroup	469#genus	468#family	2887326#order	1236#class	1224#phylum	2#superkingdom	131567#norank_131567	1#norank_1	NA	NA	NA	NA	NA	NA	NA	NA	NA	NA	NA	NA	NA	NA	NA	NA	NA	NA	NA	NA	NA	NA	NA	NA	NA	NA	NA	NA	NA
Acinetobacter_baumannii_Canada_BC1_GCF_000309275.1#name	1000001864#strain_1000001864	470#species	909768#speciesgroup	469#genus	468#family	2887326#order	1236#class	1224#phylum	2#superkingdom	131567#norank_131567	1#norank_1	NA	NA	NA	NA	NA	NA	NA	NA	NA	NA	NA	NA	NA	NA	NA	NA	NA	NA	NA	NA	NA	NA	NA	NA	NA	NA	NA	NA	NA
Acinetobacter_baumannii_Naval-82_GCF_000309255.1#name	1000001865#strain_1000001865	470#species	909768#speciesgroup	469#genus	468#family	2887326#order	1236#class	1224#phylum	2#superkingdom	131567#norank_131567	1#norank_1	NA	NA	NA	NA	NA	NA	NA	NA	NA	NA	NA	NA	NA	NA	NA	NA	NA	NA	NA	NA	NA	NA	NA	NA	NA	NA	NA	NA	NA
Acinetobacter_baumannii_OIFC035_GCF_000309235.1#name	1000001866#strain_1000001866	470#species	909768#speciesgroup	469#genus	468#family	2887326#order	1236#class	1224#phylum	2#superkingdom	131567#norank_131567	1#norank_1	NA	NA	NA	NA	NA	NA	NA	NA	NA	NA	NA	NA	NA	NA	NA	NA	NA	NA	NA	NA	NA	NA	NA	NA	NA	NA	NA	NA	NA
Acinetobacter_baumannii_WC-A-694_GCF_000309215.1#name	1000001867#strain_1000001867	470#species	909768#speciesgroup	469#genus	468#family	2887326#order	1236#class	1224#phylum	2#superkingdom	131567#norank_131567	1#norank_1	NA	NA	NA	NA	NA	NA	NA	NA	NA	NA	NA	NA	NA	NA	NA	NA	NA	NA	NA	NA	NA	NA	NA	NA	NA	NA	NA	NA	NA
Acinetobacter_baumannii_Naval-21_GCF_000309195.1#name	1000001868#strain_1000001868	470#species	909768#speciesgroup	469#genus	468#family	2887326#order	1236#class	1224#phylum	2#superkingdom	131567#norank_131567	1#norank_1	NA	NA	NA	NA	NA	NA	NA	NA	NA	NA	NA	NA	NA	NA	NA	NA	NA	NA	NA	NA	NA	NA	NA	NA	NA	NA	NA	NA	NA
Acinetobacter_baumannii_Naval-2_GCF_000309175.1#name	1000001869#strain_1000001869	470#species	909768#speciesgroup	469#genus	468#family	2887326#order	1236#class	1224#phylum	2#superkingdom	131567#norank_131567	1#norank_1	NA	NA	NA	NA	NA	NA	NA	NA	NA	NA	NA	NA	NA	NA	NA	NA	NA	NA	NA	NA	NA	NA	NA	NA	NA	NA	NA	NA	NA
Acinetobacter_baumannii_OIFC111_GCF_000309155.1#name	1000001870#strain_1000001870	470#species	909768#speciesgroup	469#genus	468#family	2887326#order	1236#class	1224#phylum	2#superkingdom	131567#norank_131567	1#norank_1	NA	NA	NA	NA	NA	NA	NA	NA	NA	NA	NA	NA	NA	NA	NA	NA	NA	NA	NA	NA	NA	NA	NA	NA	NA	NA	NA	NA	NA
Acinetobacter_baumannii_OIFC099_GCF_000309135.1#name	1000001871#strain_1000001871	470#species	909768#speciesgroup	469#genus	468#family	2887326#order	1236#class	1224#phylum	2#superkingdom	131567#norank_131567	1#norank_1	NA	NA	NA	NA	NA	NA	NA	NA	NA	NA	NA	NA	NA	NA	NA	NA	NA	NA	NA	NA	NA	NA	NA	NA	NA	NA	NA	NA	NA
Acinetobacter_baumannii_OIFC065_GCF_000309115.1#name	1000001872#strain_1000001872	470#species	909768#speciesgroup	469#genus	468#family	2887326#order	1236#class	1224#phylum	2#superkingdom	131567#norank_131567	1#norank_1	NA	NA	NA	NA	NA	NA	NA	NA	NA	NA	NA	NA	NA	NA	NA	NA	NA	NA	NA	NA	NA	NA	NA	NA	NA	NA	NA	NA	NA
Acinetobacter_baumannii_OIFC087_GCF_000309095.1#name	1000001873#strain_1000001873	470#species	909768#speciesgroup	469#genus	468#family	2887326#order	1236#class	1224#phylum	2#superkingdom	131567#norank_131567	1#norank_1	NA	NA	NA	NA	NA	NA	NA	NA	NA	NA	NA	NA	NA	NA	NA	NA	NA	NA	NA	NA	NA	NA	NA	NA	NA	NA	NA	NA	NA
Acinetobacter_haemolyticus_TG19602_GCF_000309035.1#name	1000001874#strain_1000001874	29430#species	469#genus	468#family	2887326#order	1236#class	1224#phylum	2#superkingdom	131567#norank_131567	1#norank_1	NA	NA	NA	NA	NA	NA	NA	NA	NA	NA	NA	NA	NA	NA	NA	NA	NA	NA	NA	NA	NA	NA	NA	NA	NA	NA	NA	NA	NA	NA
Acinetobacter_calcoaceticus_TG19588_GCF_000309015.1#name	1000001875#strain_1000001875	471#species	909768#speciesgroup	469#genus	468#family	2887326#order	1236#class	1224#phylum	2#superkingdom	131567#norank_131567	1#norank_1	NA	NA	NA	NA	NA	NA	NA	NA	NA	NA	NA	NA	NA	NA	NA	NA	NA	NA	NA	NA	NA	NA	NA	NA	NA	NA	NA	NA	NA
Acinetobacter_baumannii_AB_2008-23-07-01-7_GCF_000308995.1#name	1000001876#strain_1000001876	470#species	909768#speciesgroup	469#genus	468#family	2887326#order	1236#class	1224#phylum	2#superkingdom	131567#norank_131567	1#norank_1	NA	NA	NA	NA	NA	NA	NA	NA	NA	NA	NA	NA	NA	NA	NA	NA	NA	NA	NA	NA	NA	NA	NA	NA	NA	NA	NA	NA	NA
Acinetobacter_venetianus_VE-C3_GCF_000308235.1#name	1000001877#strain_1000001877	52133#species	469#genus	468#family	2887326#order	1236#class	1224#phylum	2#superkingdom	131567#norank_131567	1#norank_1	NA	NA	NA	NA	NA	NA	NA	NA	NA	NA	NA	NA	NA	NA	NA	NA	NA	NA	NA	NA	NA	NA	NA	NA	NA	NA	NA	NA	NA	NA
Acinetobacter_baumannii_OIFC0162_GCF_000307895.1#name	1000001878#strain_1000001878	470#species	909768#speciesgroup	469#genus	468#family	2887326#order	1236#class	1224#phylum	2#superkingdom	131567#norank_131567	1#norank_1	NA	NA	NA	NA	NA	NA	NA	NA	NA	NA	NA	NA	NA	NA	NA	NA	NA	NA	NA	NA	NA	NA	NA	NA	NA	NA	NA	NA	NA
Acinetobacter_baumannii_Naval-83_GCF_000305315.1#name	1000001879#strain_1000001879	470#species	909768#speciesgroup	469#genus	468#family	2887326#order	1236#class	1224#phylum	2#superkingdom	131567#norank_131567	1#norank_1	NA	NA	NA	NA	NA	NA	NA	NA	NA	NA	NA	NA	NA	NA	NA	NA	NA	NA	NA	NA	NA	NA	NA	NA	NA	NA	NA	NA	NA
Acinetobacter_baumannii_Naval-13_GCF_000305295.1#name	1000001880#strain_1000001880	470#species	909768#speciesgroup	469#genus	468#family	2887326#order	1236#class	1224#phylum	2#superkingdom	131567#norank_131567	1#norank_1	NA	NA	NA	NA	NA	NA	NA	NA	NA	NA	NA	NA	NA	NA	NA	NA	NA	NA	NA	NA	NA	NA	NA	NA	NA	NA	NA	NA	NA
Acinetobacter_baumannii_OIFC110_GCF_000305275.1#name	1000001881#strain_1000001881	470#species	909768#speciesgroup	469#genus	468#family	2887326#order	1236#class	1224#phylum	2#superkingdom	131567#norank_131567	1#norank_1	NA	NA	NA	NA	NA	NA	NA	NA	NA	NA	NA	NA	NA	NA	NA	NA	NA	NA	NA	NA	NA	NA	NA	NA	NA	NA	NA	NA	NA
Acinetobacter_baumannii_OIFC180_GCF_000305255.1#name	1000001882#strain_1000001882	470#species	909768#speciesgroup	469#genus	468#family	2887326#order	1236#class	1224#phylum	2#superkingdom	131567#norank_131567	1#norank_1	NA	NA	NA	NA	NA	NA	NA	NA	NA	NA	NA	NA	NA	NA	NA	NA	NA	NA	NA	NA	NA	NA	NA	NA	NA	NA	NA	NA	NA
Acinetobacter_baumannii_OIFC098_GCF_000305235.1#name	1000001883#strain_1000001883	470#species	909768#speciesgroup	469#genus	468#family	2887326#order	1236#class	1224#phylum	2#superkingdom	131567#norank_131567	1#norank_1	NA	NA	NA	NA	NA	NA	NA	NA	NA	NA	NA	NA	NA	NA	NA	NA	NA	NA	NA	NA	NA	NA	NA	NA	NA	NA	NA	NA	NA
Acinetobacter_baumannii_OIFC074_GCF_000305215.1#name	1000001884#strain_1000001884	470#species	909768#speciesgroup	469#genus	468#family	2887326#order	1236#class	1224#phylum	2#superkingdom	131567#norank_131567	1#norank_1	NA	NA	NA	NA	NA	NA	NA	NA	NA	NA	NA	NA	NA	NA	NA	NA	NA	NA	NA	NA	NA	NA	NA	NA	NA	NA	NA	NA	NA
Acinetobacter_baumannii_IS-235_GCF_000304695.1#name	1000001885#strain_1000001885	470#species	909768#speciesgroup	469#genus	468#family	2887326#order	1236#class	1224#phylum	2#superkingdom	131567#norank_131567	1#norank_1	NA	NA	NA	NA	NA	NA	NA	NA	NA	NA	NA	NA	NA	NA	NA	NA	NA	NA	NA	NA	NA	NA	NA	NA	NA	NA	NA	NA	NA
Acinetobacter_baumannii_Naval-72_GCF_000304675.1#name	1000001886#strain_1000001886	470#species	909768#speciesgroup	469#genus	468#family	2887326#order	1236#class	1224#phylum	2#superkingdom	131567#norank_131567	1#norank_1	NA	NA	NA	NA	NA	NA	NA	NA	NA	NA	NA	NA	NA	NA	NA	NA	NA	NA	NA	NA	NA	NA	NA	NA	NA	NA	NA	NA	NA
Acinetobacter_baumannii_IS-251_GCF_000304655.1#name	1000001887#strain_1000001887	470#species	909768#speciesgroup	469#genus	468#family	2887326#order	1236#class	1224#phylum	2#superkingdom	131567#norank_131567	1#norank_1	NA	NA	NA	NA	NA	NA	NA	NA	NA	NA	NA	NA	NA	NA	NA	NA	NA	NA	NA	NA	NA	NA	NA	NA	NA	NA	NA	NA	NA
Acinetobacter_baumannii_TYTH-1_GCF_000302575.1#name	1000001888#strain_1000001888	470#species	909768#speciesgroup	469#genus	468#family	2887326#order	1236#class	1224#phylum	2#superkingdom	131567#norank_131567	1#norank_1	NA	NA	NA	NA	NA	NA	NA	NA	NA	NA	NA	NA	NA	NA	NA	NA	NA	NA	NA	NA	NA	NA	NA	NA	NA	NA	NA	NA	NA
Acinetobacter_pittii_TG6411_GCF_000302375.1#name	1000001892#strain_1000001892	48296#species	909768#speciesgroup	469#genus	468#family	2887326#order	1236#class	1224#phylum	2#superkingdom	131567#norank_131567	1#norank_1	NA	NA	NA	NA	NA	NA	NA	NA	NA	NA	NA	NA	NA	NA	NA	NA	NA	NA	NA	NA	NA	NA	NA	NA	NA	NA	NA	NA	NA
Acinetobacter_junii_TG19608_GCF_000302355.1#name	1000001893#strain_1000001893	40215#species	469#genus	468#family	2887326#order	1236#class	1224#phylum	2#superkingdom	131567#norank_131567	1#norank_1	NA	NA	NA	NA	NA	NA	NA	NA	NA	NA	NA	NA	NA	NA	NA	NA	NA	NA	NA	NA	NA	NA	NA	NA	NA	NA	NA	NA	NA	NA
Acinetobacter_johnsonii_TG19625_GCF_000302335.1#name	1000001894#strain_1000001894	40214#species	469#genus	468#family	2887326#order	1236#class	1224#phylum	2#superkingdom	131567#norank_131567	1#norank_1	NA	NA	NA	NA	NA	NA	NA	NA	NA	NA	NA	NA	NA	NA	NA	NA	NA	NA	NA	NA	NA	NA	NA	NA	NA	NA	NA	NA	NA	NA
Acinetobacter_haemolyticus_TG19599_GCF_000302315.1#name	1000001895#strain_1000001895	29430#species	469#genus	468#family	2887326#order	1236#class	1224#phylum	2#superkingdom	131567#norank_131567	1#norank_1	NA	NA	NA	NA	NA	NA	NA	NA	NA	NA	NA	NA	NA	NA	NA	NA	NA	NA	NA	NA	NA	NA	NA	NA	NA	NA	NA	NA	NA	NA
Acinetobacter_calcoaceticus_TG19585_GCF_000302295.1#name	1000001896#strain_1000001896	471#species	909768#speciesgroup	469#genus	468#family	2887326#order	1236#class	1224#phylum	2#superkingdom	131567#norank_131567	1#norank_1	NA	NA	NA	NA	NA	NA	NA	NA	NA	NA	NA	NA	NA	NA	NA	NA	NA	NA	NA	NA	NA	NA	NA	NA	NA	NA	NA	NA	NA
Acinetobacter_baumannii_TG19582_GCF_000302275.1#name	1000001897#strain_1000001897	470#species	909768#speciesgroup	469#genus	468#family	2887326#order	1236#class	1224#phylum	2#superkingdom	131567#norank_131567	1#norank_1	NA	NA	NA	NA	NA	NA	NA	NA	NA	NA	NA	NA	NA	NA	NA	NA	NA	NA	NA	NA	NA	NA	NA	NA	NA	NA	NA	NA	NA
Acinetobacter_baumannii_AB_TG27343_GCF_000302255.1#name	1000001898#strain_1000001898	470#species	909768#speciesgroup	469#genus	468#family	2887326#order	1236#class	1224#phylum	2#superkingdom	131567#norank_131567	1#norank_1	NA	NA	NA	NA	NA	NA	NA	NA	NA	NA	NA	NA	NA	NA	NA	NA	NA	NA	NA	NA	NA	NA	NA	NA	NA	NA	NA	NA	NA
Acinetobacter_baumannii_AB_TG27339_GCF_000302235.1#name	1000001899#strain_1000001899	470#species	909768#speciesgroup	469#genus	468#family	2887326#order	1236#class	1224#phylum	2#superkingdom	131567#norank_131567	1#norank_1	NA	NA	NA	NA	NA	NA	NA	NA	NA	NA	NA	NA	NA	NA	NA	NA	NA	NA	NA	NA	NA	NA	NA	NA	NA	NA	NA	NA	NA
Acinetobacter_baumannii_AB_TG27335_GCF_000302215.1#name	1000001900#strain_1000001900	470#species	909768#speciesgroup	469#genus	468#family	2887326#order	1236#class	1224#phylum	2#superkingdom	131567#norank_131567	1#norank_1	NA	NA	NA	NA	NA	NA	NA	NA	NA	NA	NA	NA	NA	NA	NA	NA	NA	NA	NA	NA	NA	NA	NA	NA	NA	NA	NA	NA	NA
Acinetobacter_baumannii_AB_TG27327_GCF_000302195.1#name	1000001901#strain_1000001901	470#species	909768#speciesgroup	469#genus	468#family	2887326#order	1236#class	1224#phylum	2#superkingdom	131567#norank_131567	1#norank_1	NA	NA	NA	NA	NA	NA	NA	NA	NA	NA	NA	NA	NA	NA	NA	NA	NA	NA	NA	NA	NA	NA	NA	NA	NA	NA	NA	NA	NA
Acinetobacter_baumannii_AB_TG2032_GCF_000302175.1#name	1000001902#strain_1000001902	470#species	909768#speciesgroup	469#genus	468#family	2887326#order	1236#class	1224#phylum	2#superkingdom	131567#norank_131567	1#norank_1	NA	NA	NA	NA	NA	NA	NA	NA	NA	NA	NA	NA	NA	NA	NA	NA	NA	NA	NA	NA	NA	NA	NA	NA	NA	NA	NA	NA	NA
Acinetobacter_baumannii_AB_TG2018_GCF_000302155.1#name	1000001903#strain_1000001903	470#species	909768#speciesgroup	469#genus	468#family	2887326#order	1236#class	1224#phylum	2#superkingdom	131567#norank_131567	1#norank_1	NA	NA	NA	NA	NA	NA	NA	NA	NA	NA	NA	NA	NA	NA	NA	NA	NA	NA	NA	NA	NA	NA	NA	NA	NA	NA	NA	NA	NA
Acinetobacter_baumannii_AB_TG19617_GCF_000302135.1#name	1000001904#strain_1000001904	470#species	909768#speciesgroup	469#genus	468#family	2887326#order	1236#class	1224#phylum	2#superkingdom	131567#norank_131567	1#norank_1	NA	NA	NA	NA	NA	NA	NA	NA	NA	NA	NA	NA	NA	NA	NA	NA	NA	NA	NA	NA	NA	NA	NA	NA	NA	NA	NA	NA	NA
Acinetobacter_baylyi_TG19579_GCF_000302115.1#name	1000001905#strain_1000001905	62977#strain	202950#species	469#genus	468#family	2887326#order	1236#class	1224#phylum	2#superkingdom	131567#norank_131567	1#norank_1	NA	NA	NA	NA	NA	NA	NA	NA	NA	NA	NA	NA	NA	NA	NA	NA	NA	NA	NA	NA	NA	NA	NA	NA	NA	NA	NA	NA	NA
Acinetobacter_baumannii_AB_909-14-7_GCF_000302095.1#name	1000001906#strain_1000001906	470#species	909768#speciesgroup	469#genus	468#family	2887326#order	1236#class	1224#phylum	2#superkingdom	131567#norank_131567	1#norank_1	NA	NA	NA	NA	NA	NA	NA	NA	NA	NA	NA	NA	NA	NA	NA	NA	NA	NA	NA	NA	NA	NA	NA	NA	NA	NA	NA	NA	NA
Acinetobacter_baumannii_AB_909-05_GCF_000302075.1#name	1000001907#strain_1000001907	470#species	909768#speciesgroup	469#genus	468#family	2887326#order	1236#class	1224#phylum	2#superkingdom	131567#norank_131567	1#norank_1	NA	NA	NA	NA	NA	NA	NA	NA	NA	NA	NA	NA	NA	NA	NA	NA	NA	NA	NA	NA	NA	NA	NA	NA	NA	NA	NA	NA	NA
Acinetobacter_baumannii_AB_908-14-7_GCF_000302055.1#name	1000001908#strain_1000001908	470#species	909768#speciesgroup	469#genus	468#family	2887326#order	1236#class	1224#phylum	2#superkingdom	131567#norank_131567	1#norank_1	NA	NA	NA	NA	NA	NA	NA	NA	NA	NA	NA	NA	NA	NA	NA	NA	NA	NA	NA	NA	NA	NA	NA	NA	NA	NA	NA	NA	NA
Acinetobacter_baumannii_AB_908-13_GCF_000302035.1#name	1000001909#strain_1000001909	470#species	909768#speciesgroup	469#genus	468#family	2887326#order	1236#class	1224#phylum	2#superkingdom	131567#norank_131567	1#norank_1	NA	NA	NA	NA	NA	NA	NA	NA	NA	NA	NA	NA	NA	NA	NA	NA	NA	NA	NA	NA	NA	NA	NA	NA	NA	NA	NA	NA	NA
Acinetobacter_baumannii_AB_2009-04-02-7_GCF_000302015.1#name	1000001910#strain_1000001910	470#species	909768#speciesgroup	469#genus	468#family	2887326#order	1236#class	1224#phylum	2#superkingdom	131567#norank_131567	1#norank_1	NA	NA	NA	NA	NA	NA	NA	NA	NA	NA	NA	NA	NA	NA	NA	NA	NA	NA	NA	NA	NA	NA	NA	NA	NA	NA	NA	NA	NA
Acinetobacter_baumannii_AB_2009-04-01-7_GCF_000301995.1#name	1000001911#strain_1000001911	470#species	909768#speciesgroup	469#genus	468#family	2887326#order	1236#class	1224#phylum	2#superkingdom	131567#norank_131567	1#norank_1	NA	NA	NA	NA	NA	NA	NA	NA	NA	NA	NA	NA	NA	NA	NA	NA	NA	NA	NA	NA	NA	NA	NA	NA	NA	NA	NA	NA	NA
Acinetobacter_baumannii_AB_2008-23-01-01-7_GCF_000301975.1#name	1000001912#strain_1000001912	470#species	909768#speciesgroup	469#genus	468#family	2887326#order	1236#class	1224#phylum	2#superkingdom	131567#norank_131567	1#norank_1	NA	NA	NA	NA	NA	NA	NA	NA	NA	NA	NA	NA	NA	NA	NA	NA	NA	NA	NA	NA	NA	NA	NA	NA	NA	NA	NA	NA	NA
Acinetobacter_baumannii_AB_2008-15-70_GCF_000301955.1#name	1000001913#strain_1000001913	470#species	909768#speciesgroup	469#genus	468#family	2887326#order	1236#class	1224#phylum	2#superkingdom	131567#norank_131567	1#norank_1	NA	NA	NA	NA	NA	NA	NA	NA	NA	NA	NA	NA	NA	NA	NA	NA	NA	NA	NA	NA	NA	NA	NA	NA	NA	NA	NA	NA	NA
Acinetobacter_baumannii_AB_2008-15-52_GCF_000301935.1#name	1000001914#strain_1000001914	470#species	909768#speciesgroup	469#genus	468#family	2887326#order	1236#class	1224#phylum	2#superkingdom	131567#norank_131567	1#norank_1	NA	NA	NA	NA	NA	NA	NA	NA	NA	NA	NA	NA	NA	NA	NA	NA	NA	NA	NA	NA	NA	NA	NA	NA	NA	NA	NA	NA	NA
Acinetobacter_baumannii_AB_2008-15-34-7_GCF_000301915.1#name	1000001915#strain_1000001915	470#species	909768#speciesgroup	469#genus	468#family	2887326#order	1236#class	1224#phylum	2#superkingdom	131567#norank_131567	1#norank_1	NA	NA	NA	NA	NA	NA	NA	NA	NA	NA	NA	NA	NA	NA	NA	NA	NA	NA	NA	NA	NA	NA	NA	NA	NA	NA	NA	NA	NA
Acinetobacter_baumannii_AB_2007-16-27-01_GCF_000301895.1#name	1000001916#strain_1000001916	470#species	909768#speciesgroup	469#genus	468#family	2887326#order	1236#class	1224#phylum	2#superkingdom	131567#norank_131567	1#norank_1	NA	NA	NA	NA	NA	NA	NA	NA	NA	NA	NA	NA	NA	NA	NA	NA	NA	NA	NA	NA	NA	NA	NA	NA	NA	NA	NA	NA	NA
Acinetobacter_baumannii_AB_2007-09-110-01-7_GCF_000301875.1#name	1000001917#strain_1000001917	470#species	909768#speciesgroup	469#genus	468#family	2887326#order	1236#class	1224#phylum	2#superkingdom	131567#norank_131567	1#norank_1	NA	NA	NA	NA	NA	NA	NA	NA	NA	NA	NA	NA	NA	NA	NA	NA	NA	NA	NA	NA	NA	NA	NA	NA	NA	NA	NA	NA	NA
Acinetobacter_baumannii_AB_1583-8_GCF_000301855.1#name	1000001918#strain_1000001918	470#species	909768#speciesgroup	469#genus	468#family	2887326#order	1236#class	1224#phylum	2#superkingdom	131567#norank_131567	1#norank_1	NA	NA	NA	NA	NA	NA	NA	NA	NA	NA	NA	NA	NA	NA	NA	NA	NA	NA	NA	NA	NA	NA	NA	NA	NA	NA	NA	NA	NA
Acinetobacter_baumannii_AB_1536-8_GCF_000301835.1#name	1000001919#strain_1000001919	470#species	909768#speciesgroup	469#genus	468#family	2887326#order	1236#class	1224#phylum	2#superkingdom	131567#norank_131567	1#norank_1	NA	NA	NA	NA	NA	NA	NA	NA	NA	NA	NA	NA	NA	NA	NA	NA	NA	NA	NA	NA	NA	NA	NA	NA	NA	NA	NA	NA	NA
Acinetobacter_schindleri_TG19614_GCF_000301815.1#name	1000001920#strain_1000001920	108981#species	469#genus	468#family	2887326#order	1236#class	1224#phylum	2#superkingdom	131567#norank_131567	1#norank_1	NA	NA	NA	NA	NA	NA	NA	NA	NA	NA	NA	NA	NA	NA	NA	NA	NA	NA	NA	NA	NA	NA	NA	NA	NA	NA	NA	NA	NA	NA
Acinetobacter_radioresistens_TG02010_GCF_000301795.1#name	1000001921#strain_1000001921	40216#species	469#genus	468#family	2887326#order	1236#class	1224#phylum	2#superkingdom	131567#norank_131567	1#norank_1	NA	NA	NA	NA	NA	NA	NA	NA	NA	NA	NA	NA	NA	NA	NA	NA	NA	NA	NA	NA	NA	NA	NA	NA	NA	NA	NA	NA	NA	NA
Acinetobacter_nosocomialis_TG21145_GCF_000301775.1#name	1000001922#strain_1000001922	106654#species	909768#speciesgroup	469#genus	468#family	2887326#order	1236#class	1224#phylum	2#superkingdom	131567#norank_131567	1#norank_1	NA	NA	NA	NA	NA	NA	NA	NA	NA	NA	NA	NA	NA	NA	NA	NA	NA	NA	NA	NA	NA	NA	NA	NA	NA	NA	NA	NA	NA
Acinetobacter_lwoffii_TG19636_GCF_000301755.1#name	1000001923#strain_1000001923	28090#species	469#genus	468#family	2887326#order	1236#class	1224#phylum	2#superkingdom	131567#norank_131567	1#norank_1	NA	NA	NA	NA	NA	NA	NA	NA	NA	NA	NA	NA	NA	NA	NA	NA	NA	NA	NA	NA	NA	NA	NA	NA	NA	NA	NA	NA	NA	NA
Acinetobacter_johnsonii_TG19605_GCF_000301735.1#name	1000001924#strain_1000001924	40214#species	469#genus	468#family	2887326#order	1236#class	1224#phylum	2#superkingdom	131567#norank_131567	1#norank_1	NA	NA	NA	NA	NA	NA	NA	NA	NA	NA	NA	NA	NA	NA	NA	NA	NA	NA	NA	NA	NA	NA	NA	NA	NA	NA	NA	NA	NA	NA
Acinetobacter_haemolyticus_TG21157_GCF_000301715.1#name	1000001925#strain_1000001925	29430#species	469#genus	468#family	2887326#order	1236#class	1224#phylum	2#superkingdom	131567#norank_131567	1#norank_1	NA	NA	NA	NA	NA	NA	NA	NA	NA	NA	NA	NA	NA	NA	NA	NA	NA	NA	NA	NA	NA	NA	NA	NA	NA	NA	NA	NA	NA	NA
Acinetobacter_nosocomialis_TG19596_GCF_000301695.1#name	1000001926#strain_1000001926	106654#species	909768#speciesgroup	469#genus	468#family	2887326#order	1236#class	1224#phylum	2#superkingdom	131567#norank_131567	1#norank_1	NA	NA	NA	NA	NA	NA	NA	NA	NA	NA	NA	NA	NA	NA	NA	NA	NA	NA	NA	NA	NA	NA	NA	NA	NA	NA	NA	NA	NA
Acinetobacter_calcoaceticus_TG19593_GCF_000301675.1#name	1000001927#strain_1000001927	471#species	909768#speciesgroup	469#genus	468#family	2887326#order	1236#class	1224#phylum	2#superkingdom	131567#norank_131567	1#norank_1	NA	NA	NA	NA	NA	NA	NA	NA	NA	NA	NA	NA	NA	NA	NA	NA	NA	NA	NA	NA	NA	NA	NA	NA	NA	NA	NA	NA	NA
Acinetobacter_baumannii_AB_TG5064_GCF_000301655.1#name	1000001928#strain_1000001928	470#species	909768#speciesgroup	469#genus	468#family	2887326#order	1236#class	1224#phylum	2#superkingdom	131567#norank_131567	1#norank_1	NA	NA	NA	NA	NA	NA	NA	NA	NA	NA	NA	NA	NA	NA	NA	NA	NA	NA	NA	NA	NA	NA	NA	NA	NA	NA	NA	NA	NA
Acinetobacter_baumannii_AB_TG27331_GCF_000301615.1#name	1000001930#strain_1000001930	470#species	909768#speciesgroup	469#genus	468#family	2887326#order	1236#class	1224#phylum	2#superkingdom	131567#norank_131567	1#norank_1	NA	NA	NA	NA	NA	NA	NA	NA	NA	NA	NA	NA	NA	NA	NA	NA	NA	NA	NA	NA	NA	NA	NA	NA	NA	NA	NA	NA	NA
Acinetobacter_baumannii_AB_TG27323_GCF_000301595.1#name	1000001931#strain_1000001931	470#species	909768#speciesgroup	469#genus	468#family	2887326#order	1236#class	1224#phylum	2#superkingdom	131567#norank_131567	1#norank_1	NA	NA	NA	NA	NA	NA	NA	NA	NA	NA	NA	NA	NA	NA	NA	NA	NA	NA	NA	NA	NA	NA	NA	NA	NA	NA	NA	NA	NA
Acinetobacter_baumannii_AB_TG2631_GCF_000301575.1#name	1000001932#strain_1000001932	470#species	909768#speciesgroup	469#genus	468#family	2887326#order	1236#class	1224#phylum	2#superkingdom	131567#norank_131567	1#norank_1	NA	NA	NA	NA	NA	NA	NA	NA	NA	NA	NA	NA	NA	NA	NA	NA	NA	NA	NA	NA	NA	NA	NA	NA	NA	NA	NA	NA	NA
Acinetobacter_baumannii_AB_TG2031_GCF_000301555.1#name	1000001933#strain_1000001933	470#species	909768#speciesgroup	469#genus	468#family	2887326#order	1236#class	1224#phylum	2#superkingdom	131567#norank_131567	1#norank_1	NA	NA	NA	NA	NA	NA	NA	NA	NA	NA	NA	NA	NA	NA	NA	NA	NA	NA	NA	NA	NA	NA	NA	NA	NA	NA	NA	NA	NA
Acinetobacter_baumannii_AB_TG2030_GCF_000301535.1#name	1000001934#strain_1000001934	470#species	909768#speciesgroup	469#genus	468#family	2887326#order	1236#class	1224#phylum	2#superkingdom	131567#norank_131567	1#norank_1	NA	NA	NA	NA	NA	NA	NA	NA	NA	NA	NA	NA	NA	NA	NA	NA	NA	NA	NA	NA	NA	NA	NA	NA	NA	NA	NA	NA	NA
Acinetobacter_baumannii_AB_TG2028_GCF_000301515.1#name	1000001935#strain_1000001935	470#species	909768#speciesgroup	469#genus	468#family	2887326#order	1236#class	1224#phylum	2#superkingdom	131567#norank_131567	1#norank_1	NA	NA	NA	NA	NA	NA	NA	NA	NA	NA	NA	NA	NA	NA	NA	NA	NA	NA	NA	NA	NA	NA	NA	NA	NA	NA	NA	NA	NA
Acinetobacter_baumannii_AB_TG2026_GCF_000301495.1#name	1000001936#strain_1000001936	470#species	909768#speciesgroup	469#genus	468#family	2887326#order	1236#class	1224#phylum	2#superkingdom	131567#norank_131567	1#norank_1	NA	NA	NA	NA	NA	NA	NA	NA	NA	NA	NA	NA	NA	NA	NA	NA	NA	NA	NA	NA	NA	NA	NA	NA	NA	NA	NA	NA	NA
Acinetobacter_baumannii_AB_TG2023_GCF_000301475.1#name	1000001937#strain_1000001937	470#species	909768#speciesgroup	469#genus	468#family	2887326#order	1236#class	1224#phylum	2#superkingdom	131567#norank_131567	1#norank_1	NA	NA	NA	NA	NA	NA	NA	NA	NA	NA	NA	NA	NA	NA	NA	NA	NA	NA	NA	NA	NA	NA	NA	NA	NA	NA	NA	NA	NA
Acinetobacter_baumannii_AB_TG2022_GCF_000301455.1#name	1000001938#strain_1000001938	470#species	909768#speciesgroup	469#genus	468#family	2887326#order	1236#class	1224#phylum	2#superkingdom	131567#norank_131567	1#norank_1	NA	NA	NA	NA	NA	NA	NA	NA	NA	NA	NA	NA	NA	NA	NA	NA	NA	NA	NA	NA	NA	NA	NA	NA	NA	NA	NA	NA	NA
Acinetobacter_baumannii_AB_909-02-7_GCF_000301435.1#name	1000001939#strain_1000001939	470#species	909768#speciesgroup	469#genus	468#family	2887326#order	1236#class	1224#phylum	2#superkingdom	131567#norank_131567	1#norank_1	NA	NA	NA	NA	NA	NA	NA	NA	NA	NA	NA	NA	NA	NA	NA	NA	NA	NA	NA	NA	NA	NA	NA	NA	NA	NA	NA	NA	NA
Acinetobacter_baumannii_AB_909-01-7_GCF_000301415.1#name	1000001940#strain_1000001940	470#species	909768#speciesgroup	469#genus	468#family	2887326#order	1236#class	1224#phylum	2#superkingdom	131567#norank_131567	1#norank_1	NA	NA	NA	NA	NA	NA	NA	NA	NA	NA	NA	NA	NA	NA	NA	NA	NA	NA	NA	NA	NA	NA	NA	NA	NA	NA	NA	NA	NA
Acinetobacter_baumannii_AB_908-12_GCF_000301395.1#name	1000001941#strain_1000001941	470#species	909768#speciesgroup	469#genus	468#family	2887326#order	1236#class	1224#phylum	2#superkingdom	131567#norank_131567	1#norank_1	NA	NA	NA	NA	NA	NA	NA	NA	NA	NA	NA	NA	NA	NA	NA	NA	NA	NA	NA	NA	NA	NA	NA	NA	NA	NA	NA	NA	NA
Acinetobacter_baumannii_AB_515-8_GCF_000301375.1#name	1000001942#strain_1000001942	470#species	909768#speciesgroup	469#genus	468#family	2887326#order	1236#class	1224#phylum	2#superkingdom	131567#norank_131567	1#norank_1	NA	NA	NA	NA	NA	NA	NA	NA	NA	NA	NA	NA	NA	NA	NA	NA	NA	NA	NA	NA	NA	NA	NA	NA	NA	NA	NA	NA	NA
Acinetobacter_baumannii_AB_2008-15-71_GCF_000301355.1#name	1000001943#strain_1000001943	470#species	909768#speciesgroup	469#genus	468#family	2887326#order	1236#class	1224#phylum	2#superkingdom	131567#norank_131567	1#norank_1	NA	NA	NA	NA	NA	NA	NA	NA	NA	NA	NA	NA	NA	NA	NA	NA	NA	NA	NA	NA	NA	NA	NA	NA	NA	NA	NA	NA	NA
Acinetobacter_baumannii_AB_2008-15-69_GCF_000301335.1#name	1000001944#strain_1000001944	470#species	909768#speciesgroup	469#genus	468#family	2887326#order	1236#class	1224#phylum	2#superkingdom	131567#norank_131567	1#norank_1	NA	NA	NA	NA	NA	NA	NA	NA	NA	NA	NA	NA	NA	NA	NA	NA	NA	NA	NA	NA	NA	NA	NA	NA	NA	NA	NA	NA	NA
Acinetobacter_baumannii_AB_2008-15-45_GCF_000301315.1#name	1000001945#strain_1000001945	470#species	909768#speciesgroup	469#genus	468#family	2887326#order	1236#class	1224#phylum	2#superkingdom	131567#norank_131567	1#norank_1	NA	NA	NA	NA	NA	NA	NA	NA	NA	NA	NA	NA	NA	NA	NA	NA	NA	NA	NA	NA	NA	NA	NA	NA	NA	NA	NA	NA	NA
Acinetobacter_baumannii_AB_2007-16-25-01-7_GCF_000301295.1#name	1000001946#strain_1000001946	470#species	909768#speciesgroup	469#genus	468#family	2887326#order	1236#class	1224#phylum	2#superkingdom	131567#norank_131567	1#norank_1	NA	NA	NA	NA	NA	NA	NA	NA	NA	NA	NA	NA	NA	NA	NA	NA	NA	NA	NA	NA	NA	NA	NA	NA	NA	NA	NA	NA	NA
Acinetobacter_baumannii_AB_1766_8_GCF_000301275.1#name	1000001947#strain_1000001947	470#species	909768#speciesgroup	469#genus	468#family	2887326#order	1236#class	1224#phylum	2#superkingdom	131567#norank_131567	1#norank_1	NA	NA	NA	NA	NA	NA	NA	NA	NA	NA	NA	NA	NA	NA	NA	NA	NA	NA	NA	NA	NA	NA	NA	NA	NA	NA	NA	NA	NA
Acinetobacter_baumannii_AB_1650-8_GCF_000301255.1#name	1000001948#strain_1000001948	470#species	909768#speciesgroup	469#genus	468#family	2887326#order	1236#class	1224#phylum	2#superkingdom	131567#norank_131567	1#norank_1	NA	NA	NA	NA	NA	NA	NA	NA	NA	NA	NA	NA	NA	NA	NA	NA	NA	NA	NA	NA	NA	NA	NA	NA	NA	NA	NA	NA	NA
Acinetobacter_baumannii_AB_1649-8_GCF_000301235.1#name	1000001949#strain_1000001949	470#species	909768#speciesgroup	469#genus	468#family	2887326#order	1236#class	1224#phylum	2#superkingdom	131567#norank_131567	1#norank_1	NA	NA	NA	NA	NA	NA	NA	NA	NA	NA	NA	NA	NA	NA	NA	NA	NA	NA	NA	NA	NA	NA	NA	NA	NA	NA	NA	NA	NA
Acinetobacter_baumannii_AB_1595-8_GCF_000301215.1#name	1000001950#strain_1000001950	470#species	909768#speciesgroup	469#genus	468#family	2887326#order	1236#class	1224#phylum	2#superkingdom	131567#norank_131567	1#norank_1	NA	NA	NA	NA	NA	NA	NA	NA	NA	NA	NA	NA	NA	NA	NA	NA	NA	NA	NA	NA	NA	NA	NA	NA	NA	NA	NA	NA	NA
Acinetobacter_baumannii_AB_1594-8_GCF_000301195.1#name	1000001951#strain_1000001951	470#species	909768#speciesgroup	469#genus	468#family	2887326#order	1236#class	1224#phylum	2#superkingdom	131567#norank_131567	1#norank_1	NA	NA	NA	NA	NA	NA	NA	NA	NA	NA	NA	NA	NA	NA	NA	NA	NA	NA	NA	NA	NA	NA	NA	NA	NA	NA	NA	NA	NA
Acinetobacter_baumannii_AB_1582-8_GCF_000301175.1#name	1000001952#strain_1000001952	470#species	909768#speciesgroup	469#genus	468#family	2887326#order	1236#class	1224#phylum	2#superkingdom	131567#norank_131567	1#norank_1	NA	NA	NA	NA	NA	NA	NA	NA	NA	NA	NA	NA	NA	NA	NA	NA	NA	NA	NA	NA	NA	NA	NA	NA	NA	NA	NA	NA	NA
Acinetobacter_nosocomialis_Ab22222_GCF_000300635.1#name	1000001953#strain_1000001953	106654#species	909768#speciesgroup	469#genus	468#family	2887326#order	1236#class	1224#phylum	2#superkingdom	131567#norank_131567	1#norank_1	NA	NA	NA	NA	NA	NA	NA	NA	NA	NA	NA	NA	NA	NA	NA	NA	NA	NA	NA	NA	NA	NA	NA	NA	NA	NA	NA	NA	NA
Acinetobacter_baumannii_ZWS1219_GCF_000299675.1#name	1000001954#strain_1000001954	470#species	909768#speciesgroup	469#genus	468#family	2887326#order	1236#class	1224#phylum	2#superkingdom	131567#norank_131567	1#norank_1	NA	NA	NA	NA	NA	NA	NA	NA	NA	NA	NA	NA	NA	NA	NA	NA	NA	NA	NA	NA	NA	NA	NA	NA	NA	NA	NA	NA	NA
Acinetobacter_baumannii_ZWS1122_GCF_000299655.1#name	1000001955#strain_1000001955	470#species	909768#speciesgroup	469#genus	468#family	2887326#order	1236#class	1224#phylum	2#superkingdom	131567#norank_131567	1#norank_1	NA	NA	NA	NA	NA	NA	NA	NA	NA	NA	NA	NA	NA	NA	NA	NA	NA	NA	NA	NA	NA	NA	NA	NA	NA	NA	NA	NA	NA
Acinetobacter_baumannii_Ab44444_GCF_000297955.1#name	1000001956#strain_1000001956	470#species	909768#speciesgroup	469#genus	468#family	2887326#order	1236#class	1224#phylum	2#superkingdom	131567#norank_131567	1#norank_1	NA	NA	NA	NA	NA	NA	NA	NA	NA	NA	NA	NA	NA	NA	NA	NA	NA	NA	NA	NA	NA	NA	NA	NA	NA	NA	NA	NA	NA
Acinetobacter_baumannii_Ab33333_GCF_000297935.1#name	1000001957#strain_1000001957	470#species	909768#speciesgroup	469#genus	468#family	2887326#order	1236#class	1224#phylum	2#superkingdom	131567#norank_131567	1#norank_1	NA	NA	NA	NA	NA	NA	NA	NA	NA	NA	NA	NA	NA	NA	NA	NA	NA	NA	NA	NA	NA	NA	NA	NA	NA	NA	NA	NA	NA
Acinetobacter_baumannii_Ab11111_GCF_000297915.1#name	1000001958#strain_1000001958	470#species	909768#speciesgroup	469#genus	468#family	2887326#order	1236#class	1224#phylum	2#superkingdom	131567#norank_131567	1#norank_1	NA	NA	NA	NA	NA	NA	NA	NA	NA	NA	NA	NA	NA	NA	NA	NA	NA	NA	NA	NA	NA	NA	NA	NA	NA	NA	NA	NA	NA
Acinetobacter_baumannii_IS-58_GCF_000297595.1#name	1000001959#strain_1000001959	470#species	909768#speciesgroup	469#genus	468#family	2887326#order	1236#class	1224#phylum	2#superkingdom	131567#norank_131567	1#norank_1	NA	NA	NA	NA	NA	NA	NA	NA	NA	NA	NA	NA	NA	NA	NA	NA	NA	NA	NA	NA	NA	NA	NA	NA	NA	NA	NA	NA	NA
Acinetobacter_baumannii_WC-692_GCF_000297575.1#name	1000001960#strain_1000001960	470#species	909768#speciesgroup	469#genus	468#family	2887326#order	1236#class	1224#phylum	2#superkingdom	131567#norank_131567	1#norank_1	NA	NA	NA	NA	NA	NA	NA	NA	NA	NA	NA	NA	NA	NA	NA	NA	NA	NA	NA	NA	NA	NA	NA	NA	NA	NA	NA	NA	NA
Acinetobacter_baumannii_IS-116_GCF_000297535.1#name	1000001961#strain_1000001961	470#species	909768#speciesgroup	469#genus	468#family	2887326#order	1236#class	1224#phylum	2#superkingdom	131567#norank_131567	1#norank_1	NA	NA	NA	NA	NA	NA	NA	NA	NA	NA	NA	NA	NA	NA	NA	NA	NA	NA	NA	NA	NA	NA	NA	NA	NA	NA	NA	NA	NA
Acinetobacter_baumannii_IS-143_GCF_000297515.1#name	1000001962#strain_1000001962	470#species	909768#speciesgroup	469#genus	468#family	2887326#order	1236#class	1224#phylum	2#superkingdom	131567#norank_131567	1#norank_1	NA	NA	NA	NA	NA	NA	NA	NA	NA	NA	NA	NA	NA	NA	NA	NA	NA	NA	NA	NA	NA	NA	NA	NA	NA	NA	NA	NA	NA
Acinetobacter_baumannii_BZICU-2_GCF_000292545.1#name	1000001963#strain_1000001963	470#species	909768#speciesgroup	469#genus	468#family	2887326#order	1236#class	1224#phylum	2#superkingdom	131567#norank_131567	1#norank_1	NA	NA	NA	NA	NA	NA	NA	NA	NA	NA	NA	NA	NA	NA	NA	NA	NA	NA	NA	NA	NA	NA	NA	NA	NA	NA	NA	NA	NA
Acinetobacter_baumannii_Canada_BC-5_GCF_000286615.1#name	1000001965#strain_1000001965	470#species	909768#speciesgroup	469#genus	468#family	2887326#order	1236#class	1224#phylum	2#superkingdom	131567#norank_131567	1#norank_1	NA	NA	NA	NA	NA	NA	NA	NA	NA	NA	NA	NA	NA	NA	NA	NA	NA	NA	NA	NA	NA	NA	NA	NA	NA	NA	NA	NA	NA
Acinetobacter_radioresistens_WC-A-157_GCF_000286595.1#name	1000001966#strain_1000001966	40216#species	469#genus	468#family	2887326#order	1236#class	1224#phylum	2#superkingdom	131567#norank_131567	1#norank_1	NA	NA	NA	NA	NA	NA	NA	NA	NA	NA	NA	NA	NA	NA	NA	NA	NA	NA	NA	NA	NA	NA	NA	NA	NA	NA	NA	NA	NA	NA
Acinetobacter_baumannii_IS-123_GCF_000286535.1#name	1000001967#strain_1000001967	470#species	909768#speciesgroup	469#genus	468#family	2887326#order	1236#class	1224#phylum	2#superkingdom	131567#norank_131567	1#norank_1	NA	NA	NA	NA	NA	NA	NA	NA	NA	NA	NA	NA	NA	NA	NA	NA	NA	NA	NA	NA	NA	NA	NA	NA	NA	NA	NA	NA	NA
Acinetobacter_baumannii_OIFC189_GCF_000278685.1#name	1000001968#strain_1000001968	470#species	909768#speciesgroup	469#genus	468#family	2887326#order	1236#class	1224#phylum	2#superkingdom	131567#norank_131567	1#norank_1	NA	NA	NA	NA	NA	NA	NA	NA	NA	NA	NA	NA	NA	NA	NA	NA	NA	NA	NA	NA	NA	NA	NA	NA	NA	NA	NA	NA	NA
Acinetobacter_baumannii_OIFC143_GCF_000278665.1#name	1000001969#strain_1000001969	470#species	909768#speciesgroup	469#genus	468#family	2887326#order	1236#class	1224#phylum	2#superkingdom	131567#norank_131567	1#norank_1	NA	NA	NA	NA	NA	NA	NA	NA	NA	NA	NA	NA	NA	NA	NA	NA	NA	NA	NA	NA	NA	NA	NA	NA	NA	NA	NA	NA	NA
Acinetobacter_baumannii_OIFC109_GCF_000278645.1#name	1000001970#strain_1000001970	470#species	909768#speciesgroup	469#genus	468#family	2887326#order	1236#class	1224#phylum	2#superkingdom	131567#norank_131567	1#norank_1	NA	NA	NA	NA	NA	NA	NA	NA	NA	NA	NA	NA	NA	NA	NA	NA	NA	NA	NA	NA	NA	NA	NA	NA	NA	NA	NA	NA	NA
Acinetobacter_baumannii_OIFC137_GCF_000278625.1#name	1000001971#strain_1000001971	470#species	909768#speciesgroup	469#genus	468#family	2887326#order	1236#class	1224#phylum	2#superkingdom	131567#norank_131567	1#norank_1	NA	NA	NA	NA	NA	NA	NA	NA	NA	NA	NA	NA	NA	NA	NA	NA	NA	NA	NA	NA	NA	NA	NA	NA	NA	NA	NA	NA	NA
Acinetobacter_baumannii_Naval-17_GCF_000278605.1#name	1000001972#strain_1000001972	470#species	909768#speciesgroup	469#genus	468#family	2887326#order	1236#class	1224#phylum	2#superkingdom	131567#norank_131567	1#norank_1	NA	NA	NA	NA	NA	NA	NA	NA	NA	NA	NA	NA	NA	NA	NA	NA	NA	NA	NA	NA	NA	NA	NA	NA	NA	NA	NA	NA	NA
Acinetobacter_bereziniae_LMG_1003__GCF_000248295.1#name	1000001974#strain_1000001974	106648#species	469#genus	468#family	2887326#order	1236#class	1224#phylum	2#superkingdom	131567#norank_131567	1#norank_1	NA	NA	NA	NA	NA	NA	NA	NA	NA	NA	NA	NA	NA	NA	NA	NA	NA	NA	NA	NA	NA	NA	NA	NA	NA	NA	NA	NA	NA	NA
Acinetobacter_baumannii_W7282_GCF_000248275.1#name	1000001975#strain_1000001975	470#species	909768#speciesgroup	469#genus	468#family	2887326#order	1236#class	1224#phylum	2#superkingdom	131567#norank_131567	1#norank_1	NA	NA	NA	NA	NA	NA	NA	NA	NA	NA	NA	NA	NA	NA	NA	NA	NA	NA	NA	NA	NA	NA	NA	NA	NA	NA	NA	NA	NA
Acinetobacter_baumannii_AB5711_GCF_000241725.1#name	1000001976#strain_1000001976	470#species	909768#speciesgroup	469#genus	468#family	2887326#order	1236#class	1224#phylum	2#superkingdom	131567#norank_131567	1#norank_1	NA	NA	NA	NA	NA	NA	NA	NA	NA	NA	NA	NA	NA	NA	NA	NA	NA	NA	NA	NA	NA	NA	NA	NA	NA	NA	NA	NA	NA
Acinetobacter_baumannii_AB5256_GCF_000241705.1#name	1000001977#strain_1000001977	470#species	909768#speciesgroup	469#genus	468#family	2887326#order	1236#class	1224#phylum	2#superkingdom	131567#norank_131567	1#norank_1	NA	NA	NA	NA	NA	NA	NA	NA	NA	NA	NA	NA	NA	NA	NA	NA	NA	NA	NA	NA	NA	NA	NA	NA	NA	NA	NA	NA	NA
Acinetobacter_pittii_D499_GCF_000230465.1#name	1000001979#strain_1000001979	48296#species	909768#speciesgroup	469#genus	468#family	2887326#order	1236#class	1224#phylum	2#superkingdom	131567#norank_131567	1#norank_1	NA	NA	NA	NA	NA	NA	NA	NA	NA	NA	NA	NA	NA	NA	NA	NA	NA	NA	NA	NA	NA	NA	NA	NA	NA	NA	NA	NA	NA
Acinetobacter_baumannii_MDR-ZJ06_GCF_000226275.2#name	1000001980#strain_1000001980	470#species	909768#speciesgroup	469#genus	468#family	2887326#order	1236#class	1224#phylum	2#superkingdom	131567#norank_131567	1#norank_1	NA	NA	NA	NA	NA	NA	NA	NA	NA	NA	NA	NA	NA	NA	NA	NA	NA	NA	NA	NA	NA	NA	NA	NA	NA	NA	NA	NA	NA
Acinetobacter_baumannii_ABNIH4_GCF_000222285.1#name	1000001981#strain_1000001981	470#species	909768#speciesgroup	469#genus	468#family	2887326#order	1236#class	1224#phylum	2#superkingdom	131567#norank_131567	1#norank_1	NA	NA	NA	NA	NA	NA	NA	NA	NA	NA	NA	NA	NA	NA	NA	NA	NA	NA	NA	NA	NA	NA	NA	NA	NA	NA	NA	NA	NA
Acinetobacter_baumannii_ABNIH3_GCF_000222265.1#name	1000001982#strain_1000001982	470#species	909768#speciesgroup	469#genus	468#family	2887326#order	1236#class	1224#phylum	2#superkingdom	131567#norank_131567	1#norank_1	NA	NA	NA	NA	NA	NA	NA	NA	NA	NA	NA	NA	NA	NA	NA	NA	NA	NA	NA	NA	NA	NA	NA	NA	NA	NA	NA	NA	NA
Acinetobacter_baumannii_ABNIH2_GCF_000222245.1#name	1000001983#strain_1000001983	470#species	909768#speciesgroup	469#genus	468#family	2887326#order	1236#class	1224#phylum	2#superkingdom	131567#norank_131567	1#norank_1	NA	NA	NA	NA	NA	NA	NA	NA	NA	NA	NA	NA	NA	NA	NA	NA	NA	NA	NA	NA	NA	NA	NA	NA	NA	NA	NA	NA	NA
Acinetobacter_baumannii_ABNIH1_GCF_000222225.1#name	1000001984#strain_1000001984	470#species	909768#speciesgroup	469#genus	468#family	2887326#order	1236#class	1224#phylum	2#superkingdom	131567#norank_131567	1#norank_1	NA	NA	NA	NA	NA	NA	NA	NA	NA	NA	NA	NA	NA	NA	NA	NA	NA	NA	NA	NA	NA	NA	NA	NA	NA	NA	NA	NA	NA
Acinetobacter_lwoffii_WJ10621_GCF_000219275.1#name	1000001985#strain_1000001985	28090#species	469#genus	468#family	2887326#order	1236#class	1224#phylum	2#superkingdom	131567#norank_131567	1#norank_1	NA	NA	NA	NA	NA	NA	NA	NA	NA	NA	NA	NA	NA	NA	NA	NA	NA	NA	NA	NA	NA	NA	NA	NA	NA	NA	NA	NA	NA	NA
Acinetobacter_baumannii_OIFC032_GCF_000215005.1#name	1000001986#strain_1000001986	470#species	909768#speciesgroup	469#genus	468#family	2887326#order	1236#class	1224#phylum	2#superkingdom	131567#norank_131567	1#norank_1	NA	NA	NA	NA	NA	NA	NA	NA	NA	NA	NA	NA	NA	NA	NA	NA	NA	NA	NA	NA	NA	NA	NA	NA	NA	NA	NA	NA	NA
Acinetobacter_baumannii_Naval-81_GCF_000214985.1#name	1000001987#strain_1000001987	470#species	909768#speciesgroup	469#genus	468#family	2887326#order	1236#class	1224#phylum	2#superkingdom	131567#norank_131567	1#norank_1	NA	NA	NA	NA	NA	NA	NA	NA	NA	NA	NA	NA	NA	NA	NA	NA	NA	NA	NA	NA	NA	NA	NA	NA	NA	NA	NA	NA	NA
Acinetobacter_oleivorans_DR1_GCF_000196795.1#name	1000001989#strain_1000001989	436717#strain	1148157#species	469#genus	468#family	2887326#order	1236#class	1224#phylum	2#superkingdom	131567#norank_131567	1#norank_1	NA	NA	NA	NA	NA	NA	NA	NA	NA	NA	NA	NA	NA	NA	NA	NA	NA	NA	NA	NA	NA	NA	NA	NA	NA	NA	NA	NA	NA
Acinetobacter_pittii_PHEA-2_GCF_000191145.1#name	1000001990#strain_1000001990	48296#species	909768#speciesgroup	469#genus	468#family	2887326#order	1236#class	1224#phylum	2#superkingdom	131567#norank_131567	1#norank_1	NA	NA	NA	NA	NA	NA	NA	NA	NA	NA	NA	NA	NA	NA	NA	NA	NA	NA	NA	NA	NA	NA	NA	NA	NA	NA	NA	NA	NA
Acinetobacter_baumannii_3909_GCF_000189695.1#name	1000001991#strain_1000001991	470#species	909768#speciesgroup	469#genus	468#family	2887326#order	1236#class	1224#phylum	2#superkingdom	131567#norank_131567	1#norank_1	NA	NA	NA	NA	NA	NA	NA	NA	NA	NA	NA	NA	NA	NA	NA	NA	NA	NA	NA	NA	NA	NA	NA	NA	NA	NA	NA	NA	NA
Acinetobacter_baumannii_3990_GCF_000189675.1#name	1000001992#strain_1000001992	470#species	909768#speciesgroup	469#genus	468#family	2887326#order	1236#class	1224#phylum	2#superkingdom	131567#norank_131567	1#norank_1	NA	NA	NA	NA	NA	NA	NA	NA	NA	NA	NA	NA	NA	NA	NA	NA	NA	NA	NA	NA	NA	NA	NA	NA	NA	NA	NA	NA	NA
Acinetobacter_baumannii_AB210_GCF_000189655.1#name	1000001993#strain_1000001993	470#species	909768#speciesgroup	469#genus	468#family	2887326#order	1236#class	1224#phylum	2#superkingdom	131567#norank_131567	1#norank_1	NA	NA	NA	NA	NA	NA	NA	NA	NA	NA	NA	NA	NA	NA	NA	NA	NA	NA	NA	NA	NA	NA	NA	NA	NA	NA	NA	NA	NA
Acinetobacter_baumannii_1656-2_GCF_000188215.1#name	1000001994#strain_1000001994	470#species	909768#speciesgroup	469#genus	468#family	2887326#order	1236#class	1224#phylum	2#superkingdom	131567#norank_131567	1#norank_1	NA	NA	NA	NA	NA	NA	NA	NA	NA	NA	NA	NA	NA	NA	NA	NA	NA	NA	NA	NA	NA	NA	NA	NA	NA	NA	NA	NA	NA
Acinetobacter_baumannii_MDR-TJ_GCF_000187205.2#name	1000001995#strain_1000001995	470#species	909768#speciesgroup	469#genus	468#family	2887326#order	1236#class	1224#phylum	2#superkingdom	131567#norank_131567	1#norank_1	NA	NA	NA	NA	NA	NA	NA	NA	NA	NA	NA	NA	NA	NA	NA	NA	NA	NA	NA	NA	NA	NA	NA	NA	NA	NA	NA	NA	NA
Acinetobacter_baumannii_D1279779_GCF_000186665.3#name	1000001996#strain_1000001996	470#species	909768#speciesgroup	469#genus	468#family	2887326#order	1236#class	1224#phylum	2#superkingdom	131567#norank_131567	1#norank_1	NA	NA	NA	NA	NA	NA	NA	NA	NA	NA	NA	NA	NA	NA	NA	NA	NA	NA	NA	NA	NA	NA	NA	NA	NA	NA	NA	NA	NA
Acinetobacter_baumannii_WM99c_GCF_000186645.1#name	1000001997#strain_1000001997	470#species	909768#speciesgroup	469#genus	468#family	2887326#order	1236#class	1224#phylum	2#superkingdom	131567#norank_131567	1#norank_1	NA	NA	NA	NA	NA	NA	NA	NA	NA	NA	NA	NA	NA	NA	NA	NA	NA	NA	NA	NA	NA	NA	NA	NA	NA	NA	NA	NA	NA
Acinetobacter_baumannii_UMB002_GCF_000184495.1#name	1000001998#strain_1000001998	470#species	909768#speciesgroup	469#genus	468#family	2887326#order	1236#class	1224#phylum	2#superkingdom	131567#norank_131567	1#norank_1	NA	NA	NA	NA	NA	NA	NA	NA	NA	NA	NA	NA	NA	NA	NA	NA	NA	NA	NA	NA	NA	NA	NA	NA	NA	NA	NA	NA	NA
Acinetobacter_baumannii_UMB001_GCF_000184475.1#name	1000001999#strain_1000001999	470#species	909768#speciesgroup	469#genus	468#family	2887326#order	1236#class	1224#phylum	2#superkingdom	131567#norank_131567	1#norank_1	NA	NA	NA	NA	NA	NA	NA	NA	NA	NA	NA	NA	NA	NA	NA	NA	NA	NA	NA	NA	NA	NA	NA	NA	NA	NA	NA	NA	NA
Acinetobacter_baumannii_AB059_GCF_000177735.1#name	1000002000#strain_1000002000	470#species	909768#speciesgroup	469#genus	468#family	2887326#order	1236#class	1224#phylum	2#superkingdom	131567#norank_131567	1#norank_1	NA	NA	NA	NA	NA	NA	NA	NA	NA	NA	NA	NA	NA	NA	NA	NA	NA	NA	NA	NA	NA	NA	NA	NA	NA	NA	NA	NA	NA
Acinetobacter_baumannii_AB058_GCF_000177715.1#name	1000002001#strain_1000002001	470#species	909768#speciesgroup	469#genus	468#family	2887326#order	1236#class	1224#phylum	2#superkingdom	131567#norank_131567	1#norank_1	NA	NA	NA	NA	NA	NA	NA	NA	NA	NA	NA	NA	NA	NA	NA	NA	NA	NA	NA	NA	NA	NA	NA	NA	NA	NA	NA	NA	NA
Acinetobacter_baumannii_AB056_GCF_000177695.1#name	1000002002#strain_1000002002	470#species	909768#speciesgroup	469#genus	468#family	2887326#order	1236#class	1224#phylum	2#superkingdom	131567#norank_131567	1#norank_1	NA	NA	NA	NA	NA	NA	NA	NA	NA	NA	NA	NA	NA	NA	NA	NA	NA	NA	NA	NA	NA	NA	NA	NA	NA	NA	NA	NA	NA
Acinetobacter_radioresistens_SK82_GCF_000175675.1#name	1000002003#strain_1000002003	40216#species	469#genus	468#family	2887326#order	1236#class	1224#phylum	2#superkingdom	131567#norank_131567	1#norank_1	NA	NA	NA	NA	NA	NA	NA	NA	NA	NA	NA	NA	NA	NA	NA	NA	NA	NA	NA	NA	NA	NA	NA	NA	NA	NA	NA	NA	NA	NA
Acinetobacter_baumannii_AB900_GCF_000173395.1#name	1000002004#strain_1000002004	470#species	909768#speciesgroup	469#genus	468#family	2887326#order	1236#class	1224#phylum	2#superkingdom	131567#norank_131567	1#norank_1	NA	NA	NA	NA	NA	NA	NA	NA	NA	NA	NA	NA	NA	NA	NA	NA	NA	NA	NA	NA	NA	NA	NA	NA	NA	NA	NA	NA	NA
Acinetobacter_haemolyticus_ATCC_19194_GCF_000164055.1#name	1000002005#strain_1000002005	29430#species	469#genus	468#family	2887326#order	1236#class	1224#phylum	2#superkingdom	131567#norank_131567	1#norank_1	NA	NA	NA	NA	NA	NA	NA	NA	NA	NA	NA	NA	NA	NA	NA	NA	NA	NA	NA	NA	NA	NA	NA	NA	NA	NA	NA	NA	NA	NA
Acinetobacter_baumannii_6014059_GCF_000163395.2#name	1000002007#strain_1000002007	470#species	909768#speciesgroup	469#genus	468#family	2887326#order	1236#class	1224#phylum	2#superkingdom	131567#norank_131567	1#norank_1	NA	NA	NA	NA	NA	NA	NA	NA	NA	NA	NA	NA	NA	NA	NA	NA	NA	NA	NA	NA	NA	NA	NA	NA	NA	NA	NA	NA	NA
Acinetobacter_baumannii_6013113_GCF_000163375.2#name	1000002008#strain_1000002008	470#species	909768#speciesgroup	469#genus	468#family	2887326#order	1236#class	1224#phylum	2#superkingdom	131567#norank_131567	1#norank_1	NA	NA	NA	NA	NA	NA	NA	NA	NA	NA	NA	NA	NA	NA	NA	NA	NA	NA	NA	NA	NA	NA	NA	NA	NA	NA	NA	NA	NA
Acinetobacter_baumannii_6013150_GCF_000163355.2#name	1000002009#strain_1000002009	470#species	909768#speciesgroup	469#genus	468#family	2887326#order	1236#class	1224#phylum	2#superkingdom	131567#norank_131567	1#norank_1	NA	NA	NA	NA	NA	NA	NA	NA	NA	NA	NA	NA	NA	NA	NA	NA	NA	NA	NA	NA	NA	NA	NA	NA	NA	NA	NA	NA	NA
Acinetobacter_radioresistens_SH164_GCF_000162115.1#name	1000002011#strain_1000002011	40216#species	469#genus	468#family	2887326#order	1236#class	1224#phylum	2#superkingdom	131567#norank_131567	1#norank_1	NA	NA	NA	NA	NA	NA	NA	NA	NA	NA	NA	NA	NA	NA	NA	NA	NA	NA	NA	NA	NA	NA	NA	NA	NA	NA	NA	NA	NA	NA
Acinetobacter_lwoffii_SH145_GCF_000162095.1#name	1000002012#strain_1000002012	28090#species	469#genus	468#family	2887326#order	1236#class	1224#phylum	2#superkingdom	131567#norank_131567	1#norank_1	NA	NA	NA	NA	NA	NA	NA	NA	NA	NA	NA	NA	NA	NA	NA	NA	NA	NA	NA	NA	NA	NA	NA	NA	NA	NA	NA	NA	NA	NA
Acinetobacter_junii_SH205_GCF_000162075.1#name	1000002013#strain_1000002013	40215#species	469#genus	468#family	2887326#order	1236#class	1224#phylum	2#superkingdom	131567#norank_131567	1#norank_1	NA	NA	NA	NA	NA	NA	NA	NA	NA	NA	NA	NA	NA	NA	NA	NA	NA	NA	NA	NA	NA	NA	NA	NA	NA	NA	NA	NA	NA	NA
Acinetobacter_johnsonii_SH046_GCF_000162055.1#name	1000002014#strain_1000002014	40214#species	469#genus	468#family	2887326#order	1236#class	1224#phylum	2#superkingdom	131567#norank_131567	1#norank_1	NA	NA	NA	NA	NA	NA	NA	NA	NA	NA	NA	NA	NA	NA	NA	NA	NA	NA	NA	NA	NA	NA	NA	NA	NA	NA	NA	NA	NA	NA
Acinetobacter_calcoaceticus_RUH2202_GCF_000162035.1#name	1000002015#strain_1000002015	471#species	909768#speciesgroup	469#genus	468#family	2887326#order	1236#class	1224#phylum	2#superkingdom	131567#norank_131567	1#norank_1	NA	NA	NA	NA	NA	NA	NA	NA	NA	NA	NA	NA	NA	NA	NA	NA	NA	NA	NA	NA	NA	NA	NA	NA	NA	NA	NA	NA	NA
Acinetobacter_baumannii_AYE_GCF_000069245.1#name	1000002017#strain_1000002017	470#species	909768#speciesgroup	469#genus	468#family	2887326#order	1236#class	1224#phylum	2#superkingdom	131567#norank_131567	1#norank_1	NA	NA	NA	NA	NA	NA	NA	NA	NA	NA	NA	NA	NA	NA	NA	NA	NA	NA	NA	NA	NA	NA	NA	NA	NA	NA	NA	NA	NA
Acinetobacter_baylyi_ADP1_GCF_000046845.1#name	1000002018#strain_1000002018	62977#strain	202950#species	469#genus	468#family	2887326#order	1236#class	1224#phylum	2#superkingdom	131567#norank_131567	1#norank_1	NA	NA	NA	NA	NA	NA	NA	NA	NA	NA	NA	NA	NA	NA	NA	NA	NA	NA	NA	NA	NA	NA	NA	NA	NA	NA	NA	NA	NA
Acinetobacter_baumannii_AB0057_GCF_000021245.2#name	1000002019#strain_1000002019	470#species	909768#speciesgroup	469#genus	468#family	2887326#order	1236#class	1224#phylum	2#superkingdom	131567#norank_131567	1#norank_1	NA	NA	NA	NA	NA	NA	NA	NA	NA	NA	NA	NA	NA	NA	NA	NA	NA	NA	NA	NA	NA	NA	NA	NA	NA	NA	NA	NA	NA
Acinetobacter_baumannii_ACICU_GCF_000018445.1#name	1000002020#strain_1000002020	470#species	909768#speciesgroup	469#genus	468#family	2887326#order	1236#class	1224#phylum	2#superkingdom	131567#norank_131567	1#norank_1	NA	NA	NA	NA	NA	NA	NA	NA	NA	NA	NA	NA	NA	NA	NA	NA	NA	NA	NA	NA	NA	NA	NA	NA	NA	NA	NA	NA	NA
Psychrobacter_aquaticus_CMS_56_GCF_000471625.1#name	1000002021#strain_1000002021	1354303#strain	248452#species	497#genus	468#family	2887326#order	1236#class	1224#phylum	2#superkingdom	131567#norank_131567	1#norank_1	NA	NA	NA	NA	NA	NA	NA	NA	NA	NA	NA	NA	NA	NA	NA	NA	NA	NA	NA	NA	NA	NA	NA	NA	NA	NA	NA	NA	NA
Psychrobacter_cryohalolentis_K5_GCF_000013905.1#name	1000002022#strain_1000002022	335284#strain	330922#species	497#genus	468#family	2887326#order	1236#class	1224#phylum	2#superkingdom	131567#norank_131567	1#norank_1	NA	NA	NA	NA	NA	NA	NA	NA	NA	NA	NA	NA	NA	NA	NA	NA	NA	NA	NA	NA	NA	NA	NA	NA	NA	NA	NA	NA	NA
Psychrobacter_alimentarius_GCF_001606025.1#name	1000002023#strain_1000002023	261164#species	497#genus	468#family	2887326#order	1236#class	1224#phylum	2#superkingdom	131567#norank_131567	1#norank_1	NA	NA	NA	NA	NA	NA	NA	NA	NA	NA	NA	NA	NA	NA	NA	NA	NA	NA	NA	NA	NA	NA	NA	NA	NA	NA	NA	NA	NA	NA
Psychrobacter_glaciei_GCF_014652895.1#name	1000002024#strain_1000002024	619771#species	497#genus	468#family	2887326#order	1236#class	1224#phylum	2#superkingdom	131567#norank_131567	1#norank_1	NA	NA	NA	NA	NA	NA	NA	NA	NA	NA	NA	NA	NA	NA	NA	NA	NA	NA	NA	NA	NA	NA	NA	NA	NA	NA	NA	NA	NA	NA
Psychrobacter_aquimaris_GCF_016107525.1#name	1000002025#strain_1000002025	292733#species	497#genus	468#family	2887326#order	1236#class	1224#phylum	2#superkingdom	131567#norank_131567	1#norank_1	NA	NA	NA	NA	NA	NA	NA	NA	NA	NA	NA	NA	NA	NA	NA	NA	NA	NA	NA	NA	NA	NA	NA	NA	NA	NA	NA	NA	NA	NA
Psychrobacter_immobilis_GCF_003148585.1#name	1000002026#strain_1000002026	498#species	497#genus	468#family	2887326#order	1236#class	1224#phylum	2#superkingdom	131567#norank_131567	1#norank_1	NA	NA	NA	NA	NA	NA	NA	NA	NA	NA	NA	NA	NA	NA	NA	NA	NA	NA	NA	NA	NA	NA	NA	NA	NA	NA	NA	NA	NA	NA
Psychrobacter_pacificensis_GCF_900101915.1#name	1000002027#strain_1000002027	112002#species	497#genus	468#family	2887326#order	1236#class	1224#phylum	2#superkingdom	131567#norank_131567	1#norank_1	NA	NA	NA	NA	NA	NA	NA	NA	NA	NA	NA	NA	NA	NA	NA	NA	NA	NA	NA	NA	NA	NA	NA	NA	NA	NA	NA	NA	NA	NA
Psychrobacter_faecalis_GCF_016107575.1#name	1000002028#strain_1000002028	180588#species	497#genus	468#family	2887326#order	1236#class	1224#phylum	2#superkingdom	131567#norank_131567	1#norank_1	NA	NA	NA	NA	NA	NA	NA	NA	NA	NA	NA	NA	NA	NA	NA	NA	NA	NA	NA	NA	NA	NA	NA	NA	NA	NA	NA	NA	NA	NA
Psychrobacter_phenylpyruvicus_DSM_7000__GCF_001591185.1#name	1000002029#strain_1000002029	1123034#strain	29432#species	497#genus	468#family	2887326#order	1236#class	1224#phylum	2#superkingdom	131567#norank_131567	1#norank_1	NA	NA	NA	NA	NA	NA	NA	NA	NA	NA	NA	NA	NA	NA	NA	NA	NA	NA	NA	NA	NA	NA	NA	NA	NA	NA	NA	NA	NA
Psychrobacter_proteolyticus_GCF_003350005.1#name	1000002030#strain_1000002030	147825#species	497#genus	468#family	2887326#order	1236#class	1224#phylum	2#superkingdom	131567#norank_131567	1#norank_1	NA	NA	NA	NA	NA	NA	NA	NA	NA	NA	NA	NA	NA	NA	NA	NA	NA	NA	NA	NA	NA	NA	NA	NA	NA	NA	NA	NA	NA	NA
Psychrobacter_urativorans_GCF_001298525.1#name	1000002031#strain_1000002031	45610#species	497#genus	468#family	2887326#order	1236#class	1224#phylum	2#superkingdom	131567#norank_131567	1#norank_1	NA	NA	NA	NA	NA	NA	NA	NA	NA	NA	NA	NA	NA	NA	NA	NA	NA	NA	NA	NA	NA	NA	NA	NA	NA	NA	NA	NA	NA	NA
Psychrobacter_frigidicola_GCF_007997305.1#name	1000002032#strain_1000002032	45611#species	497#genus	468#family	2887326#order	1236#class	1224#phylum	2#superkingdom	131567#norank_131567	1#norank_1	NA	NA	NA	NA	NA	NA	NA	NA	NA	NA	NA	NA	NA	NA	NA	NA	NA	NA	NA	NA	NA	NA	NA	NA	NA	NA	NA	NA	NA	NA
Pseudomonas_aeruginosa_PAO1_GCF_000006765.1#name	1000002033#strain_1000002033	287#species	136841#speciesgroup	286#genus	135621#family	72274#order	1236#class	1224#phylum	2#superkingdom	131567#norank_131567	1#norank_1	NA	NA	NA	NA	NA	NA	NA	NA	NA	NA	NA	NA	NA	NA	NA	NA	NA	NA	NA	NA	NA	NA	NA	NA	NA	NA	NA	NA	NA
Pseudomonas_aeruginosa_GCF_001457615.1#name	1000002034#strain_1000002034	287#species	136841#speciesgroup	286#genus	135621#family	72274#order	1236#class	1224#phylum	2#superkingdom	131567#norank_131567	1#norank_1	NA	NA	NA	NA	NA	NA	NA	NA	NA	NA	NA	NA	NA	NA	NA	NA	NA	NA	NA	NA	NA	NA	NA	NA	NA	NA	NA	NA	NA
Pseudomonas_aeruginosa_DSM_50071__GCF_001045685.1#name	1000002035#strain_1000002035	287#species	136841#speciesgroup	286#genus	135621#family	72274#order	1236#class	1224#phylum	2#superkingdom	131567#norank_131567	1#norank_1	NA	NA	NA	NA	NA	NA	NA	NA	NA	NA	NA	NA	NA	NA	NA	NA	NA	NA	NA	NA	NA	NA	NA	NA	NA	NA	NA	NA	NA
Pseudomonas_putida_KT2440_GCF_000007565.2#name	1000002036#strain_1000002036	160488#strain	303#species	136845#speciesgroup	286#genus	135621#family	72274#order	1236#class	1224#phylum	2#superkingdom	131567#norank_131567	1#norank_1	NA	NA	NA	NA	NA	NA	NA	NA	NA	NA	NA	NA	NA	NA	NA	NA	NA	NA	NA	NA	NA	NA	NA	NA	NA	NA	NA	NA
Pseudomonas_fluorescens_F113_GCF_000237065.1#name	1000002037#strain_1000002037	1114970#species	136843#speciesgroup	286#genus	135621#family	72274#order	1236#class	1224#phylum	2#superkingdom	131567#norank_131567	1#norank_1	NA	NA	NA	NA	NA	NA	NA	NA	NA	NA	NA	NA	NA	NA	NA	NA	NA	NA	NA	NA	NA	NA	NA	NA	NA	NA	NA	NA	NA
Pseudomonas_silesiensis_GCF_001661075.1#name	1000002038#strain_1000002038	1853130#species	286#genus	135621#family	72274#order	1236#class	1224#phylum	2#superkingdom	131567#norank_131567	1#norank_1	NA	NA	NA	NA	NA	NA	NA	NA	NA	NA	NA	NA	NA	NA	NA	NA	NA	NA	NA	NA	NA	NA	NA	NA	NA	NA	NA	NA	NA	NA
Pseudomonas_furukawaii_GCF_002355475.1#name	1000002039#strain_1000002039	1149133#species	1232139#speciessubgroup	136841#speciesgroup	286#genus	135621#family	72274#order	1236#class	1224#phylum	2#superkingdom	131567#norank_131567	1#norank_1	NA	NA	NA	NA	NA	NA	NA	NA	NA	NA	NA	NA	NA	NA	NA	NA	NA	NA	NA	NA	NA	NA	NA	NA	NA	NA	NA	NA
Pseudomonas_entomophila_L48_GCF_000026105.1#name	1000002040#strain_1000002040	384676#strain	312306#species	286#genus	135621#family	72274#order	1236#class	1224#phylum	2#superkingdom	131567#norank_131567	1#norank_1	NA	NA	NA	NA	NA	NA	NA	NA	NA	NA	NA	NA	NA	NA	NA	NA	NA	NA	NA	NA	NA	NA	NA	NA	NA	NA	NA	NA	NA
Pseudomonas_versuta_GCF_001294575.1#name	1000002041#strain_1000002041	1788301#species	286#genus	135621#family	72274#order	1236#class	1224#phylum	2#superkingdom	131567#norank_131567	1#norank_1	NA	NA	NA	NA	NA	NA	NA	NA	NA	NA	NA	NA	NA	NA	NA	NA	NA	NA	NA	NA	NA	NA	NA	NA	NA	NA	NA	NA	NA	NA
Pseudomonas_rhizosphaerae_GCF_000761155.1#name	1000002042#strain_1000002042	216142#species	286#genus	135621#family	72274#order	1236#class	1224#phylum	2#superkingdom	131567#norank_131567	1#norank_1	NA	NA	NA	NA	NA	NA	NA	NA	NA	NA	NA	NA	NA	NA	NA	NA	NA	NA	NA	NA	NA	NA	NA	NA	NA	NA	NA	NA	NA	NA
Pseudomonas_citronellolis_GCF_001586155.1#name	1000002043#strain_1000002043	53408#species	136841#speciesgroup	286#genus	135621#family	72274#order	1236#class	1224#phylum	2#superkingdom	131567#norank_131567	1#norank_1	NA	NA	NA	NA	NA	NA	NA	NA	NA	NA	NA	NA	NA	NA	NA	NA	NA	NA	NA	NA	NA	NA	NA	NA	NA	NA	NA	NA	NA
Pseudomonas_chlororaphis_GCF_014524625.1#name	1000002044#strain_1000002044	587753#species	136842#speciesgroup	286#genus	135621#family	72274#order	1236#class	1224#phylum	2#superkingdom	131567#norank_131567	1#norank_1	NA	NA	NA	NA	NA	NA	NA	NA	NA	NA	NA	NA	NA	NA	NA	NA	NA	NA	NA	NA	NA	NA	NA	NA	NA	NA	NA	NA	NA
Neisseria_gonorrhoeae_FA_1090_GCF_000006845.1#name	1000002045#strain_1000002045	242231#strain	485#species	482#genus	481#family	206351#order	28216#class	1224#phylum	2#superkingdom	131567#norank_131567	1#norank_1	NA	NA	NA	NA	NA	NA	NA	NA	NA	NA	NA	NA	NA	NA	NA	NA	NA	NA	NA	NA	NA	NA	NA	NA	NA	NA	NA	NA	NA
Neisseria_meningitidis_MC58_GCF_000008805.1#name	1000002046#strain_1000002046	122586#strain	491#serogroup	487#species	482#genus	481#family	206351#order	28216#class	1224#phylum	2#superkingdom	131567#norank_131567	1#norank_1	NA	NA	NA	NA	NA	NA	NA	NA	NA	NA	NA	NA	NA	NA	NA	NA	NA	NA	NA	NA	NA	NA	NA	NA	NA	NA	NA	NA
Legionella_pneumophila_subsp._pneumophila_str._Philadelphia_1_GCF_000008485.1#name	1000002047#strain_1000002047	272624#strain	91891#subspecies	446#species	445#genus	444#family	118969#order	1236#class	1224#phylum	2#superkingdom	131567#norank_131567	1#norank_1	NA	NA	NA	NA	NA	NA	NA	NA	NA	NA	NA	NA	NA	NA	NA	NA	NA	NA	NA	NA	NA	NA	NA	NA	NA	NA	NA	NA
Xanthomonas_oryzae_pv._oryzae_PXO99A_GCF_000019585.2#name	1000002048#strain_1000002048	360094#strain	64187#norank_64187	347#species	338#genus	32033#family	135614#order	1236#class	1224#phylum	2#superkingdom	131567#norank_131567	1#norank_1	NA	NA	NA	NA	NA	NA	NA	NA	NA	NA	NA	NA	NA	NA	NA	NA	NA	NA	NA	NA	NA	NA	NA	NA	NA	NA	NA	NA
Shewanella_oneidensis_MR-1_GCF_000146165.2#name	1000002049#strain_1000002049	211586#strain	70863#species	22#genus	267890#family	135622#order	1236#class	1224#phylum	2#superkingdom	131567#norank_131567	1#norank_1	NA	NA	NA	NA	NA	NA	NA	NA	NA	NA	NA	NA	NA	NA	NA	NA	NA	NA	NA	NA	NA	NA	NA	NA	NA	NA	NA	NA	NA
Acinetobacter_apis_GCF_900197575.1#name	999999009#strain_999999009	1229165#species	469#genus	468#family	2887326#order	1236#class	1224#phylum	2#superkingdom	131567#norank_131567	1#norank_1	NA	NA	NA	NA	NA	NA	NA	NA	NA	NA	NA	NA	NA	NA	NA	NA	NA	NA	NA	NA	NA	NA	NA	NA	NA	NA	NA	NA	NA	NA
Acinetobacter_kyonggiensis_GCF_900107285.1#name	999999107#strain_999999107	595670#species	469#genus	468#family	2887326#order	1236#class	1224#phylum	2#superkingdom	131567#norank_131567	1#norank_1	NA	NA	NA	NA	NA	NA	NA	NA	NA	NA	NA	NA	NA	NA	NA	NA	NA	NA	NA	NA	NA	NA	NA	NA	NA	NA	NA	NA	NA	NA
Acinetobacter_puyangensis_GCF_900096995.1#name	999999108#strain_999999108	1096779#species	469#genus	468#family	2887326#order	1236#class	1224#phylum	2#superkingdom	131567#norank_131567	1#norank_1	NA	NA	NA	NA	NA	NA	NA	NA	NA	NA	NA	NA	NA	NA	NA	NA	NA	NA	NA	NA	NA	NA	NA	NA	NA	NA	NA	NA	NA	NA
Acinetobacter_boissieri_GCF_900096955.1#name	999999109#strain_999999109	1219383#species	469#genus	468#family	2887326#order	1236#class	1224#phylum	2#superkingdom	131567#norank_131567	1#norank_1	NA	NA	NA	NA	NA	NA	NA	NA	NA	NA	NA	NA	NA	NA	NA	NA	NA	NA	NA	NA	NA	NA	NA	NA	NA	NA	NA	NA	NA	NA
Acinetobacter_marinus_GCF_900096915.1#name	999999110#strain_999999110	281375#species	469#genus	468#family	2887326#order	1236#class	1224#phylum	2#superkingdom	131567#norank_131567	1#norank_1	NA	NA	NA	NA	NA	NA	NA	NA	NA	NA	NA	NA	NA	NA	NA	NA	NA	NA	NA	NA	NA	NA	NA	NA	NA	NA	NA	NA	NA	NA
Acinetobacter_kookii_GCF_900096895.1#name	999999111#strain_999999111	1226327#species	469#genus	468#family	2887326#order	1236#class	1224#phylum	2#superkingdom	131567#norank_131567	1#norank_1	NA	NA	NA	NA	NA	NA	NA	NA	NA	NA	NA	NA	NA	NA	NA	NA	NA	NA	NA	NA	NA	NA	NA	NA	NA	NA	NA	NA	NA	NA
Acinetobacter_albensis_GCF_900095025.1#name	999999112#strain_999999112	1673609#species	469#genus	468#family	2887326#order	1236#class	1224#phylum	2#superkingdom	131567#norank_131567	1#norank_1	NA	NA	NA	NA	NA	NA	NA	NA	NA	NA	NA	NA	NA	NA	NA	NA	NA	NA	NA	NA	NA	NA	NA	NA	NA	NA	NA	NA	NA	NA
Acinetobacter_piscicola_GCF_002233755.1#name	999999381#strain_999999381	2006115#species	469#genus	468#family	2887326#order	1236#class	1224#phylum	2#superkingdom	131567#norank_131567	1#norank_1	NA	NA	NA	NA	NA	NA	NA	NA	NA	NA	NA	NA	NA	NA	NA	NA	NA	NA	NA	NA	NA	NA	NA	NA	NA	NA	NA	NA	NA	NA
Acinetobacter_populi_GCF_002174125.1#name	999999508#strain_999999508	1582270#species	469#genus	468#family	2887326#order	1236#class	1224#phylum	2#superkingdom	131567#norank_131567	1#norank_1	NA	NA	NA	NA	NA	NA	NA	NA	NA	NA	NA	NA	NA	NA	NA	NA	NA	NA	NA	NA	NA	NA	NA	NA	NA	NA	NA	NA	NA	NA
Acinetobacter_nosocomialis_P020_GCF_002166815.1#name	999999510#strain_999999510	106654#species	909768#speciesgroup	469#genus	468#family	2887326#order	1236#class	1224#phylum	2#superkingdom	131567#norank_131567	1#norank_1	NA	NA	NA	NA	NA	NA	NA	NA	NA	NA	NA	NA	NA	NA	NA	NA	NA	NA	NA	NA	NA	NA	NA	NA	NA	NA	NA	NA	NA
Acinetobacter_chinensis_GCF_002165375.2#name	999999512#strain_999999512	2004650#species	469#genus	468#family	2887326#order	1236#class	1224#phylum	2#superkingdom	131567#norank_131567	1#norank_1	NA	NA	NA	NA	NA	NA	NA	NA	NA	NA	NA	NA	NA	NA	NA	NA	NA	NA	NA	NA	NA	NA	NA	NA	NA	NA	NA	NA	NA	NA
Acinetobacter_baumannii_A13_GCF_001951035.1#name	999999852#strain_999999852	470#species	909768#speciesgroup	469#genus	468#family	2887326#order	1236#class	1224#phylum	2#superkingdom	131567#norank_131567	1#norank_1	NA	NA	NA	NA	NA	NA	NA	NA	NA	NA	NA	NA	NA	NA	NA	NA	NA	NA	NA	NA	NA	NA	NA	NA	NA	NA	NA	NA	NA
