# Supplementary material for: Feature architecture aware phylogenetic profiling indicates a functional diversification of type IVa pili in the nosocomial pathogen Acinetobacter baumannii
Source: PLoS Genet. 2023 Jul 27;19(7):e1010646. doi: 10.1371/journal.pgen.1010646 (PMC10374093; doi:10.1371/journal.pgen.1010646)
Supplement: S1 Data — The corresponding data files are available online via figshare: https://figshare.com/articles/dataset/_/21964535 and can be viewed with PhyloProfile [99]. (ZIP) [file pgen.1010646.s021.zip › S1_Data/taxonomy_data/newTaxa.txt]

ncbiID	fullName	rank	parentID
999999112	Acinetobacter_albensis_GCF_900095025.1	norank	1673609
999999009	Acinetobacter_apis_GCF_900197575.1	norank	1229165
1000000454	Acinetobacter_baumannii_P630_GCF_001544395.1	norank	470
1000000732	Acinetobacter_baumannii_MRSN_3942_GCF_001028335.1	norank	470
1000000733	Acinetobacter_baumannii_MRSN_3527_GCF_001028325.1	norank	470
1000000735	Acinetobacter_baumannii_MRSN_4106_GCF_001028305.1	norank	470
1000000736	Acinetobacter_baumannii_MRSN_7339_GCF_001028265.1	norank	470
1000000737	Acinetobacter_baumannii_MRSN_7341_GCF_001027885.1	norank	470
1000000833	Acinetobacter_baumannii_NCGM_237_GCF_000828795.1	norank	470
1000001055	Acinetobacter_baumannii_TYTH-6_GCF_000770905.1	norank	470
1000001056	Acinetobacter_baumannii_TYTH-4_GCF_000770885.1	norank	470
1000001057	Acinetobacter_baumannii_TYTH-3_GCF_000770865.1	norank	470
1000001058	Acinetobacter_baumannii_TYTH-2_GCF_000770815.1	norank	470
1000001059	Acinetobacter_baumannii_TYTH-7_GCF_000770805.1	norank	470
1000001060	Acinetobacter_baumannii_TYTH-5_GCF_000770785.1	norank	470
1000001080	Acinetobacter_baumannii_Pulsotype_27_GCF_000750855.1	norank	470
1000001086	Acinetobacter_baumannii_ATCC_19606__GCF_000737145.1	norank	470
1000001089	Acinetobacter_baumannii_LY5_GCF_000723145.1	norank	470
1000001090	Acinetobacter_baumannii_LY4_GCF_000723125.1	norank	470
1000001091	Acinetobacter_baumannii_LY8_GCF_000723075.1	norank	470
1000001092	Acinetobacter_baumannii_LY9_GCF_000723065.1	norank	470
1000001093	Acinetobacter_baumannii_LY7_GCF_000723055.1	norank	470
1000001094	Acinetobacter_baumannii_LY6_GCF_000723045.1	norank	470
1000001095	Acinetobacter_baumannii_LY3_GCF_000722985.1	norank	470
1000001096	Acinetobacter_baumannii_LY1_GCF_000722975.1	norank	470
1000001097	Acinetobacter_baumannii_LY2_GCF_000722965.1	norank	470
1000001101	Acinetobacter_baumannii_GCF_000695855.3	norank	470
1000001103	Acinetobacter_baumannii_BIDMC_56_GCF_000692095.1	norank	470
1000001104	Acinetobacter_baumannii_24812_7_GCF_000682655.1	norank	470
1000001106	Acinetobacter_baumannii_756476_GCF_000682595.1	norank	470
1000001107	Acinetobacter_baumannii_24860_5_GCF_000682575.1	norank	470
1000001108	Acinetobacter_baumannii_24860_3_GCF_000682555.1	norank	470
1000001109	Acinetobacter_baumannii_24812_8_GCF_000682535.1	norank	470
1000001111	Acinetobacter_baumannii_1276470-132_GCF_000682495.1	norank	470
1000001112	Acinetobacter_baumannii_1262761-105_GCF_000682475.1	norank	470
1000001113	Acinetobacter_baumannii_1042969-1197_GCF_000682455.1	norank	470
1000001114	Acinetobacter_baumannii_233846_GCF_000682435.1	norank	470
1000001115	Acinetobacter_baumannii_1598530_GCF_000682415.1	norank	470
1000001116	Acinetobacter_baumannii_1284800_GCF_000682395.1	norank	470
1000001117	Acinetobacter_baumannii_1499986_GCF_000682375.1	norank	470
1000001120	Acinetobacter_baumannii_940793_GCF_000682295.1	norank	470
1000001121	Acinetobacter_baumannii_45075_10_GCF_000682275.1	norank	470
1000001122	Acinetobacter_baumannii_754286_GCF_000682255.1	norank	470
1000001123	Acinetobacter_baumannii_1146103_GCF_000682235.1	norank	470
1000001124	Acinetobacter_baumannii_496487_GCF_000682215.1	norank	470
1000001125	Acinetobacter_baumannii_24812_2_GCF_000682175.1	norank	470
1000001127	Acinetobacter_baumannii_25691_7_GCF_000682135.1	norank	470
1000001128	Acinetobacter_baumannii_45002_9_GCF_000682115.1	norank	470
1000001130	Acinetobacter_baumannii_45057_1_GCF_000682075.1	norank	470
1000001131	Acinetobacter_baumannii_45052_2_GCF_000682055.1	norank	470
1000001132	Acinetobacter_baumannii_42057_5_GCF_000682035.1	norank	470
1000001133	Acinetobacter_baumannii_42057_3_GCF_000682015.1	norank	470
1000001134	Acinetobacter_baumannii_26016_7_GCF_000681995.1	norank	470
1000001135	Acinetobacter_baumannii_26016_3_GCF_000681975.1	norank	470
1000001136	Acinetobacter_baumannii_26016_2_GCF_000681955.1	norank	470
1000001137	Acinetobacter_baumannii_25750_1_GCF_000681935.1	norank	470
1000001138	Acinetobacter_baumannii_25691_8_GCF_000681915.1	norank	470
1000001139	Acinetobacter_baumannii_96512_GCF_000681895.1	norank	470
1000001140	Acinetobacter_baumannii_916567_GCF_000681875.1	norank	470
1000001141	Acinetobacter_baumannii_18689_GCF_000681855.1	norank	470
1000001142	Acinetobacter_baumannii_1539026_GCF_000681835.1	norank	470
1000001144	Acinetobacter_baumannii_45075_9_GCF_000681795.1	norank	470
1000001145	Acinetobacter_baumannii_45075_8_GCF_000681775.1	norank	470
1000001146	Acinetobacter_baumannii_45075_4_GCF_000681755.1	norank	470
1000001147	Acinetobacter_baumannii_987421_GCF_000681735.1	norank	470
1000001148	Acinetobacter_baumannii_23037_GCF_000681695.1	norank	470
1000001149	Acinetobacter_baumannii_24860_9_GCF_000681675.1	norank	470
1000001150	Acinetobacter_baumannii_25691_5_GCF_000681655.1	norank	470
1000001151	Acinetobacter_baumannii_1195185_80_GCF_000681635.1	norank	470
1000001152	Acinetobacter_baumannii_25569_10_GCF_000681615.1	norank	470
1000001153	Acinetobacter_baumannii_1505311_GCF_000681595.1	norank	470
1000001154	Acinetobacter_baumannii_21072_GCF_000681575.1	norank	470
1000001155	Acinetobacter_baumannii_855125_GCF_000681555.1	norank	470
1000001157	Acinetobacter_baumannii_42057_4_GCF_000671675.1	norank	470
1000001158	Acinetobacter_baumannii_25442_1_GCF_000671655.1	norank	470
1000001159	Acinetobacter_baumannii_45075_3_GCF_000671635.1	norank	470
1000001160	Acinetobacter_baumannii_45075_2_GCF_000671615.1	norank	470
1000001161	Acinetobacter_baumannii_45075_1_GCF_000671595.1	norank	470
1000001162	Acinetobacter_baumannii_44839_9_GCF_000671575.1	norank	470
1000001163	Acinetobacter_baumannii_44298_8_GCF_000671555.1	norank	470
1000001164	Acinetobacter_baumannii_44298_5_GCF_000671535.1	norank	470
1000001165	Acinetobacter_baumannii_44839_8_GCF_000671515.1	norank	470
1000001166	Acinetobacter_baumannii_44298_3_GCF_000671495.1	norank	470
1000001167	Acinetobacter_baumannii_45075_5_GCF_000671475.1	norank	470
1000001168	Acinetobacter_baumannii_1064293_46_GCF_000671435.1	norank	470
1000001169	Acinetobacter_baumannii_45075_6_GCF_000671415.1	norank	470
1000001172	Acinetobacter_baumannii_45052_4_GCF_000627775.1	norank	470
1000001173	Acinetobacter_baumannii_42057_6_GCF_000627755.1	norank	470
1000001174	Acinetobacter_baumannii_42057_2_GCF_000627735.1	norank	470
1000001175	Acinetobacter_baumannii_25442_9_GCF_000627715.1	norank	470
1000001176	Acinetobacter_baumannii_25442_7_GCF_000627695.1	norank	470
1000001177	Acinetobacter_baumannii_25442_5_GCF_000627675.1	norank	470
1000001178	Acinetobacter_baumannii_25569_9_GCF_000627655.1	norank	470
1000001179	Acinetobacter_baumannii_25569_8_GCF_000627635.1	norank	470
1000001180	Acinetobacter_baumannii_44298_10_GCF_000627615.1	norank	470
1000001181	Acinetobacter_baumannii_44298_9_GCF_000627595.1	norank	470
1000001182	Acinetobacter_baumannii_44298_7_GCF_000627575.1	norank	470
1000001183	Acinetobacter_baumannii_44298_6_GCF_000627555.1	norank	470
1000001184	Acinetobacter_baumannii_44298_4_GCF_000627535.1	norank	470
1000001185	Acinetobacter_baumannii_44298_2_GCF_000627515.1	norank	470
1000001186	Acinetobacter_baumannii_44298_1_GCF_000627495.1	norank	470
1000001187	Acinetobacter_baumannii_24860_6_GCF_000627415.1	norank	470
1000001188	Acinetobacter_baumannii_24860_1_GCF_000627395.1	norank	470
1000001189	Acinetobacter_baumannii_26016_9_GCF_000627375.1	norank	470
1000001190	Acinetobacter_baumannii_44839_10_GCF_000627355.1	norank	470
1000001191	Acinetobacter_baumannii_24975_10_GCF_000627335.1	norank	470
1000001192	Acinetobacter_baumannii_R1B_GCF_000623035.1	norank	470
1000001193	Acinetobacter_baumannii_LAC-4_GCF_000623015.1	norank	470
1000001195	Acinetobacter_baumannii_16553_1_GCF_000611565.1	norank	470
1000001196	Acinetobacter_baumannii_16553_8_GCF_000611545.1	norank	470
1000001197	Acinetobacter_baumannii_26016_8_GCF_000611525.1	norank	470
1000001198	Acinetobacter_baumannii_45057_4_GCF_000611505.1	norank	470
1000001199	Acinetobacter_baumannii_45052_1_GCF_000611485.1	norank	470
1000001200	Acinetobacter_baumannii_25569_5_GCF_000611465.1	norank	470
1000001201	Acinetobacter_baumannii_26016_5_GCF_000611445.1	norank	470
1000001202	Acinetobacter_baumannii_25569_6_GCF_000611425.1	norank	470
1000001203	Acinetobacter_baumannii_26016_10_GCF_000611405.1	norank	470
1000001204	Acinetobacter_baumannii_25569_7_GCF_000611385.1	norank	470
1000001205	Acinetobacter_baumannii_25569_3_GCF_000611365.1	norank	470
1000001206	Acinetobacter_baumannii_26016_6_GCF_000611345.1	norank	470
1000001207	Acinetobacter_baumannii_26016_1_GCF_000611325.1	norank	470
1000001208	Acinetobacter_baumannii_45052_5_GCF_000611305.1	norank	470
1000001209	Acinetobacter_baumannii_45052_3_GCF_000611285.1	norank	470
1000001210	Acinetobacter_baumannii_26016_4_GCF_000611265.1	norank	470
1000001211	Acinetobacter_baumannii_25569_4_GCF_000611245.1	norank	470
1000001212	Acinetobacter_baumannii_25569_2_GCF_000611225.1	norank	470
1000001213	Acinetobacter_baumannii_25569_1_GCF_000611205.1	norank	470
1000001214	Acinetobacter_baumannii_16553_9_GCF_000611185.1	norank	470
1000001215	Acinetobacter_baumannii_16553_10_GCF_000611165.1	norank	470
1000001216	Acinetobacter_baumannii_16553_3_GCF_000611105.1	norank	470
1000001217	Acinetobacter_baumannii_16553_4_GCF_000611085.1	norank	470
1000001218	Acinetobacter_baumannii_16553_2_GCF_000611065.1	norank	470
1000001219	Acinetobacter_baumannii_16553_6_GCF_000611045.1	norank	470
1000001220	Acinetobacter_baumannii_44362_1_GCF_000600935.1	norank	470
1000001221	Acinetobacter_baumannii_44362_10_GCF_000600915.1	norank	470
1000001222	Acinetobacter_baumannii_25493_9_GCF_000600895.1	norank	470
1000001223	Acinetobacter_baumannii_25493_8_GCF_000600875.1	norank	470
1000001224	Acinetobacter_baumannii_25493_6_GCF_000600855.1	norank	470
1000001225	Acinetobacter_baumannii_25493_5_GCF_000600835.1	norank	470
1000001226	Acinetobacter_baumannii_25493_4_GCF_000600815.1	norank	470
1000001227	Acinetobacter_baumannii_25493_3_GCF_000600795.1	norank	470
1000001228	Acinetobacter_baumannii_25493_1_GCF_000600775.1	norank	470
1000001229	Acinetobacter_baumannii_25493_10_GCF_000600755.1	norank	470
1000001230	Acinetobacter_baumannii_25493_2_GCF_000600735.1	norank	470
1000001231	Acinetobacter_baumannii_44437_9_GCF_000600715.1	norank	470
1000001232	Acinetobacter_baumannii_44437_8_GCF_000600695.1	norank	470
1000001233	Acinetobacter_baumannii_44437_7_GCF_000600675.1	norank	470
1000001234	Acinetobacter_baumannii_44437_5_GCF_000600655.1	norank	470
1000001235	Acinetobacter_baumannii_44437_4_GCF_000600635.1	norank	470
1000001236	Acinetobacter_baumannii_44437_3_GCF_000600615.1	norank	470
1000001237	Acinetobacter_baumannii_44362_9_GCF_000600595.1	norank	470
1000001238	Acinetobacter_baumannii_44362_8_GCF_000600575.1	norank	470
1000001239	Acinetobacter_baumannii_44362_7_GCF_000600555.1	norank	470
1000001240	Acinetobacter_baumannii_44362_6_GCF_000600535.1	norank	470
1000001241	Acinetobacter_baumannii_44362_5_GCF_000600515.1	norank	470
1000001242	Acinetobacter_baumannii_44362_4_GCF_000600495.1	norank	470
1000001243	Acinetobacter_baumannii_44362_3_GCF_000600475.1	norank	470
1000001244	Acinetobacter_baumannii_25878_3_GCF_000600455.1	norank	470
1000001245	Acinetobacter_baumannii_44362_2_GCF_000600435.1	norank	470
1000001246	Acinetobacter_baumannii_25878_1_GCF_000600415.1	norank	470
1000001247	Acinetobacter_baumannii_25878_2_GCF_000600395.1	norank	470
1000001248	Acinetobacter_baumannii_43557_1_GCF_000600375.1	norank	470
1000001249	Acinetobacter_baumannii_25561_10_GCF_000592755.1	norank	470
1000001250	Acinetobacter_baumannii_44467_4_GCF_000592735.1	norank	470
1000001251	Acinetobacter_baumannii_44467_3_GCF_000592715.1	norank	470
1000001252	Acinetobacter_baumannii_44467_2_GCF_000592695.1	norank	470
1000001253	Acinetobacter_baumannii_44467_1_GCF_000592675.1	norank	470
1000001254	Acinetobacter_baumannii_44467_10_GCF_000592655.1	norank	470
1000001255	Acinetobacter_baumannii_25750_6_GCF_000592635.1	norank	470
1000001256	Acinetobacter_baumannii_25681_9_GCF_000592615.1	norank	470
1000001257	Acinetobacter_baumannii_25681_8_GCF_000592595.1	norank	470
1000001258	Acinetobacter_baumannii_25681_6_GCF_000592575.1	norank	470
1000001259	Acinetobacter_baumannii_25681_5_GCF_000592555.1	norank	470
1000001260	Acinetobacter_baumannii_25681_3_GCF_000592535.1	norank	470
1000001261	Acinetobacter_baumannii_25681_2_GCF_000592515.1	norank	470
1000001262	Acinetobacter_baumannii_44467_8_GCF_000592495.1	norank	470
1000001263	Acinetobacter_baumannii_44467_7_GCF_000592475.1	norank	470
1000001264	Acinetobacter_baumannii_44467_6_GCF_000592455.1	norank	470
1000001265	Acinetobacter_baumannii_44467_5_GCF_000592435.1	norank	470
1000001266	Acinetobacter_baumannii_25766_4_GCF_000592415.1	norank	470
1000001267	Acinetobacter_baumannii_25766_10_GCF_000592395.1	norank	470
1000001268	Acinetobacter_baumannii_25766_9_GCF_000592375.1	norank	470
1000001269	Acinetobacter_baumannii_25766_5_GCF_000592355.1	norank	470
1000001270	Acinetobacter_baumannii_25691_1_GCF_000592335.1	norank	470
1000001271	Acinetobacter_baumannii_25766_7_GCF_000592315.1	norank	470
1000001272	Acinetobacter_baumannii_25691_9_GCF_000592295.1	norank	470
1000001273	Acinetobacter_baumannii_25691_6_GCF_000592275.1	norank	470
1000001274	Acinetobacter_baumannii_25691_2_GCF_000592255.1	norank	470
1000001275	Acinetobacter_baumannii_25766_6_GCF_000592235.1	norank	470
1000001276	Acinetobacter_baumannii_25935_8_GCF_000592215.1	norank	470
1000001277	Acinetobacter_baumannii_25935_7_GCF_000592195.1	norank	470
1000001278	Acinetobacter_baumannii_25935_6_GCF_000592175.1	norank	470
1000001279	Acinetobacter_baumannii_25935_5_GCF_000592155.1	norank	470
1000001280	Acinetobacter_baumannii_25935_4_GCF_000592135.1	norank	470
1000001281	Acinetobacter_baumannii_25935_2_GCF_000592115.1	norank	470
1000001282	Acinetobacter_baumannii_25935_1_GCF_000592095.1	norank	470
1000001283	Acinetobacter_baumannii_25766_1_GCF_000592075.1	norank	470
1000001284	Acinetobacter_baumannii_24975_1_GCF_000592055.1	norank	470
1000001285	Acinetobacter_baumannii_25935_9_GCF_000592035.1	norank	470
1000001286	Acinetobacter_baumannii_25766_3_GCF_000592015.1	norank	470
1000001287	Acinetobacter_baumannii_25766_2_GCF_000591995.1	norank	470
1000001288	Acinetobacter_baumannii_25691_10_GCF_000591975.1	norank	470
1000001289	Acinetobacter_baumannii_44467_9_GCF_000591955.1	norank	470
1000001290	Acinetobacter_baumannii_44327_6_GCF_000591935.1	norank	470
1000001291	Acinetobacter_baumannii_44857_9_GCF_000591915.1	norank	470
1000001292	Acinetobacter_baumannii_44857_10_GCF_000591895.1	norank	470
1000001293	Acinetobacter_baumannii_44327_5_GCF_000591875.1	norank	470
1000001294	Acinetobacter_baumannii_44327_4_GCF_000591855.1	norank	470
1000001295	Acinetobacter_baumannii_44327_1_GCF_000591835.1	norank	470
1000001296	Acinetobacter_baumannii_44327_7_GCF_000591815.1	norank	470
1000001297	Acinetobacter_baumannii_24975_5_GCF_000591795.1	norank	470
1000001298	Acinetobacter_baumannii_25750_8_GCF_000591775.1	norank	470
1000001299	Acinetobacter_baumannii_25750_7_GCF_000591755.1	norank	470
1000001300	Acinetobacter_baumannii_44327_2_GCF_000591735.1	norank	470
1000001301	Acinetobacter_baumannii_44327_8_GCF_000591715.1	norank	470
1000001302	Acinetobacter_baumannii_25935_10_GCF_000591695.1	norank	470
1000001303	Acinetobacter_baumannii_24975_9_GCF_000591675.1	norank	470
1000001304	Acinetobacter_baumannii_24975_7_GCF_000591655.1	norank	470
1000001305	Acinetobacter_baumannii_25561_1_GCF_000591635.1	norank	470
1000001306	Acinetobacter_baumannii_25561_7_GCF_000591615.1	norank	470
1000001307	Acinetobacter_baumannii_25561_2_GCF_000591595.1	norank	470
1000001308	Acinetobacter_baumannii_24975_4_GCF_000591575.1	norank	470
1000001309	Acinetobacter_baumannii_44895_3_GCF_000589835.1	norank	470
1000001310	Acinetobacter_baumannii_45002_4_GCF_000589815.1	norank	470
1000001311	Acinetobacter_baumannii_45002_3_GCF_000589795.1	norank	470
1000001312	Acinetobacter_baumannii_45002_10_GCF_000589775.1	norank	470
1000001313	Acinetobacter_baumannii_45002_5_GCF_000589755.1	norank	470
1000001314	Acinetobacter_baumannii_44895_6_GCF_000589735.1	norank	470
1000001315	Acinetobacter_baumannii_44895_5_GCF_000589715.1	norank	470
1000001316	Acinetobacter_baumannii_45002_8_GCF_000589695.1	norank	470
1000001317	Acinetobacter_baumannii_45002_7_GCF_000589675.1	norank	470
1000001318	Acinetobacter_baumannii_45002_6_GCF_000589655.1	norank	470
1000001319	Acinetobacter_baumannii_25253_7_GCF_000589635.1	norank	470
1000001320	Acinetobacter_baumannii_25253_6_GCF_000589615.1	norank	470
1000001321	Acinetobacter_baumannii_25253_5_GCF_000589595.1	norank	470
1000001322	Acinetobacter_baumannii_25253_4_GCF_000589575.1	norank	470
1000001323	Acinetobacter_baumannii_25253_3_GCF_000589555.1	norank	470
1000001324	Acinetobacter_baumannii_25253_10_GCF_000589535.1	norank	470
1000001325	Acinetobacter_baumannii_25253_1_GCF_000589515.1	norank	470
1000001326	Acinetobacter_baumannii_24845_1_GCF_000589495.1	norank	470
1000001327	Acinetobacter_baumannii_24845_6_GCF_000589475.1	norank	470
1000001328	Acinetobacter_baumannii_25307_5_GCF_000589455.1	norank	470
1000001329	Acinetobacter_baumannii_25307_4_GCF_000589435.1	norank	470
1000001330	Acinetobacter_baumannii_25307_3_GCF_000589415.1	norank	470
1000001331	Acinetobacter_baumannii_25307_2_GCF_000589395.1	norank	470
1000001332	Acinetobacter_baumannii_25307_1_GCF_000589375.1	norank	470
1000001333	Acinetobacter_baumannii_25253_8_GCF_000589355.1	norank	470
1000001335	Acinetobacter_baumannii_44895_2_GCF_000589315.1	norank	470
1000001336	Acinetobacter_baumannii_44895_1_GCF_000589295.1	norank	470
1000001337	Acinetobacter_baumannii_44895_10_GCF_000589275.1	norank	470
1000001341	Acinetobacter_baumannii_24845_7_GCF_000589195.1	norank	470
1000001346	Acinetobacter_baumannii_25307_8_GCF_000589095.1	norank	470
1000001347	Acinetobacter_baumannii_25307_6_GCF_000589075.1	norank	470
1000001348	Acinetobacter_baumannii_24845_9_GCF_000589055.1	norank	470
1000001349	Acinetobacter_baumannii_24845_4_GCF_000589035.1	norank	470
1000001350	Acinetobacter_baumannii_24845_3_GCF_000589015.1	norank	470
1000001351	Acinetobacter_baumannii_24845_5_GCF_000588995.1	norank	470
1000001352	Acinetobacter_baumannii_24845_10_GCF_000588975.1	norank	470
1000001353	Acinetobacter_baumannii_24845_8_GCF_000588955.1	norank	470
1000001354	Acinetobacter_baumannii_44895_4_GCF_000588935.1	norank	470
1000001355	Acinetobacter_baumannii_44895_8_GCF_000588915.1	norank	470
1000001356	Acinetobacter_baumannii_44895_9_GCF_000588895.1	norank	470
1000001357	Acinetobacter_baumannii_1397513_GCF_000588815.1	norank	470
1000001358	Acinetobacter_baumannii_1406182_GCF_000588795.1	norank	470
1000001359	Acinetobacter_baumannii_1413735_GCF_000588775.1	norank	470
1000001360	Acinetobacter_baumannii_1391434_GCF_000588755.1	norank	470
1000001361	Acinetobacter_baumannii_1392509_GCF_000588735.1	norank	470
1000001363	Acinetobacter_baumannii_1262761-97_GCF_000588695.1	norank	470
1000001364	Acinetobacter_baumannii_1007214_GCF_000588675.1	norank	470
1000001365	Acinetobacter_baumannii_11126_GCF_000588655.1	norank	470
1000001366	Acinetobacter_baumannii_1237202_GCF_000588635.1	norank	470
1000001367	Acinetobacter_baumannii_1170863_GCF_000588615.1	norank	470
1000001369	Acinetobacter_baumannii_1428368_GCF_000588575.1	norank	470
1000001370	Acinetobacter_baumannii_730795_GCF_000588555.1	norank	470
1000001373	Acinetobacter_baumannii_213697_GCF_000588495.1	norank	470
1000001374	Acinetobacter_baumannii_426863_GCF_000588475.1	norank	470
1000001375	Acinetobacter_baumannii_1117819_GCF_000588455.1	norank	470
1000001376	Acinetobacter_baumannii_303002_GCF_000588435.1	norank	470
1000001379	Acinetobacter_baumannii_98826_GCF_000588375.1	norank	470
1000001380	Acinetobacter_baumannii_1406589_GCF_000588355.1	norank	470
1000001382	Acinetobacter_baumannii_70136_GCF_000588315.1	norank	470
1000001383	Acinetobacter_baumannii_981176_GCF_000588295.1	norank	470
1000001386	Acinetobacter_baumannii_14216_GCF_000588235.1	norank	470
1000001387	Acinetobacter_baumannii_466215_GCF_000588215.1	norank	470
1000001388	Acinetobacter_baumannii_277047_GCF_000588195.1	norank	470
1000001389	Acinetobacter_baumannii_628418_GCF_000588175.1	norank	470
1000001390	Acinetobacter_baumannii_1232509_GCF_000588155.1	norank	470
1000001391	Acinetobacter_baumannii_1295549_GCF_000588135.1	norank	470
1000001392	Acinetobacter_baumannii_1276470-86_GCF_000588115.1	norank	470
1000001394	Acinetobacter_baumannii_1058283_GCF_000588075.1	norank	470
1000001395	Acinetobacter_baumannii_339786_GCF_000588055.1	norank	470
1000001396	Acinetobacter_baumannii_541915_GCF_000588035.1	norank	470
1000001399	Acinetobacter_baumannii_1266220_GCF_000587975.1	norank	470
1000001400	Acinetobacter_baumannii_214216_GCF_000587955.1	norank	470
1000001401	Acinetobacter_baumannii_755829_GCF_000587935.1	norank	470
1000001402	Acinetobacter_baumannii_1294222_GCF_000587915.1	norank	470
1000001403	Acinetobacter_baumannii_1494580_GCF_000587895.1	norank	470
1000001404	Acinetobacter_baumannii_145660_GCF_000587875.1	norank	470
1000001405	Acinetobacter_baumannii_MRSN_57_GCF_000586635.1	norank	470
1000001406	Acinetobacter_baumannii_23671_GCF_000584895.1	norank	470
1000001407	Acinetobacter_baumannii_273929_GCF_000584875.1	norank	470
1000001408	Acinetobacter_baumannii_1533268_GCF_000584855.1	norank	470
1000001409	Acinetobacter_baumannii_1475764_GCF_000584835.1	norank	470
1000001411	Acinetobacter_baumannii_1471012_GCF_000584775.1	norank	470
1000001412	Acinetobacter_baumannii_1482820_GCF_000584755.1	norank	470
1000001413	Acinetobacter_baumannii_1022959_GCF_000584735.1	norank	470
1000001414	Acinetobacter_baumannii_1062314_GCF_000584715.1	norank	470
1000001415	Acinetobacter_baumannii_1064293_45_GCF_000584695.1	norank	470
1000001416	Acinetobacter_baumannii_1095464_GCF_000584675.1	norank	470
1000001417	Acinetobacter_baumannii_1178044_GCF_000584655.1	norank	470
1000001418	Acinetobacter_baumannii_1188188_GCF_000584635.1	norank	470
1000001420	Acinetobacter_baumannii_1271213_GCF_000584595.1	norank	470
1000001422	Acinetobacter_baumannii_1271651_GCF_000584555.1	norank	470
1000001423	Acinetobacter_baumannii_1237893_GCF_000584535.1	norank	470
1000001424	Acinetobacter_baumannii_1195185_11_GCF_000584515.1	norank	470
1000001425	Acinetobacter_baumannii_1207552_GCF_000584495.1	norank	470
1000001426	Acinetobacter_baumannii_1264936_GCF_000584475.1	norank	470
1000001427	Acinetobacter_baumannii_1293320_GCF_000584455.1	norank	470
1000001428	Acinetobacter_baumannii_1296252_GCF_000584435.1	norank	470
1000001429	Acinetobacter_baumannii_1412924_GCF_000584415.1	norank	470
1000001430	Acinetobacter_baumannii_2887_GCF_000584395.1	norank	470
1000001431	Acinetobacter_baumannii_318814_GCF_000584355.1	norank	470
1000001432	Acinetobacter_baumannii_3390_GCF_000584335.1	norank	470
1000001433	Acinetobacter_baumannii_607805_GCF_000584315.1	norank	470
1000001434	Acinetobacter_baumannii_457946_GCF_000584295.1	norank	470
1000001435	Acinetobacter_baumannii_480175_GCF_000584275.1	norank	470
1000001437	Acinetobacter_baumannii_655555_GCF_000584235.1	norank	470
1000001439	Acinetobacter_baumannii_737393_GCF_000584195.1	norank	470
1000001440	Acinetobacter_baumannii_825610_GCF_000584175.1	norank	470
1000001441	Acinetobacter_baumannii_836190_GCF_000584155.1	norank	470
1000001442	Acinetobacter_baumannii_923118_GCF_000584135.1	norank	470
1000001443	Acinetobacter_baumannii_1045092_GCF_000584115.1	norank	470
1000001444	Acinetobacter_baumannii_846928_GCF_000584095.1	norank	470
1000001445	Acinetobacter_baumannii_10519_GCF_000584075.1	norank	470
1000001446	Acinetobacter_baumannii_73736_GCF_000584055.1	norank	470
1000001447	Acinetobacter_baumannii_1287985_GCF_000584035.1	norank	470
1000001449	Acinetobacter_baumannii_24860_7_GCF_000583595.1	norank	470
1000001450	Acinetobacter_baumannii_24860_4_GCF_000583575.1	norank	470
1000001451	Acinetobacter_baumannii_24860_2_GCF_000583555.1	norank	470
1000001452	Acinetobacter_baumannii_24860_10_GCF_000583535.1	norank	470
1000001453	Acinetobacter_baumannii_24812_6_GCF_000583515.1	norank	470
1000001454	Acinetobacter_baumannii_24812_4_GCF_000583495.1	norank	470
1000001455	Acinetobacter_baumannii_24812_10_GCF_000583475.1	norank	470
1000001456	Acinetobacter_baumannii_7893_GCF_000583455.1	norank	470
1000001457	Acinetobacter_baumannii_24860_8_GCF_000583435.1	norank	470
1000001458	Acinetobacter_baumannii_472237-120_GCF_000583415.1	norank	470
1000001460	Acinetobacter_baumannii_121738_GCF_000583375.1	norank	470
1000001461	Acinetobacter_baumannii_1426993_GCF_000583355.1	norank	470
1000001462	Acinetobacter_baumannii_1488685_GCF_000583335.1	norank	470
1000001463	Acinetobacter_baumannii_1552389_GCF_000583315.1	norank	470
1000001464	Acinetobacter_baumannii_470922_GCF_000583295.1	norank	470
1000001465	Acinetobacter_baumannii_722310_GCF_000583275.1	norank	470
1000001466	Acinetobacter_baumannii_458282_GCF_000583255.1	norank	470
1000001467	Acinetobacter_baumannii_323408_GCF_000583235.1	norank	470
1000001468	Acinetobacter_baumannii_655378_GCF_000582965.1	norank	470
1000001469	Acinetobacter_baumannii_1552818_GCF_000582945.1	norank	470
1000001471	Acinetobacter_baumannii_1417041_GCF_000582355.1	norank	470
1000001472	Acinetobacter_baumannii_1593273_GCF_000582335.1	norank	470
1000001474	Acinetobacter_baumannii_42887_GCF_000582295.1	norank	470
1000001475	Acinetobacter_baumannii_397971_GCF_000582275.1	norank	470
1000001478	Acinetobacter_baumannii_1552865_GCF_000582215.1	norank	470
1000001480	Acinetobacter_baumannii_1525283_GCF_000582175.1	norank	470
1000001481	Acinetobacter_baumannii_50595_GCF_000582155.1	norank	470
1000001483	Acinetobacter_baumannii_1291820_GCF_000582115.1	norank	470
1000001487	Acinetobacter_baumannii_43926_GCF_000582035.1	norank	470
1000001488	Acinetobacter_baumannii_1526966_GCF_000582015.1	norank	470
1000001489	Acinetobacter_baumannii_1546444_GCF_000581995.1	norank	470
1000001490	Acinetobacter_baumannii_831240_GCF_000581975.1	norank	470
1000001491	Acinetobacter_baumannii_268680_GCF_000581955.1	norank	470
1000001492	Acinetobacter_baumannii_1575710_GCF_000581935.1	norank	470
1000001493	Acinetobacter_baumannii_232184_GCF_000581915.1	norank	470
1000001494	Acinetobacter_baumannii_532279_GCF_000581895.1	norank	470
1000001495	Acinetobacter_baumannii_144107_GCF_000581875.1	norank	470
1000001496	Acinetobacter_baumannii_83444_GCF_000581855.1	norank	470
1000001498	Acinetobacter_baumannii_554515_GCF_000581815.1	norank	470
1000001499	Acinetobacter_baumannii_1440750_GCF_000581795.1	norank	470
1000001500	Acinetobacter_baumannii_1106579_GCF_000581775.1	norank	470
1000001501	Acinetobacter_baumannii_1096934_GCF_000581755.1	norank	470
1000001502	Acinetobacter_baumannii_1277411_GCF_000581735.1	norank	470
1000001504	Acinetobacter_baumannii_532413_GCF_000581695.1	norank	470
1000001505	Acinetobacter_baumannii_662545-1347_GCF_000581675.1	norank	470
1000001506	Acinetobacter_baumannii_653020_GCF_000581655.1	norank	470
1000001507	Acinetobacter_baumannii_947299_GCF_000581635.1	norank	470
1000001508	Acinetobacter_baumannii_993520_GCF_000581615.1	norank	470
1000001509	Acinetobacter_baumannii_942194_GCF_000581595.1	norank	470
1000001510	Acinetobacter_baumannii_1289546_GCF_000581575.1	norank	470
1000001511	Acinetobacter_baumannii_29280_GCF_000581555.1	norank	470
1000001512	Acinetobacter_baumannii_34001_GCF_000581535.1	norank	470
1000001513	Acinetobacter_baumannii_34654_GCF_000581515.1	norank	470
1000001514	Acinetobacter_baumannii_472237-1196_GCF_000581495.1	norank	470
1000001515	Acinetobacter_baumannii_562700_GCF_000581475.1	norank	470
1000001516	Acinetobacter_baumannii_564012_GCF_000581455.1	norank	470
1000001517	Acinetobacter_baumannii_781407_GCF_000581435.1	norank	470
1000001518	Acinetobacter_baumannii_796380-2102_GCF_000581415.1	norank	470
1000001519	Acinetobacter_baumannii_58452_GCF_000581395.1	norank	470
1000001520	Acinetobacter_baumannii_929679-2095_GCF_000581375.1	norank	470
1000001521	Acinetobacter_baumannii_942133_GCF_000581355.1	norank	470
1000001522	Acinetobacter_baumannii_959073_GCF_000581335.1	norank	470
1000001523	Acinetobacter_baumannii_972082_GCF_000581315.1	norank	470
1000001524	Acinetobacter_baumannii_99063_GCF_000581295.1	norank	470
1000001526	Acinetobacter_baumannii_625974_GCF_000581255.1	norank	470
1000001527	Acinetobacter_baumannii_400834_GCF_000581235.1	norank	470
1000001530	Acinetobacter_baumannii_1465485_GCF_000581175.1	norank	470
1000001531	Acinetobacter_baumannii_1461963_GCF_000581155.1	norank	470
1000001532	Acinetobacter_baumannii_1429530_GCF_000581135.1	norank	470
1000001535	Acinetobacter_baumannii_1267820_GCF_000581075.1	norank	470
1000001536	Acinetobacter_baumannii_984213_GCF_000581055.1	norank	470
1000001538	Acinetobacter_baumannii_647609_GCF_000581015.1	norank	470
1000001539	Acinetobacter_baumannii_466760_GCF_000580995.1	norank	470
1000001542	Acinetobacter_baumannii_1462234_GCF_000580935.1	norank	470
1000001544	Acinetobacter_baumannii_1397084_GCF_000580895.1	norank	470
1000001547	Acinetobacter_baumannii_1159076_GCF_000580835.1	norank	470
1000001548	Acinetobacter_baumannii_1035119_GCF_000580815.1	norank	470
1000001550	Acinetobacter_baumannii_1297549_GCF_000580775.1	norank	470
1000001551	Acinetobacter_baumannii_951631_GCF_000580755.1	norank	470
1000001552	Acinetobacter_baumannii_724909_GCF_000580735.1	norank	470
1000001554	Acinetobacter_baumannii_342950_GCF_000580695.1	norank	470
1000001560	Acinetobacter_baumannii_1406750_GCF_000580575.1	norank	470
1000001561	Acinetobacter_baumannii_1294217_GCF_000580555.1	norank	470
1000001562	Acinetobacter_baumannii_1202252_GCF_000580535.1	norank	470
1000001563	Acinetobacter_baumannii_118362_GCF_000580515.1	norank	470
1000001564	Acinetobacter_baumannii_110912_GCF_000580495.1	norank	470
1000001565	Acinetobacter_baumannii_17534_GCF_000580475.1	norank	470
1000001566	Acinetobacter_baumannii_1032241_GCF_000580455.1	norank	470
1000001567	Acinetobacter_baumannii_1039621_GCF_000580435.1	norank	470
1000001569	Acinetobacter_baumannii_1046674_GCF_000580395.1	norank	470
1000001570	Acinetobacter_baumannii_1051176_GCF_000580375.1	norank	470
1000001571	Acinetobacter_baumannii_1121032_GCF_000580355.1	norank	470
1000001572	Acinetobacter_baumannii_136706_GCF_000580335.1	norank	470
1000001573	Acinetobacter_baumannii_1297_GCF_000580315.1	norank	470
1000001574	Acinetobacter_baumannii_1031433_GCF_000580295.1	norank	470
1000001575	Acinetobacter_baumannii_1036938_GCF_000580275.1	norank	470
1000001576	Acinetobacter_baumannii_1040094_GCF_000580255.1	norank	470
1000001577	Acinetobacter_baumannii_1042969-1265_GCF_000580235.1	norank	470
1000001578	Acinetobacter_baumannii_1043903_GCF_000580215.1	norank	470
1000001579	Acinetobacter_baumannii_1046051_GCF_000580195.1	norank	470
1000001580	Acinetobacter_baumannii_1051830_GCF_000580175.1	norank	470
1000001581	Acinetobacter_baumannii_1075025_GCF_000580155.1	norank	470
1000001582	Acinetobacter_baumannii_1247182_GCF_000580135.1	norank	470
1000001583	Acinetobacter_baumannii_PKAB07_GCF_000576535.1	norank	470
1000001586	Acinetobacter_baumannii_UH3807_GCF_000517505.1	norank	470
1000001588	Acinetobacter_baumannii_CI79_GCF_000516635.2	norank	470
1000001590	Acinetobacter_baumannii_CI77_GCF_000516595.2	norank	470
1000001591	Acinetobacter_baumannii_CI86_GCF_000516575.2	norank	470
1000001592	Acinetobacter_baumannii_UH7907_GCF_000516375.1	norank	470
1000001593	Acinetobacter_baumannii_UH7807_GCF_000516355.2	norank	470
1000001594	Acinetobacter_baumannii_UH7707_GCF_000516335.2	norank	470
1000001595	Acinetobacter_baumannii_UH7607_GCF_000516315.1	norank	470
1000001596	Acinetobacter_baumannii_UH7007_GCF_000516295.1	norank	470
1000001597	Acinetobacter_baumannii_UH6907_GCF_000516275.1	norank	470
1000001598	Acinetobacter_baumannii_UH6507_GCF_000516255.1	norank	470
1000001599	Acinetobacter_baumannii_UH6207_GCF_000516235.1	norank	470
1000001600	Acinetobacter_baumannii_UH6107_GCF_000516215.2	norank	470
1000001601	Acinetobacter_baumannii_UH5707_GCF_000516195.2	norank	470
1000001602	Acinetobacter_baumannii_UH5307_GCF_000516175.1	norank	470
1000001603	Acinetobacter_baumannii_UH5207_GCF_000516155.1	norank	470
1000001604	Acinetobacter_baumannii_UH5107_GCF_000516135.1	norank	470
1000001607	Acinetobacter_baumannii_UH2707_GCF_000516075.1	norank	470
1000001608	Acinetobacter_baumannii_UH2907_GCF_000516055.1	norank	470
1000001609	Acinetobacter_baumannii_UH9907_GCF_000516035.1	norank	470
1000001610	Acinetobacter_baumannii_UH9707_GCF_000516015.1	norank	470
1000001612	Acinetobacter_baumannii_UH8807_GCF_000515975.1	norank	470
1000001613	Acinetobacter_baumannii_UH8707_GCF_000515955.1	norank	470
1000001614	Acinetobacter_baumannii_UH8407_GCF_000515935.1	norank	470
1000001615	Acinetobacter_baumannii_UH8107_GCF_000515915.1	norank	470
1000001616	Acinetobacter_baumannii_UH2307_GCF_000515895.1	norank	470
1000001617	Acinetobacter_baumannii_UH8907_GCF_000515875.2	norank	470
1000001618	Acinetobacter_baumannii_UH22908_GCF_000515855.1	norank	470
1000001619	Acinetobacter_baumannii_UH20108_GCF_000515835.1	norank	470
1000001620	Acinetobacter_baumannii_UH19908_GCF_000515815.1	norank	470
1000001621	Acinetobacter_baumannii_UH19608_GCF_000515795.1	norank	470
1000001622	Acinetobacter_baumannii_UH18608_GCF_000515775.1	norank	470
1000001623	Acinetobacter_baumannii_UH16208_GCF_000515755.1	norank	470
1000001624	Acinetobacter_baumannii_UH16108_GCF_000515735.1	norank	470
1000001625	Acinetobacter_baumannii_UH16008_GCF_000515715.1	norank	470
1000001626	Acinetobacter_baumannii_UH15208_GCF_000515695.1	norank	470
1000001627	Acinetobacter_baumannii_UH14508_GCF_000515675.1	norank	470
1000001628	Acinetobacter_baumannii_UH13908_GCF_000515655.1	norank	470
1000001629	Acinetobacter_baumannii_UH12808_GCF_000515635.1	norank	470
1000001630	Acinetobacter_baumannii_UH12408_GCF_000515615.1	norank	470
1000001631	Acinetobacter_baumannii_UH12308_GCF_000515595.1	norank	470
1000001632	Acinetobacter_baumannii_UH12208_GCF_000515575.1	norank	470
1000001633	Acinetobacter_baumannii_UH11608_GCF_000515555.1	norank	470
1000001634	Acinetobacter_baumannii_UH10707_GCF_000515535.1	norank	470
1000001635	Acinetobacter_baumannii_UH10107_GCF_000515515.1	norank	470
1000001636	Acinetobacter_baumannii_UH0707_GCF_000515495.1	norank	470
1000001637	Acinetobacter_baumannii_UH10007_GCF_000515475.1	norank	470
1000001638	Acinetobacter_baumannii_UH1007_GCF_000515455.1	norank	470
1000001639	Acinetobacter_baumannii_UH0807_GCF_000515435.1	norank	470
1000001640	Acinetobacter_baumannii_UH0207_GCF_000513795.2	norank	470
1000001641	Acinetobacter_baumannii_MRY10-0558_GCF_000509325.1	norank	470
1000001642	Acinetobacter_baumannii_ZW85-1_GCF_000505685.1	norank	470
1000001643	Acinetobacter_baumannii_DU202_GCF_000498375.2	norank	470
1000001644	Acinetobacter_baumannii_107m_GCF_000493615.1	norank	470
1000001653	Acinetobacter_baumannii_EGD-HP18_GCF_000465635.2	norank	470
1000001654	Acinetobacter_baumannii_TG22148_GCF_000454005.1	norank	470
1000001655	Acinetobacter_baumannii_TG22146_GCF_000453985.1	norank	470
1000001656	Acinetobacter_baumannii_TG22142_GCF_000453965.1	norank	470
1000001657	Acinetobacter_baumannii_TG22112_GCF_000453945.1	norank	470
1000001658	Acinetobacter_baumannii_TG22110_GCF_000453925.1	norank	470
1000001659	Acinetobacter_baumannii_TG20546_GCF_000453905.1	norank	470
1000001660	Acinetobacter_baumannii_TG20277_GCF_000453885.1	norank	470
1000001661	Acinetobacter_baumannii_TG2014_GCF_000453865.1	norank	470
1000001662	Acinetobacter_baumannii_TG2013_GCF_000453845.1	norank	470
1000001663	Acinetobacter_baumannii_TG2012_GCF_000453825.1	norank	470
1000001664	Acinetobacter_baumannii_TG15242_GCF_000453805.1	norank	470
1000001665	Acinetobacter_baumannii_TG15241_GCF_000453785.1	norank	470
1000001666	Acinetobacter_baumannii_TG15240_GCF_000453765.1	norank	470
1000001667	Acinetobacter_baumannii_TG15237_GCF_000453745.1	norank	470
1000001668	Acinetobacter_baumannii_TG00314_GCF_000453725.1	norank	470
1000001669	Acinetobacter_baumannii_TG15236_GCF_000453705.1	norank	470
1000001670	Acinetobacter_baumannii_TG07725_GCF_000453685.1	norank	470
1000001671	Acinetobacter_baumannii_TG15233_GCF_000453665.1	norank	470
1000001672	Acinetobacter_baumannii_TG15238_GCF_000453645.1	norank	470
1000001673	Acinetobacter_baumannii_TG02011_GCF_000453625.1	norank	470
1000001674	Acinetobacter_baumannii_TG02017_GCF_000453605.1	norank	470
1000001675	Acinetobacter_baumannii_TG15234_GCF_000453585.1	norank	470
1000001676	Acinetobacter_baumannii_TG15239_GCF_000453565.1	norank	470
1000001677	Acinetobacter_baumannii_TG27411_GCF_000453545.1	norank	470
1000001678	Acinetobacter_baumannii_TG27407_GCF_000453525.1	norank	470
1000001679	Acinetobacter_baumannii_TG27399_GCF_000453505.1	norank	470
1000001680	Acinetobacter_baumannii_TG27395_GCF_000453485.1	norank	470
1000001681	Acinetobacter_baumannii_TG27391_GCF_000453465.1	norank	470
1000001682	Acinetobacter_baumannii_TG27387_GCF_000453445.1	norank	470
1000001683	Acinetobacter_baumannii_TG27383_GCF_000453425.1	norank	470
1000001684	Acinetobacter_baumannii_TG27379_GCF_000453405.1	norank	470
1000001685	Acinetobacter_baumannii_TG27371_GCF_000453385.1	norank	470
1000001686	Acinetobacter_baumannii_TG27319_GCF_000453365.1	norank	470
1000001687	Acinetobacter_baumannii_TG27315_GCF_000453345.1	norank	470
1000001688	Acinetobacter_baumannii_TG27311_GCF_000453325.1	norank	470
1000001689	Acinetobacter_baumannii_TG27307_GCF_000453305.1	norank	470
1000001690	Acinetobacter_baumannii_TG27299_GCF_000453285.1	norank	470
1000001691	Acinetobacter_baumannii_TG27295_GCF_000453265.1	norank	470
1000001692	Acinetobacter_baumannii_TG22336_GCF_000453245.1	norank	470
1000001693	Acinetobacter_baumannii_TG22332_GCF_000453225.1	norank	470
1000001694	Acinetobacter_baumannii_TG22214_GCF_000453205.1	norank	470
1000001695	Acinetobacter_baumannii_TG22212_GCF_000453185.1	norank	470
1000001696	Acinetobacter_baumannii_TG22204_GCF_000453165.1	norank	470
1000001697	Acinetobacter_baumannii_TG22202_GCF_000453145.1	norank	470
1000001698	Acinetobacter_baumannii_TG22198_GCF_000453125.1	norank	470
1000001699	Acinetobacter_baumannii_TG22196_GCF_000453105.1	norank	470
1000001700	Acinetobacter_baumannii_TG22194_GCF_000453085.1	norank	470
1000001701	Acinetobacter_baumannii_TG22192_GCF_000453065.1	norank	470
1000001702	Acinetobacter_baumannii_TG22190_GCF_000453045.1	norank	470
1000001703	Acinetobacter_baumannii_TG22150_GCF_000453025.1	norank	470
1000001704	Acinetobacter_baumannii_1605_GCF_000441955.1	norank	470
1000001708	Acinetobacter_baumannii_BJAB0868_GCF_000419425.1	norank	470
1000001709	Acinetobacter_baumannii_BJAB0715_GCF_000419405.1	norank	470
1000001710	Acinetobacter_baumannii_BJAB07104_GCF_000419385.1	norank	470
1000001711	Acinetobacter_baumannii_AB-HKU3-08_GCF_000417805.2	norank	470
1000001712	Acinetobacter_baumannii_AB-HKU3-10_GCF_000417785.2	norank	470
1000001716	Acinetobacter_baumannii_NIPH_410_GCF_000413915.1	norank	470
1000001752	Acinetobacter_baumannii_ANC_4097_GCF_000369365.1	norank	470
1000001753	Acinetobacter_baumannii_NIPH_80_GCF_000369345.1	norank	470
1000001754	Acinetobacter_baumannii_NIPH_290_GCF_000369325.1	norank	470
1000001755	Acinetobacter_baumannii_NIPH_70_GCF_000369305.1	norank	470
1000001756	Acinetobacter_baumannii_NIPH_528_GCF_000369285.1	norank	470
1000001757	Acinetobacter_baumannii_NIPH_67_GCF_000369265.1	norank	470
1000001758	Acinetobacter_baumannii_NIPH_601_GCF_000369245.1	norank	470
1000001759	Acinetobacter_baumannii_NIPH_329_GCF_000369225.1	norank	470
1000001760	Acinetobacter_baumannii_NIPH_335_GCF_000369205.1	norank	470
1000001761	Acinetobacter_baumannii_NIPH_527_GCF_000369185.1	norank	470
1000001762	Acinetobacter_baumannii_NIPH_201_GCF_000369165.1	norank	470
1000001791	Acinetobacter_baumannii_NIPH_60_GCF_000368545.1	norank	470
1000001792	Acinetobacter_baumannii_NIPH_190_GCF_000368525.1	norank	470
1000001806	Acinetobacter_baumannii_NIPH_1734_GCF_000368245.1	norank	470
1000001807	Acinetobacter_baumannii_NIPH_2061_GCF_000368225.1	norank	470
1000001808	Acinetobacter_baumannii_NIPH_615_GCF_000368205.1	norank	470
1000001809	Acinetobacter_baumannii_NIPH_146_GCF_000368185.1	norank	470
1000001812	Acinetobacter_baumannii_NIPH_1362_GCF_000368125.1	norank	470
1000001813	Acinetobacter_baumannii_NIPH_1669_GCF_000368105.1	norank	470
1000001824	Acinetobacter_baumannii_NIPH_24_GCF_000367885.1	norank	470
1000001826	Acinetobacter_baumannii_48055_GCF_000359725.1	norank	470
1000001827	Acinetobacter_baumannii_ABNIH24_GCF_000354155.1	norank	470
1000001828	Acinetobacter_baumannii_ABNIH20_GCF_000354135.1	norank	470
1000001829	Acinetobacter_baumannii_ABNIH18_GCF_000354115.1	norank	470
1000001830	Acinetobacter_baumannii_ABNIH17_GCF_000354095.1	norank	470
1000001831	Acinetobacter_baumannii_ABNIH16_GCF_000354075.1	norank	470
1000001832	Acinetobacter_baumannii_ABNIH15_GCF_000354055.1	norank	470
1000001833	Acinetobacter_baumannii_ABNIH14_GCF_000354035.1	norank	470
1000001834	Acinetobacter_baumannii_ABNIH11_GCF_000354015.1	norank	470
1000001835	Acinetobacter_baumannii_ABNIH7_GCF_000353975.1	norank	470
1000001836	Acinetobacter_baumannii_ABNIH25_GCF_000353915.1	norank	470
1000001837	Acinetobacter_baumannii_ABNIH26_GCF_000353895.1	norank	470
1000001838	Acinetobacter_baumannii_ABNIH13_GCF_000353855.1	norank	470
1000001839	Acinetobacter_baumannii_ABNIH23_GCF_000353815.1	norank	470
1000001840	Acinetobacter_baumannii_ABNIH22_GCF_000353795.1	norank	470
1000001841	Acinetobacter_baumannii_ABNIH19_GCF_000353775.1	norank	470
1000001842	Acinetobacter_baumannii_AB405E4_GCF_000342085.1	norank	470
1000001843	Acinetobacter_baumannii_AB1H8_GCF_000342065.1	norank	470
1000001844	Acinetobacter_baumannii_MSP4-16_GCF_000341985.1	norank	470
1000001846	Acinetobacter_baumannii_AB4A3_GCF_000338835.1	norank	470
1000001847	Acinetobacter_baumannii_Naval-78_GCF_000335675.1	norank	470
1000001848	Acinetobacter_baumannii_OIFC338_GCF_000335655.1	norank	470
1000001849	Acinetobacter_baumannii_OIFC047_GCF_000335635.1	norank	470
1000001850	Acinetobacter_baumannii_WC-A-92_GCF_000335615.1	norank	470
1000001851	Acinetobacter_baumannii_AA-014_GCF_000335595.1	norank	470
1000001854	Acinetobacter_baumannii_Naval-57_GCF_000335535.1	norank	470
1000001855	Acinetobacter_baumannii_ABIsac_ColiR_GCF_000333735.1	norank	470
1000001856	Acinetobacter_baumannii_ABIsac_ColiS_GCF_000333715.1	norank	470
1000001857	Acinetobacter_baumannii_53264_GCF_000332855.1	norank	470
1000001859	Acinetobacter_baumannii_Naval-113_GCF_000314655.1	norank	470
1000001860	Acinetobacter_baumannii_WC-348_GCF_000314635.1	norank	470
1000001864	Acinetobacter_baumannii_Canada_BC1_GCF_000309275.1	norank	470
1000001865	Acinetobacter_baumannii_Naval-82_GCF_000309255.1	norank	470
1000001866	Acinetobacter_baumannii_OIFC035_GCF_000309235.1	norank	470
1000001867	Acinetobacter_baumannii_WC-A-694_GCF_000309215.1	norank	470
1000001868	Acinetobacter_baumannii_Naval-21_GCF_000309195.1	norank	470
1000001869	Acinetobacter_baumannii_Naval-2_GCF_000309175.1	norank	470
1000001870	Acinetobacter_baumannii_OIFC111_GCF_000309155.1	norank	470
1000001871	Acinetobacter_baumannii_OIFC099_GCF_000309135.1	norank	470
1000001872	Acinetobacter_baumannii_OIFC065_GCF_000309115.1	norank	470
1000001873	Acinetobacter_baumannii_OIFC087_GCF_000309095.1	norank	470
1000001876	Acinetobacter_baumannii_AB_2008-23-07-01-7_GCF_000308995.1	norank	470
1000001878	Acinetobacter_baumannii_OIFC0162_GCF_000307895.1	norank	470
1000001879	Acinetobacter_baumannii_Naval-83_GCF_000305315.1	norank	470
1000001880	Acinetobacter_baumannii_Naval-13_GCF_000305295.1	norank	470
1000001881	Acinetobacter_baumannii_OIFC110_GCF_000305275.1	norank	470
1000001882	Acinetobacter_baumannii_OIFC180_GCF_000305255.1	norank	470
1000001883	Acinetobacter_baumannii_OIFC098_GCF_000305235.1	norank	470
1000001884	Acinetobacter_baumannii_OIFC074_GCF_000305215.1	norank	470
1000001885	Acinetobacter_baumannii_IS-235_GCF_000304695.1	norank	470
1000001886	Acinetobacter_baumannii_Naval-72_GCF_000304675.1	norank	470
1000001887	Acinetobacter_baumannii_IS-251_GCF_000304655.1	norank	470
1000001888	Acinetobacter_baumannii_TYTH-1_GCF_000302575.1	norank	470
1000001897	Acinetobacter_baumannii_TG19582_GCF_000302275.1	norank	470
1000001898	Acinetobacter_baumannii_AB_TG27343_GCF_000302255.1	norank	470
1000001899	Acinetobacter_baumannii_AB_TG27339_GCF_000302235.1	norank	470
1000001900	Acinetobacter_baumannii_AB_TG27335_GCF_000302215.1	norank	470
1000001901	Acinetobacter_baumannii_AB_TG27327_GCF_000302195.1	norank	470
1000001902	Acinetobacter_baumannii_AB_TG2032_GCF_000302175.1	norank	470
1000001903	Acinetobacter_baumannii_AB_TG2018_GCF_000302155.1	norank	470
1000001904	Acinetobacter_baumannii_AB_TG19617_GCF_000302135.1	norank	470
1000001906	Acinetobacter_baumannii_AB_909-14-7_GCF_000302095.1	norank	470
1000001907	Acinetobacter_baumannii_AB_909-05_GCF_000302075.1	norank	470
1000001908	Acinetobacter_baumannii_AB_908-14-7_GCF_000302055.1	norank	470
1000001909	Acinetobacter_baumannii_AB_908-13_GCF_000302035.1	norank	470
1000001910	Acinetobacter_baumannii_AB_2009-04-02-7_GCF_000302015.1	norank	470
1000001911	Acinetobacter_baumannii_AB_2009-04-01-7_GCF_000301995.1	norank	470
1000001912	Acinetobacter_baumannii_AB_2008-23-01-01-7_GCF_000301975.1	norank	470
1000001913	Acinetobacter_baumannii_AB_2008-15-70_GCF_000301955.1	norank	470
1000001914	Acinetobacter_baumannii_AB_2008-15-52_GCF_000301935.1	norank	470
1000001915	Acinetobacter_baumannii_AB_2008-15-34-7_GCF_000301915.1	norank	470
1000001916	Acinetobacter_baumannii_AB_2007-16-27-01_GCF_000301895.1	norank	470
1000001917	Acinetobacter_baumannii_AB_2007-09-110-01-7_GCF_000301875.1	norank	470
1000001918	Acinetobacter_baumannii_AB_1583-8_GCF_000301855.1	norank	470
1000001919	Acinetobacter_baumannii_AB_1536-8_GCF_000301835.1	norank	470
1000001928	Acinetobacter_baumannii_AB_TG5064_GCF_000301655.1	norank	470
1000001930	Acinetobacter_baumannii_AB_TG27331_GCF_000301615.1	norank	470
1000001931	Acinetobacter_baumannii_AB_TG27323_GCF_000301595.1	norank	470
1000001932	Acinetobacter_baumannii_AB_TG2631_GCF_000301575.1	norank	470
1000001933	Acinetobacter_baumannii_AB_TG2031_GCF_000301555.1	norank	470
1000001934	Acinetobacter_baumannii_AB_TG2030_GCF_000301535.1	norank	470
1000001935	Acinetobacter_baumannii_AB_TG2028_GCF_000301515.1	norank	470
1000001936	Acinetobacter_baumannii_AB_TG2026_GCF_000301495.1	norank	470
1000001937	Acinetobacter_baumannii_AB_TG2023_GCF_000301475.1	norank	470
1000001938	Acinetobacter_baumannii_AB_TG2022_GCF_000301455.1	norank	470
1000001939	Acinetobacter_baumannii_AB_909-02-7_GCF_000301435.1	norank	470
1000001940	Acinetobacter_baumannii_AB_909-01-7_GCF_000301415.1	norank	470
1000001941	Acinetobacter_baumannii_AB_908-12_GCF_000301395.1	norank	470
1000001942	Acinetobacter_baumannii_AB_515-8_GCF_000301375.1	norank	470
1000001943	Acinetobacter_baumannii_AB_2008-15-71_GCF_000301355.1	norank	470
1000001944	Acinetobacter_baumannii_AB_2008-15-69_GCF_000301335.1	norank	470
1000001945	Acinetobacter_baumannii_AB_2008-15-45_GCF_000301315.1	norank	470
1000001946	Acinetobacter_baumannii_AB_2007-16-25-01-7_GCF_000301295.1	norank	470
1000001947	Acinetobacter_baumannii_AB_1766_8_GCF_000301275.1	norank	470
1000001948	Acinetobacter_baumannii_AB_1650-8_GCF_000301255.1	norank	470
1000001949	Acinetobacter_baumannii_AB_1649-8_GCF_000301235.1	norank	470
1000001950	Acinetobacter_baumannii_AB_1595-8_GCF_000301215.1	norank	470
1000001951	Acinetobacter_baumannii_AB_1594-8_GCF_000301195.1	norank	470
1000001952	Acinetobacter_baumannii_AB_1582-8_GCF_000301175.1	norank	470
1000001954	Acinetobacter_baumannii_ZWS1219_GCF_000299675.1	norank	470
1000001955	Acinetobacter_baumannii_ZWS1122_GCF_000299655.1	norank	470
1000001956	Acinetobacter_baumannii_Ab44444_GCF_000297955.1	norank	470
1000001957	Acinetobacter_baumannii_Ab33333_GCF_000297935.1	norank	470
1000001958	Acinetobacter_baumannii_Ab11111_GCF_000297915.1	norank	470
1000001959	Acinetobacter_baumannii_IS-58_GCF_000297595.1	norank	470
1000001960	Acinetobacter_baumannii_WC-692_GCF_000297575.1	norank	470
1000001961	Acinetobacter_baumannii_IS-116_GCF_000297535.1	norank	470
1000001962	Acinetobacter_baumannii_IS-143_GCF_000297515.1	norank	470
1000001963	Acinetobacter_baumannii_BZICU-2_GCF_000292545.1	norank	470
1000001965	Acinetobacter_baumannii_Canada_BC-5_GCF_000286615.1	norank	470
1000001967	Acinetobacter_baumannii_IS-123_GCF_000286535.1	norank	470
1000001968	Acinetobacter_baumannii_OIFC189_GCF_000278685.1	norank	470
1000001969	Acinetobacter_baumannii_OIFC143_GCF_000278665.1	norank	470
1000001970	Acinetobacter_baumannii_OIFC109_GCF_000278645.1	norank	470
1000001971	Acinetobacter_baumannii_OIFC137_GCF_000278625.1	norank	470
1000001972	Acinetobacter_baumannii_Naval-17_GCF_000278605.1	norank	470
1000001975	Acinetobacter_baumannii_W7282_GCF_000248275.1	norank	470
1000001976	Acinetobacter_baumannii_AB5711_GCF_000241725.1	norank	470
1000001977	Acinetobacter_baumannii_AB5256_GCF_000241705.1	norank	470
1000001980	Acinetobacter_baumannii_MDR-ZJ06_GCF_000226275.2	norank	470
1000001981	Acinetobacter_baumannii_ABNIH4_GCF_000222285.1	norank	470
1000001982	Acinetobacter_baumannii_ABNIH3_GCF_000222265.1	norank	470
1000001983	Acinetobacter_baumannii_ABNIH2_GCF_000222245.1	norank	470
1000001984	Acinetobacter_baumannii_ABNIH1_GCF_000222225.1	norank	470
1000001986	Acinetobacter_baumannii_OIFC032_GCF_000215005.1	norank	470
1000001987	Acinetobacter_baumannii_Naval-81_GCF_000214985.1	norank	470
1000001991	Acinetobacter_baumannii_3909_GCF_000189695.1	norank	470
1000001992	Acinetobacter_baumannii_3990_GCF_000189675.1	norank	470
1000001993	Acinetobacter_baumannii_AB210_GCF_000189655.1	norank	470
1000001994	Acinetobacter_baumannii_1656-2_GCF_000188215.1	norank	470
1000001995	Acinetobacter_baumannii_MDR-TJ_GCF_000187205.2	norank	470
1000001996	Acinetobacter_baumannii_D1279779_GCF_000186665.3	norank	470
1000001997	Acinetobacter_baumannii_WM99c_GCF_000186645.1	norank	470
1000001998	Acinetobacter_baumannii_UMB002_GCF_000184495.1	norank	470
1000001999	Acinetobacter_baumannii_UMB001_GCF_000184475.1	norank	470
1000002000	Acinetobacter_baumannii_AB059_GCF_000177735.1	norank	470
1000002001	Acinetobacter_baumannii_AB058_GCF_000177715.1	norank	470
1000002002	Acinetobacter_baumannii_AB056_GCF_000177695.1	norank	470
1000002004	Acinetobacter_baumannii_AB900_GCF_000173395.1	norank	470
1000002007	Acinetobacter_baumannii_6014059_GCF_000163395.2	norank	470
1000002008	Acinetobacter_baumannii_6013113_GCF_000163375.2	norank	470
1000002009	Acinetobacter_baumannii_6013150_GCF_000163355.2	norank	470
1000002017	Acinetobacter_baumannii_AYE_GCF_000069245.1	norank	470
1000002019	Acinetobacter_baumannii_AB0057_GCF_000021245.2	norank	470
1000002020	Acinetobacter_baumannii_ACICU_GCF_000018445.1	norank	470
999999852	Acinetobacter_baumannii_A13_GCF_001951035.1	norank	470
1000000505	Acinetobacter_baylyi_GCF_001485005.1	norank	62977
1000001784	Acinetobacter_baylyi_DSM_14961__GCF_000368685.1	norank	62977
1000001905	Acinetobacter_baylyi_TG19579_GCF_000302115.1	norank	62977
1000002018	Acinetobacter_baylyi_ADP1_GCF_000046845.1	norank	62977
1000000811	Acinetobacter_beijerinckii_GCF_000931715.1	norank	262668
1000001769	Acinetobacter_beijerinckii_CIP_110307_GCF_000369005.1	norank	262668
1000001770	Acinetobacter_beijerinckii_ANC_3835_GCF_000368985.1	norank	262668
1000001079	Acinetobacter_bereziniae_GCF_000753985.1	norank	106648
1000001793	Acinetobacter_bereziniae_NIPH_3_GCF_000368505.1	norank	106648
1000001974	Acinetobacter_bereziniae_LMG_1003__GCF_000248295.1	norank	106648
1000001822	Acinetobacter_bohemicus_ANC_3994_GCF_000367925.1	norank	1217715
999999109	Acinetobacter_boissieri_GCF_900096955.1	norank	1219383
1000000504	Acinetobacter_bouvetii_GCF_001485025.1	norank	202951
1000001775	Acinetobacter_bouvetii_DSM_14964__GCF_000368865.1	norank	202951
1000000767	Acinetobacter_brisouii_GCF_000964015.1	norank	396323
1000001645	Acinetobacter_brisouii_CIP_110357_GCF_000488275.1	norank	396323
1000001786	Acinetobacter_brisouii_ANC_4119_GCF_000368645.1	norank	396323
1000000837	Acinetobacter_calcoaceticus_GCF_000818215.1	norank	471
1000001724	Acinetobacter_calcoaceticus_ANC_3811_GCF_000399665.1	norank	471
1000001772	Acinetobacter_calcoaceticus_ANC_3680_GCF_000368945.1	norank	471
1000001825	Acinetobacter_calcoaceticus_NIPH_13_GCF_000367865.1	norank	471
1000001875	Acinetobacter_calcoaceticus_TG19588_GCF_000309015.1	norank	471
1000001896	Acinetobacter_calcoaceticus_TG19585_GCF_000302295.1	norank	471
1000001927	Acinetobacter_calcoaceticus_TG19593_GCF_000301675.1	norank	471
1000002015	Acinetobacter_calcoaceticus_RUH2202_GCF_000162035.1	norank	471
1000000110	Acinetobacter_celticus_GCF_001707755.1	norank	1891224
999999512	Acinetobacter_chinensis_GCF_002165375.2	norank	2004650
1000001733	Acinetobacter_colistiniresistens_GCF_000369765.1	norank	280145
1000000152	Acinetobacter_defluvii_GCF_001704615.3	norank	1871111
1000000703	Acinetobacter_equi_GCF_001307195.1	norank	1324350
1000000187	Acinetobacter_gandensis_GCF_001678755.1	norank	1443941
1000001081	Acinetobacter_gerneri_GCF_000747725.1	norank	202952
1000001705	Acinetobacter_gerneri_MTCC_9824_GCF_000430245.1	norank	202952
1000001790	Acinetobacter_gerneri_DSM_14967__GCF_000368565.1	norank	202952
1000000831	Acinetobacter_guillouiae_GCF_000829655.1	norank	106649
1000001714	Acinetobacter_guillouiae_MSP4-18_GCF_000414055.1	norank	106649
1000001794	Acinetobacter_guillouiae_NIPH_991_GCF_000368485.1	norank	106649
1000001811	Acinetobacter_guillouiae_CIP_63.46_GCF_000368145.1	norank	106649
1000000812	Acinetobacter_gyllenbergii_GCF_000931695.1	norank	134534
1000001649	Acinetobacter_gyllenbergii_NIPH_230_GCF_000488195.1	norank	134534
1000001713	Acinetobacter_gyllenbergii_MTCC_11365_GCF_000414075.1	norank	134534
1000001719	Acinetobacter_gyllenbergii_CIP_110306_GCF_000413855.1	norank	134534
1000000827	Acinetobacter_haemolyticus_GCF_000830135.1	norank	29430
1000001707	Acinetobacter_haemolyticus_MTCC_9819_GCF_000430205.1	norank	29430
1000001765	Acinetobacter_haemolyticus_NIPH_261_GCF_000369085.1	norank	29430
1000001766	Acinetobacter_haemolyticus_CIP_64.3_GCF_000369065.1	norank	29430
1000001874	Acinetobacter_haemolyticus_TG19602_GCF_000309035.1	norank	29430
1000001895	Acinetobacter_haemolyticus_TG19599_GCF_000302315.1	norank	29430
1000001925	Acinetobacter_haemolyticus_TG21157_GCF_000301715.1	norank	29430
1000002005	Acinetobacter_haemolyticus_ATCC_19194_GCF_000164055.1	norank	29430
1000000839	Acinetobacter_harbinensis_GCF_000816495.1	norank	1353941
1000001065	Acinetobacter_idrijaensis_GCF_000761495.1	norank	1507807
1000000766	Acinetobacter_indicus_GCF_000964095.1	norank	756892
1000001646	Acinetobacter_indicus_CIP_110367_GCF_000488255.1	norank	756892
1000001718	Acinetobacter_indicus_ANC_4215_GCF_000413875.1	norank	756892
1000000507	Acinetobacter_johnsonii_XBB1_GCF_001484935.1	norank	40214
1000000780	Acinetobacter_johnsonii_GCF_000949655.1	norank	40214
1000001778	Acinetobacter_johnsonii_ANC_3681_GCF_000368805.1	norank	40214
1000001816	Acinetobacter_johnsonii_CIP_64.6_GCF_000368045.1	norank	40214
1000001894	Acinetobacter_johnsonii_TG19625_GCF_000302335.1	norank	40214
1000001924	Acinetobacter_johnsonii_TG19605_GCF_000301735.1	norank	40214
1000002014	Acinetobacter_johnsonii_SH046_GCF_000162055.1	norank	40214
1000001052	Acinetobacter_junii_GCF_000775815.1	norank	40215
1000001706	Acinetobacter_junii_MTCC_11364_GCF_000430225.1	norank	40215
1000001780	Acinetobacter_junii_CIP_64.5_GCF_000368765.1	norank	40215
1000001781	Acinetobacter_junii_NIPH_182_GCF_000368745.1	norank	40215
1000001785	Acinetobacter_junii_CIP_107470_GCF_000368665.1	norank	40215
1000001893	Acinetobacter_junii_TG19608_GCF_000302355.1	norank	40215
1000002013	Acinetobacter_junii_SH205_GCF_000162075.1	norank	40215
999999111	Acinetobacter_kookii_GCF_900096895.1	norank	1226327
999999107	Acinetobacter_kyonggiensis_GCF_900107285.1	norank	595670
1000001722	Acinetobacter_lactucae_GCF_000399705.1	norank	1785128
1000000153	Acinetobacter_larvae_GCF_001704115.1	norank	1789224
1000000820	Acinetobacter_lwoffii_GCF_000836095.1	norank	28090
1000001763	Acinetobacter_lwoffii_NIPH_478_GCF_000369145.1	norank	28090
1000001764	Acinetobacter_lwoffii_ATCC_9957__GCF_000369125.1	norank	28090
1000001810	Acinetobacter_lwoffii_NIPH_715_GCF_000368165.1	norank	28090
1000001923	Acinetobacter_lwoffii_TG19636_GCF_000301755.1	norank	28090
1000001985	Acinetobacter_lwoffii_WJ10621_GCF_000219275.1	norank	28090
1000002012	Acinetobacter_lwoffii_SH145_GCF_000162095.1	norank	28090
999999110	Acinetobacter_marinus_GCF_900096915.1	norank	281375
1000001648	Acinetobacter_nectaris_CIP_110549_GCF_000488215.1	norank	1392540
1000001652	Acinetobacter_nosocomialis_M2_GCF_000472005.1	norank	106654
1000001788	Acinetobacter_nosocomialis_NIPH_386_GCF_000368605.1	norank	106654
1000001814	Acinetobacter_nosocomialis_NIPH_2119_GCF_000368085.1	norank	106654
1000001862	Acinetobacter_nosocomialis_GCF_000314595.1	norank	106654
1000001922	Acinetobacter_nosocomialis_TG21145_GCF_000301775.1	norank	106654
1000001926	Acinetobacter_nosocomialis_TG19596_GCF_000301695.1	norank	106654
1000001953	Acinetobacter_nosocomialis_Ab22222_GCF_000300635.1	norank	106654
999999510	Acinetobacter_nosocomialis_P020_GCF_002166815.1	norank	106654
1000001647	Acinetobacter_oleivorans_CIP_110421_GCF_000488235.1	norank	436717
1000001989	Acinetobacter_oleivorans_DR1_GCF_000196795.1	norank	436717
1000000769	Acinetobacter_parvus_GCF_000962795.1	norank	134533
1000001818	Acinetobacter_parvus_NIPH_1103_GCF_000368005.1	norank	134533
999999381	Acinetobacter_piscicola_GCF_002233755.1	norank	2006115
1000001723	Acinetobacter_pittii_ANC_4050_GCF_000399685.1	norank	48296
1000001767	Acinetobacter_pittii_ATCC_19004__GCF_000369045.1	norank	48296
1000001768	Acinetobacter_pittii_ANC_3678_GCF_000369025.1	norank	48296
1000001858	Acinetobacter_pittii_GCF_000315155.1	norank	48296
1000001892	Acinetobacter_pittii_TG6411_GCF_000302375.1	norank	48296
1000001979	Acinetobacter_pittii_D499_GCF_000230465.1	norank	48296
1000001990	Acinetobacter_pittii_PHEA-2_GCF_000191145.1	norank	48296
999999508	Acinetobacter_populi_GCF_002174125.1	norank	1582270
1000000434	Acinetobacter_pragensis_GCF_001605895.1	norank	1806892
1000000089	Acinetobacter_proteolyticus_GCF_001753605.1	norank	1776741
999999108	Acinetobacter_puyangensis_GCF_900096995.1	norank	1096779
1000000090	Acinetobacter_qingfengensis_GCF_001753595.1	norank	1262585
1000000754	Acinetobacter_radioresistens_GCF_000972345.1	norank	40216
1000001774	Acinetobacter_radioresistens_NIPH_2130_GCF_000368885.1	norank	40216
1000001921	Acinetobacter_radioresistens_TG02010_GCF_000301795.1	norank	40216
1000001966	Acinetobacter_radioresistens_WC-A-157_GCF_000286595.1	norank	40216
1000002003	Acinetobacter_radioresistens_SK82_GCF_000175675.1	norank	40216
1000002011	Acinetobacter_radioresistens_SH164_GCF_000162115.1	norank	40216
1000000830	Acinetobacter_rudis_GCF_000829675.1	norank	421052
1000001717	Acinetobacter_rudis_CIP_110305_GCF_000413895.1	norank	421052
1000000502	Acinetobacter_schindleri_GCF_001485065.1	norank	108981
1000001787	Acinetobacter_schindleri_CIP_107287_GCF_000368625.1	norank	108981
1000001795	Acinetobacter_schindleri_NIPH_900_GCF_000368465.1	norank	108981
1000001920	Acinetobacter_schindleri_TG19614_GCF_000301815.1	norank	108981
1000001815	Acinetobacter_seifertii_GCF_000368065.1	norank	1530123
1000001068	Acinetobacter_soli_GCF_000760595.1	norank	487316
1000001170	Acinetobacter_soli_TCM341_GCF_000633005.1	norank	487316
1000001782	Acinetobacter_soli_NIPH_2899_GCF_000368725.1	norank	487316
1000001783	Acinetobacter_soli_CIP_110264_GCF_000368705.1	norank	487316
1000001070	Acinetobacter_tandoii_GCF_000760555.1	norank	202954
1000001720	Acinetobacter_tandoii_DSM_14970__GCF_000400735.1	norank	202954
1000001076	Acinetobacter_tjernbergiae_GCF_000759995.1	norank	202955
1000001726	Acinetobacter_tjernbergiae_DSM_14971__GCF_000374425.1	norank	202955
1000001069	Acinetobacter_towneri_GCF_000760575.1	norank	202956
1000001779	Acinetobacter_towneri_DSM_14962__GCF_000368785.1	norank	202956
1000000803	Acinetobacter_ursingii_GCF_000934145.1	norank	108980
1000001727	Acinetobacter_ursingii_NIPH_706_GCF_000369885.1	norank	108980
1000001776	Acinetobacter_ursingii_ANC_3649_GCF_000368845.1	norank	108980
1000001740	Acinetobacter_variabilis_GCF_000369625.1	norank	70346
1000000506	Acinetobacter_venetianus_GCF_001484985.1	norank	52133
1000001877	Acinetobacter_venetianus_VE-C3_GCF_000308235.1	norank	52133
1000000158	Acinetobacter_wuhouensis_GCF_001696605.3	norank	1879050
1000002047	Legionella_pneumophila_subsp._pneumophila_str._Philadelphia_1_GCF_000008485.1	norank	272624
1000002045	Neisseria_gonorrhoeae_FA_1090_GCF_000006845.1	norank	242231
1000002046	Neisseria_meningitidis_MC58_GCF_000008805.1	norank	122586
1000002033	Pseudomonas_aeruginosa_PAO1_GCF_000006765.1	norank	287
1000002034	Pseudomonas_aeruginosa_GCF_001457615.1	norank	287
1000002035	Pseudomonas_aeruginosa_DSM_50071__GCF_001045685.1	norank	287
1000002044	Pseudomonas_chlororaphis_GCF_014524625.1	norank	587753
1000002043	Pseudomonas_citronellolis_GCF_001586155.1	norank	53408
1000002040	Pseudomonas_entomophila_L48_GCF_000026105.1	norank	384676
1000002037	Pseudomonas_fluorescens_F113_GCF_000237065.1	norank	1114970
1000002039	Pseudomonas_furukawaii_GCF_002355475.1	norank	1149133
1000002036	Pseudomonas_putida_KT2440_GCF_000007565.2	norank	160488
1000002042	Pseudomonas_rhizosphaerae_GCF_000761155.1	norank	216142
1000002038	Pseudomonas_silesiensis_GCF_001661075.1	norank	1853130
1000002041	Pseudomonas_versuta_GCF_001294575.1	norank	1788301
1000002023	Psychrobacter_alimentarius_GCF_001606025.1	norank	261164
1000002021	Psychrobacter_aquaticus_CMS_56_GCF_000471625.1	norank	1354303
1000002025	Psychrobacter_aquimaris_GCF_016107525.1	norank	292733
1000002022	Psychrobacter_cryohalolentis_K5_GCF_000013905.1	norank	335284
1000002028	Psychrobacter_faecalis_GCF_016107575.1	norank	180588
1000002032	Psychrobacter_frigidicola_GCF_007997305.1	norank	45611
1000002024	Psychrobacter_glaciei_GCF_014652895.1	norank	619771
1000002026	Psychrobacter_immobilis_GCF_003148585.1	norank	498
1000002027	Psychrobacter_pacificensis_GCF_900101915.1	norank	112002
1000002029	Psychrobacter_phenylpyruvicus_DSM_7000__GCF_001591185.1	norank	1123034
1000002030	Psychrobacter_proteolyticus_GCF_003350005.1	norank	147825
1000002031	Psychrobacter_urativorans_GCF_001298525.1	norank	45610
1000002049	Shewanella_oneidensis_MR-1_GCF_000146165.2	norank	211586
1000002048	Xanthomonas_oryzae_pv._oryzae_PXO99A_GCF_000019585.2	norank	360094
