# Supplementary material for: Feature architecture aware phylogenetic profiling indicates a functional diversification of type IVa pili in the nosocomial pathogen Acinetobacter baumannii
Source: PLoS Genet. 2023 Jul 27;19(7):e1010646. doi: 10.1371/journal.pgen.1010646 (PMC10374093; doi:10.1371/journal.pgen.1010646)
Supplement: S1 Data — The corresponding data files are available online via figshare: https://figshare.com/articles/dataset/_/21964535 and can be viewed with PhyloProfile [99]. (ZIP) [file pgen.1010646.s021.zip › S1_Data/taxonomy_data/taxonNamesReduced.txt]

ncbiID	fullName	rank	parentID
100226	Streptomyces coelicolor A3(2)	strain	1902
1902	Streptomyces coelicolor	species	1477431
1477431	Streptomyces albidoflavus group	speciesgroup	1883
1883	Streptomyces	genus	2062
2062	Streptomycetaceae	family	85011
85011	Streptomycetales	order	1760
1760	Actinomycetia	class	201174
201174	Actinobacteria	phylum	1783272
1783272	Terrabacteria group	norank	2
2	Bacteria	superkingdom	131567
131567	cellular organisms	norank	1
10090	Mus musculus	species	862507
862507	Mus	subgenus	10088
10088	Mus	genus	39107
39107	Murinae	subfamily	10066
10066	Muridae	family	337687
337687	Muroidea	norank	1963758
1963758	Myomorpha	suborder	9989
9989	Rodentia	order	314147
314147	Glires	norank	314146
314146	Euarchontoglires	superorder	1437010
1437010	Boreoeutheria	norank	9347
9347	Eutheria	norank	32525
32525	Theria	norank	40674
40674	Mammalia	class	32524
32524	Amniota	norank	32523
32523	Tetrapoda	norank	1338369
1338369	Dipnotetrapodomorpha	norank	8287
8287	Sarcopterygii	superclass	117571
117571	Euteleostomi	norank	117570
117570	Teleostomi	norank	7776
7776	Gnathostomata	norank	7742
7742	Vertebrata	norank	89593
89593	Craniata	subphylum	7711
7711	Chordata	phylum	33511
33511	Deuterostomia	norank	33213
33213	Bilateria	norank	6072
6072	Eumetazoa	norank	33208
33208	Metazoa	kingdom	999999001
999999001	Choanozoa	norank	999999002
999999002	Filozoa	norank	999999003
999999003	Pluriformea	norank	999999004
999999004	Holozoa	norank	33154
33154	Opisthokonta	norank	2759
2759	Eukaryota	superkingdom	131567
10116	Rattus norvegicus	species	10114
10114	Rattus	genus	39107
1111708	Synechocystis sp. PCC 6803 substr. Kazusa	norank	1148
1148	Synechocystis sp. PCC 6803	species	2640012
2640012	unclassified Synechocystis	norank	1142
1142	Synechocystis	genus	1890428
1890428	Merismopediaceae	family	1890424
1890424	Synechococcales	order	1117
1117	Cyanobacteria	phylum	1798711
1798711	Cyanobacteria/Melainabacteria group	norank	1783272
122586	Neisseria meningitidis MC58	strain	491
491	Neisseria meningitidis serogroup B	serogroup	487
487	Neisseria meningitidis	species	482
482	Neisseria	genus	481
481	Neisseriaceae	family	206351
206351	Neisseriales	order	28216
28216	Betaproteobacteria	class	1224
1224	Proteobacteria	phylum	2
123851	Ladona fulva	species	70376
70376	Ladona	genus	6964
6964	Libellulidae	family	70899
70899	Cavilabiata	superfamily	6962
6962	Anisoptera	infraorder	2510002
2510002	Epiprocta	suborder	6961
6961	Odonata	order	33339
33339	Palaeoptera	infraclass	7496
7496	Pterygota	subclass	85512
85512	Dicondylia	norank	50557
50557	Insecta	class	6960
6960	Hexapoda	subphylum	197562
197562	Pancrustacea	norank	197563
197563	Mandibulata	norank	6656
6656	Arthropoda	phylum	88770
88770	Panarthropoda	norank	1206794
1206794	Ecdysozoa	norank	33317
33317	Protostomia	norank	33213
136037	Zootermopsis nevadensis	species	7502
7502	Zootermopsis	genus	127821
127821	Termopsini	tribe	127820
127820	Termopsinae	subfamily	7501
7501	Termopsidae	family	1912919
1912919	Termitoidae	norank	1049657
1049657	Blattoidea	superfamily	85823
85823	Blattodea	order	6970
6970	Dictyoptera	norank	33341
33341	Polyneoptera	cohort	33340
33340	Neoptera	infraclass	7496
13616	Monodelphis domestica	species	13615
13615	Monodelphis	genus	126287
126287	Didelphinae	subfamily	9265
9265	Didelphidae	family	38605
38605	Didelphimorphia	order	9263
9263	Metatheria	norank	32525
164328	Phytophthora ramorum	species	4783
4783	Phytophthora	genus	4777
4777	Peronosporaceae	family	4776
4776	Peronosporales	order	4762
4762	Oomycota	phylum	33634
33634	Stramenopiles	norank	2698737
2698737	Sar	norank	2759
1841598	Candidatus Heimdallarchaeota archaeon LC_3	species	1936272
1936272	Candidatus Heimdallarchaeota	phylum	1935183
1935183	Asgard group	norank	2157
2157	Archaea	superkingdom	131567
184922	Giardia lamblia ATCC 50803	strain	5741
5741	Giardia intestinalis	species	5740
5740	Giardia	genus	68459
68459	Giardiinae	subfamily	5739
5739	Hexamitidae	family	5738
5738	Diplomonadida	order	207245
207245	Fornicata	phylum	2611341
2611341	Metamonada	norank	2759
188937	Methanosarcina acetivorans C2A	strain	2214
2214	Methanosarcina acetivorans	species	2207
2207	Methanosarcina	genus	2206
2206	Methanosarcinaceae	family	94695
94695	Methanosarcinales	order	224756
224756	Methanomicrobia	class	2290931
2290931	Stenosarchaea group	norank	28890
28890	Euryarchaeota	phylum	2157
189518	Leptospira interrogans serovar Lai str. 56601	strain	57678
57678	Leptospira interrogans serovar Lai	norank	173
173	Leptospira interrogans	species	171
171	Leptospira	genus	170
170	Leptospiraceae	family	1643688
1643688	Leptospirales	order	203692
203692	Spirochaetia	class	203691
203691	Spirochaetes	phylum	2
190304	Fusobacterium nucleatum subsp. nucleatum ATCC 25586	strain	76856
76856	Fusobacterium nucleatum subsp. nucleatum	subspecies	851
851	Fusobacterium nucleatum	species	848
848	Fusobacterium	genus	203492
203492	Fusobacteriaceae	family	203491
203491	Fusobacteriales	order	203490
203490	Fusobacteriia	class	32066
32066	Fusobacteria	phylum	2
208964	Pseudomonas aeruginosa PAO1	strain	287
287	Pseudomonas aeruginosa	species	136841
136841	Pseudomonas aeruginosa group	speciesgroup	286
286	Pseudomonas	genus	135621
135621	Pseudomonadaceae	family	72274
72274	Pseudomonadales	order	1236
1236	Gammaproteobacteria	class	1224
214684	Cryptococcus neoformans var. neoformans JEC21	strain	40410
40410	Cryptococcus neoformans var. neoformans	varietas	5207
5207	Cryptococcus neoformans	species	1897064
1897064	Cryptococcus neoformans species complex	speciesgroup	5206
5206	Cryptococcus	genus	1884633
1884633	Cryptococcaceae	family	5234
5234	Tremellales	order	155616
155616	Tremellomycetes	class	5302
5302	Agaricomycotina	subphylum	5204
5204	Basidiomycota	phylum	451864
451864	Dikarya	subkingdom	4751
4751	Fungi	kingdom	999999005
999999005	Holomycota	norank	33154
224129	Agrilus planipennis	species	195164
195164	Agrilus	genus	261156
261156	Agrilinae	subfamily	50527
50527	Buprestidae	family	71192
71192	Buprestoidea	superfamily	41087
41087	Elateriformia	infraorder	41084
41084	Polyphaga	suborder	7041
7041	Coleoptera	order	33392
33392	Endopterygota	cohort	33340
224308	Bacillus subtilis subsp. subtilis str. 168	strain	135461
135461	Bacillus subtilis subsp. subtilis	subspecies	1423
1423	Bacillus subtilis	species	653685
653685	Bacillus subtilis group	speciesgroup	1386
1386	Bacillus	genus	186817
186817	Bacillaceae	family	1385
1385	Bacillales	order	91061
91061	Bacilli	class	1239
1239	Firmicutes	phylum	1783272
224324	Aquifex aeolicus VF5	strain	63363
63363	Aquifex aeolicus	species	2713
2713	Aquifex	genus	64898
64898	Aquificaceae	family	32069
32069	Aquificales	order	187857
187857	Aquificae	class	200783
200783	Aquificae	phylum	2
224911	Bradyrhizobium diazoefficiens USDA 110	strain	1355477
1355477	Bradyrhizobium diazoefficiens	species	374
374	Bradyrhizobium	genus	41294
41294	Bradyrhizobiaceae	family	356
356	Hyphomicrobiales	order	28211
28211	Alphaproteobacteria	class	1224
226186	Bacteroides thetaiotaomicron VPI-5482	strain	818
818	Bacteroides thetaiotaomicron	species	816
816	Bacteroides	genus	815
815	Bacteroidaceae	family	171549
171549	Bacteroidales	order	200643
200643	Bacteroidia	class	976
976	Bacteroidetes	phylum	68336
68336	Bacteroidetes/Chlorobi group	norank	1783270
1783270	FCB group	norank	2
237561	Candida albicans SC5314	strain	5476
5476	Candida albicans	species	1535326
1535326	Candida	genus	1535325
1535325	Candida/Lodderomyces clade	norank	766764
766764	Debaryomycetaceae	family	4892
4892	Saccharomycetales	order	4891
4891	Saccharomycetes	class	147537
147537	Saccharomycotina	subphylum	716545
716545	saccharomyceta	norank	4890
4890	Ascomycota	phylum	451864
237631	Ustilago maydis 521	strain	5270
5270	Ustilago maydis	species	5269
5269	Ustilago	genus	5268
5268	Ustilaginaceae	family	5267
5267	Ustilaginales	order	5257
5257	Ustilaginomycetes	class	452284
452284	Ustilaginomycotina	subphylum	5204
243090	Rhodopirellula baltica SH 1	strain	265606
265606	Rhodopirellula baltica	species	265488
265488	Rhodopirellula	genus	2691357
2691357	Pirellulaceae	family	2691354
2691354	Pirellulales	order	203683
203683	Planctomycetia	class	203682
203682	Planctomycetes	phylum	1783257
1783257	PVC group	norank	2
243230	Deinococcus radiodurans R1	strain	1299
1299	Deinococcus radiodurans	species	1298
1298	Deinococcus	genus	183710
183710	Deinococcaceae	family	118964
118964	Deinococcales	order	188787
188787	Deinococci	class	1297
1297	Deinococcus-Thermus	phylum	1783272
243231	Geobacter sulfurreducens PCA	strain	35554
35554	Geobacter sulfurreducens	species	28231
28231	Geobacter	genus	213422
213422	Geobacteraceae	family	69541
69541	Desulfuromonadales	order	28221
28221	Deltaproteobacteria	class	68525
68525	delta/epsilon subdivisions	subphylum	1224
243232	Methanocaldococcus jannaschii DSM 2661	strain	2190
2190	Methanocaldococcus jannaschii	species	196118
196118	Methanocaldococcus	genus	196117
196117	Methanocaldococcaceae	family	2182
2182	Methanococcales	order	183939
183939	Methanococci	class	2283794
2283794	Methanomada group	norank	28890
243273	Mycoplasma genitalium G37	strain	2097
2097	Mycoplasma genitalium	species	2093
2093	Mycoplasma	genus	2092
2092	Mycoplasmataceae	family	2085
2085	Mycoplasmatales	order	31969
31969	Mollicutes	class	544448
544448	Tenericutes	phylum	1783272
243274	Thermotoga maritima MSB8	strain	2336
2336	Thermotoga maritima	species	2335
2335	Thermotoga	genus	188709
188709	Thermotogaceae	family	2419
2419	Thermotogales	order	188708
188708	Thermotogae	class	200918
200918	Thermotogae	phylum	2
251221	Gloeobacter violaceus PCC 7421	strain	33072
33072	Gloeobacter violaceus	species	33071
33071	Gloeobacter	genus	1890422
1890422	Gloeobacteraceae	family	307595
307595	Gloeobacterales	order	307596
307596	Gloeobacteria	class	1117
272561	Chlamydia trachomatis D/UW-3/CX	strain	813
813	Chlamydia trachomatis	species	810
810	Chlamydia	genus	1113537
1113537	Chlamydia/Chlamydophila group	norank	809
809	Chlamydiaceae	family	51291
51291	Chlamydiales	order	204429
204429	Chlamydiia	class	204428
204428	Chlamydiae	phylum	1783257
27288	Naumovozyma castellii	species	278028
278028	Naumovozyma	genus	4893
4893	Saccharomycetaceae	family	4892
273057	Saccharolobus solfataricus P2	strain	2287
2287	Saccharolobus solfataricus	species	2100760
2100760	Saccharolobus	genus	118883
118883	Sulfolobaceae	family	2281
2281	Sulfolobales	order	183924
183924	Thermoprotei	class	28889
28889	Crenarchaeota	phylum	1783275
1783275	TACK group	norank	2157
284591	Yarrowia lipolytica CLIB122	strain	4952
4952	Yarrowia lipolytica	species	4951
4951	Yarrowia	genus	34353
34353	Dipodascaceae	family	4892
284812	Schizosaccharomyces pombe 972h-	strain	4896
4896	Schizosaccharomyces pombe	species	4895
4895	Schizosaccharomyces	genus	4894
4894	Schizosaccharomycetaceae	family	34346
34346	Schizosaccharomycetales	order	147554
147554	Schizosaccharomycetes	class	451866
451866	Taphrinomycotina	subphylum	4890
286706	Halyomorpha halys	species	286705
286705	Halyomorpha	genus	286710
286710	Pentatominae	subfamily	160513
160513	Pentatomidae	family	33358
33358	Pentatomoidea	superfamily	33357
33357	Pentatomomorpha	infraorder	33351
33351	Panheteroptera	norank	33349
33349	Neoheteroptera	norank	33347
33347	Euheteroptera	norank	33345
33345	Heteroptera	suborder	33343
33343	Prosorrhyncha	norank	7524
7524	Hemiptera	order	33342
33342	Paraneoptera	cohort	33340
289376	Thermodesulfovibrio yellowstonii DSM 11347	strain	28262
28262	Thermodesulfovibrio yellowstonii	species	28261
28261	Thermodesulfovibrio	genus	2811504
2811504	Thermodesulfovibrionaceae	family	2811503
2811503	Thermodesulfovibrionales	order	2811502
2811502	Thermodesulfovibrionia	class	40117
40117	Nitrospirae	phylum	2
3055	Chlamydomonas reinhardtii	species	3052
3052	Chlamydomonas	genus	3051
3051	Chlamydomonadaceae	family	3042
3042	Chlamydomonadales	order	2812636
2812636	CS clade	norank	3166
3166	Chlorophyceae	class	2692248
2692248	core chlorophytes	norank	3041
3041	Chlorophyta	phylum	33090
33090	Viridiplantae	kingdom	2759
319348	Polypedilum vanderplanki	species	2056899
2056899	Polypedilum	subgenus	54968
54968	Polypedilum	genus	72530
72530	Chironomini	tribe	54970
54970	Chironominae	subfamily	7149
7149	Chironomidae	family	41828
41828	Chironomoidea	superfamily	43786
43786	Culicomorpha	infraorder	7148
7148	Nematocera	suborder	7147
7147	Diptera	order	33392
321614	Parastagonospora nodorum SN15	strain	13684
13684	Parastagonospora nodorum	species	1351751
1351751	Parastagonospora	genus	5020
5020	Phaeosphaeriaceae	family	715340
715340	Pleosporineae	suborder	92860
92860	Pleosporales	order	451868
451868	Pleosporomycetidae	subclass	147541
147541	Dothideomycetes	class	715962
715962	dothideomyceta	norank	716546
716546	leotiomyceta	norank	147538
147538	Pezizomycotina	subphylum	716545
3218	Physcomitrium patens	species	37414
37414	Physcomitrium	genus	3216
3216	Funariaceae	family	3215
3215	Funariales	order	114656
114656	Funariidae	subclass	3214
3214	Bryopsida	class	404260
404260	Bryophytina	norank	3208
3208	Bryophyta	norank	3193
3193	Embryophyta	norank	131221
131221	Streptophytina	subphylum	35493
35493	Streptophyta	phylum	33090
324602	Chloroflexus aurantiacus J-10-fl	strain	1108
1108	Chloroflexus aurantiacus	species	1107
1107	Chloroflexus	genus	1106
1106	Chloroflexaceae	family	1508594
1508594	Chloroflexineae	suborder	32064
32064	Chloroflexales	order	32061
32061	Chloroflexia	class	200795
200795	Chloroflexi	phylum	1783272
330879	Aspergillus fumigatus Af293	strain	746128
746128	Aspergillus fumigatus	species	2720872
2720872	Aspergillus subgen. Fumigati	subgenus	5052
5052	Aspergillus	genus	1131492
1131492	Aspergillaceae	family	5042
5042	Eurotiales	order	451871
451871	Eurotiomycetidae	subclass	147545
147545	Eurotiomycetes	class	716546
34740	Heliconius melpomene	species	33416
33416	Heliconius	genus	127322
127322	Heliconiini	tribe	40037
40037	Heliconiinae	subfamily	33415
33415	Nymphalidae	family	37572
37572	Papilionoidea	superfamily	104431
104431	Obtectomera	norank	37567
37567	Ditrysia	norank	41197
41197	Heteroneura	parvorder	41196
41196	Neolepidoptera	infraorder	41191
41191	Glossata	suborder	7088
7088	Lepidoptera	order	85604
85604	Amphiesmenoptera	superorder	33392
35128	Thalassiosira pseudonana	species	35127
35127	Thalassiosira	genus	29202
29202	Thalassiosiraceae	family	33847
33847	Thalassiosirales	order	33846
33846	Thalassiosirophycidae	subclass	33836
33836	Coscinodiscophyceae	class	2836
2836	Bacillariophyta	phylum	2696291
2696291	Ochrophyta	norank	33634
35525	Daphnia magna	species	6668
6668	Daphnia	genus	77658
77658	Daphniidae	family	116561
116561	Anomopoda	infraorder	6665
6665	Cladocera	suborder	84337
84337	Diplostraca	order	116557
116557	Phyllopoda	subclass	6658
6658	Branchiopoda	class	6657
6657	Crustacea	subphylum	197562
36033	Vanderwaltozyma polyspora	species	374469
374469	Vanderwaltozyma	genus	4893
36329	Plasmodium falciparum 3D7	isolate	5833
5833	Plasmodium falciparum	species	418107
418107	Plasmodium (Laverania)	subgenus	5820
5820	Plasmodium	genus	1639119
1639119	Plasmodiidae	family	5819
5819	Haemosporida	order	422676
422676	Aconoidasida	class	5794
5794	Apicomplexa	phylum	33630
33630	Alveolata	norank	2698737
367110	Neurospora crassa OR74A	strain	5141
5141	Neurospora crassa	species	5140
5140	Neurospora	genus	5148
5148	Sordariaceae	family	5139
5139	Sordariales	order	222544
222544	Sordariomycetidae	subclass	147550
147550	Sordariomycetes	class	715989
715989	sordariomyceta	norank	716546
3702	Arabidopsis thaliana	species	3701
3701	Arabidopsis	genus	980083
980083	Camelineae	tribe	3700
3700	Brassicaceae	family	3699
3699	Brassicales	order	91836
91836	malvids	norank	71275
71275	rosids	norank	1437201
1437201	Pentapetalae	norank	91827
91827	Gunneridae	norank	71240
71240	eudicotyledons	norank	1437183
1437183	Mesangiospermae	norank	3398
3398	Magnoliopsida	class	58024
58024	Spermatophyta	norank	78536
78536	Euphyllophyta	norank	58023
58023	Tracheophyta	norank	3193
374847	Candidatus Korarchaeum cryptofilum OPF8	strain	498846
498846	Candidatus Korarchaeum cryptofilum	species	498845
498845	Candidatus Korarchaeum	genus	51967
51967	Candidatus Korarchaeota	phylum	1783275
39947	Oryza sativa Japonica Group	norank	4530
4530	Oryza sativa	species	4527
4527	Oryza	genus	1648021
1648021	Oryzinae	subtribe	147380
147380	Oryzeae	tribe	147367
147367	Oryzoideae	subfamily	359160
359160	BOP clade	norank	4479
4479	Poaceae	family	38820
38820	Poales	order	4734
4734	commelinids	norank	1437197
1437197	Petrosaviidae	subclass	4447
4447	Liliopsida	norank	1437183
407821	Stegodyphus mimosarum	species	175340
175340	Stegodyphus	genus	175333
175333	Eresidae	family	175332
175332	Eresoidea	superfamily	74971
74971	Entelegynae	norank	6905
6905	Araneomorphae	suborder	6893
6893	Araneae	order	6854
6854	Arachnida	class	6843
6843	Chelicerata	subphylum	6656
418459	Puccinia graminis f. sp. tritici CRL 75-36-700-3	strain	56615
56615	Puccinia graminis f. sp. tritici	formaspecialis	5297
5297	Puccinia graminis	species	5296
5296	Puccinia	genus	5262
5262	Pucciniaceae	family	5258
5258	Pucciniales	order	162484
162484	Pucciniomycetes	class	29000
29000	Pucciniomycotina	subphylum	5204
436308	Nitrosopumilus maritimus SCM1	strain	338192
338192	Nitrosopumilus maritimus	species	338191
338191	Nitrosopumilus	genus	338190
338190	Nitrosopumilaceae	family	31932
31932	Nitrosopumilales	order	651137
651137	Thaumarchaeota	phylum	1783275
44689	Dictyostelium discoideum	species	5782
5782	Dictyostelium	genus	2058185
2058185	Dictyosteliaceae	family	2058949
2058949	Dictyosteliales	order	33083
33083	Dictyostelia	norank	142796
142796	Eumycetozoa	class	2605435
2605435	Evosea	phylum	554915
554915	Amoebozoa	norank	2759
45351	Nematostella vectensis	species	45350
45350	Nematostella	genus	45349
45349	Edwardsiidae	family	6103
6103	Actiniaria	order	6102
6102	Hexacorallia	subclass	6101
6101	Anthozoa	class	6073
6073	Cnidaria	phylum	6072
4577	Zea mays	species	4575
4575	Zea	genus	1648029
1648029	Tripsacinae	subtribe	147429
147429	Andropogoneae	tribe	1648033
1648033	Andropogonodae	norank	147369
147369	Panicoideae	subfamily	147370
147370	PACMAD clade	norank	4479
4914	Lachancea waltii	species	300275
300275	Lachancea	genus	4893
4932	Saccharomyces cerevisiae	species	4930
4930	Saccharomyces	genus	4893
4956	Zygosaccharomyces rouxii	species	4953
4953	Zygosaccharomyces	genus	4893
515635	Dictyoglomus turgidum DSM 6724	strain	513050
513050	Dictyoglomus turgidum	species	13
13	Dictyoglomus	genus	203488
203488	Dictyoglomaceae	family	203487
203487	Dictyoglomales	order	203486
203486	Dictyoglomia	class	68297
68297	Dictyoglomi	phylum	2
5478	[Candida] glabrata	species	600669
600669	Nakaseomyces/Candida clade	norank	374468
374468	Nakaseomyces	genus	4893
559292	Saccharomyces cerevisiae S288C	strain	4932
5664	Leishmania major	species	38581
38581	Leishmania major species complex	speciesgroup	38568
38568	Leishmania	subgenus	5658
5658	Leishmania	genus	1286322
1286322	Leishmaniinae	subfamily	5654
5654	Trypanosomatidae	family	2704949
2704949	Trypanosomatida	order	2704647
2704647	Metakinetoplastina	subclass	5653
5653	Kinetoplastea	class	33682
33682	Euglenozoa	phylum	2611352
2611352	Discoba	norank	2759
5722	Trichomonas vaginalis	species	5721
5721	Trichomonas	genus	181550
181550	Trichomonadidae	family	37104
37104	Trichomonadida	order	5719
5719	Parabasalia	phylum	2611341
5888	Paramecium tetraurelia	species	5884
5884	Paramecium	genus	340080
340080	Parameciidae	family	33825
33825	Peniculida	order	6020
6020	Oligohymenophorea	class	431838
431838	Intramacronucleata	subphylum	5878
5878	Ciliophora	phylum	33630
610380	Harpegnathos saltator	species	604375
604375	Harpegnathos	genus	141711
141711	Ponerini	tribe	43085
43085	Ponerinae	subfamily	36668
36668	Formicidae	family	2153479
2153479	Formicoidea	superfamily	7434
7434	Aculeata	infraorder	7400
7400	Apocrita	suborder	7399
7399	Hymenoptera	order	33392
6239	Caenorhabditis elegans	species	6237
6237	Caenorhabditis	genus	55885
55885	Peloderinae	subfamily	6243
6243	Rhabditidae	family	55879
55879	Rhabditoidea	superfamily	2301119
2301119	Rhabditomorpha	infraorder	2301116
2301116	Rhabditina	suborder	6236
6236	Rhabditida	order	119089
119089	Chromadorea	class	6231
6231	Nematoda	phylum	1206794
64091	Halobacterium salinarum NRC-1	strain	2242
2242	Halobacterium salinarum	species	2239
2239	Halobacterium	genus	2236
2236	Halobacteriaceae	family	2235
2235	Halobacteriales	order	183963
183963	Halobacteria	class	2290931
6412	Helobdella robusta	species	6411
6411	Helobdella	genus	6407
6407	Glossiphoniidae	family	6406
6406	Rhynchobdellida	order	55824
55824	Hirudinea	subclass	42113
42113	Clitellata	class	6340
6340	Annelida	phylum	1206795
1206795	Lophotrochozoa	norank	2697495
2697495	Spiralia	norank	33317
665079	Sclerotinia sclerotiorum 1980 UF-70	isolate	5180
5180	Sclerotinia sclerotiorum	species	5179
5179	Sclerotinia	genus	28983
28983	Sclerotiniaceae	family	5178
5178	Helotiales	order	147548
147548	Leotiomycetes	class	715989
684364	Batrachochytrium dendrobatidis JAM81	strain	109871
109871	Batrachochytrium dendrobatidis	species	100474
100474	Batrachochytrium	genus	1142503
1142503	Rhizophydiales incertae sedis	norank	451442
451442	Rhizophydiales	order	451435
451435	Chytridiomycetes	class	2683659
2683659	Chytridiomycota incertae sedis	norank	4761
4761	Chytridiomycota	phylum	112252
112252	Fungi incertae sedis	norank	4751
69014	Thermococcus kodakarensis KOD1	strain	311400
311400	Thermococcus kodakarensis	species	2263
2263	Thermococcus	genus	2259
2259	Thermococcaceae	family	2258
2258	Thermococcales	order	183968
183968	Thermococci	class	28890
6945	Ixodes scapularis	species	6944
6944	Ixodes	genus	426442
426442	Ixodinae	subfamily	6939
6939	Ixodidae	family	297308
297308	Ixodoidea	superfamily	6935
6935	Ixodida	order	6934
6934	Parasitiformes	superorder	6933
6933	Acari	subclass	6854
7070	Tribolium castaneum	species	7069
7069	Tribolium	genus	1304792
1304792	Tenebrionidae incertae sedis	norank	7065
7065	Tenebrionidae	family	71527
71527	Tenebrionoidea	superfamily	41088
41088	Cucujiformia	infraorder	41084
7165	Anopheles gambiae	species	44542
44542	gambiae species complex	norank	44537
44537	Pyretophorus	norank	44534
44534	Cellia	subgenus	7164
7164	Anopheles	genus	43816
43816	Anophelinae	subfamily	7157
7157	Culicidae	family	41827
41827	Culicoidea	superfamily	43786
7227	Drosophila melanogaster	species	32351
32351	melanogaster subgroup	speciessubgroup	32346
32346	melanogaster group	speciesgroup	32341
32341	Sophophora	subgenus	7215
7215	Drosophila	genus	46877
46877	Drosophilini	tribe	43845
43845	Drosophilinae	subfamily	7214
7214	Drosophilidae	family	43746
43746	Ephydroidea	superfamily	43741
43741	Acalyptratae	norank	43738
43738	Schizophora	norank	480117
480117	Cyclorrhapha	norank	480118
480118	Eremoneura	norank	43733
43733	Muscomorpha	infraorder	7203
7203	Brachycera	suborder	7147
7260	Drosophila willistoni	species	32367
32367	willistoni subgroup	speciessubgroup	32365
32365	willistoni group	speciesgroup	32341
7719	Ciona intestinalis	species	7718
7718	Ciona	genus	7717
7717	Cionidae	family	7716
7716	Phlebobranchia	order	7713
7713	Ascidiacea	class	7712
7712	Tunicata	subphylum	7711
7739	Branchiostoma floridae	species	7737
7737	Branchiostoma	genus	7736
7736	Branchiostomidae	family	2682553
2682553	Amphioxiformes	order	2682552
2682552	Leptocardii	class	7735
7735	Cephalochordata	subphylum	7711
7918	Lepisosteus oculatus	species	7916
7916	Lepisosteus	genus	7915
7915	Lepisosteidae	family	7914
7914	Semionotiformes	order	1489100
1489100	Holostei	infraclass	41665
41665	Neopterygii	subclass	186623
186623	Actinopteri	class	7898
7898	Actinopterygii	superclass	117571
7955	Danio rerio	species	7954
7954	Danio	genus	2743711
2743711	Danioninae	subfamily	2743709
2743709	Danionidae	family	30727
30727	Cyprinoidei	suborder	7952
7952	Cypriniformes	order	186627
186627	Cypriniphysae	superorder	186626
186626	Otophysi	norank	32519
32519	Ostariophysi	subcohort	186634
186634	Otomorpha	cohort	186625
186625	Clupeocephala	norank	1489341
1489341	Osteoglossocephalai	norank	32443
32443	Teleostei	infraclass	41665
8090	Oryzias latipes	species	8089
8089	Oryzias	genus	8088
8088	Oryziinae	subfamily	47757
47757	Adrianichthyidae	family	28781
28781	Adrianichthyoidei	suborder	76071
76071	Beloniformes	order	1489913
1489913	Atherinomorphae	superorder	1489908
1489908	Ovalentaria	norank	1489872
1489872	Percomorphaceae	norank	123369
123369	Euacanthomorphacea	norank	123368
123368	Acanthomorphata	norank	123367
123367	Ctenosquamata	norank	123366
123366	Eurypterygia	norank	123365
123365	Neoteleostei	norank	1489388
1489388	Euteleosteomorpha	cohort	186625
81824	Monosiga brevicollis	species	81525
81525	Monosiga	genus	81529
81529	Salpingoecidae	family	1924738
1924738	Craspedida	order	28009
28009	Choanoflagellata	class	999999001
83332	Mycobacterium tuberculosis H37Rv	strain	1773
1773	Mycobacterium tuberculosis	species	77643
77643	Mycobacterium tuberculosis complex	speciesgroup	1763
1763	Mycobacterium	genus	1762
1762	Mycobacteriaceae	family	85007
85007	Corynebacteriales	order	1760
83333	Escherichia coli K-12	strain	562
562	Escherichia coli	species	561
561	Escherichia	genus	543
543	Enterobacteriaceae	family	91347
91347	Enterobacterales	order	1236
8364	Xenopus tropicalis	species	8363
8363	Silurana	subgenus	8353
8353	Xenopus	genus	8360
8360	Xenopodinae	subfamily	8352
8352	Pipidae	family	30319
30319	Pipoidea	superfamily	8342
8342	Anura	order	41666
41666	Batrachia	superorder	8292
8292	Amphibia	class	32523
85962	Helicobacter pylori 26695	strain	210
210	Helicobacter pylori	species	209
209	Helicobacter	genus	72293
72293	Helicobacteraceae	family	213849
213849	Campylobacterales	order	29547
29547	Epsilonproteobacteria	class	68525
9031	Gallus gallus	species	9030
9030	Gallus	genus	9072
9072	Phasianinae	subfamily	9005
9005	Phasianidae	family	8976
8976	Galliformes	order	1549675
1549675	Galloanserae	superorder	8825
8825	Neognathae	infraclass	8782
8782	Aves	class	436492
436492	Coelurosauria	norank	436491
436491	Theropoda	norank	436489
436489	Saurischia	norank	436486
436486	Dinosauria	norank	8492
8492	Archosauria	norank	1329799
1329799	Archelosauria	norank	32561
32561	Sauria	norank	8457
8457	Sauropsida	norank	32524
9595	Gorilla gorilla gorilla	subspecies	9593
9593	Gorilla gorilla	species	9592
9592	Gorilla	genus	207598
207598	Homininae	subfamily	9604
9604	Hominidae	family	314295
314295	Hominoidea	superfamily	9526
9526	Catarrhini	parvorder	314293
314293	Simiiformes	infraorder	376913
376913	Haplorrhini	suborder	9443
9443	Primates	order	314146
9598	Pan troglodytes	species	9596
9596	Pan	genus	207598
9606	Homo sapiens	species	9605
9605	Homo	genus	207598
9615	Canis lupus familiaris	subspecies	9612
9612	Canis lupus	species	9611
9611	Canis	genus	9608
9608	Canidae	family	379584
379584	Caniformia	suborder	33554
33554	Carnivora	order	314145
314145	Laurasiatheria	superorder	1437010
9913	Bos taurus	species	9903
9903	Bos	genus	27592
27592	Bovinae	subfamily	9895
9895	Bovidae	family	35500
35500	Pecora	infraorder	9845
9845	Ruminantia	suborder	91561
91561	Artiodactyla	order	314145
1000000089	Acinetobacter_proteolyticus_GCF_001753605.1	norank	1776741
1776741	Acinetobacter proteolyticus	species	469
469	Acinetobacter	genus	468
468	Moraxellaceae	family	2887326
2887326	Moraxellales	order	1236
1000000090	Acinetobacter_qingfengensis_GCF_001753595.1	norank	1262585
1262585	Acinetobacter qingfengensis	species	469
1000000110	Acinetobacter_celticus_GCF_001707755.1	norank	1891224
1891224	Acinetobacter celticus	species	469
1000000152	Acinetobacter_defluvii_GCF_001704615.3	norank	1871111
1871111	Acinetobacter defluvii	species	469
1000000153	Acinetobacter_larvae_GCF_001704115.1	norank	1789224
1789224	Acinetobacter larvae	species	469
1000000158	Acinetobacter_wuhouensis_GCF_001696605.3	norank	1879050
1879050	Acinetobacter wuhouensis	species	469
1000000187	Acinetobacter_gandensis_GCF_001678755.1	norank	1443941
1443941	Acinetobacter gandensis	species	469
1000000434	Acinetobacter_pragensis_GCF_001605895.1	norank	1806892
1806892	Acinetobacter pragensis	species	469
1000000454	Acinetobacter_baumannii_P630_GCF_001544395.1	norank	470
470	Acinetobacter baumannii	species	909768
909768	Acinetobacter calcoaceticus/baumannii complex	speciesgroup	469
1000000502	Acinetobacter_schindleri_GCF_001485065.1	norank	108981
108981	Acinetobacter schindleri	species	469
1000000504	Acinetobacter_bouvetii_GCF_001485025.1	norank	202951
202951	Acinetobacter bouvetii	species	469
1000000505	Acinetobacter_baylyi_GCF_001485005.1	norank	62977
62977	Acinetobacter baylyi ADP1	strain	202950
202950	Acinetobacter baylyi	species	469
1000000506	Acinetobacter_venetianus_GCF_001484985.1	norank	52133
52133	Acinetobacter venetianus	species	469
1000000507	Acinetobacter_johnsonii_XBB1_GCF_001484935.1	norank	40214
40214	Acinetobacter johnsonii	species	469
1000000703	Acinetobacter_equi_GCF_001307195.1	norank	1324350
1324350	Acinetobacter equi	species	469
1000000732	Acinetobacter_baumannii_MRSN_3942_GCF_001028335.1	norank	470
1000000733	Acinetobacter_baumannii_MRSN_3527_GCF_001028325.1	norank	470
1000000735	Acinetobacter_baumannii_MRSN_4106_GCF_001028305.1	norank	470
1000000736	Acinetobacter_baumannii_MRSN_7339_GCF_001028265.1	norank	470
1000000737	Acinetobacter_baumannii_MRSN_7341_GCF_001027885.1	norank	470
1000000754	Acinetobacter_radioresistens_GCF_000972345.1	norank	40216
40216	Acinetobacter radioresistens	species	469
1000000766	Acinetobacter_indicus_GCF_000964095.1	norank	756892
756892	Acinetobacter indicus	species	469
1000000767	Acinetobacter_brisouii_GCF_000964015.1	norank	396323
396323	Acinetobacter brisouii	species	469
1000000769	Acinetobacter_parvus_GCF_000962795.1	norank	134533
134533	Acinetobacter parvus	species	469
1000000780	Acinetobacter_johnsonii_GCF_000949655.1	norank	40214
1000000803	Acinetobacter_ursingii_GCF_000934145.1	norank	108980
108980	Acinetobacter ursingii	species	469
1000000811	Acinetobacter_beijerinckii_GCF_000931715.1	norank	262668
262668	Acinetobacter beijerinckii	species	469
1000000812	Acinetobacter_gyllenbergii_GCF_000931695.1	norank	134534
134534	Acinetobacter gyllenbergii	species	469
1000000820	Acinetobacter_lwoffii_GCF_000836095.1	norank	28090
28090	Acinetobacter lwoffii	species	469
1000000827	Acinetobacter_haemolyticus_GCF_000830135.1	norank	29430
29430	Acinetobacter haemolyticus	species	469
1000000830	Acinetobacter_rudis_GCF_000829675.1	norank	421052
421052	Acinetobacter rudis CIP 110305	strain	632955
632955	Acinetobacter rudis	species	469
1000000831	Acinetobacter_guillouiae_GCF_000829655.1	norank	106649
106649	Acinetobacter guillouiae	species	469
1000000833	Acinetobacter_baumannii_NCGM_237_GCF_000828795.1	norank	470
1000000837	Acinetobacter_calcoaceticus_GCF_000818215.1	norank	471
471	Acinetobacter calcoaceticus	species	909768
1000000839	Acinetobacter_harbinensis_GCF_000816495.1	norank	1353941
1353941	Acinetobacter harbinensis	species	469
1000001052	Acinetobacter_junii_GCF_000775815.1	norank	40215
40215	Acinetobacter junii	species	469
1000001055	Acinetobacter_baumannii_TYTH-6_GCF_000770905.1	norank	470
1000001056	Acinetobacter_baumannii_TYTH-4_GCF_000770885.1	norank	470
1000001057	Acinetobacter_baumannii_TYTH-3_GCF_000770865.1	norank	470
1000001058	Acinetobacter_baumannii_TYTH-2_GCF_000770815.1	norank	470
1000001059	Acinetobacter_baumannii_TYTH-7_GCF_000770805.1	norank	470
1000001060	Acinetobacter_baumannii_TYTH-5_GCF_000770785.1	norank	470
1000001065	Acinetobacter_idrijaensis_GCF_000761495.1	norank	1507807
1507807	Acinetobacter idrijaensis	species	469
1000001068	Acinetobacter_soli_GCF_000760595.1	norank	487316
487316	Acinetobacter soli	species	469
1000001069	Acinetobacter_towneri_GCF_000760575.1	norank	202956
202956	Acinetobacter towneri	species	469
1000001070	Acinetobacter_tandoii_GCF_000760555.1	norank	202954
202954	Acinetobacter tandoii	species	469
1000001076	Acinetobacter_tjernbergiae_GCF_000759995.1	norank	202955
202955	Acinetobacter tjernbergiae	species	469
1000001079	Acinetobacter_bereziniae_GCF_000753985.1	norank	106648
106648	Acinetobacter bereziniae	species	469
1000001080	Acinetobacter_baumannii_Pulsotype_27_GCF_000750855.1	norank	470
1000001081	Acinetobacter_gerneri_GCF_000747725.1	norank	202952
202952	Acinetobacter gerneri	species	469
1000001086	Acinetobacter_baumannii_ATCC_19606__GCF_000737145.1	norank	470
1000001089	Acinetobacter_baumannii_LY5_GCF_000723145.1	norank	470
1000001090	Acinetobacter_baumannii_LY4_GCF_000723125.1	norank	470
1000001091	Acinetobacter_baumannii_LY8_GCF_000723075.1	norank	470
1000001092	Acinetobacter_baumannii_LY9_GCF_000723065.1	norank	470
1000001093	Acinetobacter_baumannii_LY7_GCF_000723055.1	norank	470
1000001094	Acinetobacter_baumannii_LY6_GCF_000723045.1	norank	470
1000001095	Acinetobacter_baumannii_LY3_GCF_000722985.1	norank	470
1000001096	Acinetobacter_baumannii_LY1_GCF_000722975.1	norank	470
1000001097	Acinetobacter_baumannii_LY2_GCF_000722965.1	norank	470
1000001101	Acinetobacter_baumannii_GCF_000695855.3	norank	470
1000001103	Acinetobacter_baumannii_BIDMC_56_GCF_000692095.1	norank	470
1000001104	Acinetobacter_baumannii_24812_7_GCF_000682655.1	norank	470
1000001106	Acinetobacter_baumannii_756476_GCF_000682595.1	norank	470
1000001107	Acinetobacter_baumannii_24860_5_GCF_000682575.1	norank	470
1000001108	Acinetobacter_baumannii_24860_3_GCF_000682555.1	norank	470
1000001109	Acinetobacter_baumannii_24812_8_GCF_000682535.1	norank	470
1000001111	Acinetobacter_baumannii_1276470-132_GCF_000682495.1	norank	470
1000001112	Acinetobacter_baumannii_1262761-105_GCF_000682475.1	norank	470
1000001113	Acinetobacter_baumannii_1042969-1197_GCF_000682455.1	norank	470
1000001114	Acinetobacter_baumannii_233846_GCF_000682435.1	norank	470
1000001115	Acinetobacter_baumannii_1598530_GCF_000682415.1	norank	470
1000001116	Acinetobacter_baumannii_1284800_GCF_000682395.1	norank	470
1000001117	Acinetobacter_baumannii_1499986_GCF_000682375.1	norank	470
1000001120	Acinetobacter_baumannii_940793_GCF_000682295.1	norank	470
1000001121	Acinetobacter_baumannii_45075_10_GCF_000682275.1	norank	470
1000001122	Acinetobacter_baumannii_754286_GCF_000682255.1	norank	470
1000001123	Acinetobacter_baumannii_1146103_GCF_000682235.1	norank	470
1000001124	Acinetobacter_baumannii_496487_GCF_000682215.1	norank	470
1000001125	Acinetobacter_baumannii_24812_2_GCF_000682175.1	norank	470
1000001127	Acinetobacter_baumannii_25691_7_GCF_000682135.1	norank	470
1000001128	Acinetobacter_baumannii_45002_9_GCF_000682115.1	norank	470
1000001130	Acinetobacter_baumannii_45057_1_GCF_000682075.1	norank	470
1000001131	Acinetobacter_baumannii_45052_2_GCF_000682055.1	norank	470
1000001132	Acinetobacter_baumannii_42057_5_GCF_000682035.1	norank	470
1000001133	Acinetobacter_baumannii_42057_3_GCF_000682015.1	norank	470
1000001134	Acinetobacter_baumannii_26016_7_GCF_000681995.1	norank	470
1000001135	Acinetobacter_baumannii_26016_3_GCF_000681975.1	norank	470
1000001136	Acinetobacter_baumannii_26016_2_GCF_000681955.1	norank	470
1000001137	Acinetobacter_baumannii_25750_1_GCF_000681935.1	norank	470
1000001138	Acinetobacter_baumannii_25691_8_GCF_000681915.1	norank	470
1000001139	Acinetobacter_baumannii_96512_GCF_000681895.1	norank	470
1000001140	Acinetobacter_baumannii_916567_GCF_000681875.1	norank	470
1000001141	Acinetobacter_baumannii_18689_GCF_000681855.1	norank	470
1000001142	Acinetobacter_baumannii_1539026_GCF_000681835.1	norank	470
1000001144	Acinetobacter_baumannii_45075_9_GCF_000681795.1	norank	470
1000001145	Acinetobacter_baumannii_45075_8_GCF_000681775.1	norank	470
1000001146	Acinetobacter_baumannii_45075_4_GCF_000681755.1	norank	470
1000001147	Acinetobacter_baumannii_987421_GCF_000681735.1	norank	470
1000001148	Acinetobacter_baumannii_23037_GCF_000681695.1	norank	470
1000001149	Acinetobacter_baumannii_24860_9_GCF_000681675.1	norank	470
1000001150	Acinetobacter_baumannii_25691_5_GCF_000681655.1	norank	470
1000001151	Acinetobacter_baumannii_1195185_80_GCF_000681635.1	norank	470
1000001152	Acinetobacter_baumannii_25569_10_GCF_000681615.1	norank	470
1000001153	Acinetobacter_baumannii_1505311_GCF_000681595.1	norank	470
1000001154	Acinetobacter_baumannii_21072_GCF_000681575.1	norank	470
1000001155	Acinetobacter_baumannii_855125_GCF_000681555.1	norank	470
1000001157	Acinetobacter_baumannii_42057_4_GCF_000671675.1	norank	470
1000001158	Acinetobacter_baumannii_25442_1_GCF_000671655.1	norank	470
1000001159	Acinetobacter_baumannii_45075_3_GCF_000671635.1	norank	470
1000001160	Acinetobacter_baumannii_45075_2_GCF_000671615.1	norank	470
1000001161	Acinetobacter_baumannii_45075_1_GCF_000671595.1	norank	470
1000001162	Acinetobacter_baumannii_44839_9_GCF_000671575.1	norank	470
1000001163	Acinetobacter_baumannii_44298_8_GCF_000671555.1	norank	470
1000001164	Acinetobacter_baumannii_44298_5_GCF_000671535.1	norank	470
1000001165	Acinetobacter_baumannii_44839_8_GCF_000671515.1	norank	470
1000001166	Acinetobacter_baumannii_44298_3_GCF_000671495.1	norank	470
1000001167	Acinetobacter_baumannii_45075_5_GCF_000671475.1	norank	470
1000001168	Acinetobacter_baumannii_1064293_46_GCF_000671435.1	norank	470
1000001169	Acinetobacter_baumannii_45075_6_GCF_000671415.1	norank	470
1000001170	Acinetobacter_soli_TCM341_GCF_000633005.1	norank	487316
1000001172	Acinetobacter_baumannii_45052_4_GCF_000627775.1	norank	470
1000001173	Acinetobacter_baumannii_42057_6_GCF_000627755.1	norank	470
1000001174	Acinetobacter_baumannii_42057_2_GCF_000627735.1	norank	470
1000001175	Acinetobacter_baumannii_25442_9_GCF_000627715.1	norank	470
1000001176	Acinetobacter_baumannii_25442_7_GCF_000627695.1	norank	470
1000001177	Acinetobacter_baumannii_25442_5_GCF_000627675.1	norank	470
1000001178	Acinetobacter_baumannii_25569_9_GCF_000627655.1	norank	470
1000001179	Acinetobacter_baumannii_25569_8_GCF_000627635.1	norank	470
1000001180	Acinetobacter_baumannii_44298_10_GCF_000627615.1	norank	470
1000001181	Acinetobacter_baumannii_44298_9_GCF_000627595.1	norank	470
1000001182	Acinetobacter_baumannii_44298_7_GCF_000627575.1	norank	470
1000001183	Acinetobacter_baumannii_44298_6_GCF_000627555.1	norank	470
1000001184	Acinetobacter_baumannii_44298_4_GCF_000627535.1	norank	470
1000001185	Acinetobacter_baumannii_44298_2_GCF_000627515.1	norank	470
1000001186	Acinetobacter_baumannii_44298_1_GCF_000627495.1	norank	470
1000001187	Acinetobacter_baumannii_24860_6_GCF_000627415.1	norank	470
1000001188	Acinetobacter_baumannii_24860_1_GCF_000627395.1	norank	470
1000001189	Acinetobacter_baumannii_26016_9_GCF_000627375.1	norank	470
1000001190	Acinetobacter_baumannii_44839_10_GCF_000627355.1	norank	470
1000001191	Acinetobacter_baumannii_24975_10_GCF_000627335.1	norank	470
1000001192	Acinetobacter_baumannii_R1B_GCF_000623035.1	norank	470
1000001193	Acinetobacter_baumannii_LAC-4_GCF_000623015.1	norank	470
1000001195	Acinetobacter_baumannii_16553_1_GCF_000611565.1	norank	470
1000001196	Acinetobacter_baumannii_16553_8_GCF_000611545.1	norank	470
1000001197	Acinetobacter_baumannii_26016_8_GCF_000611525.1	norank	470
1000001198	Acinetobacter_baumannii_45057_4_GCF_000611505.1	norank	470
1000001199	Acinetobacter_baumannii_45052_1_GCF_000611485.1	norank	470
1000001200	Acinetobacter_baumannii_25569_5_GCF_000611465.1	norank	470
1000001201	Acinetobacter_baumannii_26016_5_GCF_000611445.1	norank	470
1000001202	Acinetobacter_baumannii_25569_6_GCF_000611425.1	norank	470
1000001203	Acinetobacter_baumannii_26016_10_GCF_000611405.1	norank	470
1000001204	Acinetobacter_baumannii_25569_7_GCF_000611385.1	norank	470
1000001205	Acinetobacter_baumannii_25569_3_GCF_000611365.1	norank	470
1000001206	Acinetobacter_baumannii_26016_6_GCF_000611345.1	norank	470
1000001207	Acinetobacter_baumannii_26016_1_GCF_000611325.1	norank	470
1000001208	Acinetobacter_baumannii_45052_5_GCF_000611305.1	norank	470
1000001209	Acinetobacter_baumannii_45052_3_GCF_000611285.1	norank	470
1000001210	Acinetobacter_baumannii_26016_4_GCF_000611265.1	norank	470
1000001211	Acinetobacter_baumannii_25569_4_GCF_000611245.1	norank	470
1000001212	Acinetobacter_baumannii_25569_2_GCF_000611225.1	norank	470
1000001213	Acinetobacter_baumannii_25569_1_GCF_000611205.1	norank	470
1000001214	Acinetobacter_baumannii_16553_9_GCF_000611185.1	norank	470
1000001215	Acinetobacter_baumannii_16553_10_GCF_000611165.1	norank	470
1000001216	Acinetobacter_baumannii_16553_3_GCF_000611105.1	norank	470
1000001217	Acinetobacter_baumannii_16553_4_GCF_000611085.1	norank	470
1000001218	Acinetobacter_baumannii_16553_2_GCF_000611065.1	norank	470
1000001219	Acinetobacter_baumannii_16553_6_GCF_000611045.1	norank	470
1000001220	Acinetobacter_baumannii_44362_1_GCF_000600935.1	norank	470
1000001221	Acinetobacter_baumannii_44362_10_GCF_000600915.1	norank	470
1000001222	Acinetobacter_baumannii_25493_9_GCF_000600895.1	norank	470
1000001223	Acinetobacter_baumannii_25493_8_GCF_000600875.1	norank	470
1000001224	Acinetobacter_baumannii_25493_6_GCF_000600855.1	norank	470
1000001225	Acinetobacter_baumannii_25493_5_GCF_000600835.1	norank	470
1000001226	Acinetobacter_baumannii_25493_4_GCF_000600815.1	norank	470
1000001227	Acinetobacter_baumannii_25493_3_GCF_000600795.1	norank	470
1000001228	Acinetobacter_baumannii_25493_1_GCF_000600775.1	norank	470
1000001229	Acinetobacter_baumannii_25493_10_GCF_000600755.1	norank	470
1000001230	Acinetobacter_baumannii_25493_2_GCF_000600735.1	norank	470
1000001231	Acinetobacter_baumannii_44437_9_GCF_000600715.1	norank	470
1000001232	Acinetobacter_baumannii_44437_8_GCF_000600695.1	norank	470
1000001233	Acinetobacter_baumannii_44437_7_GCF_000600675.1	norank	470
1000001234	Acinetobacter_baumannii_44437_5_GCF_000600655.1	norank	470
1000001235	Acinetobacter_baumannii_44437_4_GCF_000600635.1	norank	470
1000001236	Acinetobacter_baumannii_44437_3_GCF_000600615.1	norank	470
1000001237	Acinetobacter_baumannii_44362_9_GCF_000600595.1	norank	470
1000001238	Acinetobacter_baumannii_44362_8_GCF_000600575.1	norank	470
1000001239	Acinetobacter_baumannii_44362_7_GCF_000600555.1	norank	470
1000001240	Acinetobacter_baumannii_44362_6_GCF_000600535.1	norank	470
1000001241	Acinetobacter_baumannii_44362_5_GCF_000600515.1	norank	470
1000001242	Acinetobacter_baumannii_44362_4_GCF_000600495.1	norank	470
1000001243	Acinetobacter_baumannii_44362_3_GCF_000600475.1	norank	470
1000001244	Acinetobacter_baumannii_25878_3_GCF_000600455.1	norank	470
1000001245	Acinetobacter_baumannii_44362_2_GCF_000600435.1	norank	470
1000001246	Acinetobacter_baumannii_25878_1_GCF_000600415.1	norank	470
1000001247	Acinetobacter_baumannii_25878_2_GCF_000600395.1	norank	470
1000001248	Acinetobacter_baumannii_43557_1_GCF_000600375.1	norank	470
1000001249	Acinetobacter_baumannii_25561_10_GCF_000592755.1	norank	470
1000001250	Acinetobacter_baumannii_44467_4_GCF_000592735.1	norank	470
1000001251	Acinetobacter_baumannii_44467_3_GCF_000592715.1	norank	470
1000001252	Acinetobacter_baumannii_44467_2_GCF_000592695.1	norank	470
1000001253	Acinetobacter_baumannii_44467_1_GCF_000592675.1	norank	470
1000001254	Acinetobacter_baumannii_44467_10_GCF_000592655.1	norank	470
1000001255	Acinetobacter_baumannii_25750_6_GCF_000592635.1	norank	470
1000001256	Acinetobacter_baumannii_25681_9_GCF_000592615.1	norank	470
1000001257	Acinetobacter_baumannii_25681_8_GCF_000592595.1	norank	470
1000001258	Acinetobacter_baumannii_25681_6_GCF_000592575.1	norank	470
1000001259	Acinetobacter_baumannii_25681_5_GCF_000592555.1	norank	470
1000001260	Acinetobacter_baumannii_25681_3_GCF_000592535.1	norank	470
1000001261	Acinetobacter_baumannii_25681_2_GCF_000592515.1	norank	470
1000001262	Acinetobacter_baumannii_44467_8_GCF_000592495.1	norank	470
1000001263	Acinetobacter_baumannii_44467_7_GCF_000592475.1	norank	470
1000001264	Acinetobacter_baumannii_44467_6_GCF_000592455.1	norank	470
1000001265	Acinetobacter_baumannii_44467_5_GCF_000592435.1	norank	470
1000001266	Acinetobacter_baumannii_25766_4_GCF_000592415.1	norank	470
1000001267	Acinetobacter_baumannii_25766_10_GCF_000592395.1	norank	470
1000001268	Acinetobacter_baumannii_25766_9_GCF_000592375.1	norank	470
1000001269	Acinetobacter_baumannii_25766_5_GCF_000592355.1	norank	470
1000001270	Acinetobacter_baumannii_25691_1_GCF_000592335.1	norank	470
1000001271	Acinetobacter_baumannii_25766_7_GCF_000592315.1	norank	470
1000001272	Acinetobacter_baumannii_25691_9_GCF_000592295.1	norank	470
1000001273	Acinetobacter_baumannii_25691_6_GCF_000592275.1	norank	470
1000001274	Acinetobacter_baumannii_25691_2_GCF_000592255.1	norank	470
1000001275	Acinetobacter_baumannii_25766_6_GCF_000592235.1	norank	470
1000001276	Acinetobacter_baumannii_25935_8_GCF_000592215.1	norank	470
1000001277	Acinetobacter_baumannii_25935_7_GCF_000592195.1	norank	470
1000001278	Acinetobacter_baumannii_25935_6_GCF_000592175.1	norank	470
1000001279	Acinetobacter_baumannii_25935_5_GCF_000592155.1	norank	470
1000001280	Acinetobacter_baumannii_25935_4_GCF_000592135.1	norank	470
1000001281	Acinetobacter_baumannii_25935_2_GCF_000592115.1	norank	470
1000001282	Acinetobacter_baumannii_25935_1_GCF_000592095.1	norank	470
1000001283	Acinetobacter_baumannii_25766_1_GCF_000592075.1	norank	470
1000001284	Acinetobacter_baumannii_24975_1_GCF_000592055.1	norank	470
1000001285	Acinetobacter_baumannii_25935_9_GCF_000592035.1	norank	470
1000001286	Acinetobacter_baumannii_25766_3_GCF_000592015.1	norank	470
1000001287	Acinetobacter_baumannii_25766_2_GCF_000591995.1	norank	470
1000001288	Acinetobacter_baumannii_25691_10_GCF_000591975.1	norank	470
1000001289	Acinetobacter_baumannii_44467_9_GCF_000591955.1	norank	470
1000001290	Acinetobacter_baumannii_44327_6_GCF_000591935.1	norank	470
1000001291	Acinetobacter_baumannii_44857_9_GCF_000591915.1	norank	470
1000001292	Acinetobacter_baumannii_44857_10_GCF_000591895.1	norank	470
1000001293	Acinetobacter_baumannii_44327_5_GCF_000591875.1	norank	470
1000001294	Acinetobacter_baumannii_44327_4_GCF_000591855.1	norank	470
1000001295	Acinetobacter_baumannii_44327_1_GCF_000591835.1	norank	470
1000001296	Acinetobacter_baumannii_44327_7_GCF_000591815.1	norank	470
1000001297	Acinetobacter_baumannii_24975_5_GCF_000591795.1	norank	470
1000001298	Acinetobacter_baumannii_25750_8_GCF_000591775.1	norank	470
1000001299	Acinetobacter_baumannii_25750_7_GCF_000591755.1	norank	470
1000001300	Acinetobacter_baumannii_44327_2_GCF_000591735.1	norank	470
1000001301	Acinetobacter_baumannii_44327_8_GCF_000591715.1	norank	470
1000001302	Acinetobacter_baumannii_25935_10_GCF_000591695.1	norank	470
1000001303	Acinetobacter_baumannii_24975_9_GCF_000591675.1	norank	470
1000001304	Acinetobacter_baumannii_24975_7_GCF_000591655.1	norank	470
1000001305	Acinetobacter_baumannii_25561_1_GCF_000591635.1	norank	470
1000001306	Acinetobacter_baumannii_25561_7_GCF_000591615.1	norank	470
1000001307	Acinetobacter_baumannii_25561_2_GCF_000591595.1	norank	470
1000001308	Acinetobacter_baumannii_24975_4_GCF_000591575.1	norank	470
1000001309	Acinetobacter_baumannii_44895_3_GCF_000589835.1	norank	470
1000001310	Acinetobacter_baumannii_45002_4_GCF_000589815.1	norank	470
1000001311	Acinetobacter_baumannii_45002_3_GCF_000589795.1	norank	470
1000001312	Acinetobacter_baumannii_45002_10_GCF_000589775.1	norank	470
1000001313	Acinetobacter_baumannii_45002_5_GCF_000589755.1	norank	470
1000001314	Acinetobacter_baumannii_44895_6_GCF_000589735.1	norank	470
1000001315	Acinetobacter_baumannii_44895_5_GCF_000589715.1	norank	470
1000001316	Acinetobacter_baumannii_45002_8_GCF_000589695.1	norank	470
1000001317	Acinetobacter_baumannii_45002_7_GCF_000589675.1	norank	470
1000001318	Acinetobacter_baumannii_45002_6_GCF_000589655.1	norank	470
1000001319	Acinetobacter_baumannii_25253_7_GCF_000589635.1	norank	470
1000001320	Acinetobacter_baumannii_25253_6_GCF_000589615.1	norank	470
1000001321	Acinetobacter_baumannii_25253_5_GCF_000589595.1	norank	470
1000001322	Acinetobacter_baumannii_25253_4_GCF_000589575.1	norank	470
1000001323	Acinetobacter_baumannii_25253_3_GCF_000589555.1	norank	470
1000001324	Acinetobacter_baumannii_25253_10_GCF_000589535.1	norank	470
1000001325	Acinetobacter_baumannii_25253_1_GCF_000589515.1	norank	470
1000001326	Acinetobacter_baumannii_24845_1_GCF_000589495.1	norank	470
1000001327	Acinetobacter_baumannii_24845_6_GCF_000589475.1	norank	470
1000001328	Acinetobacter_baumannii_25307_5_GCF_000589455.1	norank	470
1000001329	Acinetobacter_baumannii_25307_4_GCF_000589435.1	norank	470
1000001330	Acinetobacter_baumannii_25307_3_GCF_000589415.1	norank	470
1000001331	Acinetobacter_baumannii_25307_2_GCF_000589395.1	norank	470
1000001332	Acinetobacter_baumannii_25307_1_GCF_000589375.1	norank	470
1000001333	Acinetobacter_baumannii_25253_8_GCF_000589355.1	norank	470
1000001335	Acinetobacter_baumannii_44895_2_GCF_000589315.1	norank	470
1000001336	Acinetobacter_baumannii_44895_1_GCF_000589295.1	norank	470
1000001337	Acinetobacter_baumannii_44895_10_GCF_000589275.1	norank	470
1000001341	Acinetobacter_baumannii_24845_7_GCF_000589195.1	norank	470
1000001346	Acinetobacter_baumannii_25307_8_GCF_000589095.1	norank	470
1000001347	Acinetobacter_baumannii_25307_6_GCF_000589075.1	norank	470
1000001348	Acinetobacter_baumannii_24845_9_GCF_000589055.1	norank	470
1000001349	Acinetobacter_baumannii_24845_4_GCF_000589035.1	norank	470
1000001350	Acinetobacter_baumannii_24845_3_GCF_000589015.1	norank	470
1000001351	Acinetobacter_baumannii_24845_5_GCF_000588995.1	norank	470
1000001352	Acinetobacter_baumannii_24845_10_GCF_000588975.1	norank	470
1000001353	Acinetobacter_baumannii_24845_8_GCF_000588955.1	norank	470
1000001354	Acinetobacter_baumannii_44895_4_GCF_000588935.1	norank	470
1000001355	Acinetobacter_baumannii_44895_8_GCF_000588915.1	norank	470
1000001356	Acinetobacter_baumannii_44895_9_GCF_000588895.1	norank	470
1000001357	Acinetobacter_baumannii_1397513_GCF_000588815.1	norank	470
1000001358	Acinetobacter_baumannii_1406182_GCF_000588795.1	norank	470
1000001359	Acinetobacter_baumannii_1413735_GCF_000588775.1	norank	470
1000001360	Acinetobacter_baumannii_1391434_GCF_000588755.1	norank	470
1000001361	Acinetobacter_baumannii_1392509_GCF_000588735.1	norank	470
1000001363	Acinetobacter_baumannii_1262761-97_GCF_000588695.1	norank	470
1000001364	Acinetobacter_baumannii_1007214_GCF_000588675.1	norank	470
1000001365	Acinetobacter_baumannii_11126_GCF_000588655.1	norank	470
1000001366	Acinetobacter_baumannii_1237202_GCF_000588635.1	norank	470
1000001367	Acinetobacter_baumannii_1170863_GCF_000588615.1	norank	470
1000001369	Acinetobacter_baumannii_1428368_GCF_000588575.1	norank	470
1000001370	Acinetobacter_baumannii_730795_GCF_000588555.1	norank	470
1000001373	Acinetobacter_baumannii_213697_GCF_000588495.1	norank	470
1000001374	Acinetobacter_baumannii_426863_GCF_000588475.1	norank	470
1000001375	Acinetobacter_baumannii_1117819_GCF_000588455.1	norank	470
1000001376	Acinetobacter_baumannii_303002_GCF_000588435.1	norank	470
1000001379	Acinetobacter_baumannii_98826_GCF_000588375.1	norank	470
1000001380	Acinetobacter_baumannii_1406589_GCF_000588355.1	norank	470
1000001382	Acinetobacter_baumannii_70136_GCF_000588315.1	norank	470
1000001383	Acinetobacter_baumannii_981176_GCF_000588295.1	norank	470
1000001386	Acinetobacter_baumannii_14216_GCF_000588235.1	norank	470
1000001387	Acinetobacter_baumannii_466215_GCF_000588215.1	norank	470
1000001388	Acinetobacter_baumannii_277047_GCF_000588195.1	norank	470
1000001389	Acinetobacter_baumannii_628418_GCF_000588175.1	norank	470
1000001390	Acinetobacter_baumannii_1232509_GCF_000588155.1	norank	470
1000001391	Acinetobacter_baumannii_1295549_GCF_000588135.1	norank	470
1000001392	Acinetobacter_baumannii_1276470-86_GCF_000588115.1	norank	470
1000001394	Acinetobacter_baumannii_1058283_GCF_000588075.1	norank	470
1000001395	Acinetobacter_baumannii_339786_GCF_000588055.1	norank	470
1000001396	Acinetobacter_baumannii_541915_GCF_000588035.1	norank	470
1000001399	Acinetobacter_baumannii_1266220_GCF_000587975.1	norank	470
1000001400	Acinetobacter_baumannii_214216_GCF_000587955.1	norank	470
1000001401	Acinetobacter_baumannii_755829_GCF_000587935.1	norank	470
1000001402	Acinetobacter_baumannii_1294222_GCF_000587915.1	norank	470
1000001403	Acinetobacter_baumannii_1494580_GCF_000587895.1	norank	470
1000001404	Acinetobacter_baumannii_145660_GCF_000587875.1	norank	470
1000001405	Acinetobacter_baumannii_MRSN_57_GCF_000586635.1	norank	470
1000001406	Acinetobacter_baumannii_23671_GCF_000584895.1	norank	470
1000001407	Acinetobacter_baumannii_273929_GCF_000584875.1	norank	470
1000001408	Acinetobacter_baumannii_1533268_GCF_000584855.1	norank	470
1000001409	Acinetobacter_baumannii_1475764_GCF_000584835.1	norank	470
1000001411	Acinetobacter_baumannii_1471012_GCF_000584775.1	norank	470
1000001412	Acinetobacter_baumannii_1482820_GCF_000584755.1	norank	470
1000001413	Acinetobacter_baumannii_1022959_GCF_000584735.1	norank	470
1000001414	Acinetobacter_baumannii_1062314_GCF_000584715.1	norank	470
1000001415	Acinetobacter_baumannii_1064293_45_GCF_000584695.1	norank	470
1000001416	Acinetobacter_baumannii_1095464_GCF_000584675.1	norank	470
1000001417	Acinetobacter_baumannii_1178044_GCF_000584655.1	norank	470
1000001418	Acinetobacter_baumannii_1188188_GCF_000584635.1	norank	470
1000001420	Acinetobacter_baumannii_1271213_GCF_000584595.1	norank	470
1000001422	Acinetobacter_baumannii_1271651_GCF_000584555.1	norank	470
1000001423	Acinetobacter_baumannii_1237893_GCF_000584535.1	norank	470
1000001424	Acinetobacter_baumannii_1195185_11_GCF_000584515.1	norank	470
1000001425	Acinetobacter_baumannii_1207552_GCF_000584495.1	norank	470
1000001426	Acinetobacter_baumannii_1264936_GCF_000584475.1	norank	470
1000001427	Acinetobacter_baumannii_1293320_GCF_000584455.1	norank	470
1000001428	Acinetobacter_baumannii_1296252_GCF_000584435.1	norank	470
1000001429	Acinetobacter_baumannii_1412924_GCF_000584415.1	norank	470
1000001430	Acinetobacter_baumannii_2887_GCF_000584395.1	norank	470
1000001431	Acinetobacter_baumannii_318814_GCF_000584355.1	norank	470
1000001432	Acinetobacter_baumannii_3390_GCF_000584335.1	norank	470
1000001433	Acinetobacter_baumannii_607805_GCF_000584315.1	norank	470
1000001434	Acinetobacter_baumannii_457946_GCF_000584295.1	norank	470
1000001435	Acinetobacter_baumannii_480175_GCF_000584275.1	norank	470
1000001437	Acinetobacter_baumannii_655555_GCF_000584235.1	norank	470
1000001439	Acinetobacter_baumannii_737393_GCF_000584195.1	norank	470
1000001440	Acinetobacter_baumannii_825610_GCF_000584175.1	norank	470
1000001441	Acinetobacter_baumannii_836190_GCF_000584155.1	norank	470
1000001442	Acinetobacter_baumannii_923118_GCF_000584135.1	norank	470
1000001443	Acinetobacter_baumannii_1045092_GCF_000584115.1	norank	470
1000001444	Acinetobacter_baumannii_846928_GCF_000584095.1	norank	470
1000001445	Acinetobacter_baumannii_10519_GCF_000584075.1	norank	470
1000001446	Acinetobacter_baumannii_73736_GCF_000584055.1	norank	470
1000001447	Acinetobacter_baumannii_1287985_GCF_000584035.1	norank	470
1000001449	Acinetobacter_baumannii_24860_7_GCF_000583595.1	norank	470
1000001450	Acinetobacter_baumannii_24860_4_GCF_000583575.1	norank	470
1000001451	Acinetobacter_baumannii_24860_2_GCF_000583555.1	norank	470
1000001452	Acinetobacter_baumannii_24860_10_GCF_000583535.1	norank	470
1000001453	Acinetobacter_baumannii_24812_6_GCF_000583515.1	norank	470
1000001454	Acinetobacter_baumannii_24812_4_GCF_000583495.1	norank	470
1000001455	Acinetobacter_baumannii_24812_10_GCF_000583475.1	norank	470
1000001456	Acinetobacter_baumannii_7893_GCF_000583455.1	norank	470
1000001457	Acinetobacter_baumannii_24860_8_GCF_000583435.1	norank	470
1000001458	Acinetobacter_baumannii_472237-120_GCF_000583415.1	norank	470
1000001460	Acinetobacter_baumannii_121738_GCF_000583375.1	norank	470
1000001461	Acinetobacter_baumannii_1426993_GCF_000583355.1	norank	470
1000001462	Acinetobacter_baumannii_1488685_GCF_000583335.1	norank	470
1000001463	Acinetobacter_baumannii_1552389_GCF_000583315.1	norank	470
1000001464	Acinetobacter_baumannii_470922_GCF_000583295.1	norank	470
1000001465	Acinetobacter_baumannii_722310_GCF_000583275.1	norank	470
1000001466	Acinetobacter_baumannii_458282_GCF_000583255.1	norank	470
1000001467	Acinetobacter_baumannii_323408_GCF_000583235.1	norank	470
1000001468	Acinetobacter_baumannii_655378_GCF_000582965.1	norank	470
1000001469	Acinetobacter_baumannii_1552818_GCF_000582945.1	norank	470
1000001471	Acinetobacter_baumannii_1417041_GCF_000582355.1	norank	470
1000001472	Acinetobacter_baumannii_1593273_GCF_000582335.1	norank	470
1000001474	Acinetobacter_baumannii_42887_GCF_000582295.1	norank	470
1000001475	Acinetobacter_baumannii_397971_GCF_000582275.1	norank	470
1000001478	Acinetobacter_baumannii_1552865_GCF_000582215.1	norank	470
1000001480	Acinetobacter_baumannii_1525283_GCF_000582175.1	norank	470
1000001481	Acinetobacter_baumannii_50595_GCF_000582155.1	norank	470
1000001483	Acinetobacter_baumannii_1291820_GCF_000582115.1	norank	470
1000001487	Acinetobacter_baumannii_43926_GCF_000582035.1	norank	470
1000001488	Acinetobacter_baumannii_1526966_GCF_000582015.1	norank	470
1000001489	Acinetobacter_baumannii_1546444_GCF_000581995.1	norank	470
1000001490	Acinetobacter_baumannii_831240_GCF_000581975.1	norank	470
1000001491	Acinetobacter_baumannii_268680_GCF_000581955.1	norank	470
1000001492	Acinetobacter_baumannii_1575710_GCF_000581935.1	norank	470
1000001493	Acinetobacter_baumannii_232184_GCF_000581915.1	norank	470
1000001494	Acinetobacter_baumannii_532279_GCF_000581895.1	norank	470
1000001495	Acinetobacter_baumannii_144107_GCF_000581875.1	norank	470
1000001496	Acinetobacter_baumannii_83444_GCF_000581855.1	norank	470
1000001498	Acinetobacter_baumannii_554515_GCF_000581815.1	norank	470
1000001499	Acinetobacter_baumannii_1440750_GCF_000581795.1	norank	470
1000001500	Acinetobacter_baumannii_1106579_GCF_000581775.1	norank	470
1000001501	Acinetobacter_baumannii_1096934_GCF_000581755.1	norank	470
1000001502	Acinetobacter_baumannii_1277411_GCF_000581735.1	norank	470
1000001504	Acinetobacter_baumannii_532413_GCF_000581695.1	norank	470
1000001505	Acinetobacter_baumannii_662545-1347_GCF_000581675.1	norank	470
1000001506	Acinetobacter_baumannii_653020_GCF_000581655.1	norank	470
1000001507	Acinetobacter_baumannii_947299_GCF_000581635.1	norank	470
1000001508	Acinetobacter_baumannii_993520_GCF_000581615.1	norank	470
1000001509	Acinetobacter_baumannii_942194_GCF_000581595.1	norank	470
1000001510	Acinetobacter_baumannii_1289546_GCF_000581575.1	norank	470
1000001511	Acinetobacter_baumannii_29280_GCF_000581555.1	norank	470
1000001512	Acinetobacter_baumannii_34001_GCF_000581535.1	norank	470
1000001513	Acinetobacter_baumannii_34654_GCF_000581515.1	norank	470
1000001514	Acinetobacter_baumannii_472237-1196_GCF_000581495.1	norank	470
1000001515	Acinetobacter_baumannii_562700_GCF_000581475.1	norank	470
1000001516	Acinetobacter_baumannii_564012_GCF_000581455.1	norank	470
1000001517	Acinetobacter_baumannii_781407_GCF_000581435.1	norank	470
1000001518	Acinetobacter_baumannii_796380-2102_GCF_000581415.1	norank	470
1000001519	Acinetobacter_baumannii_58452_GCF_000581395.1	norank	470
1000001520	Acinetobacter_baumannii_929679-2095_GCF_000581375.1	norank	470
1000001521	Acinetobacter_baumannii_942133_GCF_000581355.1	norank	470
1000001522	Acinetobacter_baumannii_959073_GCF_000581335.1	norank	470
1000001523	Acinetobacter_baumannii_972082_GCF_000581315.1	norank	470
1000001524	Acinetobacter_baumannii_99063_GCF_000581295.1	norank	470
1000001526	Acinetobacter_baumannii_625974_GCF_000581255.1	norank	470
1000001527	Acinetobacter_baumannii_400834_GCF_000581235.1	norank	470
1000001530	Acinetobacter_baumannii_1465485_GCF_000581175.1	norank	470
1000001531	Acinetobacter_baumannii_1461963_GCF_000581155.1	norank	470
1000001532	Acinetobacter_baumannii_1429530_GCF_000581135.1	norank	470
1000001535	Acinetobacter_baumannii_1267820_GCF_000581075.1	norank	470
1000001536	Acinetobacter_baumannii_984213_GCF_000581055.1	norank	470
1000001538	Acinetobacter_baumannii_647609_GCF_000581015.1	norank	470
1000001539	Acinetobacter_baumannii_466760_GCF_000580995.1	norank	470
1000001542	Acinetobacter_baumannii_1462234_GCF_000580935.1	norank	470
1000001544	Acinetobacter_baumannii_1397084_GCF_000580895.1	norank	470
1000001547	Acinetobacter_baumannii_1159076_GCF_000580835.1	norank	470
1000001548	Acinetobacter_baumannii_1035119_GCF_000580815.1	norank	470
1000001550	Acinetobacter_baumannii_1297549_GCF_000580775.1	norank	470
1000001551	Acinetobacter_baumannii_951631_GCF_000580755.1	norank	470
1000001552	Acinetobacter_baumannii_724909_GCF_000580735.1	norank	470
1000001554	Acinetobacter_baumannii_342950_GCF_000580695.1	norank	470
1000001560	Acinetobacter_baumannii_1406750_GCF_000580575.1	norank	470
1000001561	Acinetobacter_baumannii_1294217_GCF_000580555.1	norank	470
1000001562	Acinetobacter_baumannii_1202252_GCF_000580535.1	norank	470
1000001563	Acinetobacter_baumannii_118362_GCF_000580515.1	norank	470
1000001564	Acinetobacter_baumannii_110912_GCF_000580495.1	norank	470
1000001565	Acinetobacter_baumannii_17534_GCF_000580475.1	norank	470
1000001566	Acinetobacter_baumannii_1032241_GCF_000580455.1	norank	470
1000001567	Acinetobacter_baumannii_1039621_GCF_000580435.1	norank	470
1000001569	Acinetobacter_baumannii_1046674_GCF_000580395.1	norank	470
1000001570	Acinetobacter_baumannii_1051176_GCF_000580375.1	norank	470
1000001571	Acinetobacter_baumannii_1121032_GCF_000580355.1	norank	470
1000001572	Acinetobacter_baumannii_136706_GCF_000580335.1	norank	470
1000001573	Acinetobacter_baumannii_1297_GCF_000580315.1	norank	470
1000001574	Acinetobacter_baumannii_1031433_GCF_000580295.1	norank	470
1000001575	Acinetobacter_baumannii_1036938_GCF_000580275.1	norank	470
1000001576	Acinetobacter_baumannii_1040094_GCF_000580255.1	norank	470
1000001577	Acinetobacter_baumannii_1042969-1265_GCF_000580235.1	norank	470
1000001578	Acinetobacter_baumannii_1043903_GCF_000580215.1	norank	470
1000001579	Acinetobacter_baumannii_1046051_GCF_000580195.1	norank	470
1000001580	Acinetobacter_baumannii_1051830_GCF_000580175.1	norank	470
1000001581	Acinetobacter_baumannii_1075025_GCF_000580155.1	norank	470
1000001582	Acinetobacter_baumannii_1247182_GCF_000580135.1	norank	470
1000001583	Acinetobacter_baumannii_PKAB07_GCF_000576535.1	norank	470
1000001586	Acinetobacter_baumannii_UH3807_GCF_000517505.1	norank	470
1000001588	Acinetobacter_baumannii_CI79_GCF_000516635.2	norank	470
1000001590	Acinetobacter_baumannii_CI77_GCF_000516595.2	norank	470
1000001591	Acinetobacter_baumannii_CI86_GCF_000516575.2	norank	470
1000001592	Acinetobacter_baumannii_UH7907_GCF_000516375.1	norank	470
1000001593	Acinetobacter_baumannii_UH7807_GCF_000516355.2	norank	470
1000001594	Acinetobacter_baumannii_UH7707_GCF_000516335.2	norank	470
1000001595	Acinetobacter_baumannii_UH7607_GCF_000516315.1	norank	470
1000001596	Acinetobacter_baumannii_UH7007_GCF_000516295.1	norank	470
1000001597	Acinetobacter_baumannii_UH6907_GCF_000516275.1	norank	470
1000001598	Acinetobacter_baumannii_UH6507_GCF_000516255.1	norank	470
1000001599	Acinetobacter_baumannii_UH6207_GCF_000516235.1	norank	470
1000001600	Acinetobacter_baumannii_UH6107_GCF_000516215.2	norank	470
1000001601	Acinetobacter_baumannii_UH5707_GCF_000516195.2	norank	470
1000001602	Acinetobacter_baumannii_UH5307_GCF_000516175.1	norank	470
1000001603	Acinetobacter_baumannii_UH5207_GCF_000516155.1	norank	470
1000001604	Acinetobacter_baumannii_UH5107_GCF_000516135.1	norank	470
1000001607	Acinetobacter_baumannii_UH2707_GCF_000516075.1	norank	470
1000001608	Acinetobacter_baumannii_UH2907_GCF_000516055.1	norank	470
1000001609	Acinetobacter_baumannii_UH9907_GCF_000516035.1	norank	470
1000001610	Acinetobacter_baumannii_UH9707_GCF_000516015.1	norank	470
1000001612	Acinetobacter_baumannii_UH8807_GCF_000515975.1	norank	470
1000001613	Acinetobacter_baumannii_UH8707_GCF_000515955.1	norank	470
1000001614	Acinetobacter_baumannii_UH8407_GCF_000515935.1	norank	470
1000001615	Acinetobacter_baumannii_UH8107_GCF_000515915.1	norank	470
1000001616	Acinetobacter_baumannii_UH2307_GCF_000515895.1	norank	470
1000001617	Acinetobacter_baumannii_UH8907_GCF_000515875.2	norank	470
1000001618	Acinetobacter_baumannii_UH22908_GCF_000515855.1	norank	470
1000001619	Acinetobacter_baumannii_UH20108_GCF_000515835.1	norank	470
1000001620	Acinetobacter_baumannii_UH19908_GCF_000515815.1	norank	470
1000001621	Acinetobacter_baumannii_UH19608_GCF_000515795.1	norank	470
1000001622	Acinetobacter_baumannii_UH18608_GCF_000515775.1	norank	470
1000001623	Acinetobacter_baumannii_UH16208_GCF_000515755.1	norank	470
1000001624	Acinetobacter_baumannii_UH16108_GCF_000515735.1	norank	470
1000001625	Acinetobacter_baumannii_UH16008_GCF_000515715.1	norank	470
1000001626	Acinetobacter_baumannii_UH15208_GCF_000515695.1	norank	470
1000001627	Acinetobacter_baumannii_UH14508_GCF_000515675.1	norank	470
1000001628	Acinetobacter_baumannii_UH13908_GCF_000515655.1	norank	470
1000001629	Acinetobacter_baumannii_UH12808_GCF_000515635.1	norank	470
1000001630	Acinetobacter_baumannii_UH12408_GCF_000515615.1	norank	470
1000001631	Acinetobacter_baumannii_UH12308_GCF_000515595.1	norank	470
1000001632	Acinetobacter_baumannii_UH12208_GCF_000515575.1	norank	470
1000001633	Acinetobacter_baumannii_UH11608_GCF_000515555.1	norank	470
1000001634	Acinetobacter_baumannii_UH10707_GCF_000515535.1	norank	470
1000001635	Acinetobacter_baumannii_UH10107_GCF_000515515.1	norank	470
1000001636	Acinetobacter_baumannii_UH0707_GCF_000515495.1	norank	470
1000001637	Acinetobacter_baumannii_UH10007_GCF_000515475.1	norank	470
1000001638	Acinetobacter_baumannii_UH1007_GCF_000515455.1	norank	470
1000001639	Acinetobacter_baumannii_UH0807_GCF_000515435.1	norank	470
1000001640	Acinetobacter_baumannii_UH0207_GCF_000513795.2	norank	470
1000001641	Acinetobacter_baumannii_MRY10-0558_GCF_000509325.1	norank	470
1000001642	Acinetobacter_baumannii_ZW85-1_GCF_000505685.1	norank	470
1000001643	Acinetobacter_baumannii_DU202_GCF_000498375.2	norank	470
1000001644	Acinetobacter_baumannii_107m_GCF_000493615.1	norank	470
1000001645	Acinetobacter_brisouii_CIP_110357_GCF_000488275.1	norank	396323
1000001646	Acinetobacter_indicus_CIP_110367_GCF_000488255.1	norank	756892
1000001647	Acinetobacter_oleivorans_CIP_110421_GCF_000488235.1	norank	436717
436717	Acinetobacter oleivorans DR1	strain	1148157
1148157	Acinetobacter oleivorans	species	469
1000001648	Acinetobacter_nectaris_CIP_110549_GCF_000488215.1	norank	1392540
1392540	Acinetobacter nectaris CIP 110549	strain	1219382
1219382	Acinetobacter nectaris	species	469
1000001649	Acinetobacter_gyllenbergii_NIPH_230_GCF_000488195.1	norank	134534
1000001652	Acinetobacter_nosocomialis_M2_GCF_000472005.1	norank	106654
106654	Acinetobacter nosocomialis	species	909768
1000001653	Acinetobacter_baumannii_EGD-HP18_GCF_000465635.2	norank	470
1000001654	Acinetobacter_baumannii_TG22148_GCF_000454005.1	norank	470
1000001655	Acinetobacter_baumannii_TG22146_GCF_000453985.1	norank	470
1000001656	Acinetobacter_baumannii_TG22142_GCF_000453965.1	norank	470
1000001657	Acinetobacter_baumannii_TG22112_GCF_000453945.1	norank	470
1000001658	Acinetobacter_baumannii_TG22110_GCF_000453925.1	norank	470
1000001659	Acinetobacter_baumannii_TG20546_GCF_000453905.1	norank	470
1000001660	Acinetobacter_baumannii_TG20277_GCF_000453885.1	norank	470
1000001661	Acinetobacter_baumannii_TG2014_GCF_000453865.1	norank	470
1000001662	Acinetobacter_baumannii_TG2013_GCF_000453845.1	norank	470
1000001663	Acinetobacter_baumannii_TG2012_GCF_000453825.1	norank	470
1000001664	Acinetobacter_baumannii_TG15242_GCF_000453805.1	norank	470
1000001665	Acinetobacter_baumannii_TG15241_GCF_000453785.1	norank	470
1000001666	Acinetobacter_baumannii_TG15240_GCF_000453765.1	norank	470
1000001667	Acinetobacter_baumannii_TG15237_GCF_000453745.1	norank	470
1000001668	Acinetobacter_baumannii_TG00314_GCF_000453725.1	norank	470
1000001669	Acinetobacter_baumannii_TG15236_GCF_000453705.1	norank	470
1000001670	Acinetobacter_baumannii_TG07725_GCF_000453685.1	norank	470
1000001671	Acinetobacter_baumannii_TG15233_GCF_000453665.1	norank	470
1000001672	Acinetobacter_baumannii_TG15238_GCF_000453645.1	norank	470
1000001673	Acinetobacter_baumannii_TG02011_GCF_000453625.1	norank	470
1000001674	Acinetobacter_baumannii_TG02017_GCF_000453605.1	norank	470
1000001675	Acinetobacter_baumannii_TG15234_GCF_000453585.1	norank	470
1000001676	Acinetobacter_baumannii_TG15239_GCF_000453565.1	norank	470
1000001677	Acinetobacter_baumannii_TG27411_GCF_000453545.1	norank	470
1000001678	Acinetobacter_baumannii_TG27407_GCF_000453525.1	norank	470
1000001679	Acinetobacter_baumannii_TG27399_GCF_000453505.1	norank	470
1000001680	Acinetobacter_baumannii_TG27395_GCF_000453485.1	norank	470
1000001681	Acinetobacter_baumannii_TG27391_GCF_000453465.1	norank	470
1000001682	Acinetobacter_baumannii_TG27387_GCF_000453445.1	norank	470
1000001683	Acinetobacter_baumannii_TG27383_GCF_000453425.1	norank	470
1000001684	Acinetobacter_baumannii_TG27379_GCF_000453405.1	norank	470
1000001685	Acinetobacter_baumannii_TG27371_GCF_000453385.1	norank	470
1000001686	Acinetobacter_baumannii_TG27319_GCF_000453365.1	norank	470
1000001687	Acinetobacter_baumannii_TG27315_GCF_000453345.1	norank	470
1000001688	Acinetobacter_baumannii_TG27311_GCF_000453325.1	norank	470
1000001689	Acinetobacter_baumannii_TG27307_GCF_000453305.1	norank	470
1000001690	Acinetobacter_baumannii_TG27299_GCF_000453285.1	norank	470
1000001691	Acinetobacter_baumannii_TG27295_GCF_000453265.1	norank	470
1000001692	Acinetobacter_baumannii_TG22336_GCF_000453245.1	norank	470
1000001693	Acinetobacter_baumannii_TG22332_GCF_000453225.1	norank	470
1000001694	Acinetobacter_baumannii_TG22214_GCF_000453205.1	norank	470
1000001695	Acinetobacter_baumannii_TG22212_GCF_000453185.1	norank	470
1000001696	Acinetobacter_baumannii_TG22204_GCF_000453165.1	norank	470
1000001697	Acinetobacter_baumannii_TG22202_GCF_000453145.1	norank	470
1000001698	Acinetobacter_baumannii_TG22198_GCF_000453125.1	norank	470
1000001699	Acinetobacter_baumannii_TG22196_GCF_000453105.1	norank	470
1000001700	Acinetobacter_baumannii_TG22194_GCF_000453085.1	norank	470
1000001701	Acinetobacter_baumannii_TG22192_GCF_000453065.1	norank	470
1000001702	Acinetobacter_baumannii_TG22190_GCF_000453045.1	norank	470
1000001703	Acinetobacter_baumannii_TG22150_GCF_000453025.1	norank	470
1000001704	Acinetobacter_baumannii_1605_GCF_000441955.1	norank	470
1000001705	Acinetobacter_gerneri_MTCC_9824_GCF_000430245.1	norank	202952
1000001706	Acinetobacter_junii_MTCC_11364_GCF_000430225.1	norank	40215
1000001707	Acinetobacter_haemolyticus_MTCC_9819_GCF_000430205.1	norank	29430
1000001708	Acinetobacter_baumannii_BJAB0868_GCF_000419425.1	norank	470
1000001709	Acinetobacter_baumannii_BJAB0715_GCF_000419405.1	norank	470
1000001710	Acinetobacter_baumannii_BJAB07104_GCF_000419385.1	norank	470
1000001711	Acinetobacter_baumannii_AB-HKU3-08_GCF_000417805.2	norank	470
1000001712	Acinetobacter_baumannii_AB-HKU3-10_GCF_000417785.2	norank	470
1000001713	Acinetobacter_gyllenbergii_MTCC_11365_GCF_000414075.1	norank	134534
1000001714	Acinetobacter_guillouiae_MSP4-18_GCF_000414055.1	norank	106649
1000001716	Acinetobacter_baumannii_NIPH_410_GCF_000413915.1	norank	470
1000001717	Acinetobacter_rudis_CIP_110305_GCF_000413895.1	norank	421052
1000001718	Acinetobacter_indicus_ANC_4215_GCF_000413875.1	norank	756892
1000001719	Acinetobacter_gyllenbergii_CIP_110306_GCF_000413855.1	norank	134534
1000001720	Acinetobacter_tandoii_DSM_14970__GCF_000400735.1	norank	202954
1000001722	Acinetobacter_lactucae_GCF_000399705.1	norank	1785128
1785128	Acinetobacter lactucae	species	909768
1000001723	Acinetobacter_pittii_ANC_4050_GCF_000399685.1	norank	48296
48296	Acinetobacter pittii	species	909768
1000001724	Acinetobacter_calcoaceticus_ANC_3811_GCF_000399665.1	norank	471
1000001726	Acinetobacter_tjernbergiae_DSM_14971__GCF_000374425.1	norank	202955
1000001727	Acinetobacter_ursingii_NIPH_706_GCF_000369885.1	norank	108980
1000001733	Acinetobacter_colistiniresistens_GCF_000369765.1	norank	280145
280145	Acinetobacter colistiniresistens	species	469
1000001740	Acinetobacter_variabilis_GCF_000369625.1	norank	70346
70346	Acinetobacter variabilis	species	469
1000001752	Acinetobacter_baumannii_ANC_4097_GCF_000369365.1	norank	470
1000001753	Acinetobacter_baumannii_NIPH_80_GCF_000369345.1	norank	470
1000001754	Acinetobacter_baumannii_NIPH_290_GCF_000369325.1	norank	470
1000001755	Acinetobacter_baumannii_NIPH_70_GCF_000369305.1	norank	470
1000001756	Acinetobacter_baumannii_NIPH_528_GCF_000369285.1	norank	470
1000001757	Acinetobacter_baumannii_NIPH_67_GCF_000369265.1	norank	470
1000001758	Acinetobacter_baumannii_NIPH_601_GCF_000369245.1	norank	470
1000001759	Acinetobacter_baumannii_NIPH_329_GCF_000369225.1	norank	470
1000001760	Acinetobacter_baumannii_NIPH_335_GCF_000369205.1	norank	470
1000001761	Acinetobacter_baumannii_NIPH_527_GCF_000369185.1	norank	470
1000001762	Acinetobacter_baumannii_NIPH_201_GCF_000369165.1	norank	470
1000001763	Acinetobacter_lwoffii_NIPH_478_GCF_000369145.1	norank	28090
1000001764	Acinetobacter_lwoffii_ATCC_9957__GCF_000369125.1	norank	28090
1000001765	Acinetobacter_haemolyticus_NIPH_261_GCF_000369085.1	norank	29430
1000001766	Acinetobacter_haemolyticus_CIP_64.3_GCF_000369065.1	norank	29430
1000001767	Acinetobacter_pittii_ATCC_19004__GCF_000369045.1	norank	48296
1000001768	Acinetobacter_pittii_ANC_3678_GCF_000369025.1	norank	48296
1000001769	Acinetobacter_beijerinckii_CIP_110307_GCF_000369005.1	norank	262668
1000001770	Acinetobacter_beijerinckii_ANC_3835_GCF_000368985.1	norank	262668
1000001772	Acinetobacter_calcoaceticus_ANC_3680_GCF_000368945.1	norank	471
1000001774	Acinetobacter_radioresistens_NIPH_2130_GCF_000368885.1	norank	40216
1000001775	Acinetobacter_bouvetii_DSM_14964__GCF_000368865.1	norank	202951
1000001776	Acinetobacter_ursingii_ANC_3649_GCF_000368845.1	norank	108980
1000001778	Acinetobacter_johnsonii_ANC_3681_GCF_000368805.1	norank	40214
1000001779	Acinetobacter_towneri_DSM_14962__GCF_000368785.1	norank	202956
1000001780	Acinetobacter_junii_CIP_64.5_GCF_000368765.1	norank	40215
1000001781	Acinetobacter_junii_NIPH_182_GCF_000368745.1	norank	40215
1000001782	Acinetobacter_soli_NIPH_2899_GCF_000368725.1	norank	487316
1000001783	Acinetobacter_soli_CIP_110264_GCF_000368705.1	norank	487316
1000001784	Acinetobacter_baylyi_DSM_14961__GCF_000368685.1	norank	62977
1000001785	Acinetobacter_junii_CIP_107470_GCF_000368665.1	norank	40215
1000001786	Acinetobacter_brisouii_ANC_4119_GCF_000368645.1	norank	396323
1000001787	Acinetobacter_schindleri_CIP_107287_GCF_000368625.1	norank	108981
1000001788	Acinetobacter_nosocomialis_NIPH_386_GCF_000368605.1	norank	106654
1000001790	Acinetobacter_gerneri_DSM_14967__GCF_000368565.1	norank	202952
1000001791	Acinetobacter_baumannii_NIPH_60_GCF_000368545.1	norank	470
1000001792	Acinetobacter_baumannii_NIPH_190_GCF_000368525.1	norank	470
1000001793	Acinetobacter_bereziniae_NIPH_3_GCF_000368505.1	norank	106648
1000001794	Acinetobacter_guillouiae_NIPH_991_GCF_000368485.1	norank	106649
1000001795	Acinetobacter_schindleri_NIPH_900_GCF_000368465.1	norank	108981
1000001806	Acinetobacter_baumannii_NIPH_1734_GCF_000368245.1	norank	470
1000001807	Acinetobacter_baumannii_NIPH_2061_GCF_000368225.1	norank	470
1000001808	Acinetobacter_baumannii_NIPH_615_GCF_000368205.1	norank	470
1000001809	Acinetobacter_baumannii_NIPH_146_GCF_000368185.1	norank	470
1000001810	Acinetobacter_lwoffii_NIPH_715_GCF_000368165.1	norank	28090
1000001811	Acinetobacter_guillouiae_CIP_63.46_GCF_000368145.1	norank	106649
1000001812	Acinetobacter_baumannii_NIPH_1362_GCF_000368125.1	norank	470
1000001813	Acinetobacter_baumannii_NIPH_1669_GCF_000368105.1	norank	470
1000001814	Acinetobacter_nosocomialis_NIPH_2119_GCF_000368085.1	norank	106654
1000001815	Acinetobacter_seifertii_GCF_000368065.1	norank	1530123
1530123	Acinetobacter seifertii	species	909768
1000001816	Acinetobacter_johnsonii_CIP_64.6_GCF_000368045.1	norank	40214
1000001818	Acinetobacter_parvus_NIPH_1103_GCF_000368005.1	norank	134533
1000001822	Acinetobacter_bohemicus_ANC_3994_GCF_000367925.1	norank	1217715
1217715	Acinetobacter bohemicus ANC 3994	strain	1435036
1435036	Acinetobacter bohemicus	species	469
1000001824	Acinetobacter_baumannii_NIPH_24_GCF_000367885.1	norank	470
1000001825	Acinetobacter_calcoaceticus_NIPH_13_GCF_000367865.1	norank	471
1000001826	Acinetobacter_baumannii_48055_GCF_000359725.1	norank	470
1000001827	Acinetobacter_baumannii_ABNIH24_GCF_000354155.1	norank	470
1000001828	Acinetobacter_baumannii_ABNIH20_GCF_000354135.1	norank	470
1000001829	Acinetobacter_baumannii_ABNIH18_GCF_000354115.1	norank	470
1000001830	Acinetobacter_baumannii_ABNIH17_GCF_000354095.1	norank	470
1000001831	Acinetobacter_baumannii_ABNIH16_GCF_000354075.1	norank	470
1000001832	Acinetobacter_baumannii_ABNIH15_GCF_000354055.1	norank	470
1000001833	Acinetobacter_baumannii_ABNIH14_GCF_000354035.1	norank	470
1000001834	Acinetobacter_baumannii_ABNIH11_GCF_000354015.1	norank	470
1000001835	Acinetobacter_baumannii_ABNIH7_GCF_000353975.1	norank	470
1000001836	Acinetobacter_baumannii_ABNIH25_GCF_000353915.1	norank	470
1000001837	Acinetobacter_baumannii_ABNIH26_GCF_000353895.1	norank	470
1000001838	Acinetobacter_baumannii_ABNIH13_GCF_000353855.1	norank	470
1000001839	Acinetobacter_baumannii_ABNIH23_GCF_000353815.1	norank	470
1000001840	Acinetobacter_baumannii_ABNIH22_GCF_000353795.1	norank	470
1000001841	Acinetobacter_baumannii_ABNIH19_GCF_000353775.1	norank	470
1000001842	Acinetobacter_baumannii_AB405E4_GCF_000342085.1	norank	470
1000001843	Acinetobacter_baumannii_AB1H8_GCF_000342065.1	norank	470
1000001844	Acinetobacter_baumannii_MSP4-16_GCF_000341985.1	norank	470
1000001846	Acinetobacter_baumannii_AB4A3_GCF_000338835.1	norank	470
1000001847	Acinetobacter_baumannii_Naval-78_GCF_000335675.1	norank	470
1000001848	Acinetobacter_baumannii_OIFC338_GCF_000335655.1	norank	470
1000001849	Acinetobacter_baumannii_OIFC047_GCF_000335635.1	norank	470
1000001850	Acinetobacter_baumannii_WC-A-92_GCF_000335615.1	norank	470
1000001851	Acinetobacter_baumannii_AA-014_GCF_000335595.1	norank	470
1000001854	Acinetobacter_baumannii_Naval-57_GCF_000335535.1	norank	470
1000001855	Acinetobacter_baumannii_ABIsac_ColiR_GCF_000333735.1	norank	470
1000001856	Acinetobacter_baumannii_ABIsac_ColiS_GCF_000333715.1	norank	470
1000001857	Acinetobacter_baumannii_53264_GCF_000332855.1	norank	470
1000001858	Acinetobacter_pittii_GCF_000315155.1	norank	48296
1000001859	Acinetobacter_baumannii_Naval-113_GCF_000314655.1	norank	470
1000001860	Acinetobacter_baumannii_WC-348_GCF_000314635.1	norank	470
1000001862	Acinetobacter_nosocomialis_GCF_000314595.1	norank	106654
1000001864	Acinetobacter_baumannii_Canada_BC1_GCF_000309275.1	norank	470
1000001865	Acinetobacter_baumannii_Naval-82_GCF_000309255.1	norank	470
1000001866	Acinetobacter_baumannii_OIFC035_GCF_000309235.1	norank	470
1000001867	Acinetobacter_baumannii_WC-A-694_GCF_000309215.1	norank	470
1000001868	Acinetobacter_baumannii_Naval-21_GCF_000309195.1	norank	470
1000001869	Acinetobacter_baumannii_Naval-2_GCF_000309175.1	norank	470
1000001870	Acinetobacter_baumannii_OIFC111_GCF_000309155.1	norank	470
1000001871	Acinetobacter_baumannii_OIFC099_GCF_000309135.1	norank	470
1000001872	Acinetobacter_baumannii_OIFC065_GCF_000309115.1	norank	470
1000001873	Acinetobacter_baumannii_OIFC087_GCF_000309095.1	norank	470
1000001874	Acinetobacter_haemolyticus_TG19602_GCF_000309035.1	norank	29430
1000001875	Acinetobacter_calcoaceticus_TG19588_GCF_000309015.1	norank	471
1000001876	Acinetobacter_baumannii_AB_2008-23-07-01-7_GCF_000308995.1	norank	470
1000001877	Acinetobacter_venetianus_VE-C3_GCF_000308235.1	norank	52133
1000001878	Acinetobacter_baumannii_OIFC0162_GCF_000307895.1	norank	470
1000001879	Acinetobacter_baumannii_Naval-83_GCF_000305315.1	norank	470
1000001880	Acinetobacter_baumannii_Naval-13_GCF_000305295.1	norank	470
1000001881	Acinetobacter_baumannii_OIFC110_GCF_000305275.1	norank	470
1000001882	Acinetobacter_baumannii_OIFC180_GCF_000305255.1	norank	470
1000001883	Acinetobacter_baumannii_OIFC098_GCF_000305235.1	norank	470
1000001884	Acinetobacter_baumannii_OIFC074_GCF_000305215.1	norank	470
1000001885	Acinetobacter_baumannii_IS-235_GCF_000304695.1	norank	470
1000001886	Acinetobacter_baumannii_Naval-72_GCF_000304675.1	norank	470
1000001887	Acinetobacter_baumannii_IS-251_GCF_000304655.1	norank	470
1000001888	Acinetobacter_baumannii_TYTH-1_GCF_000302575.1	norank	470
1000001892	Acinetobacter_pittii_TG6411_GCF_000302375.1	norank	48296
1000001893	Acinetobacter_junii_TG19608_GCF_000302355.1	norank	40215
1000001894	Acinetobacter_johnsonii_TG19625_GCF_000302335.1	norank	40214
1000001895	Acinetobacter_haemolyticus_TG19599_GCF_000302315.1	norank	29430
1000001896	Acinetobacter_calcoaceticus_TG19585_GCF_000302295.1	norank	471
1000001897	Acinetobacter_baumannii_TG19582_GCF_000302275.1	norank	470
1000001898	Acinetobacter_baumannii_AB_TG27343_GCF_000302255.1	norank	470
1000001899	Acinetobacter_baumannii_AB_TG27339_GCF_000302235.1	norank	470
1000001900	Acinetobacter_baumannii_AB_TG27335_GCF_000302215.1	norank	470
1000001901	Acinetobacter_baumannii_AB_TG27327_GCF_000302195.1	norank	470
1000001902	Acinetobacter_baumannii_AB_TG2032_GCF_000302175.1	norank	470
1000001903	Acinetobacter_baumannii_AB_TG2018_GCF_000302155.1	norank	470
1000001904	Acinetobacter_baumannii_AB_TG19617_GCF_000302135.1	norank	470
1000001905	Acinetobacter_baylyi_TG19579_GCF_000302115.1	norank	62977
1000001906	Acinetobacter_baumannii_AB_909-14-7_GCF_000302095.1	norank	470
1000001907	Acinetobacter_baumannii_AB_909-05_GCF_000302075.1	norank	470
1000001908	Acinetobacter_baumannii_AB_908-14-7_GCF_000302055.1	norank	470
1000001909	Acinetobacter_baumannii_AB_908-13_GCF_000302035.1	norank	470
1000001910	Acinetobacter_baumannii_AB_2009-04-02-7_GCF_000302015.1	norank	470
1000001911	Acinetobacter_baumannii_AB_2009-04-01-7_GCF_000301995.1	norank	470
1000001912	Acinetobacter_baumannii_AB_2008-23-01-01-7_GCF_000301975.1	norank	470
1000001913	Acinetobacter_baumannii_AB_2008-15-70_GCF_000301955.1	norank	470
1000001914	Acinetobacter_baumannii_AB_2008-15-52_GCF_000301935.1	norank	470
1000001915	Acinetobacter_baumannii_AB_2008-15-34-7_GCF_000301915.1	norank	470
1000001916	Acinetobacter_baumannii_AB_2007-16-27-01_GCF_000301895.1	norank	470
1000001917	Acinetobacter_baumannii_AB_2007-09-110-01-7_GCF_000301875.1	norank	470
1000001918	Acinetobacter_baumannii_AB_1583-8_GCF_000301855.1	norank	470
1000001919	Acinetobacter_baumannii_AB_1536-8_GCF_000301835.1	norank	470
1000001920	Acinetobacter_schindleri_TG19614_GCF_000301815.1	norank	108981
1000001921	Acinetobacter_radioresistens_TG02010_GCF_000301795.1	norank	40216
1000001922	Acinetobacter_nosocomialis_TG21145_GCF_000301775.1	norank	106654
1000001923	Acinetobacter_lwoffii_TG19636_GCF_000301755.1	norank	28090
1000001924	Acinetobacter_johnsonii_TG19605_GCF_000301735.1	norank	40214
1000001925	Acinetobacter_haemolyticus_TG21157_GCF_000301715.1	norank	29430
1000001926	Acinetobacter_nosocomialis_TG19596_GCF_000301695.1	norank	106654
1000001927	Acinetobacter_calcoaceticus_TG19593_GCF_000301675.1	norank	471
1000001928	Acinetobacter_baumannii_AB_TG5064_GCF_000301655.1	norank	470
1000001930	Acinetobacter_baumannii_AB_TG27331_GCF_000301615.1	norank	470
1000001931	Acinetobacter_baumannii_AB_TG27323_GCF_000301595.1	norank	470
1000001932	Acinetobacter_baumannii_AB_TG2631_GCF_000301575.1	norank	470
1000001933	Acinetobacter_baumannii_AB_TG2031_GCF_000301555.1	norank	470
1000001934	Acinetobacter_baumannii_AB_TG2030_GCF_000301535.1	norank	470
1000001935	Acinetobacter_baumannii_AB_TG2028_GCF_000301515.1	norank	470
1000001936	Acinetobacter_baumannii_AB_TG2026_GCF_000301495.1	norank	470
1000001937	Acinetobacter_baumannii_AB_TG2023_GCF_000301475.1	norank	470
1000001938	Acinetobacter_baumannii_AB_TG2022_GCF_000301455.1	norank	470
1000001939	Acinetobacter_baumannii_AB_909-02-7_GCF_000301435.1	norank	470
1000001940	Acinetobacter_baumannii_AB_909-01-7_GCF_000301415.1	norank	470
1000001941	Acinetobacter_baumannii_AB_908-12_GCF_000301395.1	norank	470
1000001942	Acinetobacter_baumannii_AB_515-8_GCF_000301375.1	norank	470
1000001943	Acinetobacter_baumannii_AB_2008-15-71_GCF_000301355.1	norank	470
1000001944	Acinetobacter_baumannii_AB_2008-15-69_GCF_000301335.1	norank	470
1000001945	Acinetobacter_baumannii_AB_2008-15-45_GCF_000301315.1	norank	470
1000001946	Acinetobacter_baumannii_AB_2007-16-25-01-7_GCF_000301295.1	norank	470
1000001947	Acinetobacter_baumannii_AB_1766_8_GCF_000301275.1	norank	470
1000001948	Acinetobacter_baumannii_AB_1650-8_GCF_000301255.1	norank	470
1000001949	Acinetobacter_baumannii_AB_1649-8_GCF_000301235.1	norank	470
1000001950	Acinetobacter_baumannii_AB_1595-8_GCF_000301215.1	norank	470
1000001951	Acinetobacter_baumannii_AB_1594-8_GCF_000301195.1	norank	470
1000001952	Acinetobacter_baumannii_AB_1582-8_GCF_000301175.1	norank	470
1000001953	Acinetobacter_nosocomialis_Ab22222_GCF_000300635.1	norank	106654
1000001954	Acinetobacter_baumannii_ZWS1219_GCF_000299675.1	norank	470
1000001955	Acinetobacter_baumannii_ZWS1122_GCF_000299655.1	norank	470
1000001956	Acinetobacter_baumannii_Ab44444_GCF_000297955.1	norank	470
1000001957	Acinetobacter_baumannii_Ab33333_GCF_000297935.1	norank	470
1000001958	Acinetobacter_baumannii_Ab11111_GCF_000297915.1	norank	470
1000001959	Acinetobacter_baumannii_IS-58_GCF_000297595.1	norank	470
1000001960	Acinetobacter_baumannii_WC-692_GCF_000297575.1	norank	470
1000001961	Acinetobacter_baumannii_IS-116_GCF_000297535.1	norank	470
1000001962	Acinetobacter_baumannii_IS-143_GCF_000297515.1	norank	470
1000001963	Acinetobacter_baumannii_BZICU-2_GCF_000292545.1	norank	470
1000001965	Acinetobacter_baumannii_Canada_BC-5_GCF_000286615.1	norank	470
1000001966	Acinetobacter_radioresistens_WC-A-157_GCF_000286595.1	norank	40216
1000001967	Acinetobacter_baumannii_IS-123_GCF_000286535.1	norank	470
1000001968	Acinetobacter_baumannii_OIFC189_GCF_000278685.1	norank	470
1000001969	Acinetobacter_baumannii_OIFC143_GCF_000278665.1	norank	470
1000001970	Acinetobacter_baumannii_OIFC109_GCF_000278645.1	norank	470
1000001971	Acinetobacter_baumannii_OIFC137_GCF_000278625.1	norank	470
1000001972	Acinetobacter_baumannii_Naval-17_GCF_000278605.1	norank	470
1000001974	Acinetobacter_bereziniae_LMG_1003__GCF_000248295.1	norank	106648
1000001975	Acinetobacter_baumannii_W7282_GCF_000248275.1	norank	470
1000001976	Acinetobacter_baumannii_AB5711_GCF_000241725.1	norank	470
1000001977	Acinetobacter_baumannii_AB5256_GCF_000241705.1	norank	470
1000001979	Acinetobacter_pittii_D499_GCF_000230465.1	norank	48296
1000001980	Acinetobacter_baumannii_MDR-ZJ06_GCF_000226275.2	norank	470
1000001981	Acinetobacter_baumannii_ABNIH4_GCF_000222285.1	norank	470
1000001982	Acinetobacter_baumannii_ABNIH3_GCF_000222265.1	norank	470
1000001983	Acinetobacter_baumannii_ABNIH2_GCF_000222245.1	norank	470
1000001984	Acinetobacter_baumannii_ABNIH1_GCF_000222225.1	norank	470
1000001985	Acinetobacter_lwoffii_WJ10621_GCF_000219275.1	norank	28090
1000001986	Acinetobacter_baumannii_OIFC032_GCF_000215005.1	norank	470
1000001987	Acinetobacter_baumannii_Naval-81_GCF_000214985.1	norank	470
1000001989	Acinetobacter_oleivorans_DR1_GCF_000196795.1	norank	436717
1000001990	Acinetobacter_pittii_PHEA-2_GCF_000191145.1	norank	48296
1000001991	Acinetobacter_baumannii_3909_GCF_000189695.1	norank	470
1000001992	Acinetobacter_baumannii_3990_GCF_000189675.1	norank	470
1000001993	Acinetobacter_baumannii_AB210_GCF_000189655.1	norank	470
1000001994	Acinetobacter_baumannii_1656-2_GCF_000188215.1	norank	470
1000001995	Acinetobacter_baumannii_MDR-TJ_GCF_000187205.2	norank	470
1000001996	Acinetobacter_baumannii_D1279779_GCF_000186665.3	norank	470
1000001997	Acinetobacter_baumannii_WM99c_GCF_000186645.1	norank	470
1000001998	Acinetobacter_baumannii_UMB002_GCF_000184495.1	norank	470
1000001999	Acinetobacter_baumannii_UMB001_GCF_000184475.1	norank	470
1000002000	Acinetobacter_baumannii_AB059_GCF_000177735.1	norank	470
1000002001	Acinetobacter_baumannii_AB058_GCF_000177715.1	norank	470
1000002002	Acinetobacter_baumannii_AB056_GCF_000177695.1	norank	470
1000002003	Acinetobacter_radioresistens_SK82_GCF_000175675.1	norank	40216
1000002004	Acinetobacter_baumannii_AB900_GCF_000173395.1	norank	470
1000002005	Acinetobacter_haemolyticus_ATCC_19194_GCF_000164055.1	norank	29430
1000002007	Acinetobacter_baumannii_6014059_GCF_000163395.2	norank	470
1000002008	Acinetobacter_baumannii_6013113_GCF_000163375.2	norank	470
1000002009	Acinetobacter_baumannii_6013150_GCF_000163355.2	norank	470
1000002011	Acinetobacter_radioresistens_SH164_GCF_000162115.1	norank	40216
1000002012	Acinetobacter_lwoffii_SH145_GCF_000162095.1	norank	28090
1000002013	Acinetobacter_junii_SH205_GCF_000162075.1	norank	40215
1000002014	Acinetobacter_johnsonii_SH046_GCF_000162055.1	norank	40214
1000002015	Acinetobacter_calcoaceticus_RUH2202_GCF_000162035.1	norank	471
1000002017	Acinetobacter_baumannii_AYE_GCF_000069245.1	norank	470
1000002018	Acinetobacter_baylyi_ADP1_GCF_000046845.1	norank	62977
1000002019	Acinetobacter_baumannii_AB0057_GCF_000021245.2	norank	470
1000002020	Acinetobacter_baumannii_ACICU_GCF_000018445.1	norank	470
1000002021	Psychrobacter_aquaticus_CMS_56_GCF_000471625.1	norank	1354303
1354303	Psychrobacter aquaticus CMS 56	strain	248452
248452	Psychrobacter aquaticus	species	497
497	Psychrobacter	genus	468
1000002022	Psychrobacter_cryohalolentis_K5_GCF_000013905.1	norank	335284
335284	Psychrobacter cryohalolentis K5	strain	330922
330922	Psychrobacter cryohalolentis	species	497
1000002023	Psychrobacter_alimentarius_GCF_001606025.1	norank	261164
261164	Psychrobacter alimentarius	species	497
1000002024	Psychrobacter_glaciei_GCF_014652895.1	norank	619771
619771	Psychrobacter glaciei	species	497
1000002025	Psychrobacter_aquimaris_GCF_016107525.1	norank	292733
292733	Psychrobacter aquimaris	species	497
1000002026	Psychrobacter_immobilis_GCF_003148585.1	norank	498
498	Psychrobacter immobilis	species	497
1000002027	Psychrobacter_pacificensis_GCF_900101915.1	norank	112002
112002	Psychrobacter pacificensis	species	497
1000002028	Psychrobacter_faecalis_GCF_016107575.1	norank	180588
180588	Psychrobacter faecalis	species	497
1000002029	Psychrobacter_phenylpyruvicus_DSM_7000__GCF_001591185.1	norank	1123034
1123034	Psychrobacter phenylpyruvicus DSM 7000 = NBRC 102152	strain	29432
29432	Psychrobacter phenylpyruvicus	species	497
1000002030	Psychrobacter_proteolyticus_GCF_003350005.1	norank	147825
147825	Psychrobacter proteolyticus	species	497
1000002031	Psychrobacter_urativorans_GCF_001298525.1	norank	45610
45610	Psychrobacter urativorans	species	497
1000002032	Psychrobacter_frigidicola_GCF_007997305.1	norank	45611
45611	Psychrobacter frigidicola	species	497
1000002033	Pseudomonas_aeruginosa_PAO1_GCF_000006765.1	norank	287
1000002034	Pseudomonas_aeruginosa_GCF_001457615.1	norank	287
1000002035	Pseudomonas_aeruginosa_DSM_50071__GCF_001045685.1	norank	287
1000002036	Pseudomonas_putida_KT2440_GCF_000007565.2	norank	160488
160488	Pseudomonas putida KT2440	strain	303
303	Pseudomonas putida	species	136845
136845	Pseudomonas putida group	speciesgroup	286
1000002037	Pseudomonas_fluorescens_F113_GCF_000237065.1	norank	1114970
1114970	Pseudomonas ogarae	species	136843
136843	Pseudomonas fluorescens group	speciesgroup	286
1000002038	Pseudomonas_silesiensis_GCF_001661075.1	norank	1853130
1853130	Pseudomonas silesiensis	species	286
1000002039	Pseudomonas_furukawaii_GCF_002355475.1	norank	1149133
1149133	Pseudomonas furukawaii	species	1232139
1232139	Pseudomonas oleovorans/pseudoalcaligenes group	speciessubgroup	136841
1000002040	Pseudomonas_entomophila_L48_GCF_000026105.1	norank	384676
384676	Pseudomonas entomophila L48	strain	312306
312306	Pseudomonas entomophila	species	286
1000002041	Pseudomonas_versuta_GCF_001294575.1	norank	1788301
1788301	Pseudomonas versuta	species	286
1000002042	Pseudomonas_rhizosphaerae_GCF_000761155.1	norank	216142
216142	Pseudomonas rhizosphaerae	species	286
1000002043	Pseudomonas_citronellolis_GCF_001586155.1	norank	53408
53408	Pseudomonas citronellolis	species	136841
1000002044	Pseudomonas_chlororaphis_GCF_014524625.1	norank	587753
587753	Pseudomonas chlororaphis	species	136842
136842	Pseudomonas chlororaphis group	speciesgroup	286
1000002045	Neisseria_gonorrhoeae_FA_1090_GCF_000006845.1	norank	242231
242231	Neisseria gonorrhoeae FA 1090	strain	485
485	Neisseria gonorrhoeae	species	482
1000002046	Neisseria_meningitidis_MC58_GCF_000008805.1	norank	122586
1000002047	Legionella_pneumophila_subsp._pneumophila_str._Philadelphia_1_GCF_000008485.1	norank	272624
272624	Legionella pneumophila subsp. pneumophila str. Philadelphia 1	strain	91891
91891	Legionella pneumophila subsp. pneumophila	subspecies	446
446	Legionella pneumophila	species	445
445	Legionella	genus	444
444	Legionellaceae	family	118969
118969	Legionellales	order	1236
1000002048	Xanthomonas_oryzae_pv._oryzae_PXO99A_GCF_000019585.2	norank	360094
360094	Xanthomonas oryzae pv. oryzae PXO99A	strain	64187
64187	Xanthomonas oryzae pv. oryzae	norank	347
347	Xanthomonas oryzae	species	338
338	Xanthomonas	genus	32033
32033	Xanthomonadaceae	family	135614
135614	Xanthomonadales	order	1236
1000002049	Shewanella_oneidensis_MR-1_GCF_000146165.2	norank	211586
211586	Shewanella oneidensis MR-1	strain	70863
70863	Shewanella oneidensis	species	22
22	Shewanella	genus	267890
267890	Shewanellaceae	family	135622
135622	Alteromonadales	order	1236
999999009	Acinetobacter_apis_GCF_900197575.1	norank	1229165
1229165	Acinetobacter apis	species	469
999999107	Acinetobacter_kyonggiensis_GCF_900107285.1	norank	595670
595670	Acinetobacter kyonggiensis	species	469
999999108	Acinetobacter_puyangensis_GCF_900096995.1	norank	1096779
1096779	Acinetobacter puyangensis	species	469
999999109	Acinetobacter_boissieri_GCF_900096955.1	norank	1219383
1219383	Acinetobacter boissieri	species	469
999999110	Acinetobacter_marinus_GCF_900096915.1	norank	281375
281375	Acinetobacter marinus	species	469
999999111	Acinetobacter_kookii_GCF_900096895.1	norank	1226327
1226327	Acinetobacter kookii	species	469
999999112	Acinetobacter_albensis_GCF_900095025.1	norank	1673609
1673609	Acinetobacter albensis	species	469
999999381	Acinetobacter_piscicola_GCF_002233755.1	norank	2006115
2006115	Acinetobacter piscicola	species	469
999999508	Acinetobacter_populi_GCF_002174125.1	norank	1582270
1582270	Acinetobacter populi	species	469
999999510	Acinetobacter_nosocomialis_P020_GCF_002166815.1	norank	106654
999999512	Acinetobacter_chinensis_GCF_002165375.2	norank	2004650
2004650	Acinetobacter chinensis	species	469
999999852	Acinetobacter_baumannii_A13_GCF_001951035.1	norank	470
