# Supplementary material for: Feature architecture aware phylogenetic profiling indicates a functional diversification of type IVa pili in the nosocomial pathogen Acinetobacter baumannii
Source: PLoS Genet. 2023 Jul 27;19(7):e1010646. doi: 10.1371/journal.pgen.1010646 (PMC10374093; doi:10.1371/journal.pgen.1010646)
Supplement: S1 Data — The corresponding data files are available online via figshare: https://figshare.com/articles/dataset/_/21964535 and can be viewed with PhyloProfile [99]. (ZIP) [file pgen.1010646.s021.zip › S1_Data/taxonomy_data/rankList.txt]

ncbi100226	Streptomyces coelicolor A3(2)	strain	species	speciesgroup	genus	family	order	class	phylum	norank_1783272	superkingdom	norank_131567	norank_1	NA	NA	NA	NA	NA	NA	NA	NA	NA	NA	NA	NA	NA	NA	NA	NA	NA	NA	NA	NA	NA	NA	NA	NA	NA	NA	NA
ncbi10090	Mus musculus	species	subgenus	genus	subfamily	family	norank_337687	suborder	order	norank_314147	superorder	norank_1437010	norank_9347	norank_32525	class	norank_32524	norank_32523	norank_1338369	superclass	norank_117571	norank_117570	norank_7776	norank_7742	subphylum	phylum	norank_33511	norank_33213	norank_6072	kingdom	norank_999999001	norank_999999002	norank_999999003	norank_999999004	norank_33154	superkingdom	norank_131567	norank_1	NA	NA	NA
ncbi10116	Rattus norvegicus	species	genus	subfamily	family	norank_337687	suborder	order	norank_314147	superorder	norank_1437010	norank_9347	norank_32525	class	norank_32524	norank_32523	norank_1338369	superclass	norank_117571	norank_117570	norank_7776	norank_7742	subphylum	phylum	norank_33511	norank_33213	norank_6072	kingdom	norank_999999001	norank_999999002	norank_999999003	norank_999999004	norank_33154	superkingdom	norank_131567	norank_1	NA	NA	NA	NA
ncbi1111708	Synechocystis sp. PCC 6803 substr. Kazusa	strain	species	norank_2640012	genus	family	order	phylum	norank_1798711	norank_1783272	superkingdom	norank_131567	norank_1	NA	NA	NA	NA	NA	NA	NA	NA	NA	NA	NA	NA	NA	NA	NA	NA	NA	NA	NA	NA	NA	NA	NA	NA	NA	NA	NA
ncbi122586	Neisseria meningitidis MC58	strain	serogroup	species	genus	family	order	class	phylum	superkingdom	norank_131567	norank_1	NA	NA	NA	NA	NA	NA	NA	NA	NA	NA	NA	NA	NA	NA	NA	NA	NA	NA	NA	NA	NA	NA	NA	NA	NA	NA	NA	NA
ncbi123851	Ladona fulva	species	genus	family	superfamily	infraorder	suborder	order	infraclass	subclass	norank_85512	class	subphylum	norank_197562	norank_197563	phylum	norank_88770	norank_1206794	norank_33317	norank_33213	norank_6072	kingdom	norank_999999001	norank_999999002	norank_999999003	norank_999999004	norank_33154	superkingdom	norank_131567	norank_1	NA	NA	NA	NA	NA	NA	NA	NA	NA	NA
ncbi136037	Zootermopsis nevadensis	species	genus	tribe	subfamily	family	norank_1912919	superfamily	order	norank_6970	cohort	infraclass	subclass	norank_85512	class	subphylum	norank_197562	norank_197563	phylum	norank_88770	norank_1206794	norank_33317	norank_33213	norank_6072	kingdom	norank_999999001	norank_999999002	norank_999999003	norank_999999004	norank_33154	superkingdom	norank_131567	norank_1	NA	NA	NA	NA	NA	NA	NA
ncbi13616	Monodelphis domestica	species	genus	subfamily	family	order	norank_9263	norank_32525	class	norank_32524	norank_32523	norank_1338369	superclass	norank_117571	norank_117570	norank_7776	norank_7742	subphylum	phylum	norank_33511	norank_33213	norank_6072	kingdom	norank_999999001	norank_999999002	norank_999999003	norank_999999004	norank_33154	superkingdom	norank_131567	norank_1	NA	NA	NA	NA	NA	NA	NA	NA	NA
ncbi164328	Phytophthora ramorum	species	genus	family	order	phylum	norank_33634	norank_2698737	superkingdom	norank_131567	norank_1	NA	NA	NA	NA	NA	NA	NA	NA	NA	NA	NA	NA	NA	NA	NA	NA	NA	NA	NA	NA	NA	NA	NA	NA	NA	NA	NA	NA	NA
ncbi1841598	Candidatus Heimdallarchaeota archaeon LC_3	species	phylum	norank_1935183	superkingdom	norank_131567	norank_1	NA	NA	NA	NA	NA	NA	NA	NA	NA	NA	NA	NA	NA	NA	NA	NA	NA	NA	NA	NA	NA	NA	NA	NA	NA	NA	NA	NA	NA	NA	NA	NA	NA
ncbi184922	Giardia lamblia ATCC 50803	strain	species	genus	subfamily	family	order	phylum	norank_2611341	superkingdom	norank_131567	norank_1	NA	NA	NA	NA	NA	NA	NA	NA	NA	NA	NA	NA	NA	NA	NA	NA	NA	NA	NA	NA	NA	NA	NA	NA	NA	NA	NA	NA
ncbi188937	Methanosarcina acetivorans C2A	strain	species	genus	family	order	class	norank_2290931	phylum	superkingdom	norank_131567	norank_1	NA	NA	NA	NA	NA	NA	NA	NA	NA	NA	NA	NA	NA	NA	NA	NA	NA	NA	NA	NA	NA	NA	NA	NA	NA	NA	NA	NA
ncbi189518	Leptospira interrogans serovar Lai str. 56601	strain	norank_57678	species	genus	family	order	class	phylum	superkingdom	norank_131567	norank_1	NA	NA	NA	NA	NA	NA	NA	NA	NA	NA	NA	NA	NA	NA	NA	NA	NA	NA	NA	NA	NA	NA	NA	NA	NA	NA	NA	NA
ncbi190304	Fusobacterium nucleatum subsp. nucleatum ATCC 25586	strain	subspecies	species	genus	family	order	class	phylum	superkingdom	norank_131567	norank_1	NA	NA	NA	NA	NA	NA	NA	NA	NA	NA	NA	NA	NA	NA	NA	NA	NA	NA	NA	NA	NA	NA	NA	NA	NA	NA	NA	NA
ncbi208964	Pseudomonas aeruginosa PAO1	strain	species	speciesgroup	genus	family	order	class	phylum	superkingdom	norank_131567	norank_1	NA	NA	NA	NA	NA	NA	NA	NA	NA	NA	NA	NA	NA	NA	NA	NA	NA	NA	NA	NA	NA	NA	NA	NA	NA	NA	NA	NA
ncbi214684	Cryptococcus neoformans var. neoformans JEC21	strain	varietas	species	speciesgroup	genus	family	order	class	subphylum	phylum	subkingdom	kingdom	norank_999999005	norank_33154	superkingdom	norank_131567	norank_1	NA	NA	NA	NA	NA	NA	NA	NA	NA	NA	NA	NA	NA	NA	NA	NA	NA	NA	NA	NA	NA	NA
ncbi224129	Agrilus planipennis	species	genus	subfamily	family	superfamily	infraorder	suborder	order	cohort	infraclass	subclass	norank_85512	class	subphylum	norank_197562	norank_197563	phylum	norank_88770	norank_1206794	norank_33317	norank_33213	norank_6072	kingdom	norank_999999001	norank_999999002	norank_999999003	norank_999999004	norank_33154	superkingdom	norank_131567	norank_1	NA	NA	NA	NA	NA	NA	NA	NA
ncbi224308	Bacillus subtilis subsp. subtilis str. 168	strain	subspecies	species	speciesgroup	genus	family	order	class	phylum	norank_1783272	superkingdom	norank_131567	norank_1	NA	NA	NA	NA	NA	NA	NA	NA	NA	NA	NA	NA	NA	NA	NA	NA	NA	NA	NA	NA	NA	NA	NA	NA	NA	NA
ncbi224324	Aquifex aeolicus VF5	strain	species	genus	family	order	class	phylum	superkingdom	norank_131567	norank_1	NA	NA	NA	NA	NA	NA	NA	NA	NA	NA	NA	NA	NA	NA	NA	NA	NA	NA	NA	NA	NA	NA	NA	NA	NA	NA	NA	NA	NA
ncbi224911	Bradyrhizobium diazoefficiens USDA 110	strain	species	genus	family	order	class	phylum	superkingdom	norank_131567	norank_1	NA	NA	NA	NA	NA	NA	NA	NA	NA	NA	NA	NA	NA	NA	NA	NA	NA	NA	NA	NA	NA	NA	NA	NA	NA	NA	NA	NA	NA
ncbi226186	Bacteroides thetaiotaomicron VPI-5482	strain	species	genus	family	order	class	phylum	norank_68336	norank_1783270	superkingdom	norank_131567	norank_1	NA	NA	NA	NA	NA	NA	NA	NA	NA	NA	NA	NA	NA	NA	NA	NA	NA	NA	NA	NA	NA	NA	NA	NA	NA	NA	NA
ncbi237561	Candida albicans SC5314	strain	species	genus	norank_1535325	family	order	class	subphylum	norank_716545	phylum	subkingdom	kingdom	norank_999999005	norank_33154	superkingdom	norank_131567	norank_1	NA	NA	NA	NA	NA	NA	NA	NA	NA	NA	NA	NA	NA	NA	NA	NA	NA	NA	NA	NA	NA	NA
ncbi237631	Ustilago maydis 521	strain	species	genus	family	order	class	subphylum	phylum	subkingdom	kingdom	norank_999999005	norank_33154	superkingdom	norank_131567	norank_1	NA	NA	NA	NA	NA	NA	NA	NA	NA	NA	NA	NA	NA	NA	NA	NA	NA	NA	NA	NA	NA	NA	NA	NA
ncbi243090	Rhodopirellula baltica SH 1	strain	species	genus	family	order	class	phylum	norank_1783257	superkingdom	norank_131567	norank_1	NA	NA	NA	NA	NA	NA	NA	NA	NA	NA	NA	NA	NA	NA	NA	NA	NA	NA	NA	NA	NA	NA	NA	NA	NA	NA	NA	NA
ncbi243230	Deinococcus radiodurans R1	strain	species	genus	family	order	class	phylum	norank_1783272	superkingdom	norank_131567	norank_1	NA	NA	NA	NA	NA	NA	NA	NA	NA	NA	NA	NA	NA	NA	NA	NA	NA	NA	NA	NA	NA	NA	NA	NA	NA	NA	NA	NA
ncbi243231	Geobacter sulfurreducens PCA	strain	species	genus	family	order	class	subphylum	phylum	superkingdom	norank_131567	norank_1	NA	NA	NA	NA	NA	NA	NA	NA	NA	NA	NA	NA	NA	NA	NA	NA	NA	NA	NA	NA	NA	NA	NA	NA	NA	NA	NA	NA
ncbi243232	Methanocaldococcus jannaschii DSM 2661	strain	species	genus	family	order	class	norank_2283794	phylum	superkingdom	norank_131567	norank_1	NA	NA	NA	NA	NA	NA	NA	NA	NA	NA	NA	NA	NA	NA	NA	NA	NA	NA	NA	NA	NA	NA	NA	NA	NA	NA	NA	NA
ncbi243273	Mycoplasma genitalium G37	strain	species	genus	family	order	class	phylum	norank_1783272	superkingdom	norank_131567	norank_1	NA	NA	NA	NA	NA	NA	NA	NA	NA	NA	NA	NA	NA	NA	NA	NA	NA	NA	NA	NA	NA	NA	NA	NA	NA	NA	NA	NA
ncbi243274	Thermotoga maritima MSB8	strain	species	genus	family	order	class	phylum	superkingdom	norank_131567	norank_1	NA	NA	NA	NA	NA	NA	NA	NA	NA	NA	NA	NA	NA	NA	NA	NA	NA	NA	NA	NA	NA	NA	NA	NA	NA	NA	NA	NA	NA
ncbi251221	Gloeobacter violaceus PCC 7421	strain	species	genus	family	order	class	phylum	norank_1798711	norank_1783272	superkingdom	norank_131567	norank_1	NA	NA	NA	NA	NA	NA	NA	NA	NA	NA	NA	NA	NA	NA	NA	NA	NA	NA	NA	NA	NA	NA	NA	NA	NA	NA	NA
ncbi272561	Chlamydia trachomatis D/UW-3/CX	strain	species	genus	norank_1113537	family	order	class	phylum	norank_1783257	superkingdom	norank_131567	norank_1	NA	NA	NA	NA	NA	NA	NA	NA	NA	NA	NA	NA	NA	NA	NA	NA	NA	NA	NA	NA	NA	NA	NA	NA	NA	NA	NA
ncbi27288	Naumovozyma castellii	species	genus	family	order	class	subphylum	norank_716545	phylum	subkingdom	kingdom	norank_999999005	norank_33154	superkingdom	norank_131567	norank_1	NA	NA	NA	NA	NA	NA	NA	NA	NA	NA	NA	NA	NA	NA	NA	NA	NA	NA	NA	NA	NA	NA	NA	NA
ncbi273057	Saccharolobus solfataricus P2	strain	species	genus	family	order	class	phylum	norank_1783275	superkingdom	norank_131567	norank_1	NA	NA	NA	NA	NA	NA	NA	NA	NA	NA	NA	NA	NA	NA	NA	NA	NA	NA	NA	NA	NA	NA	NA	NA	NA	NA	NA	NA
ncbi284591	Yarrowia lipolytica CLIB122	strain	species	genus	family	order	class	subphylum	norank_716545	phylum	subkingdom	kingdom	norank_999999005	norank_33154	superkingdom	norank_131567	norank_1	NA	NA	NA	NA	NA	NA	NA	NA	NA	NA	NA	NA	NA	NA	NA	NA	NA	NA	NA	NA	NA	NA	NA
ncbi284812	Schizosaccharomyces pombe 972h-	strain	species	genus	family	order	class	subphylum	phylum	subkingdom	kingdom	norank_999999005	norank_33154	superkingdom	norank_131567	norank_1	NA	NA	NA	NA	NA	NA	NA	NA	NA	NA	NA	NA	NA	NA	NA	NA	NA	NA	NA	NA	NA	NA	NA	NA
ncbi286706	Halyomorpha halys	species	genus	subfamily	family	superfamily	infraorder	norank_33351	norank_33349	norank_33347	suborder	norank_33343	order	cohort	infraclass	subclass	norank_85512	class	subphylum	norank_197562	norank_197563	phylum	norank_88770	norank_1206794	norank_33317	norank_33213	norank_6072	kingdom	norank_999999001	norank_999999002	norank_999999003	norank_999999004	norank_33154	superkingdom	norank_131567	norank_1	NA	NA	NA	NA
ncbi289376	Thermodesulfovibrio yellowstonii DSM 11347	strain	species	genus	family	order	class	phylum	superkingdom	norank_131567	norank_1	NA	NA	NA	NA	NA	NA	NA	NA	NA	NA	NA	NA	NA	NA	NA	NA	NA	NA	NA	NA	NA	NA	NA	NA	NA	NA	NA	NA	NA
ncbi3055	Chlamydomonas reinhardtii	species	genus	family	order	norank_2812636	class	norank_2692248	phylum	kingdom	superkingdom	norank_131567	norank_1	NA	NA	NA	NA	NA	NA	NA	NA	NA	NA	NA	NA	NA	NA	NA	NA	NA	NA	NA	NA	NA	NA	NA	NA	NA	NA	NA
ncbi319348	Polypedilum vanderplanki	species	subgenus	genus	tribe	subfamily	family	superfamily	infraorder	suborder	order	cohort	infraclass	subclass	norank_85512	class	subphylum	norank_197562	norank_197563	phylum	norank_88770	norank_1206794	norank_33317	norank_33213	norank_6072	kingdom	norank_999999001	norank_999999002	norank_999999003	norank_999999004	norank_33154	superkingdom	norank_131567	norank_1	NA	NA	NA	NA	NA	NA
ncbi321614	Parastagonospora nodorum SN15	strain	species	genus	family	suborder	order	subclass	class	norank_715962	norank_716546	subphylum	norank_716545	phylum	subkingdom	kingdom	norank_999999005	norank_33154	superkingdom	norank_131567	norank_1	NA	NA	NA	NA	NA	NA	NA	NA	NA	NA	NA	NA	NA	NA	NA	NA	NA	NA	NA
ncbi3218	Physcomitrium patens	species	genus	family	order	subclass	class	norank_404260	norank_3208	norank_3193	subphylum	phylum	kingdom	superkingdom	norank_131567	norank_1	NA	NA	NA	NA	NA	NA	NA	NA	NA	NA	NA	NA	NA	NA	NA	NA	NA	NA	NA	NA	NA	NA	NA	NA
ncbi324602	Chloroflexus aurantiacus J-10-fl	strain	species	genus	family	suborder	order	class	phylum	norank_1783272	superkingdom	norank_131567	norank_1	NA	NA	NA	NA	NA	NA	NA	NA	NA	NA	NA	NA	NA	NA	NA	NA	NA	NA	NA	NA	NA	NA	NA	NA	NA	NA	NA
ncbi330879	Aspergillus fumigatus Af293	strain	species	subgenus	genus	family	order	subclass	class	norank_716546	subphylum	norank_716545	phylum	subkingdom	kingdom	norank_999999005	norank_33154	superkingdom	norank_131567	norank_1	NA	NA	NA	NA	NA	NA	NA	NA	NA	NA	NA	NA	NA	NA	NA	NA	NA	NA	NA	NA
ncbi34740	Heliconius melpomene	species	genus	tribe	subfamily	family	superfamily	norank_104431	norank_37567	parvorder	infraorder	suborder	order	superorder	cohort	infraclass	subclass	norank_85512	class	subphylum	norank_197562	norank_197563	phylum	norank_88770	norank_1206794	norank_33317	norank_33213	norank_6072	kingdom	norank_999999001	norank_999999002	norank_999999003	norank_999999004	norank_33154	superkingdom	norank_131567	norank_1	NA	NA	NA
ncbi35128	Thalassiosira pseudonana	species	genus	family	order	subclass	class	phylum	norank_2696291	norank_33634	norank_2698737	superkingdom	norank_131567	norank_1	NA	NA	NA	NA	NA	NA	NA	NA	NA	NA	NA	NA	NA	NA	NA	NA	NA	NA	NA	NA	NA	NA	NA	NA	NA	NA
ncbi35525	Daphnia magna	species	genus	family	infraorder	suborder	order	subclass	class	subphylum	norank_197562	norank_197563	phylum	norank_88770	norank_1206794	norank_33317	norank_33213	norank_6072	kingdom	norank_999999001	norank_999999002	norank_999999003	norank_999999004	norank_33154	superkingdom	norank_131567	norank_1	NA	NA	NA	NA	NA	NA	NA	NA	NA	NA	NA	NA	NA
ncbi36033	Vanderwaltozyma polyspora	species	genus	family	order	class	subphylum	norank_716545	phylum	subkingdom	kingdom	norank_999999005	norank_33154	superkingdom	norank_131567	norank_1	NA	NA	NA	NA	NA	NA	NA	NA	NA	NA	NA	NA	NA	NA	NA	NA	NA	NA	NA	NA	NA	NA	NA	NA
ncbi36329	Plasmodium falciparum 3D7	isolate	species	subgenus	genus	family	order	class	phylum	norank_33630	norank_2698737	superkingdom	norank_131567	norank_1	NA	NA	NA	NA	NA	NA	NA	NA	NA	NA	NA	NA	NA	NA	NA	NA	NA	NA	NA	NA	NA	NA	NA	NA	NA	NA
ncbi367110	Neurospora crassa OR74A	strain	species	genus	family	order	subclass	class	norank_715989	norank_716546	subphylum	norank_716545	phylum	subkingdom	kingdom	norank_999999005	norank_33154	superkingdom	norank_131567	norank_1	NA	NA	NA	NA	NA	NA	NA	NA	NA	NA	NA	NA	NA	NA	NA	NA	NA	NA	NA	NA
ncbi3702	Arabidopsis thaliana	species	genus	tribe	family	order	norank_91836	norank_71275	norank_1437201	norank_91827	norank_71240	norank_1437183	class	norank_58024	norank_78536	norank_58023	norank_3193	subphylum	phylum	kingdom	superkingdom	norank_131567	norank_1	NA	NA	NA	NA	NA	NA	NA	NA	NA	NA	NA	NA	NA	NA	NA	NA	NA
ncbi374847	Candidatus Korarchaeum cryptofilum OPF8	strain	species	genus	phylum	norank_1783275	superkingdom	norank_131567	norank_1	NA	NA	NA	NA	NA	NA	NA	NA	NA	NA	NA	NA	NA	NA	NA	NA	NA	NA	NA	NA	NA	NA	NA	NA	NA	NA	NA	NA	NA	NA	NA
ncbi39947	Oryza sativa Japonica Group	strain	species	genus	subtribe	tribe	subfamily	norank_359160	family	order	norank_4734	subclass	norank_4447	norank_1437183	class	norank_58024	norank_78536	norank_58023	norank_3193	subphylum	phylum	kingdom	superkingdom	norank_131567	norank_1	NA	NA	NA	NA	NA	NA	NA	NA	NA	NA	NA	NA	NA	NA	NA
ncbi407821	Stegodyphus mimosarum	species	genus	family	superfamily	norank_74971	suborder	order	class	subphylum	phylum	norank_88770	norank_1206794	norank_33317	norank_33213	norank_6072	kingdom	norank_999999001	norank_999999002	norank_999999003	norank_999999004	norank_33154	superkingdom	norank_131567	norank_1	NA	NA	NA	NA	NA	NA	NA	NA	NA	NA	NA	NA	NA	NA	NA
ncbi418459	Puccinia graminis f. sp. tritici CRL 75-36-700-3	strain	formaspecialis	species	genus	family	order	class	subphylum	phylum	subkingdom	kingdom	norank_999999005	norank_33154	superkingdom	norank_131567	norank_1	NA	NA	NA	NA	NA	NA	NA	NA	NA	NA	NA	NA	NA	NA	NA	NA	NA	NA	NA	NA	NA	NA	NA
ncbi436308	Nitrosopumilus maritimus SCM1	strain	species	genus	family	order	phylum	norank_1783275	superkingdom	norank_131567	norank_1	NA	NA	NA	NA	NA	NA	NA	NA	NA	NA	NA	NA	NA	NA	NA	NA	NA	NA	NA	NA	NA	NA	NA	NA	NA	NA	NA	NA	NA
ncbi44689	Dictyostelium discoideum	species	genus	family	order	norank_33083	class	phylum	norank_554915	superkingdom	norank_131567	norank_1	NA	NA	NA	NA	NA	NA	NA	NA	NA	NA	NA	NA	NA	NA	NA	NA	NA	NA	NA	NA	NA	NA	NA	NA	NA	NA	NA	NA
ncbi45351	Nematostella vectensis	species	genus	family	order	subclass	class	phylum	norank_6072	kingdom	norank_999999001	norank_999999002	norank_999999003	norank_999999004	norank_33154	superkingdom	norank_131567	norank_1	NA	NA	NA	NA	NA	NA	NA	NA	NA	NA	NA	NA	NA	NA	NA	NA	NA	NA	NA	NA	NA	NA
ncbi4577	Zea mays	species	genus	subtribe	tribe	norank_1648033	subfamily	norank_147370	family	order	norank_4734	subclass	norank_4447	norank_1437183	class	norank_58024	norank_78536	norank_58023	norank_3193	subphylum	phylum	kingdom	superkingdom	norank_131567	norank_1	NA	NA	NA	NA	NA	NA	NA	NA	NA	NA	NA	NA	NA	NA	NA
ncbi4914	Lachancea waltii	species	genus	family	order	class	subphylum	norank_716545	phylum	subkingdom	kingdom	norank_999999005	norank_33154	superkingdom	norank_131567	norank_1	NA	NA	NA	NA	NA	NA	NA	NA	NA	NA	NA	NA	NA	NA	NA	NA	NA	NA	NA	NA	NA	NA	NA	NA
ncbi4932	Saccharomyces cerevisiae	species	genus	family	order	class	subphylum	norank_716545	phylum	subkingdom	kingdom	norank_999999005	norank_33154	superkingdom	norank_131567	norank_1	NA	NA	NA	NA	NA	NA	NA	NA	NA	NA	NA	NA	NA	NA	NA	NA	NA	NA	NA	NA	NA	NA	NA	NA
ncbi4956	Zygosaccharomyces rouxii	species	genus	family	order	class	subphylum	norank_716545	phylum	subkingdom	kingdom	norank_999999005	norank_33154	superkingdom	norank_131567	norank_1	NA	NA	NA	NA	NA	NA	NA	NA	NA	NA	NA	NA	NA	NA	NA	NA	NA	NA	NA	NA	NA	NA	NA	NA
ncbi515635	Dictyoglomus turgidum DSM 6724	strain	species	genus	family	order	class	phylum	superkingdom	norank_131567	norank_1	NA	NA	NA	NA	NA	NA	NA	NA	NA	NA	NA	NA	NA	NA	NA	NA	NA	NA	NA	NA	NA	NA	NA	NA	NA	NA	NA	NA	NA
ncbi5478	[Candida] glabrata	species	norank_600669	genus	family	order	class	subphylum	norank_716545	phylum	subkingdom	kingdom	norank_999999005	norank_33154	superkingdom	norank_131567	norank_1	NA	NA	NA	NA	NA	NA	NA	NA	NA	NA	NA	NA	NA	NA	NA	NA	NA	NA	NA	NA	NA	NA	NA
ncbi559292	Saccharomyces cerevisiae S288C	strain	species	genus	family	order	class	subphylum	norank_716545	phylum	subkingdom	kingdom	norank_999999005	norank_33154	superkingdom	norank_131567	norank_1	NA	NA	NA	NA	NA	NA	NA	NA	NA	NA	NA	NA	NA	NA	NA	NA	NA	NA	NA	NA	NA	NA	NA
ncbi5664	Leishmania major	species	speciesgroup	subgenus	genus	subfamily	family	order	subclass	class	phylum	norank_2611352	superkingdom	norank_131567	norank_1	NA	NA	NA	NA	NA	NA	NA	NA	NA	NA	NA	NA	NA	NA	NA	NA	NA	NA	NA	NA	NA	NA	NA	NA	NA
ncbi5722	Trichomonas vaginalis	species	genus	family	order	phylum	norank_2611341	superkingdom	norank_131567	norank_1	NA	NA	NA	NA	NA	NA	NA	NA	NA	NA	NA	NA	NA	NA	NA	NA	NA	NA	NA	NA	NA	NA	NA	NA	NA	NA	NA	NA	NA	NA
ncbi5888	Paramecium tetraurelia	species	genus	family	order	class	subphylum	phylum	norank_33630	norank_2698737	superkingdom	norank_131567	norank_1	NA	NA	NA	NA	NA	NA	NA	NA	NA	NA	NA	NA	NA	NA	NA	NA	NA	NA	NA	NA	NA	NA	NA	NA	NA	NA	NA
ncbi610380	Harpegnathos saltator	species	genus	tribe	subfamily	family	superfamily	infraorder	suborder	order	cohort	infraclass	subclass	norank_85512	class	subphylum	norank_197562	norank_197563	phylum	norank_88770	norank_1206794	norank_33317	norank_33213	norank_6072	kingdom	norank_999999001	norank_999999002	norank_999999003	norank_999999004	norank_33154	superkingdom	norank_131567	norank_1	NA	NA	NA	NA	NA	NA	NA
ncbi6239	Caenorhabditis elegans	species	genus	subfamily	family	superfamily	infraorder	suborder	order	class	phylum	norank_1206794	norank_33317	norank_33213	norank_6072	kingdom	norank_999999001	norank_999999002	norank_999999003	norank_999999004	norank_33154	superkingdom	norank_131567	norank_1	NA	NA	NA	NA	NA	NA	NA	NA	NA	NA	NA	NA	NA	NA	NA	NA
ncbi64091	Halobacterium salinarum NRC-1	strain	species	genus	family	order	class	norank_2290931	phylum	superkingdom	norank_131567	norank_1	NA	NA	NA	NA	NA	NA	NA	NA	NA	NA	NA	NA	NA	NA	NA	NA	NA	NA	NA	NA	NA	NA	NA	NA	NA	NA	NA	NA
ncbi6412	Helobdella robusta	species	genus	family	order	subclass	class	phylum	norank_1206795	norank_2697495	norank_33317	norank_33213	norank_6072	kingdom	norank_999999001	norank_999999002	norank_999999003	norank_999999004	norank_33154	superkingdom	norank_131567	norank_1	NA	NA	NA	NA	NA	NA	NA	NA	NA	NA	NA	NA	NA	NA	NA	NA	NA	NA
ncbi665079	Sclerotinia sclerotiorum 1980 UF-70	isolate	species	genus	family	order	class	norank_715989	norank_716546	subphylum	norank_716545	phylum	subkingdom	kingdom	norank_999999005	norank_33154	superkingdom	norank_131567	norank_1	NA	NA	NA	NA	NA	NA	NA	NA	NA	NA	NA	NA	NA	NA	NA	NA	NA	NA	NA	NA	NA
ncbi684364	Batrachochytrium dendrobatidis JAM81	strain	species	genus	norank_1142503	order	class	norank_2683659	phylum	norank_112252	kingdom	norank_999999005	norank_33154	superkingdom	norank_131567	norank_1	NA	NA	NA	NA	NA	NA	NA	NA	NA	NA	NA	NA	NA	NA	NA	NA	NA	NA	NA	NA	NA	NA	NA	NA
ncbi69014	Thermococcus kodakarensis KOD1	strain	species	genus	family	order	class	phylum	superkingdom	norank_131567	norank_1	NA	NA	NA	NA	NA	NA	NA	NA	NA	NA	NA	NA	NA	NA	NA	NA	NA	NA	NA	NA	NA	NA	NA	NA	NA	NA	NA	NA	NA
ncbi6945	Ixodes scapularis	species	genus	subfamily	family	superfamily	order	superorder	subclass	class	subphylum	phylum	norank_88770	norank_1206794	norank_33317	norank_33213	norank_6072	kingdom	norank_999999001	norank_999999002	norank_999999003	norank_999999004	norank_33154	superkingdom	norank_131567	norank_1	NA	NA	NA	NA	NA	NA	NA	NA	NA	NA	NA	NA	NA	NA
ncbi7070	Tribolium castaneum	species	genus	norank_1304792	family	superfamily	infraorder	suborder	order	cohort	infraclass	subclass	norank_85512	class	subphylum	norank_197562	norank_197563	phylum	norank_88770	norank_1206794	norank_33317	norank_33213	norank_6072	kingdom	norank_999999001	norank_999999002	norank_999999003	norank_999999004	norank_33154	superkingdom	norank_131567	norank_1	NA	NA	NA	NA	NA	NA	NA	NA
ncbi7165	Anopheles gambiae	species	norank_44542	norank_44537	subgenus	genus	subfamily	family	superfamily	infraorder	suborder	order	cohort	infraclass	subclass	norank_85512	class	subphylum	norank_197562	norank_197563	phylum	norank_88770	norank_1206794	norank_33317	norank_33213	norank_6072	kingdom	norank_999999001	norank_999999002	norank_999999003	norank_999999004	norank_33154	superkingdom	norank_131567	norank_1	NA	NA	NA	NA	NA
ncbi7227	Drosophila melanogaster	species	speciessubgroup	speciesgroup	subgenus	genus	tribe	subfamily	family	superfamily	norank_43741	norank_43738	norank_480117	norank_480118	infraorder	suborder	order	cohort	infraclass	subclass	norank_85512	class	subphylum	norank_197562	norank_197563	phylum	norank_88770	norank_1206794	norank_33317	norank_33213	norank_6072	kingdom	norank_999999001	norank_999999002	norank_999999003	norank_999999004	norank_33154	superkingdom	norank_131567	norank_1
ncbi7260	Drosophila willistoni	species	speciessubgroup	speciesgroup	subgenus	genus	tribe	subfamily	family	superfamily	norank_43741	norank_43738	norank_480117	norank_480118	infraorder	suborder	order	cohort	infraclass	subclass	norank_85512	class	subphylum	norank_197562	norank_197563	phylum	norank_88770	norank_1206794	norank_33317	norank_33213	norank_6072	kingdom	norank_999999001	norank_999999002	norank_999999003	norank_999999004	norank_33154	superkingdom	norank_131567	norank_1
ncbi7719	Ciona intestinalis	species	genus	family	order	class	subphylum	phylum	norank_33511	norank_33213	norank_6072	kingdom	norank_999999001	norank_999999002	norank_999999003	norank_999999004	norank_33154	superkingdom	norank_131567	norank_1	NA	NA	NA	NA	NA	NA	NA	NA	NA	NA	NA	NA	NA	NA	NA	NA	NA	NA	NA	NA
ncbi7739	Branchiostoma floridae	species	genus	family	order	class	subphylum	phylum	norank_33511	norank_33213	norank_6072	kingdom	norank_999999001	norank_999999002	norank_999999003	norank_999999004	norank_33154	superkingdom	norank_131567	norank_1	NA	NA	NA	NA	NA	NA	NA	NA	NA	NA	NA	NA	NA	NA	NA	NA	NA	NA	NA	NA
ncbi7918	Lepisosteus oculatus	species	genus	family	order	infraclass	subclass	class	superclass	norank_117571	norank_117570	norank_7776	norank_7742	subphylum	phylum	norank_33511	norank_33213	norank_6072	kingdom	norank_999999001	norank_999999002	norank_999999003	norank_999999004	norank_33154	superkingdom	norank_131567	norank_1	NA	NA	NA	NA	NA	NA	NA	NA	NA	NA	NA	NA	NA
ncbi7955	Danio rerio	species	genus	subfamily	family	suborder	order	superorder	norank_186626	subcohort	cohort	norank_186625	norank_1489341	infraclass	subclass	class	superclass	norank_117571	norank_117570	norank_7776	norank_7742	subphylum	phylum	norank_33511	norank_33213	norank_6072	kingdom	norank_999999001	norank_999999002	norank_999999003	norank_999999004	norank_33154	superkingdom	norank_131567	norank_1	NA	NA	NA	NA	NA
ncbi8090	Oryzias latipes	species	genus	subfamily	family	suborder	order	superorder	norank_1489908	norank_1489872	norank_123369	norank_123368	norank_123367	norank_123366	norank_123365	cohort	norank_186625	norank_1489341	infraclass	subclass	class	superclass	norank_117571	norank_117570	norank_7776	norank_7742	subphylum	phylum	norank_33511	norank_33213	norank_6072	kingdom	norank_999999001	norank_999999002	norank_999999003	norank_999999004	norank_33154	superkingdom	norank_131567	norank_1
ncbi81824	Monosiga brevicollis	species	genus	family	order	class	norank_999999001	norank_999999002	norank_999999003	norank_999999004	norank_33154	superkingdom	norank_131567	norank_1	NA	NA	NA	NA	NA	NA	NA	NA	NA	NA	NA	NA	NA	NA	NA	NA	NA	NA	NA	NA	NA	NA	NA	NA	NA	NA
ncbi83332	Mycobacterium tuberculosis H37Rv	strain	species	speciesgroup	genus	family	order	class	phylum	norank_1783272	superkingdom	norank_131567	norank_1	NA	NA	NA	NA	NA	NA	NA	NA	NA	NA	NA	NA	NA	NA	NA	NA	NA	NA	NA	NA	NA	NA	NA	NA	NA	NA	NA
ncbi83333	Escherichia coli K-12	strain	species	genus	family	order	class	phylum	superkingdom	norank_131567	norank_1	NA	NA	NA	NA	NA	NA	NA	NA	NA	NA	NA	NA	NA	NA	NA	NA	NA	NA	NA	NA	NA	NA	NA	NA	NA	NA	NA	NA	NA
ncbi8364	Xenopus tropicalis	species	subgenus	genus	subfamily	family	superfamily	order	superorder	class	norank_32523	norank_1338369	superclass	norank_117571	norank_117570	norank_7776	norank_7742	subphylum	phylum	norank_33511	norank_33213	norank_6072	kingdom	norank_999999001	norank_999999002	norank_999999003	norank_999999004	norank_33154	superkingdom	norank_131567	norank_1	NA	NA	NA	NA	NA	NA	NA	NA	NA
ncbi85962	Helicobacter pylori 26695	strain	species	genus	family	order	class	subphylum	phylum	superkingdom	norank_131567	norank_1	NA	NA	NA	NA	NA	NA	NA	NA	NA	NA	NA	NA	NA	NA	NA	NA	NA	NA	NA	NA	NA	NA	NA	NA	NA	NA	NA	NA
ncbi9031	Gallus gallus	species	genus	subfamily	family	order	superorder	infraclass	class	norank_436492	norank_436491	norank_436489	norank_436486	norank_8492	norank_1329799	norank_32561	norank_8457	norank_32524	norank_32523	norank_1338369	superclass	norank_117571	norank_117570	norank_7776	norank_7742	subphylum	phylum	norank_33511	norank_33213	norank_6072	kingdom	norank_999999001	norank_999999002	norank_999999003	norank_999999004	norank_33154	superkingdom	norank_131567	norank_1	NA
ncbi9595	Gorilla gorilla gorilla	subspecies	species	genus	subfamily	family	superfamily	parvorder	infraorder	suborder	order	superorder	norank_1437010	norank_9347	norank_32525	class	norank_32524	norank_32523	norank_1338369	superclass	norank_117571	norank_117570	norank_7776	norank_7742	subphylum	phylum	norank_33511	norank_33213	norank_6072	kingdom	norank_999999001	norank_999999002	norank_999999003	norank_999999004	norank_33154	superkingdom	norank_131567	norank_1	NA	NA
ncbi9598	Pan troglodytes	species	genus	subfamily	family	superfamily	parvorder	infraorder	suborder	order	superorder	norank_1437010	norank_9347	norank_32525	class	norank_32524	norank_32523	norank_1338369	superclass	norank_117571	norank_117570	norank_7776	norank_7742	subphylum	phylum	norank_33511	norank_33213	norank_6072	kingdom	norank_999999001	norank_999999002	norank_999999003	norank_999999004	norank_33154	superkingdom	norank_131567	norank_1	NA	NA	NA
ncbi9606	Homo sapiens	species	genus	subfamily	family	superfamily	parvorder	infraorder	suborder	order	superorder	norank_1437010	norank_9347	norank_32525	class	norank_32524	norank_32523	norank_1338369	superclass	norank_117571	norank_117570	norank_7776	norank_7742	subphylum	phylum	norank_33511	norank_33213	norank_6072	kingdom	norank_999999001	norank_999999002	norank_999999003	norank_999999004	norank_33154	superkingdom	norank_131567	norank_1	NA	NA	NA
ncbi9615	Canis lupus familiaris	subspecies	species	genus	family	suborder	order	superorder	norank_1437010	norank_9347	norank_32525	class	norank_32524	norank_32523	norank_1338369	superclass	norank_117571	norank_117570	norank_7776	norank_7742	subphylum	phylum	norank_33511	norank_33213	norank_6072	kingdom	norank_999999001	norank_999999002	norank_999999003	norank_999999004	norank_33154	superkingdom	norank_131567	norank_1	NA	NA	NA	NA	NA	NA
ncbi9913	Bos taurus	species	genus	subfamily	family	infraorder	suborder	order	superorder	norank_1437010	norank_9347	norank_32525	class	norank_32524	norank_32523	norank_1338369	superclass	norank_117571	norank_117570	norank_7776	norank_7742	subphylum	phylum	norank_33511	norank_33213	norank_6072	kingdom	norank_999999001	norank_999999002	norank_999999003	norank_999999004	norank_33154	superkingdom	norank_131567	norank_1	NA	NA	NA	NA	NA
ncbi1000000089	Acinetobacter_proteolyticus_GCF_001753605.1	strain	species	genus	family	order	class	phylum	superkingdom	norank_131567	norank_1	NA	NA	NA	NA	NA	NA	NA	NA	NA	NA	NA	NA	NA	NA	NA	NA	NA	NA	NA	NA	NA	NA	NA	NA	NA	NA	NA	NA	NA
ncbi1000000090	Acinetobacter_qingfengensis_GCF_001753595.1	strain	species	genus	family	order	class	phylum	superkingdom	norank_131567	norank_1	NA	NA	NA	NA	NA	NA	NA	NA	NA	NA	NA	NA	NA	NA	NA	NA	NA	NA	NA	NA	NA	NA	NA	NA	NA	NA	NA	NA	NA
ncbi1000000110	Acinetobacter_celticus_GCF_001707755.1	strain	species	genus	family	order	class	phylum	superkingdom	norank_131567	norank_1	NA	NA	NA	NA	NA	NA	NA	NA	NA	NA	NA	NA	NA	NA	NA	NA	NA	NA	NA	NA	NA	NA	NA	NA	NA	NA	NA	NA	NA
ncbi1000000152	Acinetobacter_defluvii_GCF_001704615.3	strain	species	genus	family	order	class	phylum	superkingdom	norank_131567	norank_1	NA	NA	NA	NA	NA	NA	NA	NA	NA	NA	NA	NA	NA	NA	NA	NA	NA	NA	NA	NA	NA	NA	NA	NA	NA	NA	NA	NA	NA
ncbi1000000153	Acinetobacter_larvae_GCF_001704115.1	strain	species	genus	family	order	class	phylum	superkingdom	norank_131567	norank_1	NA	NA	NA	NA	NA	NA	NA	NA	NA	NA	NA	NA	NA	NA	NA	NA	NA	NA	NA	NA	NA	NA	NA	NA	NA	NA	NA	NA	NA
ncbi1000000158	Acinetobacter_wuhouensis_GCF_001696605.3	strain	species	genus	family	order	class	phylum	superkingdom	norank_131567	norank_1	NA	NA	NA	NA	NA	NA	NA	NA	NA	NA	NA	NA	NA	NA	NA	NA	NA	NA	NA	NA	NA	NA	NA	NA	NA	NA	NA	NA	NA
ncbi1000000187	Acinetobacter_gandensis_GCF_001678755.1	strain	species	genus	family	order	class	phylum	superkingdom	norank_131567	norank_1	NA	NA	NA	NA	NA	NA	NA	NA	NA	NA	NA	NA	NA	NA	NA	NA	NA	NA	NA	NA	NA	NA	NA	NA	NA	NA	NA	NA	NA
ncbi1000000434	Acinetobacter_pragensis_GCF_001605895.1	strain	species	genus	family	order	class	phylum	superkingdom	norank_131567	norank_1	NA	NA	NA	NA	NA	NA	NA	NA	NA	NA	NA	NA	NA	NA	NA	NA	NA	NA	NA	NA	NA	NA	NA	NA	NA	NA	NA	NA	NA
ncbi1000000454	Acinetobacter_baumannii_P630_GCF_001544395.1	strain	species	speciesgroup	genus	family	order	class	phylum	superkingdom	norank_131567	norank_1	NA	NA	NA	NA	NA	NA	NA	NA	NA	NA	NA	NA	NA	NA	NA	NA	NA	NA	NA	NA	NA	NA	NA	NA	NA	NA	NA	NA
ncbi1000000502	Acinetobacter_schindleri_GCF_001485065.1	strain	species	genus	family	order	class	phylum	superkingdom	norank_131567	norank_1	NA	NA	NA	NA	NA	NA	NA	NA	NA	NA	NA	NA	NA	NA	NA	NA	NA	NA	NA	NA	NA	NA	NA	NA	NA	NA	NA	NA	NA
ncbi1000000504	Acinetobacter_bouvetii_GCF_001485025.1	strain	species	genus	family	order	class	phylum	superkingdom	norank_131567	norank_1	NA	NA	NA	NA	NA	NA	NA	NA	NA	NA	NA	NA	NA	NA	NA	NA	NA	NA	NA	NA	NA	NA	NA	NA	NA	NA	NA	NA	NA
ncbi1000000505	Acinetobacter_baylyi_GCF_001485005.1	strain	strain	species	genus	family	order	class	phylum	superkingdom	norank_131567	norank_1	NA	NA	NA	NA	NA	NA	NA	NA	NA	NA	NA	NA	NA	NA	NA	NA	NA	NA	NA	NA	NA	NA	NA	NA	NA	NA	NA	NA
ncbi1000000506	Acinetobacter_venetianus_GCF_001484985.1	strain	species	genus	family	order	class	phylum	superkingdom	norank_131567	norank_1	NA	NA	NA	NA	NA	NA	NA	NA	NA	NA	NA	NA	NA	NA	NA	NA	NA	NA	NA	NA	NA	NA	NA	NA	NA	NA	NA	NA	NA
ncbi1000000507	Acinetobacter_johnsonii_XBB1_GCF_001484935.1	strain	species	genus	family	order	class	phylum	superkingdom	norank_131567	norank_1	NA	NA	NA	NA	NA	NA	NA	NA	NA	NA	NA	NA	NA	NA	NA	NA	NA	NA	NA	NA	NA	NA	NA	NA	NA	NA	NA	NA	NA
ncbi1000000703	Acinetobacter_equi_GCF_001307195.1	strain	species	genus	family	order	class	phylum	superkingdom	norank_131567	norank_1	NA	NA	NA	NA	NA	NA	NA	NA	NA	NA	NA	NA	NA	NA	NA	NA	NA	NA	NA	NA	NA	NA	NA	NA	NA	NA	NA	NA	NA
ncbi1000000732	Acinetobacter_baumannii_MRSN_3942_GCF_001028335.1	strain	species	speciesgroup	genus	family	order	class	phylum	superkingdom	norank_131567	norank_1	NA	NA	NA	NA	NA	NA	NA	NA	NA	NA	NA	NA	NA	NA	NA	NA	NA	NA	NA	NA	NA	NA	NA	NA	NA	NA	NA	NA
ncbi1000000733	Acinetobacter_baumannii_MRSN_3527_GCF_001028325.1	strain	species	speciesgroup	genus	family	order	class	phylum	superkingdom	norank_131567	norank_1	NA	NA	NA	NA	NA	NA	NA	NA	NA	NA	NA	NA	NA	NA	NA	NA	NA	NA	NA	NA	NA	NA	NA	NA	NA	NA	NA	NA
ncbi1000000735	Acinetobacter_baumannii_MRSN_4106_GCF_001028305.1	strain	species	speciesgroup	genus	family	order	class	phylum	superkingdom	norank_131567	norank_1	NA	NA	NA	NA	NA	NA	NA	NA	NA	NA	NA	NA	NA	NA	NA	NA	NA	NA	NA	NA	NA	NA	NA	NA	NA	NA	NA	NA
ncbi1000000736	Acinetobacter_baumannii_MRSN_7339_GCF_001028265.1	strain	species	speciesgroup	genus	family	order	class	phylum	superkingdom	norank_131567	norank_1	NA	NA	NA	NA	NA	NA	NA	NA	NA	NA	NA	NA	NA	NA	NA	NA	NA	NA	NA	NA	NA	NA	NA	NA	NA	NA	NA	NA
ncbi1000000737	Acinetobacter_baumannii_MRSN_7341_GCF_001027885.1	strain	species	speciesgroup	genus	family	order	class	phylum	superkingdom	norank_131567	norank_1	NA	NA	NA	NA	NA	NA	NA	NA	NA	NA	NA	NA	NA	NA	NA	NA	NA	NA	NA	NA	NA	NA	NA	NA	NA	NA	NA	NA
ncbi1000000754	Acinetobacter_radioresistens_GCF_000972345.1	strain	species	genus	family	order	class	phylum	superkingdom	norank_131567	norank_1	NA	NA	NA	NA	NA	NA	NA	NA	NA	NA	NA	NA	NA	NA	NA	NA	NA	NA	NA	NA	NA	NA	NA	NA	NA	NA	NA	NA	NA
ncbi1000000766	Acinetobacter_indicus_GCF_000964095.1	strain	species	genus	family	order	class	phylum	superkingdom	norank_131567	norank_1	NA	NA	NA	NA	NA	NA	NA	NA	NA	NA	NA	NA	NA	NA	NA	NA	NA	NA	NA	NA	NA	NA	NA	NA	NA	NA	NA	NA	NA
ncbi1000000767	Acinetobacter_brisouii_GCF_000964015.1	strain	species	genus	family	order	class	phylum	superkingdom	norank_131567	norank_1	NA	NA	NA	NA	NA	NA	NA	NA	NA	NA	NA	NA	NA	NA	NA	NA	NA	NA	NA	NA	NA	NA	NA	NA	NA	NA	NA	NA	NA
ncbi1000000769	Acinetobacter_parvus_GCF_000962795.1	strain	species	genus	family	order	class	phylum	superkingdom	norank_131567	norank_1	NA	NA	NA	NA	NA	NA	NA	NA	NA	NA	NA	NA	NA	NA	NA	NA	NA	NA	NA	NA	NA	NA	NA	NA	NA	NA	NA	NA	NA
ncbi1000000780	Acinetobacter_johnsonii_GCF_000949655.1	strain	species	genus	family	order	class	phylum	superkingdom	norank_131567	norank_1	NA	NA	NA	NA	NA	NA	NA	NA	NA	NA	NA	NA	NA	NA	NA	NA	NA	NA	NA	NA	NA	NA	NA	NA	NA	NA	NA	NA	NA
ncbi1000000803	Acinetobacter_ursingii_GCF_000934145.1	strain	species	genus	family	order	class	phylum	superkingdom	norank_131567	norank_1	NA	NA	NA	NA	NA	NA	NA	NA	NA	NA	NA	NA	NA	NA	NA	NA	NA	NA	NA	NA	NA	NA	NA	NA	NA	NA	NA	NA	NA
ncbi1000000811	Acinetobacter_beijerinckii_GCF_000931715.1	strain	species	genus	family	order	class	phylum	superkingdom	norank_131567	norank_1	NA	NA	NA	NA	NA	NA	NA	NA	NA	NA	NA	NA	NA	NA	NA	NA	NA	NA	NA	NA	NA	NA	NA	NA	NA	NA	NA	NA	NA
ncbi1000000812	Acinetobacter_gyllenbergii_GCF_000931695.1	strain	species	genus	family	order	class	phylum	superkingdom	norank_131567	norank_1	NA	NA	NA	NA	NA	NA	NA	NA	NA	NA	NA	NA	NA	NA	NA	NA	NA	NA	NA	NA	NA	NA	NA	NA	NA	NA	NA	NA	NA
ncbi1000000820	Acinetobacter_lwoffii_GCF_000836095.1	strain	species	genus	family	order	class	phylum	superkingdom	norank_131567	norank_1	NA	NA	NA	NA	NA	NA	NA	NA	NA	NA	NA	NA	NA	NA	NA	NA	NA	NA	NA	NA	NA	NA	NA	NA	NA	NA	NA	NA	NA
ncbi1000000827	Acinetobacter_haemolyticus_GCF_000830135.1	strain	species	genus	family	order	class	phylum	superkingdom	norank_131567	norank_1	NA	NA	NA	NA	NA	NA	NA	NA	NA	NA	NA	NA	NA	NA	NA	NA	NA	NA	NA	NA	NA	NA	NA	NA	NA	NA	NA	NA	NA
ncbi1000000830	Acinetobacter_rudis_GCF_000829675.1	strain	strain	species	genus	family	order	class	phylum	superkingdom	norank_131567	norank_1	NA	NA	NA	NA	NA	NA	NA	NA	NA	NA	NA	NA	NA	NA	NA	NA	NA	NA	NA	NA	NA	NA	NA	NA	NA	NA	NA	NA
ncbi1000000831	Acinetobacter_guillouiae_GCF_000829655.1	strain	species	genus	family	order	class	phylum	superkingdom	norank_131567	norank_1	NA	NA	NA	NA	NA	NA	NA	NA	NA	NA	NA	NA	NA	NA	NA	NA	NA	NA	NA	NA	NA	NA	NA	NA	NA	NA	NA	NA	NA
ncbi1000000833	Acinetobacter_baumannii_NCGM_237_GCF_000828795.1	strain	species	speciesgroup	genus	family	order	class	phylum	superkingdom	norank_131567	norank_1	NA	NA	NA	NA	NA	NA	NA	NA	NA	NA	NA	NA	NA	NA	NA	NA	NA	NA	NA	NA	NA	NA	NA	NA	NA	NA	NA	NA
ncbi1000000837	Acinetobacter_calcoaceticus_GCF_000818215.1	strain	species	speciesgroup	genus	family	order	class	phylum	superkingdom	norank_131567	norank_1	NA	NA	NA	NA	NA	NA	NA	NA	NA	NA	NA	NA	NA	NA	NA	NA	NA	NA	NA	NA	NA	NA	NA	NA	NA	NA	NA	NA
ncbi1000000839	Acinetobacter_harbinensis_GCF_000816495.1	strain	species	genus	family	order	class	phylum	superkingdom	norank_131567	norank_1	NA	NA	NA	NA	NA	NA	NA	NA	NA	NA	NA	NA	NA	NA	NA	NA	NA	NA	NA	NA	NA	NA	NA	NA	NA	NA	NA	NA	NA
ncbi1000001052	Acinetobacter_junii_GCF_000775815.1	strain	species	genus	family	order	class	phylum	superkingdom	norank_131567	norank_1	NA	NA	NA	NA	NA	NA	NA	NA	NA	NA	NA	NA	NA	NA	NA	NA	NA	NA	NA	NA	NA	NA	NA	NA	NA	NA	NA	NA	NA
ncbi1000001055	Acinetobacter_baumannii_TYTH-6_GCF_000770905.1	strain	species	speciesgroup	genus	family	order	class	phylum	superkingdom	norank_131567	norank_1	NA	NA	NA	NA	NA	NA	NA	NA	NA	NA	NA	NA	NA	NA	NA	NA	NA	NA	NA	NA	NA	NA	NA	NA	NA	NA	NA	NA
ncbi1000001056	Acinetobacter_baumannii_TYTH-4_GCF_000770885.1	strain	species	speciesgroup	genus	family	order	class	phylum	superkingdom	norank_131567	norank_1	NA	NA	NA	NA	NA	NA	NA	NA	NA	NA	NA	NA	NA	NA	NA	NA	NA	NA	NA	NA	NA	NA	NA	NA	NA	NA	NA	NA
ncbi1000001057	Acinetobacter_baumannii_TYTH-3_GCF_000770865.1	strain	species	speciesgroup	genus	family	order	class	phylum	superkingdom	norank_131567	norank_1	NA	NA	NA	NA	NA	NA	NA	NA	NA	NA	NA	NA	NA	NA	NA	NA	NA	NA	NA	NA	NA	NA	NA	NA	NA	NA	NA	NA
ncbi1000001058	Acinetobacter_baumannii_TYTH-2_GCF_000770815.1	strain	species	speciesgroup	genus	family	order	class	phylum	superkingdom	norank_131567	norank_1	NA	NA	NA	NA	NA	NA	NA	NA	NA	NA	NA	NA	NA	NA	NA	NA	NA	NA	NA	NA	NA	NA	NA	NA	NA	NA	NA	NA
ncbi1000001059	Acinetobacter_baumannii_TYTH-7_GCF_000770805.1	strain	species	speciesgroup	genus	family	order	class	phylum	superkingdom	norank_131567	norank_1	NA	NA	NA	NA	NA	NA	NA	NA	NA	NA	NA	NA	NA	NA	NA	NA	NA	NA	NA	NA	NA	NA	NA	NA	NA	NA	NA	NA
ncbi1000001060	Acinetobacter_baumannii_TYTH-5_GCF_000770785.1	strain	species	speciesgroup	genus	family	order	class	phylum	superkingdom	norank_131567	norank_1	NA	NA	NA	NA	NA	NA	NA	NA	NA	NA	NA	NA	NA	NA	NA	NA	NA	NA	NA	NA	NA	NA	NA	NA	NA	NA	NA	NA
ncbi1000001065	Acinetobacter_idrijaensis_GCF_000761495.1	strain	species	genus	family	order	class	phylum	superkingdom	norank_131567	norank_1	NA	NA	NA	NA	NA	NA	NA	NA	NA	NA	NA	NA	NA	NA	NA	NA	NA	NA	NA	NA	NA	NA	NA	NA	NA	NA	NA	NA	NA
ncbi1000001068	Acinetobacter_soli_GCF_000760595.1	strain	species	genus	family	order	class	phylum	superkingdom	norank_131567	norank_1	NA	NA	NA	NA	NA	NA	NA	NA	NA	NA	NA	NA	NA	NA	NA	NA	NA	NA	NA	NA	NA	NA	NA	NA	NA	NA	NA	NA	NA
ncbi1000001069	Acinetobacter_towneri_GCF_000760575.1	strain	species	genus	family	order	class	phylum	superkingdom	norank_131567	norank_1	NA	NA	NA	NA	NA	NA	NA	NA	NA	NA	NA	NA	NA	NA	NA	NA	NA	NA	NA	NA	NA	NA	NA	NA	NA	NA	NA	NA	NA
ncbi1000001070	Acinetobacter_tandoii_GCF_000760555.1	strain	species	genus	family	order	class	phylum	superkingdom	norank_131567	norank_1	NA	NA	NA	NA	NA	NA	NA	NA	NA	NA	NA	NA	NA	NA	NA	NA	NA	NA	NA	NA	NA	NA	NA	NA	NA	NA	NA	NA	NA
ncbi1000001076	Acinetobacter_tjernbergiae_GCF_000759995.1	strain	species	genus	family	order	class	phylum	superkingdom	norank_131567	norank_1	NA	NA	NA	NA	NA	NA	NA	NA	NA	NA	NA	NA	NA	NA	NA	NA	NA	NA	NA	NA	NA	NA	NA	NA	NA	NA	NA	NA	NA
ncbi1000001079	Acinetobacter_bereziniae_GCF_000753985.1	strain	species	genus	family	order	class	phylum	superkingdom	norank_131567	norank_1	NA	NA	NA	NA	NA	NA	NA	NA	NA	NA	NA	NA	NA	NA	NA	NA	NA	NA	NA	NA	NA	NA	NA	NA	NA	NA	NA	NA	NA
ncbi1000001080	Acinetobacter_baumannii_Pulsotype_27_GCF_000750855.1	strain	species	speciesgroup	genus	family	order	class	phylum	superkingdom	norank_131567	norank_1	NA	NA	NA	NA	NA	NA	NA	NA	NA	NA	NA	NA	NA	NA	NA	NA	NA	NA	NA	NA	NA	NA	NA	NA	NA	NA	NA	NA
ncbi1000001081	Acinetobacter_gerneri_GCF_000747725.1	strain	species	genus	family	order	class	phylum	superkingdom	norank_131567	norank_1	NA	NA	NA	NA	NA	NA	NA	NA	NA	NA	NA	NA	NA	NA	NA	NA	NA	NA	NA	NA	NA	NA	NA	NA	NA	NA	NA	NA	NA
ncbi1000001086	Acinetobacter_baumannii_ATCC_19606__GCF_000737145.1	strain	species	speciesgroup	genus	family	order	class	phylum	superkingdom	norank_131567	norank_1	NA	NA	NA	NA	NA	NA	NA	NA	NA	NA	NA	NA	NA	NA	NA	NA	NA	NA	NA	NA	NA	NA	NA	NA	NA	NA	NA	NA
ncbi1000001089	Acinetobacter_baumannii_LY5_GCF_000723145.1	strain	species	speciesgroup	genus	family	order	class	phylum	superkingdom	norank_131567	norank_1	NA	NA	NA	NA	NA	NA	NA	NA	NA	NA	NA	NA	NA	NA	NA	NA	NA	NA	NA	NA	NA	NA	NA	NA	NA	NA	NA	NA
ncbi1000001090	Acinetobacter_baumannii_LY4_GCF_000723125.1	strain	species	speciesgroup	genus	family	order	class	phylum	superkingdom	norank_131567	norank_1	NA	NA	NA	NA	NA	NA	NA	NA	NA	NA	NA	NA	NA	NA	NA	NA	NA	NA	NA	NA	NA	NA	NA	NA	NA	NA	NA	NA
ncbi1000001091	Acinetobacter_baumannii_LY8_GCF_000723075.1	strain	species	speciesgroup	genus	family	order	class	phylum	superkingdom	norank_131567	norank_1	NA	NA	NA	NA	NA	NA	NA	NA	NA	NA	NA	NA	NA	NA	NA	NA	NA	NA	NA	NA	NA	NA	NA	NA	NA	NA	NA	NA
ncbi1000001092	Acinetobacter_baumannii_LY9_GCF_000723065.1	strain	species	speciesgroup	genus	family	order	class	phylum	superkingdom	norank_131567	norank_1	NA	NA	NA	NA	NA	NA	NA	NA	NA	NA	NA	NA	NA	NA	NA	NA	NA	NA	NA	NA	NA	NA	NA	NA	NA	NA	NA	NA
ncbi1000001093	Acinetobacter_baumannii_LY7_GCF_000723055.1	strain	species	speciesgroup	genus	family	order	class	phylum	superkingdom	norank_131567	norank_1	NA	NA	NA	NA	NA	NA	NA	NA	NA	NA	NA	NA	NA	NA	NA	NA	NA	NA	NA	NA	NA	NA	NA	NA	NA	NA	NA	NA
ncbi1000001094	Acinetobacter_baumannii_LY6_GCF_000723045.1	strain	species	speciesgroup	genus	family	order	class	phylum	superkingdom	norank_131567	norank_1	NA	NA	NA	NA	NA	NA	NA	NA	NA	NA	NA	NA	NA	NA	NA	NA	NA	NA	NA	NA	NA	NA	NA	NA	NA	NA	NA	NA
ncbi1000001095	Acinetobacter_baumannii_LY3_GCF_000722985.1	strain	species	speciesgroup	genus	family	order	class	phylum	superkingdom	norank_131567	norank_1	NA	NA	NA	NA	NA	NA	NA	NA	NA	NA	NA	NA	NA	NA	NA	NA	NA	NA	NA	NA	NA	NA	NA	NA	NA	NA	NA	NA
ncbi1000001096	Acinetobacter_baumannii_LY1_GCF_000722975.1	strain	species	speciesgroup	genus	family	order	class	phylum	superkingdom	norank_131567	norank_1	NA	NA	NA	NA	NA	NA	NA	NA	NA	NA	NA	NA	NA	NA	NA	NA	NA	NA	NA	NA	NA	NA	NA	NA	NA	NA	NA	NA
ncbi1000001097	Acinetobacter_baumannii_LY2_GCF_000722965.1	strain	species	speciesgroup	genus	family	order	class	phylum	superkingdom	norank_131567	norank_1	NA	NA	NA	NA	NA	NA	NA	NA	NA	NA	NA	NA	NA	NA	NA	NA	NA	NA	NA	NA	NA	NA	NA	NA	NA	NA	NA	NA
ncbi1000001101	Acinetobacter_baumannii_GCF_000695855.3	strain	species	speciesgroup	genus	family	order	class	phylum	superkingdom	norank_131567	norank_1	NA	NA	NA	NA	NA	NA	NA	NA	NA	NA	NA	NA	NA	NA	NA	NA	NA	NA	NA	NA	NA	NA	NA	NA	NA	NA	NA	NA
ncbi1000001103	Acinetobacter_baumannii_BIDMC_56_GCF_000692095.1	strain	species	speciesgroup	genus	family	order	class	phylum	superkingdom	norank_131567	norank_1	NA	NA	NA	NA	NA	NA	NA	NA	NA	NA	NA	NA	NA	NA	NA	NA	NA	NA	NA	NA	NA	NA	NA	NA	NA	NA	NA	NA
ncbi1000001104	Acinetobacter_baumannii_24812_7_GCF_000682655.1	strain	species	speciesgroup	genus	family	order	class	phylum	superkingdom	norank_131567	norank_1	NA	NA	NA	NA	NA	NA	NA	NA	NA	NA	NA	NA	NA	NA	NA	NA	NA	NA	NA	NA	NA	NA	NA	NA	NA	NA	NA	NA
ncbi1000001106	Acinetobacter_baumannii_756476_GCF_000682595.1	strain	species	speciesgroup	genus	family	order	class	phylum	superkingdom	norank_131567	norank_1	NA	NA	NA	NA	NA	NA	NA	NA	NA	NA	NA	NA	NA	NA	NA	NA	NA	NA	NA	NA	NA	NA	NA	NA	NA	NA	NA	NA
ncbi1000001107	Acinetobacter_baumannii_24860_5_GCF_000682575.1	strain	species	speciesgroup	genus	family	order	class	phylum	superkingdom	norank_131567	norank_1	NA	NA	NA	NA	NA	NA	NA	NA	NA	NA	NA	NA	NA	NA	NA	NA	NA	NA	NA	NA	NA	NA	NA	NA	NA	NA	NA	NA
ncbi1000001108	Acinetobacter_baumannii_24860_3_GCF_000682555.1	strain	species	speciesgroup	genus	family	order	class	phylum	superkingdom	norank_131567	norank_1	NA	NA	NA	NA	NA	NA	NA	NA	NA	NA	NA	NA	NA	NA	NA	NA	NA	NA	NA	NA	NA	NA	NA	NA	NA	NA	NA	NA
ncbi1000001109	Acinetobacter_baumannii_24812_8_GCF_000682535.1	strain	species	speciesgroup	genus	family	order	class	phylum	superkingdom	norank_131567	norank_1	NA	NA	NA	NA	NA	NA	NA	NA	NA	NA	NA	NA	NA	NA	NA	NA	NA	NA	NA	NA	NA	NA	NA	NA	NA	NA	NA	NA
ncbi1000001111	Acinetobacter_baumannii_1276470-132_GCF_000682495.1	strain	species	speciesgroup	genus	family	order	class	phylum	superkingdom	norank_131567	norank_1	NA	NA	NA	NA	NA	NA	NA	NA	NA	NA	NA	NA	NA	NA	NA	NA	NA	NA	NA	NA	NA	NA	NA	NA	NA	NA	NA	NA
ncbi1000001112	Acinetobacter_baumannii_1262761-105_GCF_000682475.1	strain	species	speciesgroup	genus	family	order	class	phylum	superkingdom	norank_131567	norank_1	NA	NA	NA	NA	NA	NA	NA	NA	NA	NA	NA	NA	NA	NA	NA	NA	NA	NA	NA	NA	NA	NA	NA	NA	NA	NA	NA	NA
ncbi1000001113	Acinetobacter_baumannii_1042969-1197_GCF_000682455.1	strain	species	speciesgroup	genus	family	order	class	phylum	superkingdom	norank_131567	norank_1	NA	NA	NA	NA	NA	NA	NA	NA	NA	NA	NA	NA	NA	NA	NA	NA	NA	NA	NA	NA	NA	NA	NA	NA	NA	NA	NA	NA
ncbi1000001114	Acinetobacter_baumannii_233846_GCF_000682435.1	strain	species	speciesgroup	genus	family	order	class	phylum	superkingdom	norank_131567	norank_1	NA	NA	NA	NA	NA	NA	NA	NA	NA	NA	NA	NA	NA	NA	NA	NA	NA	NA	NA	NA	NA	NA	NA	NA	NA	NA	NA	NA
ncbi1000001115	Acinetobacter_baumannii_1598530_GCF_000682415.1	strain	species	speciesgroup	genus	family	order	class	phylum	superkingdom	norank_131567	norank_1	NA	NA	NA	NA	NA	NA	NA	NA	NA	NA	NA	NA	NA	NA	NA	NA	NA	NA	NA	NA	NA	NA	NA	NA	NA	NA	NA	NA
ncbi1000001116	Acinetobacter_baumannii_1284800_GCF_000682395.1	strain	species	speciesgroup	genus	family	order	class	phylum	superkingdom	norank_131567	norank_1	NA	NA	NA	NA	NA	NA	NA	NA	NA	NA	NA	NA	NA	NA	NA	NA	NA	NA	NA	NA	NA	NA	NA	NA	NA	NA	NA	NA
ncbi1000001117	Acinetobacter_baumannii_1499986_GCF_000682375.1	strain	species	speciesgroup	genus	family	order	class	phylum	superkingdom	norank_131567	norank_1	NA	NA	NA	NA	NA	NA	NA	NA	NA	NA	NA	NA	NA	NA	NA	NA	NA	NA	NA	NA	NA	NA	NA	NA	NA	NA	NA	NA
ncbi1000001120	Acinetobacter_baumannii_940793_GCF_000682295.1	strain	species	speciesgroup	genus	family	order	class	phylum	superkingdom	norank_131567	norank_1	NA	NA	NA	NA	NA	NA	NA	NA	NA	NA	NA	NA	NA	NA	NA	NA	NA	NA	NA	NA	NA	NA	NA	NA	NA	NA	NA	NA
ncbi1000001121	Acinetobacter_baumannii_45075_10_GCF_000682275.1	strain	species	speciesgroup	genus	family	order	class	phylum	superkingdom	norank_131567	norank_1	NA	NA	NA	NA	NA	NA	NA	NA	NA	NA	NA	NA	NA	NA	NA	NA	NA	NA	NA	NA	NA	NA	NA	NA	NA	NA	NA	NA
ncbi1000001122	Acinetobacter_baumannii_754286_GCF_000682255.1	strain	species	speciesgroup	genus	family	order	class	phylum	superkingdom	norank_131567	norank_1	NA	NA	NA	NA	NA	NA	NA	NA	NA	NA	NA	NA	NA	NA	NA	NA	NA	NA	NA	NA	NA	NA	NA	NA	NA	NA	NA	NA
ncbi1000001123	Acinetobacter_baumannii_1146103_GCF_000682235.1	strain	species	speciesgroup	genus	family	order	class	phylum	superkingdom	norank_131567	norank_1	NA	NA	NA	NA	NA	NA	NA	NA	NA	NA	NA	NA	NA	NA	NA	NA	NA	NA	NA	NA	NA	NA	NA	NA	NA	NA	NA	NA
ncbi1000001124	Acinetobacter_baumannii_496487_GCF_000682215.1	strain	species	speciesgroup	genus	family	order	class	phylum	superkingdom	norank_131567	norank_1	NA	NA	NA	NA	NA	NA	NA	NA	NA	NA	NA	NA	NA	NA	NA	NA	NA	NA	NA	NA	NA	NA	NA	NA	NA	NA	NA	NA
ncbi1000001125	Acinetobacter_baumannii_24812_2_GCF_000682175.1	strain	species	speciesgroup	genus	family	order	class	phylum	superkingdom	norank_131567	norank_1	NA	NA	NA	NA	NA	NA	NA	NA	NA	NA	NA	NA	NA	NA	NA	NA	NA	NA	NA	NA	NA	NA	NA	NA	NA	NA	NA	NA
ncbi1000001127	Acinetobacter_baumannii_25691_7_GCF_000682135.1	strain	species	speciesgroup	genus	family	order	class	phylum	superkingdom	norank_131567	norank_1	NA	NA	NA	NA	NA	NA	NA	NA	NA	NA	NA	NA	NA	NA	NA	NA	NA	NA	NA	NA	NA	NA	NA	NA	NA	NA	NA	NA
ncbi1000001128	Acinetobacter_baumannii_45002_9_GCF_000682115.1	strain	species	speciesgroup	genus	family	order	class	phylum	superkingdom	norank_131567	norank_1	NA	NA	NA	NA	NA	NA	NA	NA	NA	NA	NA	NA	NA	NA	NA	NA	NA	NA	NA	NA	NA	NA	NA	NA	NA	NA	NA	NA
ncbi1000001130	Acinetobacter_baumannii_45057_1_GCF_000682075.1	strain	species	speciesgroup	genus	family	order	class	phylum	superkingdom	norank_131567	norank_1	NA	NA	NA	NA	NA	NA	NA	NA	NA	NA	NA	NA	NA	NA	NA	NA	NA	NA	NA	NA	NA	NA	NA	NA	NA	NA	NA	NA
ncbi1000001131	Acinetobacter_baumannii_45052_2_GCF_000682055.1	strain	species	speciesgroup	genus	family	order	class	phylum	superkingdom	norank_131567	norank_1	NA	NA	NA	NA	NA	NA	NA	NA	NA	NA	NA	NA	NA	NA	NA	NA	NA	NA	NA	NA	NA	NA	NA	NA	NA	NA	NA	NA
ncbi1000001132	Acinetobacter_baumannii_42057_5_GCF_000682035.1	strain	species	speciesgroup	genus	family	order	class	phylum	superkingdom	norank_131567	norank_1	NA	NA	NA	NA	NA	NA	NA	NA	NA	NA	NA	NA	NA	NA	NA	NA	NA	NA	NA	NA	NA	NA	NA	NA	NA	NA	NA	NA
ncbi1000001133	Acinetobacter_baumannii_42057_3_GCF_000682015.1	strain	species	speciesgroup	genus	family	order	class	phylum	superkingdom	norank_131567	norank_1	NA	NA	NA	NA	NA	NA	NA	NA	NA	NA	NA	NA	NA	NA	NA	NA	NA	NA	NA	NA	NA	NA	NA	NA	NA	NA	NA	NA
ncbi1000001134	Acinetobacter_baumannii_26016_7_GCF_000681995.1	strain	species	speciesgroup	genus	family	order	class	phylum	superkingdom	norank_131567	norank_1	NA	NA	NA	NA	NA	NA	NA	NA	NA	NA	NA	NA	NA	NA	NA	NA	NA	NA	NA	NA	NA	NA	NA	NA	NA	NA	NA	NA
ncbi1000001135	Acinetobacter_baumannii_26016_3_GCF_000681975.1	strain	species	speciesgroup	genus	family	order	class	phylum	superkingdom	norank_131567	norank_1	NA	NA	NA	NA	NA	NA	NA	NA	NA	NA	NA	NA	NA	NA	NA	NA	NA	NA	NA	NA	NA	NA	NA	NA	NA	NA	NA	NA
ncbi1000001136	Acinetobacter_baumannii_26016_2_GCF_000681955.1	strain	species	speciesgroup	genus	family	order	class	phylum	superkingdom	norank_131567	norank_1	NA	NA	NA	NA	NA	NA	NA	NA	NA	NA	NA	NA	NA	NA	NA	NA	NA	NA	NA	NA	NA	NA	NA	NA	NA	NA	NA	NA
ncbi1000001137	Acinetobacter_baumannii_25750_1_GCF_000681935.1	strain	species	speciesgroup	genus	family	order	class	phylum	superkingdom	norank_131567	norank_1	NA	NA	NA	NA	NA	NA	NA	NA	NA	NA	NA	NA	NA	NA	NA	NA	NA	NA	NA	NA	NA	NA	NA	NA	NA	NA	NA	NA
ncbi1000001138	Acinetobacter_baumannii_25691_8_GCF_000681915.1	strain	species	speciesgroup	genus	family	order	class	phylum	superkingdom	norank_131567	norank_1	NA	NA	NA	NA	NA	NA	NA	NA	NA	NA	NA	NA	NA	NA	NA	NA	NA	NA	NA	NA	NA	NA	NA	NA	NA	NA	NA	NA
ncbi1000001139	Acinetobacter_baumannii_96512_GCF_000681895.1	strain	species	speciesgroup	genus	family	order	class	phylum	superkingdom	norank_131567	norank_1	NA	NA	NA	NA	NA	NA	NA	NA	NA	NA	NA	NA	NA	NA	NA	NA	NA	NA	NA	NA	NA	NA	NA	NA	NA	NA	NA	NA
ncbi1000001140	Acinetobacter_baumannii_916567_GCF_000681875.1	strain	species	speciesgroup	genus	family	order	class	phylum	superkingdom	norank_131567	norank_1	NA	NA	NA	NA	NA	NA	NA	NA	NA	NA	NA	NA	NA	NA	NA	NA	NA	NA	NA	NA	NA	NA	NA	NA	NA	NA	NA	NA
ncbi1000001141	Acinetobacter_baumannii_18689_GCF_000681855.1	strain	species	speciesgroup	genus	family	order	class	phylum	superkingdom	norank_131567	norank_1	NA	NA	NA	NA	NA	NA	NA	NA	NA	NA	NA	NA	NA	NA	NA	NA	NA	NA	NA	NA	NA	NA	NA	NA	NA	NA	NA	NA
ncbi1000001142	Acinetobacter_baumannii_1539026_GCF_000681835.1	strain	species	speciesgroup	genus	family	order	class	phylum	superkingdom	norank_131567	norank_1	NA	NA	NA	NA	NA	NA	NA	NA	NA	NA	NA	NA	NA	NA	NA	NA	NA	NA	NA	NA	NA	NA	NA	NA	NA	NA	NA	NA
ncbi1000001144	Acinetobacter_baumannii_45075_9_GCF_000681795.1	strain	species	speciesgroup	genus	family	order	class	phylum	superkingdom	norank_131567	norank_1	NA	NA	NA	NA	NA	NA	NA	NA	NA	NA	NA	NA	NA	NA	NA	NA	NA	NA	NA	NA	NA	NA	NA	NA	NA	NA	NA	NA
ncbi1000001145	Acinetobacter_baumannii_45075_8_GCF_000681775.1	strain	species	speciesgroup	genus	family	order	class	phylum	superkingdom	norank_131567	norank_1	NA	NA	NA	NA	NA	NA	NA	NA	NA	NA	NA	NA	NA	NA	NA	NA	NA	NA	NA	NA	NA	NA	NA	NA	NA	NA	NA	NA
ncbi1000001146	Acinetobacter_baumannii_45075_4_GCF_000681755.1	strain	species	speciesgroup	genus	family	order	class	phylum	superkingdom	norank_131567	norank_1	NA	NA	NA	NA	NA	NA	NA	NA	NA	NA	NA	NA	NA	NA	NA	NA	NA	NA	NA	NA	NA	NA	NA	NA	NA	NA	NA	NA
ncbi1000001147	Acinetobacter_baumannii_987421_GCF_000681735.1	strain	species	speciesgroup	genus	family	order	class	phylum	superkingdom	norank_131567	norank_1	NA	NA	NA	NA	NA	NA	NA	NA	NA	NA	NA	NA	NA	NA	NA	NA	NA	NA	NA	NA	NA	NA	NA	NA	NA	NA	NA	NA
ncbi1000001148	Acinetobacter_baumannii_23037_GCF_000681695.1	strain	species	speciesgroup	genus	family	order	class	phylum	superkingdom	norank_131567	norank_1	NA	NA	NA	NA	NA	NA	NA	NA	NA	NA	NA	NA	NA	NA	NA	NA	NA	NA	NA	NA	NA	NA	NA	NA	NA	NA	NA	NA
ncbi1000001149	Acinetobacter_baumannii_24860_9_GCF_000681675.1	strain	species	speciesgroup	genus	family	order	class	phylum	superkingdom	norank_131567	norank_1	NA	NA	NA	NA	NA	NA	NA	NA	NA	NA	NA	NA	NA	NA	NA	NA	NA	NA	NA	NA	NA	NA	NA	NA	NA	NA	NA	NA
ncbi1000001150	Acinetobacter_baumannii_25691_5_GCF_000681655.1	strain	species	speciesgroup	genus	family	order	class	phylum	superkingdom	norank_131567	norank_1	NA	NA	NA	NA	NA	NA	NA	NA	NA	NA	NA	NA	NA	NA	NA	NA	NA	NA	NA	NA	NA	NA	NA	NA	NA	NA	NA	NA
ncbi1000001151	Acinetobacter_baumannii_1195185_80_GCF_000681635.1	strain	species	speciesgroup	genus	family	order	class	phylum	superkingdom	norank_131567	norank_1	NA	NA	NA	NA	NA	NA	NA	NA	NA	NA	NA	NA	NA	NA	NA	NA	NA	NA	NA	NA	NA	NA	NA	NA	NA	NA	NA	NA
ncbi1000001152	Acinetobacter_baumannii_25569_10_GCF_000681615.1	strain	species	speciesgroup	genus	family	order	class	phylum	superkingdom	norank_131567	norank_1	NA	NA	NA	NA	NA	NA	NA	NA	NA	NA	NA	NA	NA	NA	NA	NA	NA	NA	NA	NA	NA	NA	NA	NA	NA	NA	NA	NA
ncbi1000001153	Acinetobacter_baumannii_1505311_GCF_000681595.1	strain	species	speciesgroup	genus	family	order	class	phylum	superkingdom	norank_131567	norank_1	NA	NA	NA	NA	NA	NA	NA	NA	NA	NA	NA	NA	NA	NA	NA	NA	NA	NA	NA	NA	NA	NA	NA	NA	NA	NA	NA	NA
ncbi1000001154	Acinetobacter_baumannii_21072_GCF_000681575.1	strain	species	speciesgroup	genus	family	order	class	phylum	superkingdom	norank_131567	norank_1	NA	NA	NA	NA	NA	NA	NA	NA	NA	NA	NA	NA	NA	NA	NA	NA	NA	NA	NA	NA	NA	NA	NA	NA	NA	NA	NA	NA
ncbi1000001155	Acinetobacter_baumannii_855125_GCF_000681555.1	strain	species	speciesgroup	genus	family	order	class	phylum	superkingdom	norank_131567	norank_1	NA	NA	NA	NA	NA	NA	NA	NA	NA	NA	NA	NA	NA	NA	NA	NA	NA	NA	NA	NA	NA	NA	NA	NA	NA	NA	NA	NA
ncbi1000001157	Acinetobacter_baumannii_42057_4_GCF_000671675.1	strain	species	speciesgroup	genus	family	order	class	phylum	superkingdom	norank_131567	norank_1	NA	NA	NA	NA	NA	NA	NA	NA	NA	NA	NA	NA	NA	NA	NA	NA	NA	NA	NA	NA	NA	NA	NA	NA	NA	NA	NA	NA
ncbi1000001158	Acinetobacter_baumannii_25442_1_GCF_000671655.1	strain	species	speciesgroup	genus	family	order	class	phylum	superkingdom	norank_131567	norank_1	NA	NA	NA	NA	NA	NA	NA	NA	NA	NA	NA	NA	NA	NA	NA	NA	NA	NA	NA	NA	NA	NA	NA	NA	NA	NA	NA	NA
ncbi1000001159	Acinetobacter_baumannii_45075_3_GCF_000671635.1	strain	species	speciesgroup	genus	family	order	class	phylum	superkingdom	norank_131567	norank_1	NA	NA	NA	NA	NA	NA	NA	NA	NA	NA	NA	NA	NA	NA	NA	NA	NA	NA	NA	NA	NA	NA	NA	NA	NA	NA	NA	NA
ncbi1000001160	Acinetobacter_baumannii_45075_2_GCF_000671615.1	strain	species	speciesgroup	genus	family	order	class	phylum	superkingdom	norank_131567	norank_1	NA	NA	NA	NA	NA	NA	NA	NA	NA	NA	NA	NA	NA	NA	NA	NA	NA	NA	NA	NA	NA	NA	NA	NA	NA	NA	NA	NA
ncbi1000001161	Acinetobacter_baumannii_45075_1_GCF_000671595.1	strain	species	speciesgroup	genus	family	order	class	phylum	superkingdom	norank_131567	norank_1	NA	NA	NA	NA	NA	NA	NA	NA	NA	NA	NA	NA	NA	NA	NA	NA	NA	NA	NA	NA	NA	NA	NA	NA	NA	NA	NA	NA
ncbi1000001162	Acinetobacter_baumannii_44839_9_GCF_000671575.1	strain	species	speciesgroup	genus	family	order	class	phylum	superkingdom	norank_131567	norank_1	NA	NA	NA	NA	NA	NA	NA	NA	NA	NA	NA	NA	NA	NA	NA	NA	NA	NA	NA	NA	NA	NA	NA	NA	NA	NA	NA	NA
ncbi1000001163	Acinetobacter_baumannii_44298_8_GCF_000671555.1	strain	species	speciesgroup	genus	family	order	class	phylum	superkingdom	norank_131567	norank_1	NA	NA	NA	NA	NA	NA	NA	NA	NA	NA	NA	NA	NA	NA	NA	NA	NA	NA	NA	NA	NA	NA	NA	NA	NA	NA	NA	NA
ncbi1000001164	Acinetobacter_baumannii_44298_5_GCF_000671535.1	strain	species	speciesgroup	genus	family	order	class	phylum	superkingdom	norank_131567	norank_1	NA	NA	NA	NA	NA	NA	NA	NA	NA	NA	NA	NA	NA	NA	NA	NA	NA	NA	NA	NA	NA	NA	NA	NA	NA	NA	NA	NA
ncbi1000001165	Acinetobacter_baumannii_44839_8_GCF_000671515.1	strain	species	speciesgroup	genus	family	order	class	phylum	superkingdom	norank_131567	norank_1	NA	NA	NA	NA	NA	NA	NA	NA	NA	NA	NA	NA	NA	NA	NA	NA	NA	NA	NA	NA	NA	NA	NA	NA	NA	NA	NA	NA
ncbi1000001166	Acinetobacter_baumannii_44298_3_GCF_000671495.1	strain	species	speciesgroup	genus	family	order	class	phylum	superkingdom	norank_131567	norank_1	NA	NA	NA	NA	NA	NA	NA	NA	NA	NA	NA	NA	NA	NA	NA	NA	NA	NA	NA	NA	NA	NA	NA	NA	NA	NA	NA	NA
ncbi1000001167	Acinetobacter_baumannii_45075_5_GCF_000671475.1	strain	species	speciesgroup	genus	family	order	class	phylum	superkingdom	norank_131567	norank_1	NA	NA	NA	NA	NA	NA	NA	NA	NA	NA	NA	NA	NA	NA	NA	NA	NA	NA	NA	NA	NA	NA	NA	NA	NA	NA	NA	NA
ncbi1000001168	Acinetobacter_baumannii_1064293_46_GCF_000671435.1	strain	species	speciesgroup	genus	family	order	class	phylum	superkingdom	norank_131567	norank_1	NA	NA	NA	NA	NA	NA	NA	NA	NA	NA	NA	NA	NA	NA	NA	NA	NA	NA	NA	NA	NA	NA	NA	NA	NA	NA	NA	NA
ncbi1000001169	Acinetobacter_baumannii_45075_6_GCF_000671415.1	strain	species	speciesgroup	genus	family	order	class	phylum	superkingdom	norank_131567	norank_1	NA	NA	NA	NA	NA	NA	NA	NA	NA	NA	NA	NA	NA	NA	NA	NA	NA	NA	NA	NA	NA	NA	NA	NA	NA	NA	NA	NA
ncbi1000001170	Acinetobacter_soli_TCM341_GCF_000633005.1	strain	species	genus	family	order	class	phylum	superkingdom	norank_131567	norank_1	NA	NA	NA	NA	NA	NA	NA	NA	NA	NA	NA	NA	NA	NA	NA	NA	NA	NA	NA	NA	NA	NA	NA	NA	NA	NA	NA	NA	NA
ncbi1000001172	Acinetobacter_baumannii_45052_4_GCF_000627775.1	strain	species	speciesgroup	genus	family	order	class	phylum	superkingdom	norank_131567	norank_1	NA	NA	NA	NA	NA	NA	NA	NA	NA	NA	NA	NA	NA	NA	NA	NA	NA	NA	NA	NA	NA	NA	NA	NA	NA	NA	NA	NA
ncbi1000001173	Acinetobacter_baumannii_42057_6_GCF_000627755.1	strain	species	speciesgroup	genus	family	order	class	phylum	superkingdom	norank_131567	norank_1	NA	NA	NA	NA	NA	NA	NA	NA	NA	NA	NA	NA	NA	NA	NA	NA	NA	NA	NA	NA	NA	NA	NA	NA	NA	NA	NA	NA
ncbi1000001174	Acinetobacter_baumannii_42057_2_GCF_000627735.1	strain	species	speciesgroup	genus	family	order	class	phylum	superkingdom	norank_131567	norank_1	NA	NA	NA	NA	NA	NA	NA	NA	NA	NA	NA	NA	NA	NA	NA	NA	NA	NA	NA	NA	NA	NA	NA	NA	NA	NA	NA	NA
ncbi1000001175	Acinetobacter_baumannii_25442_9_GCF_000627715.1	strain	species	speciesgroup	genus	family	order	class	phylum	superkingdom	norank_131567	norank_1	NA	NA	NA	NA	NA	NA	NA	NA	NA	NA	NA	NA	NA	NA	NA	NA	NA	NA	NA	NA	NA	NA	NA	NA	NA	NA	NA	NA
ncbi1000001176	Acinetobacter_baumannii_25442_7_GCF_000627695.1	strain	species	speciesgroup	genus	family	order	class	phylum	superkingdom	norank_131567	norank_1	NA	NA	NA	NA	NA	NA	NA	NA	NA	NA	NA	NA	NA	NA	NA	NA	NA	NA	NA	NA	NA	NA	NA	NA	NA	NA	NA	NA
ncbi1000001177	Acinetobacter_baumannii_25442_5_GCF_000627675.1	strain	species	speciesgroup	genus	family	order	class	phylum	superkingdom	norank_131567	norank_1	NA	NA	NA	NA	NA	NA	NA	NA	NA	NA	NA	NA	NA	NA	NA	NA	NA	NA	NA	NA	NA	NA	NA	NA	NA	NA	NA	NA
ncbi1000001178	Acinetobacter_baumannii_25569_9_GCF_000627655.1	strain	species	speciesgroup	genus	family	order	class	phylum	superkingdom	norank_131567	norank_1	NA	NA	NA	NA	NA	NA	NA	NA	NA	NA	NA	NA	NA	NA	NA	NA	NA	NA	NA	NA	NA	NA	NA	NA	NA	NA	NA	NA
ncbi1000001179	Acinetobacter_baumannii_25569_8_GCF_000627635.1	strain	species	speciesgroup	genus	family	order	class	phylum	superkingdom	norank_131567	norank_1	NA	NA	NA	NA	NA	NA	NA	NA	NA	NA	NA	NA	NA	NA	NA	NA	NA	NA	NA	NA	NA	NA	NA	NA	NA	NA	NA	NA
ncbi1000001180	Acinetobacter_baumannii_44298_10_GCF_000627615.1	strain	species	speciesgroup	genus	family	order	class	phylum	superkingdom	norank_131567	norank_1	NA	NA	NA	NA	NA	NA	NA	NA	NA	NA	NA	NA	NA	NA	NA	NA	NA	NA	NA	NA	NA	NA	NA	NA	NA	NA	NA	NA
ncbi1000001181	Acinetobacter_baumannii_44298_9_GCF_000627595.1	strain	species	speciesgroup	genus	family	order	class	phylum	superkingdom	norank_131567	norank_1	NA	NA	NA	NA	NA	NA	NA	NA	NA	NA	NA	NA	NA	NA	NA	NA	NA	NA	NA	NA	NA	NA	NA	NA	NA	NA	NA	NA
ncbi1000001182	Acinetobacter_baumannii_44298_7_GCF_000627575.1	strain	species	speciesgroup	genus	family	order	class	phylum	superkingdom	norank_131567	norank_1	NA	NA	NA	NA	NA	NA	NA	NA	NA	NA	NA	NA	NA	NA	NA	NA	NA	NA	NA	NA	NA	NA	NA	NA	NA	NA	NA	NA
ncbi1000001183	Acinetobacter_baumannii_44298_6_GCF_000627555.1	strain	species	speciesgroup	genus	family	order	class	phylum	superkingdom	norank_131567	norank_1	NA	NA	NA	NA	NA	NA	NA	NA	NA	NA	NA	NA	NA	NA	NA	NA	NA	NA	NA	NA	NA	NA	NA	NA	NA	NA	NA	NA
ncbi1000001184	Acinetobacter_baumannii_44298_4_GCF_000627535.1	strain	species	speciesgroup	genus	family	order	class	phylum	superkingdom	norank_131567	norank_1	NA	NA	NA	NA	NA	NA	NA	NA	NA	NA	NA	NA	NA	NA	NA	NA	NA	NA	NA	NA	NA	NA	NA	NA	NA	NA	NA	NA
ncbi1000001185	Acinetobacter_baumannii_44298_2_GCF_000627515.1	strain	species	speciesgroup	genus	family	order	class	phylum	superkingdom	norank_131567	norank_1	NA	NA	NA	NA	NA	NA	NA	NA	NA	NA	NA	NA	NA	NA	NA	NA	NA	NA	NA	NA	NA	NA	NA	NA	NA	NA	NA	NA
ncbi1000001186	Acinetobacter_baumannii_44298_1_GCF_000627495.1	strain	species	speciesgroup	genus	family	order	class	phylum	superkingdom	norank_131567	norank_1	NA	NA	NA	NA	NA	NA	NA	NA	NA	NA	NA	NA	NA	NA	NA	NA	NA	NA	NA	NA	NA	NA	NA	NA	NA	NA	NA	NA
ncbi1000001187	Acinetobacter_baumannii_24860_6_GCF_000627415.1	strain	species	speciesgroup	genus	family	order	class	phylum	superkingdom	norank_131567	norank_1	NA	NA	NA	NA	NA	NA	NA	NA	NA	NA	NA	NA	NA	NA	NA	NA	NA	NA	NA	NA	NA	NA	NA	NA	NA	NA	NA	NA
ncbi1000001188	Acinetobacter_baumannii_24860_1_GCF_000627395.1	strain	species	speciesgroup	genus	family	order	class	phylum	superkingdom	norank_131567	norank_1	NA	NA	NA	NA	NA	NA	NA	NA	NA	NA	NA	NA	NA	NA	NA	NA	NA	NA	NA	NA	NA	NA	NA	NA	NA	NA	NA	NA
ncbi1000001189	Acinetobacter_baumannii_26016_9_GCF_000627375.1	strain	species	speciesgroup	genus	family	order	class	phylum	superkingdom	norank_131567	norank_1	NA	NA	NA	NA	NA	NA	NA	NA	NA	NA	NA	NA	NA	NA	NA	NA	NA	NA	NA	NA	NA	NA	NA	NA	NA	NA	NA	NA
ncbi1000001190	Acinetobacter_baumannii_44839_10_GCF_000627355.1	strain	species	speciesgroup	genus	family	order	class	phylum	superkingdom	norank_131567	norank_1	NA	NA	NA	NA	NA	NA	NA	NA	NA	NA	NA	NA	NA	NA	NA	NA	NA	NA	NA	NA	NA	NA	NA	NA	NA	NA	NA	NA
ncbi1000001191	Acinetobacter_baumannii_24975_10_GCF_000627335.1	strain	species	speciesgroup	genus	family	order	class	phylum	superkingdom	norank_131567	norank_1	NA	NA	NA	NA	NA	NA	NA	NA	NA	NA	NA	NA	NA	NA	NA	NA	NA	NA	NA	NA	NA	NA	NA	NA	NA	NA	NA	NA
ncbi1000001192	Acinetobacter_baumannii_R1B_GCF_000623035.1	strain	species	speciesgroup	genus	family	order	class	phylum	superkingdom	norank_131567	norank_1	NA	NA	NA	NA	NA	NA	NA	NA	NA	NA	NA	NA	NA	NA	NA	NA	NA	NA	NA	NA	NA	NA	NA	NA	NA	NA	NA	NA
ncbi1000001193	Acinetobacter_baumannii_LAC-4_GCF_000623015.1	strain	species	speciesgroup	genus	family	order	class	phylum	superkingdom	norank_131567	norank_1	NA	NA	NA	NA	NA	NA	NA	NA	NA	NA	NA	NA	NA	NA	NA	NA	NA	NA	NA	NA	NA	NA	NA	NA	NA	NA	NA	NA
ncbi1000001195	Acinetobacter_baumannii_16553_1_GCF_000611565.1	strain	species	speciesgroup	genus	family	order	class	phylum	superkingdom	norank_131567	norank_1	NA	NA	NA	NA	NA	NA	NA	NA	NA	NA	NA	NA	NA	NA	NA	NA	NA	NA	NA	NA	NA	NA	NA	NA	NA	NA	NA	NA
ncbi1000001196	Acinetobacter_baumannii_16553_8_GCF_000611545.1	strain	species	speciesgroup	genus	family	order	class	phylum	superkingdom	norank_131567	norank_1	NA	NA	NA	NA	NA	NA	NA	NA	NA	NA	NA	NA	NA	NA	NA	NA	NA	NA	NA	NA	NA	NA	NA	NA	NA	NA	NA	NA
ncbi1000001197	Acinetobacter_baumannii_26016_8_GCF_000611525.1	strain	species	speciesgroup	genus	family	order	class	phylum	superkingdom	norank_131567	norank_1	NA	NA	NA	NA	NA	NA	NA	NA	NA	NA	NA	NA	NA	NA	NA	NA	NA	NA	NA	NA	NA	NA	NA	NA	NA	NA	NA	NA
ncbi1000001198	Acinetobacter_baumannii_45057_4_GCF_000611505.1	strain	species	speciesgroup	genus	family	order	class	phylum	superkingdom	norank_131567	norank_1	NA	NA	NA	NA	NA	NA	NA	NA	NA	NA	NA	NA	NA	NA	NA	NA	NA	NA	NA	NA	NA	NA	NA	NA	NA	NA	NA	NA
ncbi1000001199	Acinetobacter_baumannii_45052_1_GCF_000611485.1	strain	species	speciesgroup	genus	family	order	class	phylum	superkingdom	norank_131567	norank_1	NA	NA	NA	NA	NA	NA	NA	NA	NA	NA	NA	NA	NA	NA	NA	NA	NA	NA	NA	NA	NA	NA	NA	NA	NA	NA	NA	NA
ncbi1000001200	Acinetobacter_baumannii_25569_5_GCF_000611465.1	strain	species	speciesgroup	genus	family	order	class	phylum	superkingdom	norank_131567	norank_1	NA	NA	NA	NA	NA	NA	NA	NA	NA	NA	NA	NA	NA	NA	NA	NA	NA	NA	NA	NA	NA	NA	NA	NA	NA	NA	NA	NA
ncbi1000001201	Acinetobacter_baumannii_26016_5_GCF_000611445.1	strain	species	speciesgroup	genus	family	order	class	phylum	superkingdom	norank_131567	norank_1	NA	NA	NA	NA	NA	NA	NA	NA	NA	NA	NA	NA	NA	NA	NA	NA	NA	NA	NA	NA	NA	NA	NA	NA	NA	NA	NA	NA
ncbi1000001202	Acinetobacter_baumannii_25569_6_GCF_000611425.1	strain	species	speciesgroup	genus	family	order	class	phylum	superkingdom	norank_131567	norank_1	NA	NA	NA	NA	NA	NA	NA	NA	NA	NA	NA	NA	NA	NA	NA	NA	NA	NA	NA	NA	NA	NA	NA	NA	NA	NA	NA	NA
ncbi1000001203	Acinetobacter_baumannii_26016_10_GCF_000611405.1	strain	species	speciesgroup	genus	family	order	class	phylum	superkingdom	norank_131567	norank_1	NA	NA	NA	NA	NA	NA	NA	NA	NA	NA	NA	NA	NA	NA	NA	NA	NA	NA	NA	NA	NA	NA	NA	NA	NA	NA	NA	NA
ncbi1000001204	Acinetobacter_baumannii_25569_7_GCF_000611385.1	strain	species	speciesgroup	genus	family	order	class	phylum	superkingdom	norank_131567	norank_1	NA	NA	NA	NA	NA	NA	NA	NA	NA	NA	NA	NA	NA	NA	NA	NA	NA	NA	NA	NA	NA	NA	NA	NA	NA	NA	NA	NA
ncbi1000001205	Acinetobacter_baumannii_25569_3_GCF_000611365.1	strain	species	speciesgroup	genus	family	order	class	phylum	superkingdom	norank_131567	norank_1	NA	NA	NA	NA	NA	NA	NA	NA	NA	NA	NA	NA	NA	NA	NA	NA	NA	NA	NA	NA	NA	NA	NA	NA	NA	NA	NA	NA
ncbi1000001206	Acinetobacter_baumannii_26016_6_GCF_000611345.1	strain	species	speciesgroup	genus	family	order	class	phylum	superkingdom	norank_131567	norank_1	NA	NA	NA	NA	NA	NA	NA	NA	NA	NA	NA	NA	NA	NA	NA	NA	NA	NA	NA	NA	NA	NA	NA	NA	NA	NA	NA	NA
ncbi1000001207	Acinetobacter_baumannii_26016_1_GCF_000611325.1	strain	species	speciesgroup	genus	family	order	class	phylum	superkingdom	norank_131567	norank_1	NA	NA	NA	NA	NA	NA	NA	NA	NA	NA	NA	NA	NA	NA	NA	NA	NA	NA	NA	NA	NA	NA	NA	NA	NA	NA	NA	NA
ncbi1000001208	Acinetobacter_baumannii_45052_5_GCF_000611305.1	strain	species	speciesgroup	genus	family	order	class	phylum	superkingdom	norank_131567	norank_1	NA	NA	NA	NA	NA	NA	NA	NA	NA	NA	NA	NA	NA	NA	NA	NA	NA	NA	NA	NA	NA	NA	NA	NA	NA	NA	NA	NA
ncbi1000001209	Acinetobacter_baumannii_45052_3_GCF_000611285.1	strain	species	speciesgroup	genus	family	order	class	phylum	superkingdom	norank_131567	norank_1	NA	NA	NA	NA	NA	NA	NA	NA	NA	NA	NA	NA	NA	NA	NA	NA	NA	NA	NA	NA	NA	NA	NA	NA	NA	NA	NA	NA
ncbi1000001210	Acinetobacter_baumannii_26016_4_GCF_000611265.1	strain	species	speciesgroup	genus	family	order	class	phylum	superkingdom	norank_131567	norank_1	NA	NA	NA	NA	NA	NA	NA	NA	NA	NA	NA	NA	NA	NA	NA	NA	NA	NA	NA	NA	NA	NA	NA	NA	NA	NA	NA	NA
ncbi1000001211	Acinetobacter_baumannii_25569_4_GCF_000611245.1	strain	species	speciesgroup	genus	family	order	class	phylum	superkingdom	norank_131567	norank_1	NA	NA	NA	NA	NA	NA	NA	NA	NA	NA	NA	NA	NA	NA	NA	NA	NA	NA	NA	NA	NA	NA	NA	NA	NA	NA	NA	NA
ncbi1000001212	Acinetobacter_baumannii_25569_2_GCF_000611225.1	strain	species	speciesgroup	genus	family	order	class	phylum	superkingdom	norank_131567	norank_1	NA	NA	NA	NA	NA	NA	NA	NA	NA	NA	NA	NA	NA	NA	NA	NA	NA	NA	NA	NA	NA	NA	NA	NA	NA	NA	NA	NA
ncbi1000001213	Acinetobacter_baumannii_25569_1_GCF_000611205.1	strain	species	speciesgroup	genus	family	order	class	phylum	superkingdom	norank_131567	norank_1	NA	NA	NA	NA	NA	NA	NA	NA	NA	NA	NA	NA	NA	NA	NA	NA	NA	NA	NA	NA	NA	NA	NA	NA	NA	NA	NA	NA
ncbi1000001214	Acinetobacter_baumannii_16553_9_GCF_000611185.1	strain	species	speciesgroup	genus	family	order	class	phylum	superkingdom	norank_131567	norank_1	NA	NA	NA	NA	NA	NA	NA	NA	NA	NA	NA	NA	NA	NA	NA	NA	NA	NA	NA	NA	NA	NA	NA	NA	NA	NA	NA	NA
ncbi1000001215	Acinetobacter_baumannii_16553_10_GCF_000611165.1	strain	species	speciesgroup	genus	family	order	class	phylum	superkingdom	norank_131567	norank_1	NA	NA	NA	NA	NA	NA	NA	NA	NA	NA	NA	NA	NA	NA	NA	NA	NA	NA	NA	NA	NA	NA	NA	NA	NA	NA	NA	NA
ncbi1000001216	Acinetobacter_baumannii_16553_3_GCF_000611105.1	strain	species	speciesgroup	genus	family	order	class	phylum	superkingdom	norank_131567	norank_1	NA	NA	NA	NA	NA	NA	NA	NA	NA	NA	NA	NA	NA	NA	NA	NA	NA	NA	NA	NA	NA	NA	NA	NA	NA	NA	NA	NA
ncbi1000001217	Acinetobacter_baumannii_16553_4_GCF_000611085.1	strain	species	speciesgroup	genus	family	order	class	phylum	superkingdom	norank_131567	norank_1	NA	NA	NA	NA	NA	NA	NA	NA	NA	NA	NA	NA	NA	NA	NA	NA	NA	NA	NA	NA	NA	NA	NA	NA	NA	NA	NA	NA
ncbi1000001218	Acinetobacter_baumannii_16553_2_GCF_000611065.1	strain	species	speciesgroup	genus	family	order	class	phylum	superkingdom	norank_131567	norank_1	NA	NA	NA	NA	NA	NA	NA	NA	NA	NA	NA	NA	NA	NA	NA	NA	NA	NA	NA	NA	NA	NA	NA	NA	NA	NA	NA	NA
ncbi1000001219	Acinetobacter_baumannii_16553_6_GCF_000611045.1	strain	species	speciesgroup	genus	family	order	class	phylum	superkingdom	norank_131567	norank_1	NA	NA	NA	NA	NA	NA	NA	NA	NA	NA	NA	NA	NA	NA	NA	NA	NA	NA	NA	NA	NA	NA	NA	NA	NA	NA	NA	NA
ncbi1000001220	Acinetobacter_baumannii_44362_1_GCF_000600935.1	strain	species	speciesgroup	genus	family	order	class	phylum	superkingdom	norank_131567	norank_1	NA	NA	NA	NA	NA	NA	NA	NA	NA	NA	NA	NA	NA	NA	NA	NA	NA	NA	NA	NA	NA	NA	NA	NA	NA	NA	NA	NA
ncbi1000001221	Acinetobacter_baumannii_44362_10_GCF_000600915.1	strain	species	speciesgroup	genus	family	order	class	phylum	superkingdom	norank_131567	norank_1	NA	NA	NA	NA	NA	NA	NA	NA	NA	NA	NA	NA	NA	NA	NA	NA	NA	NA	NA	NA	NA	NA	NA	NA	NA	NA	NA	NA
ncbi1000001222	Acinetobacter_baumannii_25493_9_GCF_000600895.1	strain	species	speciesgroup	genus	family	order	class	phylum	superkingdom	norank_131567	norank_1	NA	NA	NA	NA	NA	NA	NA	NA	NA	NA	NA	NA	NA	NA	NA	NA	NA	NA	NA	NA	NA	NA	NA	NA	NA	NA	NA	NA
ncbi1000001223	Acinetobacter_baumannii_25493_8_GCF_000600875.1	strain	species	speciesgroup	genus	family	order	class	phylum	superkingdom	norank_131567	norank_1	NA	NA	NA	NA	NA	NA	NA	NA	NA	NA	NA	NA	NA	NA	NA	NA	NA	NA	NA	NA	NA	NA	NA	NA	NA	NA	NA	NA
ncbi1000001224	Acinetobacter_baumannii_25493_6_GCF_000600855.1	strain	species	speciesgroup	genus	family	order	class	phylum	superkingdom	norank_131567	norank_1	NA	NA	NA	NA	NA	NA	NA	NA	NA	NA	NA	NA	NA	NA	NA	NA	NA	NA	NA	NA	NA	NA	NA	NA	NA	NA	NA	NA
ncbi1000001225	Acinetobacter_baumannii_25493_5_GCF_000600835.1	strain	species	speciesgroup	genus	family	order	class	phylum	superkingdom	norank_131567	norank_1	NA	NA	NA	NA	NA	NA	NA	NA	NA	NA	NA	NA	NA	NA	NA	NA	NA	NA	NA	NA	NA	NA	NA	NA	NA	NA	NA	NA
ncbi1000001226	Acinetobacter_baumannii_25493_4_GCF_000600815.1	strain	species	speciesgroup	genus	family	order	class	phylum	superkingdom	norank_131567	norank_1	NA	NA	NA	NA	NA	NA	NA	NA	NA	NA	NA	NA	NA	NA	NA	NA	NA	NA	NA	NA	NA	NA	NA	NA	NA	NA	NA	NA
ncbi1000001227	Acinetobacter_baumannii_25493_3_GCF_000600795.1	strain	species	speciesgroup	genus	family	order	class	phylum	superkingdom	norank_131567	norank_1	NA	NA	NA	NA	NA	NA	NA	NA	NA	NA	NA	NA	NA	NA	NA	NA	NA	NA	NA	NA	NA	NA	NA	NA	NA	NA	NA	NA
ncbi1000001228	Acinetobacter_baumannii_25493_1_GCF_000600775.1	strain	species	speciesgroup	genus	family	order	class	phylum	superkingdom	norank_131567	norank_1	NA	NA	NA	NA	NA	NA	NA	NA	NA	NA	NA	NA	NA	NA	NA	NA	NA	NA	NA	NA	NA	NA	NA	NA	NA	NA	NA	NA
ncbi1000001229	Acinetobacter_baumannii_25493_10_GCF_000600755.1	strain	species	speciesgroup	genus	family	order	class	phylum	superkingdom	norank_131567	norank_1	NA	NA	NA	NA	NA	NA	NA	NA	NA	NA	NA	NA	NA	NA	NA	NA	NA	NA	NA	NA	NA	NA	NA	NA	NA	NA	NA	NA
ncbi1000001230	Acinetobacter_baumannii_25493_2_GCF_000600735.1	strain	species	speciesgroup	genus	family	order	class	phylum	superkingdom	norank_131567	norank_1	NA	NA	NA	NA	NA	NA	NA	NA	NA	NA	NA	NA	NA	NA	NA	NA	NA	NA	NA	NA	NA	NA	NA	NA	NA	NA	NA	NA
ncbi1000001231	Acinetobacter_baumannii_44437_9_GCF_000600715.1	strain	species	speciesgroup	genus	family	order	class	phylum	superkingdom	norank_131567	norank_1	NA	NA	NA	NA	NA	NA	NA	NA	NA	NA	NA	NA	NA	NA	NA	NA	NA	NA	NA	NA	NA	NA	NA	NA	NA	NA	NA	NA
ncbi1000001232	Acinetobacter_baumannii_44437_8_GCF_000600695.1	strain	species	speciesgroup	genus	family	order	class	phylum	superkingdom	norank_131567	norank_1	NA	NA	NA	NA	NA	NA	NA	NA	NA	NA	NA	NA	NA	NA	NA	NA	NA	NA	NA	NA	NA	NA	NA	NA	NA	NA	NA	NA
ncbi1000001233	Acinetobacter_baumannii_44437_7_GCF_000600675.1	strain	species	speciesgroup	genus	family	order	class	phylum	superkingdom	norank_131567	norank_1	NA	NA	NA	NA	NA	NA	NA	NA	NA	NA	NA	NA	NA	NA	NA	NA	NA	NA	NA	NA	NA	NA	NA	NA	NA	NA	NA	NA
ncbi1000001234	Acinetobacter_baumannii_44437_5_GCF_000600655.1	strain	species	speciesgroup	genus	family	order	class	phylum	superkingdom	norank_131567	norank_1	NA	NA	NA	NA	NA	NA	NA	NA	NA	NA	NA	NA	NA	NA	NA	NA	NA	NA	NA	NA	NA	NA	NA	NA	NA	NA	NA	NA
ncbi1000001235	Acinetobacter_baumannii_44437_4_GCF_000600635.1	strain	species	speciesgroup	genus	family	order	class	phylum	superkingdom	norank_131567	norank_1	NA	NA	NA	NA	NA	NA	NA	NA	NA	NA	NA	NA	NA	NA	NA	NA	NA	NA	NA	NA	NA	NA	NA	NA	NA	NA	NA	NA
ncbi1000001236	Acinetobacter_baumannii_44437_3_GCF_000600615.1	strain	species	speciesgroup	genus	family	order	class	phylum	superkingdom	norank_131567	norank_1	NA	NA	NA	NA	NA	NA	NA	NA	NA	NA	NA	NA	NA	NA	NA	NA	NA	NA	NA	NA	NA	NA	NA	NA	NA	NA	NA	NA
ncbi1000001237	Acinetobacter_baumannii_44362_9_GCF_000600595.1	strain	species	speciesgroup	genus	family	order	class	phylum	superkingdom	norank_131567	norank_1	NA	NA	NA	NA	NA	NA	NA	NA	NA	NA	NA	NA	NA	NA	NA	NA	NA	NA	NA	NA	NA	NA	NA	NA	NA	NA	NA	NA
ncbi1000001238	Acinetobacter_baumannii_44362_8_GCF_000600575.1	strain	species	speciesgroup	genus	family	order	class	phylum	superkingdom	norank_131567	norank_1	NA	NA	NA	NA	NA	NA	NA	NA	NA	NA	NA	NA	NA	NA	NA	NA	NA	NA	NA	NA	NA	NA	NA	NA	NA	NA	NA	NA
ncbi1000001239	Acinetobacter_baumannii_44362_7_GCF_000600555.1	strain	species	speciesgroup	genus	family	order	class	phylum	superkingdom	norank_131567	norank_1	NA	NA	NA	NA	NA	NA	NA	NA	NA	NA	NA	NA	NA	NA	NA	NA	NA	NA	NA	NA	NA	NA	NA	NA	NA	NA	NA	NA
ncbi1000001240	Acinetobacter_baumannii_44362_6_GCF_000600535.1	strain	species	speciesgroup	genus	family	order	class	phylum	superkingdom	norank_131567	norank_1	NA	NA	NA	NA	NA	NA	NA	NA	NA	NA	NA	NA	NA	NA	NA	NA	NA	NA	NA	NA	NA	NA	NA	NA	NA	NA	NA	NA
ncbi1000001241	Acinetobacter_baumannii_44362_5_GCF_000600515.1	strain	species	speciesgroup	genus	family	order	class	phylum	superkingdom	norank_131567	norank_1	NA	NA	NA	NA	NA	NA	NA	NA	NA	NA	NA	NA	NA	NA	NA	NA	NA	NA	NA	NA	NA	NA	NA	NA	NA	NA	NA	NA
ncbi1000001242	Acinetobacter_baumannii_44362_4_GCF_000600495.1	strain	species	speciesgroup	genus	family	order	class	phylum	superkingdom	norank_131567	norank_1	NA	NA	NA	NA	NA	NA	NA	NA	NA	NA	NA	NA	NA	NA	NA	NA	NA	NA	NA	NA	NA	NA	NA	NA	NA	NA	NA	NA
ncbi1000001243	Acinetobacter_baumannii_44362_3_GCF_000600475.1	strain	species	speciesgroup	genus	family	order	class	phylum	superkingdom	norank_131567	norank_1	NA	NA	NA	NA	NA	NA	NA	NA	NA	NA	NA	NA	NA	NA	NA	NA	NA	NA	NA	NA	NA	NA	NA	NA	NA	NA	NA	NA
ncbi1000001244	Acinetobacter_baumannii_25878_3_GCF_000600455.1	strain	species	speciesgroup	genus	family	order	class	phylum	superkingdom	norank_131567	norank_1	NA	NA	NA	NA	NA	NA	NA	NA	NA	NA	NA	NA	NA	NA	NA	NA	NA	NA	NA	NA	NA	NA	NA	NA	NA	NA	NA	NA
ncbi1000001245	Acinetobacter_baumannii_44362_2_GCF_000600435.1	strain	species	speciesgroup	genus	family	order	class	phylum	superkingdom	norank_131567	norank_1	NA	NA	NA	NA	NA	NA	NA	NA	NA	NA	NA	NA	NA	NA	NA	NA	NA	NA	NA	NA	NA	NA	NA	NA	NA	NA	NA	NA
ncbi1000001246	Acinetobacter_baumannii_25878_1_GCF_000600415.1	strain	species	speciesgroup	genus	family	order	class	phylum	superkingdom	norank_131567	norank_1	NA	NA	NA	NA	NA	NA	NA	NA	NA	NA	NA	NA	NA	NA	NA	NA	NA	NA	NA	NA	NA	NA	NA	NA	NA	NA	NA	NA
ncbi1000001247	Acinetobacter_baumannii_25878_2_GCF_000600395.1	strain	species	speciesgroup	genus	family	order	class	phylum	superkingdom	norank_131567	norank_1	NA	NA	NA	NA	NA	NA	NA	NA	NA	NA	NA	NA	NA	NA	NA	NA	NA	NA	NA	NA	NA	NA	NA	NA	NA	NA	NA	NA
ncbi1000001248	Acinetobacter_baumannii_43557_1_GCF_000600375.1	strain	species	speciesgroup	genus	family	order	class	phylum	superkingdom	norank_131567	norank_1	NA	NA	NA	NA	NA	NA	NA	NA	NA	NA	NA	NA	NA	NA	NA	NA	NA	NA	NA	NA	NA	NA	NA	NA	NA	NA	NA	NA
ncbi1000001249	Acinetobacter_baumannii_25561_10_GCF_000592755.1	strain	species	speciesgroup	genus	family	order	class	phylum	superkingdom	norank_131567	norank_1	NA	NA	NA	NA	NA	NA	NA	NA	NA	NA	NA	NA	NA	NA	NA	NA	NA	NA	NA	NA	NA	NA	NA	NA	NA	NA	NA	NA
ncbi1000001250	Acinetobacter_baumannii_44467_4_GCF_000592735.1	strain	species	speciesgroup	genus	family	order	class	phylum	superkingdom	norank_131567	norank_1	NA	NA	NA	NA	NA	NA	NA	NA	NA	NA	NA	NA	NA	NA	NA	NA	NA	NA	NA	NA	NA	NA	NA	NA	NA	NA	NA	NA
ncbi1000001251	Acinetobacter_baumannii_44467_3_GCF_000592715.1	strain	species	speciesgroup	genus	family	order	class	phylum	superkingdom	norank_131567	norank_1	NA	NA	NA	NA	NA	NA	NA	NA	NA	NA	NA	NA	NA	NA	NA	NA	NA	NA	NA	NA	NA	NA	NA	NA	NA	NA	NA	NA
ncbi1000001252	Acinetobacter_baumannii_44467_2_GCF_000592695.1	strain	species	speciesgroup	genus	family	order	class	phylum	superkingdom	norank_131567	norank_1	NA	NA	NA	NA	NA	NA	NA	NA	NA	NA	NA	NA	NA	NA	NA	NA	NA	NA	NA	NA	NA	NA	NA	NA	NA	NA	NA	NA
ncbi1000001253	Acinetobacter_baumannii_44467_1_GCF_000592675.1	strain	species	speciesgroup	genus	family	order	class	phylum	superkingdom	norank_131567	norank_1	NA	NA	NA	NA	NA	NA	NA	NA	NA	NA	NA	NA	NA	NA	NA	NA	NA	NA	NA	NA	NA	NA	NA	NA	NA	NA	NA	NA
ncbi1000001254	Acinetobacter_baumannii_44467_10_GCF_000592655.1	strain	species	speciesgroup	genus	family	order	class	phylum	superkingdom	norank_131567	norank_1	NA	NA	NA	NA	NA	NA	NA	NA	NA	NA	NA	NA	NA	NA	NA	NA	NA	NA	NA	NA	NA	NA	NA	NA	NA	NA	NA	NA
ncbi1000001255	Acinetobacter_baumannii_25750_6_GCF_000592635.1	strain	species	speciesgroup	genus	family	order	class	phylum	superkingdom	norank_131567	norank_1	NA	NA	NA	NA	NA	NA	NA	NA	NA	NA	NA	NA	NA	NA	NA	NA	NA	NA	NA	NA	NA	NA	NA	NA	NA	NA	NA	NA
ncbi1000001256	Acinetobacter_baumannii_25681_9_GCF_000592615.1	strain	species	speciesgroup	genus	family	order	class	phylum	superkingdom	norank_131567	norank_1	NA	NA	NA	NA	NA	NA	NA	NA	NA	NA	NA	NA	NA	NA	NA	NA	NA	NA	NA	NA	NA	NA	NA	NA	NA	NA	NA	NA
ncbi1000001257	Acinetobacter_baumannii_25681_8_GCF_000592595.1	strain	species	speciesgroup	genus	family	order	class	phylum	superkingdom	norank_131567	norank_1	NA	NA	NA	NA	NA	NA	NA	NA	NA	NA	NA	NA	NA	NA	NA	NA	NA	NA	NA	NA	NA	NA	NA	NA	NA	NA	NA	NA
ncbi1000001258	Acinetobacter_baumannii_25681_6_GCF_000592575.1	strain	species	speciesgroup	genus	family	order	class	phylum	superkingdom	norank_131567	norank_1	NA	NA	NA	NA	NA	NA	NA	NA	NA	NA	NA	NA	NA	NA	NA	NA	NA	NA	NA	NA	NA	NA	NA	NA	NA	NA	NA	NA
ncbi1000001259	Acinetobacter_baumannii_25681_5_GCF_000592555.1	strain	species	speciesgroup	genus	family	order	class	phylum	superkingdom	norank_131567	norank_1	NA	NA	NA	NA	NA	NA	NA	NA	NA	NA	NA	NA	NA	NA	NA	NA	NA	NA	NA	NA	NA	NA	NA	NA	NA	NA	NA	NA
ncbi1000001260	Acinetobacter_baumannii_25681_3_GCF_000592535.1	strain	species	speciesgroup	genus	family	order	class	phylum	superkingdom	norank_131567	norank_1	NA	NA	NA	NA	NA	NA	NA	NA	NA	NA	NA	NA	NA	NA	NA	NA	NA	NA	NA	NA	NA	NA	NA	NA	NA	NA	NA	NA
ncbi1000001261	Acinetobacter_baumannii_25681_2_GCF_000592515.1	strain	species	speciesgroup	genus	family	order	class	phylum	superkingdom	norank_131567	norank_1	NA	NA	NA	NA	NA	NA	NA	NA	NA	NA	NA	NA	NA	NA	NA	NA	NA	NA	NA	NA	NA	NA	NA	NA	NA	NA	NA	NA
ncbi1000001262	Acinetobacter_baumannii_44467_8_GCF_000592495.1	strain	species	speciesgroup	genus	family	order	class	phylum	superkingdom	norank_131567	norank_1	NA	NA	NA	NA	NA	NA	NA	NA	NA	NA	NA	NA	NA	NA	NA	NA	NA	NA	NA	NA	NA	NA	NA	NA	NA	NA	NA	NA
ncbi1000001263	Acinetobacter_baumannii_44467_7_GCF_000592475.1	strain	species	speciesgroup	genus	family	order	class	phylum	superkingdom	norank_131567	norank_1	NA	NA	NA	NA	NA	NA	NA	NA	NA	NA	NA	NA	NA	NA	NA	NA	NA	NA	NA	NA	NA	NA	NA	NA	NA	NA	NA	NA
ncbi1000001264	Acinetobacter_baumannii_44467_6_GCF_000592455.1	strain	species	speciesgroup	genus	family	order	class	phylum	superkingdom	norank_131567	norank_1	NA	NA	NA	NA	NA	NA	NA	NA	NA	NA	NA	NA	NA	NA	NA	NA	NA	NA	NA	NA	NA	NA	NA	NA	NA	NA	NA	NA
ncbi1000001265	Acinetobacter_baumannii_44467_5_GCF_000592435.1	strain	species	speciesgroup	genus	family	order	class	phylum	superkingdom	norank_131567	norank_1	NA	NA	NA	NA	NA	NA	NA	NA	NA	NA	NA	NA	NA	NA	NA	NA	NA	NA	NA	NA	NA	NA	NA	NA	NA	NA	NA	NA
ncbi1000001266	Acinetobacter_baumannii_25766_4_GCF_000592415.1	strain	species	speciesgroup	genus	family	order	class	phylum	superkingdom	norank_131567	norank_1	NA	NA	NA	NA	NA	NA	NA	NA	NA	NA	NA	NA	NA	NA	NA	NA	NA	NA	NA	NA	NA	NA	NA	NA	NA	NA	NA	NA
ncbi1000001267	Acinetobacter_baumannii_25766_10_GCF_000592395.1	strain	species	speciesgroup	genus	family	order	class	phylum	superkingdom	norank_131567	norank_1	NA	NA	NA	NA	NA	NA	NA	NA	NA	NA	NA	NA	NA	NA	NA	NA	NA	NA	NA	NA	NA	NA	NA	NA	NA	NA	NA	NA
ncbi1000001268	Acinetobacter_baumannii_25766_9_GCF_000592375.1	strain	species	speciesgroup	genus	family	order	class	phylum	superkingdom	norank_131567	norank_1	NA	NA	NA	NA	NA	NA	NA	NA	NA	NA	NA	NA	NA	NA	NA	NA	NA	NA	NA	NA	NA	NA	NA	NA	NA	NA	NA	NA
ncbi1000001269	Acinetobacter_baumannii_25766_5_GCF_000592355.1	strain	species	speciesgroup	genus	family	order	class	phylum	superkingdom	norank_131567	norank_1	NA	NA	NA	NA	NA	NA	NA	NA	NA	NA	NA	NA	NA	NA	NA	NA	NA	NA	NA	NA	NA	NA	NA	NA	NA	NA	NA	NA
ncbi1000001270	Acinetobacter_baumannii_25691_1_GCF_000592335.1	strain	species	speciesgroup	genus	family	order	class	phylum	superkingdom	norank_131567	norank_1	NA	NA	NA	NA	NA	NA	NA	NA	NA	NA	NA	NA	NA	NA	NA	NA	NA	NA	NA	NA	NA	NA	NA	NA	NA	NA	NA	NA
ncbi1000001271	Acinetobacter_baumannii_25766_7_GCF_000592315.1	strain	species	speciesgroup	genus	family	order	class	phylum	superkingdom	norank_131567	norank_1	NA	NA	NA	NA	NA	NA	NA	NA	NA	NA	NA	NA	NA	NA	NA	NA	NA	NA	NA	NA	NA	NA	NA	NA	NA	NA	NA	NA
ncbi1000001272	Acinetobacter_baumannii_25691_9_GCF_000592295.1	strain	species	speciesgroup	genus	family	order	class	phylum	superkingdom	norank_131567	norank_1	NA	NA	NA	NA	NA	NA	NA	NA	NA	NA	NA	NA	NA	NA	NA	NA	NA	NA	NA	NA	NA	NA	NA	NA	NA	NA	NA	NA
ncbi1000001273	Acinetobacter_baumannii_25691_6_GCF_000592275.1	strain	species	speciesgroup	genus	family	order	class	phylum	superkingdom	norank_131567	norank_1	NA	NA	NA	NA	NA	NA	NA	NA	NA	NA	NA	NA	NA	NA	NA	NA	NA	NA	NA	NA	NA	NA	NA	NA	NA	NA	NA	NA
ncbi1000001274	Acinetobacter_baumannii_25691_2_GCF_000592255.1	strain	species	speciesgroup	genus	family	order	class	phylum	superkingdom	norank_131567	norank_1	NA	NA	NA	NA	NA	NA	NA	NA	NA	NA	NA	NA	NA	NA	NA	NA	NA	NA	NA	NA	NA	NA	NA	NA	NA	NA	NA	NA
ncbi1000001275	Acinetobacter_baumannii_25766_6_GCF_000592235.1	strain	species	speciesgroup	genus	family	order	class	phylum	superkingdom	norank_131567	norank_1	NA	NA	NA	NA	NA	NA	NA	NA	NA	NA	NA	NA	NA	NA	NA	NA	NA	NA	NA	NA	NA	NA	NA	NA	NA	NA	NA	NA
ncbi1000001276	Acinetobacter_baumannii_25935_8_GCF_000592215.1	strain	species	speciesgroup	genus	family	order	class	phylum	superkingdom	norank_131567	norank_1	NA	NA	NA	NA	NA	NA	NA	NA	NA	NA	NA	NA	NA	NA	NA	NA	NA	NA	NA	NA	NA	NA	NA	NA	NA	NA	NA	NA
ncbi1000001277	Acinetobacter_baumannii_25935_7_GCF_000592195.1	strain	species	speciesgroup	genus	family	order	class	phylum	superkingdom	norank_131567	norank_1	NA	NA	NA	NA	NA	NA	NA	NA	NA	NA	NA	NA	NA	NA	NA	NA	NA	NA	NA	NA	NA	NA	NA	NA	NA	NA	NA	NA
ncbi1000001278	Acinetobacter_baumannii_25935_6_GCF_000592175.1	strain	species	speciesgroup	genus	family	order	class	phylum	superkingdom	norank_131567	norank_1	NA	NA	NA	NA	NA	NA	NA	NA	NA	NA	NA	NA	NA	NA	NA	NA	NA	NA	NA	NA	NA	NA	NA	NA	NA	NA	NA	NA
ncbi1000001279	Acinetobacter_baumannii_25935_5_GCF_000592155.1	strain	species	speciesgroup	genus	family	order	class	phylum	superkingdom	norank_131567	norank_1	NA	NA	NA	NA	NA	NA	NA	NA	NA	NA	NA	NA	NA	NA	NA	NA	NA	NA	NA	NA	NA	NA	NA	NA	NA	NA	NA	NA
ncbi1000001280	Acinetobacter_baumannii_25935_4_GCF_000592135.1	strain	species	speciesgroup	genus	family	order	class	phylum	superkingdom	norank_131567	norank_1	NA	NA	NA	NA	NA	NA	NA	NA	NA	NA	NA	NA	NA	NA	NA	NA	NA	NA	NA	NA	NA	NA	NA	NA	NA	NA	NA	NA
ncbi1000001281	Acinetobacter_baumannii_25935_2_GCF_000592115.1	strain	species	speciesgroup	genus	family	order	class	phylum	superkingdom	norank_131567	norank_1	NA	NA	NA	NA	NA	NA	NA	NA	NA	NA	NA	NA	NA	NA	NA	NA	NA	NA	NA	NA	NA	NA	NA	NA	NA	NA	NA	NA
ncbi1000001282	Acinetobacter_baumannii_25935_1_GCF_000592095.1	strain	species	speciesgroup	genus	family	order	class	phylum	superkingdom	norank_131567	norank_1	NA	NA	NA	NA	NA	NA	NA	NA	NA	NA	NA	NA	NA	NA	NA	NA	NA	NA	NA	NA	NA	NA	NA	NA	NA	NA	NA	NA
ncbi1000001283	Acinetobacter_baumannii_25766_1_GCF_000592075.1	strain	species	speciesgroup	genus	family	order	class	phylum	superkingdom	norank_131567	norank_1	NA	NA	NA	NA	NA	NA	NA	NA	NA	NA	NA	NA	NA	NA	NA	NA	NA	NA	NA	NA	NA	NA	NA	NA	NA	NA	NA	NA
ncbi1000001284	Acinetobacter_baumannii_24975_1_GCF_000592055.1	strain	species	speciesgroup	genus	family	order	class	phylum	superkingdom	norank_131567	norank_1	NA	NA	NA	NA	NA	NA	NA	NA	NA	NA	NA	NA	NA	NA	NA	NA	NA	NA	NA	NA	NA	NA	NA	NA	NA	NA	NA	NA
ncbi1000001285	Acinetobacter_baumannii_25935_9_GCF_000592035.1	strain	species	speciesgroup	genus	family	order	class	phylum	superkingdom	norank_131567	norank_1	NA	NA	NA	NA	NA	NA	NA	NA	NA	NA	NA	NA	NA	NA	NA	NA	NA	NA	NA	NA	NA	NA	NA	NA	NA	NA	NA	NA
ncbi1000001286	Acinetobacter_baumannii_25766_3_GCF_000592015.1	strain	species	speciesgroup	genus	family	order	class	phylum	superkingdom	norank_131567	norank_1	NA	NA	NA	NA	NA	NA	NA	NA	NA	NA	NA	NA	NA	NA	NA	NA	NA	NA	NA	NA	NA	NA	NA	NA	NA	NA	NA	NA
ncbi1000001287	Acinetobacter_baumannii_25766_2_GCF_000591995.1	strain	species	speciesgroup	genus	family	order	class	phylum	superkingdom	norank_131567	norank_1	NA	NA	NA	NA	NA	NA	NA	NA	NA	NA	NA	NA	NA	NA	NA	NA	NA	NA	NA	NA	NA	NA	NA	NA	NA	NA	NA	NA
ncbi1000001288	Acinetobacter_baumannii_25691_10_GCF_000591975.1	strain	species	speciesgroup	genus	family	order	class	phylum	superkingdom	norank_131567	norank_1	NA	NA	NA	NA	NA	NA	NA	NA	NA	NA	NA	NA	NA	NA	NA	NA	NA	NA	NA	NA	NA	NA	NA	NA	NA	NA	NA	NA
ncbi1000001289	Acinetobacter_baumannii_44467_9_GCF_000591955.1	strain	species	speciesgroup	genus	family	order	class	phylum	superkingdom	norank_131567	norank_1	NA	NA	NA	NA	NA	NA	NA	NA	NA	NA	NA	NA	NA	NA	NA	NA	NA	NA	NA	NA	NA	NA	NA	NA	NA	NA	NA	NA
ncbi1000001290	Acinetobacter_baumannii_44327_6_GCF_000591935.1	strain	species	speciesgroup	genus	family	order	class	phylum	superkingdom	norank_131567	norank_1	NA	NA	NA	NA	NA	NA	NA	NA	NA	NA	NA	NA	NA	NA	NA	NA	NA	NA	NA	NA	NA	NA	NA	NA	NA	NA	NA	NA
ncbi1000001291	Acinetobacter_baumannii_44857_9_GCF_000591915.1	strain	species	speciesgroup	genus	family	order	class	phylum	superkingdom	norank_131567	norank_1	NA	NA	NA	NA	NA	NA	NA	NA	NA	NA	NA	NA	NA	NA	NA	NA	NA	NA	NA	NA	NA	NA	NA	NA	NA	NA	NA	NA
ncbi1000001292	Acinetobacter_baumannii_44857_10_GCF_000591895.1	strain	species	speciesgroup	genus	family	order	class	phylum	superkingdom	norank_131567	norank_1	NA	NA	NA	NA	NA	NA	NA	NA	NA	NA	NA	NA	NA	NA	NA	NA	NA	NA	NA	NA	NA	NA	NA	NA	NA	NA	NA	NA
ncbi1000001293	Acinetobacter_baumannii_44327_5_GCF_000591875.1	strain	species	speciesgroup	genus	family	order	class	phylum	superkingdom	norank_131567	norank_1	NA	NA	NA	NA	NA	NA	NA	NA	NA	NA	NA	NA	NA	NA	NA	NA	NA	NA	NA	NA	NA	NA	NA	NA	NA	NA	NA	NA
ncbi1000001294	Acinetobacter_baumannii_44327_4_GCF_000591855.1	strain	species	speciesgroup	genus	family	order	class	phylum	superkingdom	norank_131567	norank_1	NA	NA	NA	NA	NA	NA	NA	NA	NA	NA	NA	NA	NA	NA	NA	NA	NA	NA	NA	NA	NA	NA	NA	NA	NA	NA	NA	NA
ncbi1000001295	Acinetobacter_baumannii_44327_1_GCF_000591835.1	strain	species	speciesgroup	genus	family	order	class	phylum	superkingdom	norank_131567	norank_1	NA	NA	NA	NA	NA	NA	NA	NA	NA	NA	NA	NA	NA	NA	NA	NA	NA	NA	NA	NA	NA	NA	NA	NA	NA	NA	NA	NA
ncbi1000001296	Acinetobacter_baumannii_44327_7_GCF_000591815.1	strain	species	speciesgroup	genus	family	order	class	phylum	superkingdom	norank_131567	norank_1	NA	NA	NA	NA	NA	NA	NA	NA	NA	NA	NA	NA	NA	NA	NA	NA	NA	NA	NA	NA	NA	NA	NA	NA	NA	NA	NA	NA
ncbi1000001297	Acinetobacter_baumannii_24975_5_GCF_000591795.1	strain	species	speciesgroup	genus	family	order	class	phylum	superkingdom	norank_131567	norank_1	NA	NA	NA	NA	NA	NA	NA	NA	NA	NA	NA	NA	NA	NA	NA	NA	NA	NA	NA	NA	NA	NA	NA	NA	NA	NA	NA	NA
ncbi1000001298	Acinetobacter_baumannii_25750_8_GCF_000591775.1	strain	species	speciesgroup	genus	family	order	class	phylum	superkingdom	norank_131567	norank_1	NA	NA	NA	NA	NA	NA	NA	NA	NA	NA	NA	NA	NA	NA	NA	NA	NA	NA	NA	NA	NA	NA	NA	NA	NA	NA	NA	NA
ncbi1000001299	Acinetobacter_baumannii_25750_7_GCF_000591755.1	strain	species	speciesgroup	genus	family	order	class	phylum	superkingdom	norank_131567	norank_1	NA	NA	NA	NA	NA	NA	NA	NA	NA	NA	NA	NA	NA	NA	NA	NA	NA	NA	NA	NA	NA	NA	NA	NA	NA	NA	NA	NA
ncbi1000001300	Acinetobacter_baumannii_44327_2_GCF_000591735.1	strain	species	speciesgroup	genus	family	order	class	phylum	superkingdom	norank_131567	norank_1	NA	NA	NA	NA	NA	NA	NA	NA	NA	NA	NA	NA	NA	NA	NA	NA	NA	NA	NA	NA	NA	NA	NA	NA	NA	NA	NA	NA
ncbi1000001301	Acinetobacter_baumannii_44327_8_GCF_000591715.1	strain	species	speciesgroup	genus	family	order	class	phylum	superkingdom	norank_131567	norank_1	NA	NA	NA	NA	NA	NA	NA	NA	NA	NA	NA	NA	NA	NA	NA	NA	NA	NA	NA	NA	NA	NA	NA	NA	NA	NA	NA	NA
ncbi1000001302	Acinetobacter_baumannii_25935_10_GCF_000591695.1	strain	species	speciesgroup	genus	family	order	class	phylum	superkingdom	norank_131567	norank_1	NA	NA	NA	NA	NA	NA	NA	NA	NA	NA	NA	NA	NA	NA	NA	NA	NA	NA	NA	NA	NA	NA	NA	NA	NA	NA	NA	NA
ncbi1000001303	Acinetobacter_baumannii_24975_9_GCF_000591675.1	strain	species	speciesgroup	genus	family	order	class	phylum	superkingdom	norank_131567	norank_1	NA	NA	NA	NA	NA	NA	NA	NA	NA	NA	NA	NA	NA	NA	NA	NA	NA	NA	NA	NA	NA	NA	NA	NA	NA	NA	NA	NA
ncbi1000001304	Acinetobacter_baumannii_24975_7_GCF_000591655.1	strain	species	speciesgroup	genus	family	order	class	phylum	superkingdom	norank_131567	norank_1	NA	NA	NA	NA	NA	NA	NA	NA	NA	NA	NA	NA	NA	NA	NA	NA	NA	NA	NA	NA	NA	NA	NA	NA	NA	NA	NA	NA
ncbi1000001305	Acinetobacter_baumannii_25561_1_GCF_000591635.1	strain	species	speciesgroup	genus	family	order	class	phylum	superkingdom	norank_131567	norank_1	NA	NA	NA	NA	NA	NA	NA	NA	NA	NA	NA	NA	NA	NA	NA	NA	NA	NA	NA	NA	NA	NA	NA	NA	NA	NA	NA	NA
ncbi1000001306	Acinetobacter_baumannii_25561_7_GCF_000591615.1	strain	species	speciesgroup	genus	family	order	class	phylum	superkingdom	norank_131567	norank_1	NA	NA	NA	NA	NA	NA	NA	NA	NA	NA	NA	NA	NA	NA	NA	NA	NA	NA	NA	NA	NA	NA	NA	NA	NA	NA	NA	NA
ncbi1000001307	Acinetobacter_baumannii_25561_2_GCF_000591595.1	strain	species	speciesgroup	genus	family	order	class	phylum	superkingdom	norank_131567	norank_1	NA	NA	NA	NA	NA	NA	NA	NA	NA	NA	NA	NA	NA	NA	NA	NA	NA	NA	NA	NA	NA	NA	NA	NA	NA	NA	NA	NA
ncbi1000001308	Acinetobacter_baumannii_24975_4_GCF_000591575.1	strain	species	speciesgroup	genus	family	order	class	phylum	superkingdom	norank_131567	norank_1	NA	NA	NA	NA	NA	NA	NA	NA	NA	NA	NA	NA	NA	NA	NA	NA	NA	NA	NA	NA	NA	NA	NA	NA	NA	NA	NA	NA
ncbi1000001309	Acinetobacter_baumannii_44895_3_GCF_000589835.1	strain	species	speciesgroup	genus	family	order	class	phylum	superkingdom	norank_131567	norank_1	NA	NA	NA	NA	NA	NA	NA	NA	NA	NA	NA	NA	NA	NA	NA	NA	NA	NA	NA	NA	NA	NA	NA	NA	NA	NA	NA	NA
ncbi1000001310	Acinetobacter_baumannii_45002_4_GCF_000589815.1	strain	species	speciesgroup	genus	family	order	class	phylum	superkingdom	norank_131567	norank_1	NA	NA	NA	NA	NA	NA	NA	NA	NA	NA	NA	NA	NA	NA	NA	NA	NA	NA	NA	NA	NA	NA	NA	NA	NA	NA	NA	NA
ncbi1000001311	Acinetobacter_baumannii_45002_3_GCF_000589795.1	strain	species	speciesgroup	genus	family	order	class	phylum	superkingdom	norank_131567	norank_1	NA	NA	NA	NA	NA	NA	NA	NA	NA	NA	NA	NA	NA	NA	NA	NA	NA	NA	NA	NA	NA	NA	NA	NA	NA	NA	NA	NA
ncbi1000001312	Acinetobacter_baumannii_45002_10_GCF_000589775.1	strain	species	speciesgroup	genus	family	order	class	phylum	superkingdom	norank_131567	norank_1	NA	NA	NA	NA	NA	NA	NA	NA	NA	NA	NA	NA	NA	NA	NA	NA	NA	NA	NA	NA	NA	NA	NA	NA	NA	NA	NA	NA
ncbi1000001313	Acinetobacter_baumannii_45002_5_GCF_000589755.1	strain	species	speciesgroup	genus	family	order	class	phylum	superkingdom	norank_131567	norank_1	NA	NA	NA	NA	NA	NA	NA	NA	NA	NA	NA	NA	NA	NA	NA	NA	NA	NA	NA	NA	NA	NA	NA	NA	NA	NA	NA	NA
ncbi1000001314	Acinetobacter_baumannii_44895_6_GCF_000589735.1	strain	species	speciesgroup	genus	family	order	class	phylum	superkingdom	norank_131567	norank_1	NA	NA	NA	NA	NA	NA	NA	NA	NA	NA	NA	NA	NA	NA	NA	NA	NA	NA	NA	NA	NA	NA	NA	NA	NA	NA	NA	NA
ncbi1000001315	Acinetobacter_baumannii_44895_5_GCF_000589715.1	strain	species	speciesgroup	genus	family	order	class	phylum	superkingdom	norank_131567	norank_1	NA	NA	NA	NA	NA	NA	NA	NA	NA	NA	NA	NA	NA	NA	NA	NA	NA	NA	NA	NA	NA	NA	NA	NA	NA	NA	NA	NA
ncbi1000001316	Acinetobacter_baumannii_45002_8_GCF_000589695.1	strain	species	speciesgroup	genus	family	order	class	phylum	superkingdom	norank_131567	norank_1	NA	NA	NA	NA	NA	NA	NA	NA	NA	NA	NA	NA	NA	NA	NA	NA	NA	NA	NA	NA	NA	NA	NA	NA	NA	NA	NA	NA
ncbi1000001317	Acinetobacter_baumannii_45002_7_GCF_000589675.1	strain	species	speciesgroup	genus	family	order	class	phylum	superkingdom	norank_131567	norank_1	NA	NA	NA	NA	NA	NA	NA	NA	NA	NA	NA	NA	NA	NA	NA	NA	NA	NA	NA	NA	NA	NA	NA	NA	NA	NA	NA	NA
ncbi1000001318	Acinetobacter_baumannii_45002_6_GCF_000589655.1	strain	species	speciesgroup	genus	family	order	class	phylum	superkingdom	norank_131567	norank_1	NA	NA	NA	NA	NA	NA	NA	NA	NA	NA	NA	NA	NA	NA	NA	NA	NA	NA	NA	NA	NA	NA	NA	NA	NA	NA	NA	NA
ncbi1000001319	Acinetobacter_baumannii_25253_7_GCF_000589635.1	strain	species	speciesgroup	genus	family	order	class	phylum	superkingdom	norank_131567	norank_1	NA	NA	NA	NA	NA	NA	NA	NA	NA	NA	NA	NA	NA	NA	NA	NA	NA	NA	NA	NA	NA	NA	NA	NA	NA	NA	NA	NA
ncbi1000001320	Acinetobacter_baumannii_25253_6_GCF_000589615.1	strain	species	speciesgroup	genus	family	order	class	phylum	superkingdom	norank_131567	norank_1	NA	NA	NA	NA	NA	NA	NA	NA	NA	NA	NA	NA	NA	NA	NA	NA	NA	NA	NA	NA	NA	NA	NA	NA	NA	NA	NA	NA
ncbi1000001321	Acinetobacter_baumannii_25253_5_GCF_000589595.1	strain	species	speciesgroup	genus	family	order	class	phylum	superkingdom	norank_131567	norank_1	NA	NA	NA	NA	NA	NA	NA	NA	NA	NA	NA	NA	NA	NA	NA	NA	NA	NA	NA	NA	NA	NA	NA	NA	NA	NA	NA	NA
ncbi1000001322	Acinetobacter_baumannii_25253_4_GCF_000589575.1	strain	species	speciesgroup	genus	family	order	class	phylum	superkingdom	norank_131567	norank_1	NA	NA	NA	NA	NA	NA	NA	NA	NA	NA	NA	NA	NA	NA	NA	NA	NA	NA	NA	NA	NA	NA	NA	NA	NA	NA	NA	NA
ncbi1000001323	Acinetobacter_baumannii_25253_3_GCF_000589555.1	strain	species	speciesgroup	genus	family	order	class	phylum	superkingdom	norank_131567	norank_1	NA	NA	NA	NA	NA	NA	NA	NA	NA	NA	NA	NA	NA	NA	NA	NA	NA	NA	NA	NA	NA	NA	NA	NA	NA	NA	NA	NA
ncbi1000001324	Acinetobacter_baumannii_25253_10_GCF_000589535.1	strain	species	speciesgroup	genus	family	order	class	phylum	superkingdom	norank_131567	norank_1	NA	NA	NA	NA	NA	NA	NA	NA	NA	NA	NA	NA	NA	NA	NA	NA	NA	NA	NA	NA	NA	NA	NA	NA	NA	NA	NA	NA
ncbi1000001325	Acinetobacter_baumannii_25253_1_GCF_000589515.1	strain	species	speciesgroup	genus	family	order	class	phylum	superkingdom	norank_131567	norank_1	NA	NA	NA	NA	NA	NA	NA	NA	NA	NA	NA	NA	NA	NA	NA	NA	NA	NA	NA	NA	NA	NA	NA	NA	NA	NA	NA	NA
ncbi1000001326	Acinetobacter_baumannii_24845_1_GCF_000589495.1	strain	species	speciesgroup	genus	family	order	class	phylum	superkingdom	norank_131567	norank_1	NA	NA	NA	NA	NA	NA	NA	NA	NA	NA	NA	NA	NA	NA	NA	NA	NA	NA	NA	NA	NA	NA	NA	NA	NA	NA	NA	NA
ncbi1000001327	Acinetobacter_baumannii_24845_6_GCF_000589475.1	strain	species	speciesgroup	genus	family	order	class	phylum	superkingdom	norank_131567	norank_1	NA	NA	NA	NA	NA	NA	NA	NA	NA	NA	NA	NA	NA	NA	NA	NA	NA	NA	NA	NA	NA	NA	NA	NA	NA	NA	NA	NA
ncbi1000001328	Acinetobacter_baumannii_25307_5_GCF_000589455.1	strain	species	speciesgroup	genus	family	order	class	phylum	superkingdom	norank_131567	norank_1	NA	NA	NA	NA	NA	NA	NA	NA	NA	NA	NA	NA	NA	NA	NA	NA	NA	NA	NA	NA	NA	NA	NA	NA	NA	NA	NA	NA
ncbi1000001329	Acinetobacter_baumannii_25307_4_GCF_000589435.1	strain	species	speciesgroup	genus	family	order	class	phylum	superkingdom	norank_131567	norank_1	NA	NA	NA	NA	NA	NA	NA	NA	NA	NA	NA	NA	NA	NA	NA	NA	NA	NA	NA	NA	NA	NA	NA	NA	NA	NA	NA	NA
ncbi1000001330	Acinetobacter_baumannii_25307_3_GCF_000589415.1	strain	species	speciesgroup	genus	family	order	class	phylum	superkingdom	norank_131567	norank_1	NA	NA	NA	NA	NA	NA	NA	NA	NA	NA	NA	NA	NA	NA	NA	NA	NA	NA	NA	NA	NA	NA	NA	NA	NA	NA	NA	NA
ncbi1000001331	Acinetobacter_baumannii_25307_2_GCF_000589395.1	strain	species	speciesgroup	genus	family	order	class	phylum	superkingdom	norank_131567	norank_1	NA	NA	NA	NA	NA	NA	NA	NA	NA	NA	NA	NA	NA	NA	NA	NA	NA	NA	NA	NA	NA	NA	NA	NA	NA	NA	NA	NA
ncbi1000001332	Acinetobacter_baumannii_25307_1_GCF_000589375.1	strain	species	speciesgroup	genus	family	order	class	phylum	superkingdom	norank_131567	norank_1	NA	NA	NA	NA	NA	NA	NA	NA	NA	NA	NA	NA	NA	NA	NA	NA	NA	NA	NA	NA	NA	NA	NA	NA	NA	NA	NA	NA
ncbi1000001333	Acinetobacter_baumannii_25253_8_GCF_000589355.1	strain	species	speciesgroup	genus	family	order	class	phylum	superkingdom	norank_131567	norank_1	NA	NA	NA	NA	NA	NA	NA	NA	NA	NA	NA	NA	NA	NA	NA	NA	NA	NA	NA	NA	NA	NA	NA	NA	NA	NA	NA	NA
ncbi1000001335	Acinetobacter_baumannii_44895_2_GCF_000589315.1	strain	species	speciesgroup	genus	family	order	class	phylum	superkingdom	norank_131567	norank_1	NA	NA	NA	NA	NA	NA	NA	NA	NA	NA	NA	NA	NA	NA	NA	NA	NA	NA	NA	NA	NA	NA	NA	NA	NA	NA	NA	NA
ncbi1000001336	Acinetobacter_baumannii_44895_1_GCF_000589295.1	strain	species	speciesgroup	genus	family	order	class	phylum	superkingdom	norank_131567	norank_1	NA	NA	NA	NA	NA	NA	NA	NA	NA	NA	NA	NA	NA	NA	NA	NA	NA	NA	NA	NA	NA	NA	NA	NA	NA	NA	NA	NA
ncbi1000001337	Acinetobacter_baumannii_44895_10_GCF_000589275.1	strain	species	speciesgroup	genus	family	order	class	phylum	superkingdom	norank_131567	norank_1	NA	NA	NA	NA	NA	NA	NA	NA	NA	NA	NA	NA	NA	NA	NA	NA	NA	NA	NA	NA	NA	NA	NA	NA	NA	NA	NA	NA
ncbi1000001341	Acinetobacter_baumannii_24845_7_GCF_000589195.1	strain	species	speciesgroup	genus	family	order	class	phylum	superkingdom	norank_131567	norank_1	NA	NA	NA	NA	NA	NA	NA	NA	NA	NA	NA	NA	NA	NA	NA	NA	NA	NA	NA	NA	NA	NA	NA	NA	NA	NA	NA	NA
ncbi1000001346	Acinetobacter_baumannii_25307_8_GCF_000589095.1	strain	species	speciesgroup	genus	family	order	class	phylum	superkingdom	norank_131567	norank_1	NA	NA	NA	NA	NA	NA	NA	NA	NA	NA	NA	NA	NA	NA	NA	NA	NA	NA	NA	NA	NA	NA	NA	NA	NA	NA	NA	NA
ncbi1000001347	Acinetobacter_baumannii_25307_6_GCF_000589075.1	strain	species	speciesgroup	genus	family	order	class	phylum	superkingdom	norank_131567	norank_1	NA	NA	NA	NA	NA	NA	NA	NA	NA	NA	NA	NA	NA	NA	NA	NA	NA	NA	NA	NA	NA	NA	NA	NA	NA	NA	NA	NA
ncbi1000001348	Acinetobacter_baumannii_24845_9_GCF_000589055.1	strain	species	speciesgroup	genus	family	order	class	phylum	superkingdom	norank_131567	norank_1	NA	NA	NA	NA	NA	NA	NA	NA	NA	NA	NA	NA	NA	NA	NA	NA	NA	NA	NA	NA	NA	NA	NA	NA	NA	NA	NA	NA
ncbi1000001349	Acinetobacter_baumannii_24845_4_GCF_000589035.1	strain	species	speciesgroup	genus	family	order	class	phylum	superkingdom	norank_131567	norank_1	NA	NA	NA	NA	NA	NA	NA	NA	NA	NA	NA	NA	NA	NA	NA	NA	NA	NA	NA	NA	NA	NA	NA	NA	NA	NA	NA	NA
ncbi1000001350	Acinetobacter_baumannii_24845_3_GCF_000589015.1	strain	species	speciesgroup	genus	family	order	class	phylum	superkingdom	norank_131567	norank_1	NA	NA	NA	NA	NA	NA	NA	NA	NA	NA	NA	NA	NA	NA	NA	NA	NA	NA	NA	NA	NA	NA	NA	NA	NA	NA	NA	NA
ncbi1000001351	Acinetobacter_baumannii_24845_5_GCF_000588995.1	strain	species	speciesgroup	genus	family	order	class	phylum	superkingdom	norank_131567	norank_1	NA	NA	NA	NA	NA	NA	NA	NA	NA	NA	NA	NA	NA	NA	NA	NA	NA	NA	NA	NA	NA	NA	NA	NA	NA	NA	NA	NA
ncbi1000001352	Acinetobacter_baumannii_24845_10_GCF_000588975.1	strain	species	speciesgroup	genus	family	order	class	phylum	superkingdom	norank_131567	norank_1	NA	NA	NA	NA	NA	NA	NA	NA	NA	NA	NA	NA	NA	NA	NA	NA	NA	NA	NA	NA	NA	NA	NA	NA	NA	NA	NA	NA
ncbi1000001353	Acinetobacter_baumannii_24845_8_GCF_000588955.1	strain	species	speciesgroup	genus	family	order	class	phylum	superkingdom	norank_131567	norank_1	NA	NA	NA	NA	NA	NA	NA	NA	NA	NA	NA	NA	NA	NA	NA	NA	NA	NA	NA	NA	NA	NA	NA	NA	NA	NA	NA	NA
ncbi1000001354	Acinetobacter_baumannii_44895_4_GCF_000588935.1	strain	species	speciesgroup	genus	family	order	class	phylum	superkingdom	norank_131567	norank_1	NA	NA	NA	NA	NA	NA	NA	NA	NA	NA	NA	NA	NA	NA	NA	NA	NA	NA	NA	NA	NA	NA	NA	NA	NA	NA	NA	NA
ncbi1000001355	Acinetobacter_baumannii_44895_8_GCF_000588915.1	strain	species	speciesgroup	genus	family	order	class	phylum	superkingdom	norank_131567	norank_1	NA	NA	NA	NA	NA	NA	NA	NA	NA	NA	NA	NA	NA	NA	NA	NA	NA	NA	NA	NA	NA	NA	NA	NA	NA	NA	NA	NA
ncbi1000001356	Acinetobacter_baumannii_44895_9_GCF_000588895.1	strain	species	speciesgroup	genus	family	order	class	phylum	superkingdom	norank_131567	norank_1	NA	NA	NA	NA	NA	NA	NA	NA	NA	NA	NA	NA	NA	NA	NA	NA	NA	NA	NA	NA	NA	NA	NA	NA	NA	NA	NA	NA
ncbi1000001357	Acinetobacter_baumannii_1397513_GCF_000588815.1	strain	species	speciesgroup	genus	family	order	class	phylum	superkingdom	norank_131567	norank_1	NA	NA	NA	NA	NA	NA	NA	NA	NA	NA	NA	NA	NA	NA	NA	NA	NA	NA	NA	NA	NA	NA	NA	NA	NA	NA	NA	NA
ncbi1000001358	Acinetobacter_baumannii_1406182_GCF_000588795.1	strain	species	speciesgroup	genus	family	order	class	phylum	superkingdom	norank_131567	norank_1	NA	NA	NA	NA	NA	NA	NA	NA	NA	NA	NA	NA	NA	NA	NA	NA	NA	NA	NA	NA	NA	NA	NA	NA	NA	NA	NA	NA
ncbi1000001359	Acinetobacter_baumannii_1413735_GCF_000588775.1	strain	species	speciesgroup	genus	family	order	class	phylum	superkingdom	norank_131567	norank_1	NA	NA	NA	NA	NA	NA	NA	NA	NA	NA	NA	NA	NA	NA	NA	NA	NA	NA	NA	NA	NA	NA	NA	NA	NA	NA	NA	NA
ncbi1000001360	Acinetobacter_baumannii_1391434_GCF_000588755.1	strain	species	speciesgroup	genus	family	order	class	phylum	superkingdom	norank_131567	norank_1	NA	NA	NA	NA	NA	NA	NA	NA	NA	NA	NA	NA	NA	NA	NA	NA	NA	NA	NA	NA	NA	NA	NA	NA	NA	NA	NA	NA
ncbi1000001361	Acinetobacter_baumannii_1392509_GCF_000588735.1	strain	species	speciesgroup	genus	family	order	class	phylum	superkingdom	norank_131567	norank_1	NA	NA	NA	NA	NA	NA	NA	NA	NA	NA	NA	NA	NA	NA	NA	NA	NA	NA	NA	NA	NA	NA	NA	NA	NA	NA	NA	NA
ncbi1000001363	Acinetobacter_baumannii_1262761-97_GCF_000588695.1	strain	species	speciesgroup	genus	family	order	class	phylum	superkingdom	norank_131567	norank_1	NA	NA	NA	NA	NA	NA	NA	NA	NA	NA	NA	NA	NA	NA	NA	NA	NA	NA	NA	NA	NA	NA	NA	NA	NA	NA	NA	NA
ncbi1000001364	Acinetobacter_baumannii_1007214_GCF_000588675.1	strain	species	speciesgroup	genus	family	order	class	phylum	superkingdom	norank_131567	norank_1	NA	NA	NA	NA	NA	NA	NA	NA	NA	NA	NA	NA	NA	NA	NA	NA	NA	NA	NA	NA	NA	NA	NA	NA	NA	NA	NA	NA
ncbi1000001365	Acinetobacter_baumannii_11126_GCF_000588655.1	strain	species	speciesgroup	genus	family	order	class	phylum	superkingdom	norank_131567	norank_1	NA	NA	NA	NA	NA	NA	NA	NA	NA	NA	NA	NA	NA	NA	NA	NA	NA	NA	NA	NA	NA	NA	NA	NA	NA	NA	NA	NA
ncbi1000001366	Acinetobacter_baumannii_1237202_GCF_000588635.1	strain	species	speciesgroup	genus	family	order	class	phylum	superkingdom	norank_131567	norank_1	NA	NA	NA	NA	NA	NA	NA	NA	NA	NA	NA	NA	NA	NA	NA	NA	NA	NA	NA	NA	NA	NA	NA	NA	NA	NA	NA	NA
ncbi1000001367	Acinetobacter_baumannii_1170863_GCF_000588615.1	strain	species	speciesgroup	genus	family	order	class	phylum	superkingdom	norank_131567	norank_1	NA	NA	NA	NA	NA	NA	NA	NA	NA	NA	NA	NA	NA	NA	NA	NA	NA	NA	NA	NA	NA	NA	NA	NA	NA	NA	NA	NA
ncbi1000001369	Acinetobacter_baumannii_1428368_GCF_000588575.1	strain	species	speciesgroup	genus	family	order	class	phylum	superkingdom	norank_131567	norank_1	NA	NA	NA	NA	NA	NA	NA	NA	NA	NA	NA	NA	NA	NA	NA	NA	NA	NA	NA	NA	NA	NA	NA	NA	NA	NA	NA	NA
ncbi1000001370	Acinetobacter_baumannii_730795_GCF_000588555.1	strain	species	speciesgroup	genus	family	order	class	phylum	superkingdom	norank_131567	norank_1	NA	NA	NA	NA	NA	NA	NA	NA	NA	NA	NA	NA	NA	NA	NA	NA	NA	NA	NA	NA	NA	NA	NA	NA	NA	NA	NA	NA
ncbi1000001373	Acinetobacter_baumannii_213697_GCF_000588495.1	strain	species	speciesgroup	genus	family	order	class	phylum	superkingdom	norank_131567	norank_1	NA	NA	NA	NA	NA	NA	NA	NA	NA	NA	NA	NA	NA	NA	NA	NA	NA	NA	NA	NA	NA	NA	NA	NA	NA	NA	NA	NA
ncbi1000001374	Acinetobacter_baumannii_426863_GCF_000588475.1	strain	species	speciesgroup	genus	family	order	class	phylum	superkingdom	norank_131567	norank_1	NA	NA	NA	NA	NA	NA	NA	NA	NA	NA	NA	NA	NA	NA	NA	NA	NA	NA	NA	NA	NA	NA	NA	NA	NA	NA	NA	NA
ncbi1000001375	Acinetobacter_baumannii_1117819_GCF_000588455.1	strain	species	speciesgroup	genus	family	order	class	phylum	superkingdom	norank_131567	norank_1	NA	NA	NA	NA	NA	NA	NA	NA	NA	NA	NA	NA	NA	NA	NA	NA	NA	NA	NA	NA	NA	NA	NA	NA	NA	NA	NA	NA
ncbi1000001376	Acinetobacter_baumannii_303002_GCF_000588435.1	strain	species	speciesgroup	genus	family	order	class	phylum	superkingdom	norank_131567	norank_1	NA	NA	NA	NA	NA	NA	NA	NA	NA	NA	NA	NA	NA	NA	NA	NA	NA	NA	NA	NA	NA	NA	NA	NA	NA	NA	NA	NA
ncbi1000001379	Acinetobacter_baumannii_98826_GCF_000588375.1	strain	species	speciesgroup	genus	family	order	class	phylum	superkingdom	norank_131567	norank_1	NA	NA	NA	NA	NA	NA	NA	NA	NA	NA	NA	NA	NA	NA	NA	NA	NA	NA	NA	NA	NA	NA	NA	NA	NA	NA	NA	NA
ncbi1000001380	Acinetobacter_baumannii_1406589_GCF_000588355.1	strain	species	speciesgroup	genus	family	order	class	phylum	superkingdom	norank_131567	norank_1	NA	NA	NA	NA	NA	NA	NA	NA	NA	NA	NA	NA	NA	NA	NA	NA	NA	NA	NA	NA	NA	NA	NA	NA	NA	NA	NA	NA
ncbi1000001382	Acinetobacter_baumannii_70136_GCF_000588315.1	strain	species	speciesgroup	genus	family	order	class	phylum	superkingdom	norank_131567	norank_1	NA	NA	NA	NA	NA	NA	NA	NA	NA	NA	NA	NA	NA	NA	NA	NA	NA	NA	NA	NA	NA	NA	NA	NA	NA	NA	NA	NA
ncbi1000001383	Acinetobacter_baumannii_981176_GCF_000588295.1	strain	species	speciesgroup	genus	family	order	class	phylum	superkingdom	norank_131567	norank_1	NA	NA	NA	NA	NA	NA	NA	NA	NA	NA	NA	NA	NA	NA	NA	NA	NA	NA	NA	NA	NA	NA	NA	NA	NA	NA	NA	NA
ncbi1000001386	Acinetobacter_baumannii_14216_GCF_000588235.1	strain	species	speciesgroup	genus	family	order	class	phylum	superkingdom	norank_131567	norank_1	NA	NA	NA	NA	NA	NA	NA	NA	NA	NA	NA	NA	NA	NA	NA	NA	NA	NA	NA	NA	NA	NA	NA	NA	NA	NA	NA	NA
ncbi1000001387	Acinetobacter_baumannii_466215_GCF_000588215.1	strain	species	speciesgroup	genus	family	order	class	phylum	superkingdom	norank_131567	norank_1	NA	NA	NA	NA	NA	NA	NA	NA	NA	NA	NA	NA	NA	NA	NA	NA	NA	NA	NA	NA	NA	NA	NA	NA	NA	NA	NA	NA
ncbi1000001388	Acinetobacter_baumannii_277047_GCF_000588195.1	strain	species	speciesgroup	genus	family	order	class	phylum	superkingdom	norank_131567	norank_1	NA	NA	NA	NA	NA	NA	NA	NA	NA	NA	NA	NA	NA	NA	NA	NA	NA	NA	NA	NA	NA	NA	NA	NA	NA	NA	NA	NA
ncbi1000001389	Acinetobacter_baumannii_628418_GCF_000588175.1	strain	species	speciesgroup	genus	family	order	class	phylum	superkingdom	norank_131567	norank_1	NA	NA	NA	NA	NA	NA	NA	NA	NA	NA	NA	NA	NA	NA	NA	NA	NA	NA	NA	NA	NA	NA	NA	NA	NA	NA	NA	NA
ncbi1000001390	Acinetobacter_baumannii_1232509_GCF_000588155.1	strain	species	speciesgroup	genus	family	order	class	phylum	superkingdom	norank_131567	norank_1	NA	NA	NA	NA	NA	NA	NA	NA	NA	NA	NA	NA	NA	NA	NA	NA	NA	NA	NA	NA	NA	NA	NA	NA	NA	NA	NA	NA
ncbi1000001391	Acinetobacter_baumannii_1295549_GCF_000588135.1	strain	species	speciesgroup	genus	family	order	class	phylum	superkingdom	norank_131567	norank_1	NA	NA	NA	NA	NA	NA	NA	NA	NA	NA	NA	NA	NA	NA	NA	NA	NA	NA	NA	NA	NA	NA	NA	NA	NA	NA	NA	NA
ncbi1000001392	Acinetobacter_baumannii_1276470-86_GCF_000588115.1	strain	species	speciesgroup	genus	family	order	class	phylum	superkingdom	norank_131567	norank_1	NA	NA	NA	NA	NA	NA	NA	NA	NA	NA	NA	NA	NA	NA	NA	NA	NA	NA	NA	NA	NA	NA	NA	NA	NA	NA	NA	NA
ncbi1000001394	Acinetobacter_baumannii_1058283_GCF_000588075.1	strain	species	speciesgroup	genus	family	order	class	phylum	superkingdom	norank_131567	norank_1	NA	NA	NA	NA	NA	NA	NA	NA	NA	NA	NA	NA	NA	NA	NA	NA	NA	NA	NA	NA	NA	NA	NA	NA	NA	NA	NA	NA
ncbi1000001395	Acinetobacter_baumannii_339786_GCF_000588055.1	strain	species	speciesgroup	genus	family	order	class	phylum	superkingdom	norank_131567	norank_1	NA	NA	NA	NA	NA	NA	NA	NA	NA	NA	NA	NA	NA	NA	NA	NA	NA	NA	NA	NA	NA	NA	NA	NA	NA	NA	NA	NA
ncbi1000001396	Acinetobacter_baumannii_541915_GCF_000588035.1	strain	species	speciesgroup	genus	family	order	class	phylum	superkingdom	norank_131567	norank_1	NA	NA	NA	NA	NA	NA	NA	NA	NA	NA	NA	NA	NA	NA	NA	NA	NA	NA	NA	NA	NA	NA	NA	NA	NA	NA	NA	NA
ncbi1000001399	Acinetobacter_baumannii_1266220_GCF_000587975.1	strain	species	speciesgroup	genus	family	order	class	phylum	superkingdom	norank_131567	norank_1	NA	NA	NA	NA	NA	NA	NA	NA	NA	NA	NA	NA	NA	NA	NA	NA	NA	NA	NA	NA	NA	NA	NA	NA	NA	NA	NA	NA
ncbi1000001400	Acinetobacter_baumannii_214216_GCF_000587955.1	strain	species	speciesgroup	genus	family	order	class	phylum	superkingdom	norank_131567	norank_1	NA	NA	NA	NA	NA	NA	NA	NA	NA	NA	NA	NA	NA	NA	NA	NA	NA	NA	NA	NA	NA	NA	NA	NA	NA	NA	NA	NA
ncbi1000001401	Acinetobacter_baumannii_755829_GCF_000587935.1	strain	species	speciesgroup	genus	family	order	class	phylum	superkingdom	norank_131567	norank_1	NA	NA	NA	NA	NA	NA	NA	NA	NA	NA	NA	NA	NA	NA	NA	NA	NA	NA	NA	NA	NA	NA	NA	NA	NA	NA	NA	NA
ncbi1000001402	Acinetobacter_baumannii_1294222_GCF_000587915.1	strain	species	speciesgroup	genus	family	order	class	phylum	superkingdom	norank_131567	norank_1	NA	NA	NA	NA	NA	NA	NA	NA	NA	NA	NA	NA	NA	NA	NA	NA	NA	NA	NA	NA	NA	NA	NA	NA	NA	NA	NA	NA
ncbi1000001403	Acinetobacter_baumannii_1494580_GCF_000587895.1	strain	species	speciesgroup	genus	family	order	class	phylum	superkingdom	norank_131567	norank_1	NA	NA	NA	NA	NA	NA	NA	NA	NA	NA	NA	NA	NA	NA	NA	NA	NA	NA	NA	NA	NA	NA	NA	NA	NA	NA	NA	NA
ncbi1000001404	Acinetobacter_baumannii_145660_GCF_000587875.1	strain	species	speciesgroup	genus	family	order	class	phylum	superkingdom	norank_131567	norank_1	NA	NA	NA	NA	NA	NA	NA	NA	NA	NA	NA	NA	NA	NA	NA	NA	NA	NA	NA	NA	NA	NA	NA	NA	NA	NA	NA	NA
ncbi1000001405	Acinetobacter_baumannii_MRSN_57_GCF_000586635.1	strain	species	speciesgroup	genus	family	order	class	phylum	superkingdom	norank_131567	norank_1	NA	NA	NA	NA	NA	NA	NA	NA	NA	NA	NA	NA	NA	NA	NA	NA	NA	NA	NA	NA	NA	NA	NA	NA	NA	NA	NA	NA
ncbi1000001406	Acinetobacter_baumannii_23671_GCF_000584895.1	strain	species	speciesgroup	genus	family	order	class	phylum	superkingdom	norank_131567	norank_1	NA	NA	NA	NA	NA	NA	NA	NA	NA	NA	NA	NA	NA	NA	NA	NA	NA	NA	NA	NA	NA	NA	NA	NA	NA	NA	NA	NA
ncbi1000001407	Acinetobacter_baumannii_273929_GCF_000584875.1	strain	species	speciesgroup	genus	family	order	class	phylum	superkingdom	norank_131567	norank_1	NA	NA	NA	NA	NA	NA	NA	NA	NA	NA	NA	NA	NA	NA	NA	NA	NA	NA	NA	NA	NA	NA	NA	NA	NA	NA	NA	NA
ncbi1000001408	Acinetobacter_baumannii_1533268_GCF_000584855.1	strain	species	speciesgroup	genus	family	order	class	phylum	superkingdom	norank_131567	norank_1	NA	NA	NA	NA	NA	NA	NA	NA	NA	NA	NA	NA	NA	NA	NA	NA	NA	NA	NA	NA	NA	NA	NA	NA	NA	NA	NA	NA
ncbi1000001409	Acinetobacter_baumannii_1475764_GCF_000584835.1	strain	species	speciesgroup	genus	family	order	class	phylum	superkingdom	norank_131567	norank_1	NA	NA	NA	NA	NA	NA	NA	NA	NA	NA	NA	NA	NA	NA	NA	NA	NA	NA	NA	NA	NA	NA	NA	NA	NA	NA	NA	NA
ncbi1000001411	Acinetobacter_baumannii_1471012_GCF_000584775.1	strain	species	speciesgroup	genus	family	order	class	phylum	superkingdom	norank_131567	norank_1	NA	NA	NA	NA	NA	NA	NA	NA	NA	NA	NA	NA	NA	NA	NA	NA	NA	NA	NA	NA	NA	NA	NA	NA	NA	NA	NA	NA
ncbi1000001412	Acinetobacter_baumannii_1482820_GCF_000584755.1	strain	species	speciesgroup	genus	family	order	class	phylum	superkingdom	norank_131567	norank_1	NA	NA	NA	NA	NA	NA	NA	NA	NA	NA	NA	NA	NA	NA	NA	NA	NA	NA	NA	NA	NA	NA	NA	NA	NA	NA	NA	NA
ncbi1000001413	Acinetobacter_baumannii_1022959_GCF_000584735.1	strain	species	speciesgroup	genus	family	order	class	phylum	superkingdom	norank_131567	norank_1	NA	NA	NA	NA	NA	NA	NA	NA	NA	NA	NA	NA	NA	NA	NA	NA	NA	NA	NA	NA	NA	NA	NA	NA	NA	NA	NA	NA
ncbi1000001414	Acinetobacter_baumannii_1062314_GCF_000584715.1	strain	species	speciesgroup	genus	family	order	class	phylum	superkingdom	norank_131567	norank_1	NA	NA	NA	NA	NA	NA	NA	NA	NA	NA	NA	NA	NA	NA	NA	NA	NA	NA	NA	NA	NA	NA	NA	NA	NA	NA	NA	NA
ncbi1000001415	Acinetobacter_baumannii_1064293_45_GCF_000584695.1	strain	species	speciesgroup	genus	family	order	class	phylum	superkingdom	norank_131567	norank_1	NA	NA	NA	NA	NA	NA	NA	NA	NA	NA	NA	NA	NA	NA	NA	NA	NA	NA	NA	NA	NA	NA	NA	NA	NA	NA	NA	NA
ncbi1000001416	Acinetobacter_baumannii_1095464_GCF_000584675.1	strain	species	speciesgroup	genus	family	order	class	phylum	superkingdom	norank_131567	norank_1	NA	NA	NA	NA	NA	NA	NA	NA	NA	NA	NA	NA	NA	NA	NA	NA	NA	NA	NA	NA	NA	NA	NA	NA	NA	NA	NA	NA
ncbi1000001417	Acinetobacter_baumannii_1178044_GCF_000584655.1	strain	species	speciesgroup	genus	family	order	class	phylum	superkingdom	norank_131567	norank_1	NA	NA	NA	NA	NA	NA	NA	NA	NA	NA	NA	NA	NA	NA	NA	NA	NA	NA	NA	NA	NA	NA	NA	NA	NA	NA	NA	NA
ncbi1000001418	Acinetobacter_baumannii_1188188_GCF_000584635.1	strain	species	speciesgroup	genus	family	order	class	phylum	superkingdom	norank_131567	norank_1	NA	NA	NA	NA	NA	NA	NA	NA	NA	NA	NA	NA	NA	NA	NA	NA	NA	NA	NA	NA	NA	NA	NA	NA	NA	NA	NA	NA
ncbi1000001420	Acinetobacter_baumannii_1271213_GCF_000584595.1	strain	species	speciesgroup	genus	family	order	class	phylum	superkingdom	norank_131567	norank_1	NA	NA	NA	NA	NA	NA	NA	NA	NA	NA	NA	NA	NA	NA	NA	NA	NA	NA	NA	NA	NA	NA	NA	NA	NA	NA	NA	NA
ncbi1000001422	Acinetobacter_baumannii_1271651_GCF_000584555.1	strain	species	speciesgroup	genus	family	order	class	phylum	superkingdom	norank_131567	norank_1	NA	NA	NA	NA	NA	NA	NA	NA	NA	NA	NA	NA	NA	NA	NA	NA	NA	NA	NA	NA	NA	NA	NA	NA	NA	NA	NA	NA
ncbi1000001423	Acinetobacter_baumannii_1237893_GCF_000584535.1	strain	species	speciesgroup	genus	family	order	class	phylum	superkingdom	norank_131567	norank_1	NA	NA	NA	NA	NA	NA	NA	NA	NA	NA	NA	NA	NA	NA	NA	NA	NA	NA	NA	NA	NA	NA	NA	NA	NA	NA	NA	NA
ncbi1000001424	Acinetobacter_baumannii_1195185_11_GCF_000584515.1	strain	species	speciesgroup	genus	family	order	class	phylum	superkingdom	norank_131567	norank_1	NA	NA	NA	NA	NA	NA	NA	NA	NA	NA	NA	NA	NA	NA	NA	NA	NA	NA	NA	NA	NA	NA	NA	NA	NA	NA	NA	NA
ncbi1000001425	Acinetobacter_baumannii_1207552_GCF_000584495.1	strain	species	speciesgroup	genus	family	order	class	phylum	superkingdom	norank_131567	norank_1	NA	NA	NA	NA	NA	NA	NA	NA	NA	NA	NA	NA	NA	NA	NA	NA	NA	NA	NA	NA	NA	NA	NA	NA	NA	NA	NA	NA
ncbi1000001426	Acinetobacter_baumannii_1264936_GCF_000584475.1	strain	species	speciesgroup	genus	family	order	class	phylum	superkingdom	norank_131567	norank_1	NA	NA	NA	NA	NA	NA	NA	NA	NA	NA	NA	NA	NA	NA	NA	NA	NA	NA	NA	NA	NA	NA	NA	NA	NA	NA	NA	NA
ncbi1000001427	Acinetobacter_baumannii_1293320_GCF_000584455.1	strain	species	speciesgroup	genus	family	order	class	phylum	superkingdom	norank_131567	norank_1	NA	NA	NA	NA	NA	NA	NA	NA	NA	NA	NA	NA	NA	NA	NA	NA	NA	NA	NA	NA	NA	NA	NA	NA	NA	NA	NA	NA
ncbi1000001428	Acinetobacter_baumannii_1296252_GCF_000584435.1	strain	species	speciesgroup	genus	family	order	class	phylum	superkingdom	norank_131567	norank_1	NA	NA	NA	NA	NA	NA	NA	NA	NA	NA	NA	NA	NA	NA	NA	NA	NA	NA	NA	NA	NA	NA	NA	NA	NA	NA	NA	NA
ncbi1000001429	Acinetobacter_baumannii_1412924_GCF_000584415.1	strain	species	speciesgroup	genus	family	order	class	phylum	superkingdom	norank_131567	norank_1	NA	NA	NA	NA	NA	NA	NA	NA	NA	NA	NA	NA	NA	NA	NA	NA	NA	NA	NA	NA	NA	NA	NA	NA	NA	NA	NA	NA
ncbi1000001430	Acinetobacter_baumannii_2887_GCF_000584395.1	strain	species	speciesgroup	genus	family	order	class	phylum	superkingdom	norank_131567	norank_1	NA	NA	NA	NA	NA	NA	NA	NA	NA	NA	NA	NA	NA	NA	NA	NA	NA	NA	NA	NA	NA	NA	NA	NA	NA	NA	NA	NA
ncbi1000001431	Acinetobacter_baumannii_318814_GCF_000584355.1	strain	species	speciesgroup	genus	family	order	class	phylum	superkingdom	norank_131567	norank_1	NA	NA	NA	NA	NA	NA	NA	NA	NA	NA	NA	NA	NA	NA	NA	NA	NA	NA	NA	NA	NA	NA	NA	NA	NA	NA	NA	NA
ncbi1000001432	Acinetobacter_baumannii_3390_GCF_000584335.1	strain	species	speciesgroup	genus	family	order	class	phylum	superkingdom	norank_131567	norank_1	NA	NA	NA	NA	NA	NA	NA	NA	NA	NA	NA	NA	NA	NA	NA	NA	NA	NA	NA	NA	NA	NA	NA	NA	NA	NA	NA	NA
ncbi1000001433	Acinetobacter_baumannii_607805_GCF_000584315.1	strain	species	speciesgroup	genus	family	order	class	phylum	superkingdom	norank_131567	norank_1	NA	NA	NA	NA	NA	NA	NA	NA	NA	NA	NA	NA	NA	NA	NA	NA	NA	NA	NA	NA	NA	NA	NA	NA	NA	NA	NA	NA
ncbi1000001434	Acinetobacter_baumannii_457946_GCF_000584295.1	strain	species	speciesgroup	genus	family	order	class	phylum	superkingdom	norank_131567	norank_1	NA	NA	NA	NA	NA	NA	NA	NA	NA	NA	NA	NA	NA	NA	NA	NA	NA	NA	NA	NA	NA	NA	NA	NA	NA	NA	NA	NA
ncbi1000001435	Acinetobacter_baumannii_480175_GCF_000584275.1	strain	species	speciesgroup	genus	family	order	class	phylum	superkingdom	norank_131567	norank_1	NA	NA	NA	NA	NA	NA	NA	NA	NA	NA	NA	NA	NA	NA	NA	NA	NA	NA	NA	NA	NA	NA	NA	NA	NA	NA	NA	NA
ncbi1000001437	Acinetobacter_baumannii_655555_GCF_000584235.1	strain	species	speciesgroup	genus	family	order	class	phylum	superkingdom	norank_131567	norank_1	NA	NA	NA	NA	NA	NA	NA	NA	NA	NA	NA	NA	NA	NA	NA	NA	NA	NA	NA	NA	NA	NA	NA	NA	NA	NA	NA	NA
ncbi1000001439	Acinetobacter_baumannii_737393_GCF_000584195.1	strain	species	speciesgroup	genus	family	order	class	phylum	superkingdom	norank_131567	norank_1	NA	NA	NA	NA	NA	NA	NA	NA	NA	NA	NA	NA	NA	NA	NA	NA	NA	NA	NA	NA	NA	NA	NA	NA	NA	NA	NA	NA
ncbi1000001440	Acinetobacter_baumannii_825610_GCF_000584175.1	strain	species	speciesgroup	genus	family	order	class	phylum	superkingdom	norank_131567	norank_1	NA	NA	NA	NA	NA	NA	NA	NA	NA	NA	NA	NA	NA	NA	NA	NA	NA	NA	NA	NA	NA	NA	NA	NA	NA	NA	NA	NA
ncbi1000001441	Acinetobacter_baumannii_836190_GCF_000584155.1	strain	species	speciesgroup	genus	family	order	class	phylum	superkingdom	norank_131567	norank_1	NA	NA	NA	NA	NA	NA	NA	NA	NA	NA	NA	NA	NA	NA	NA	NA	NA	NA	NA	NA	NA	NA	NA	NA	NA	NA	NA	NA
ncbi1000001442	Acinetobacter_baumannii_923118_GCF_000584135.1	strain	species	speciesgroup	genus	family	order	class	phylum	superkingdom	norank_131567	norank_1	NA	NA	NA	NA	NA	NA	NA	NA	NA	NA	NA	NA	NA	NA	NA	NA	NA	NA	NA	NA	NA	NA	NA	NA	NA	NA	NA	NA
ncbi1000001443	Acinetobacter_baumannii_1045092_GCF_000584115.1	strain	species	speciesgroup	genus	family	order	class	phylum	superkingdom	norank_131567	norank_1	NA	NA	NA	NA	NA	NA	NA	NA	NA	NA	NA	NA	NA	NA	NA	NA	NA	NA	NA	NA	NA	NA	NA	NA	NA	NA	NA	NA
ncbi1000001444	Acinetobacter_baumannii_846928_GCF_000584095.1	strain	species	speciesgroup	genus	family	order	class	phylum	superkingdom	norank_131567	norank_1	NA	NA	NA	NA	NA	NA	NA	NA	NA	NA	NA	NA	NA	NA	NA	NA	NA	NA	NA	NA	NA	NA	NA	NA	NA	NA	NA	NA
ncbi1000001445	Acinetobacter_baumannii_10519_GCF_000584075.1	strain	species	speciesgroup	genus	family	order	class	phylum	superkingdom	norank_131567	norank_1	NA	NA	NA	NA	NA	NA	NA	NA	NA	NA	NA	NA	NA	NA	NA	NA	NA	NA	NA	NA	NA	NA	NA	NA	NA	NA	NA	NA
ncbi1000001446	Acinetobacter_baumannii_73736_GCF_000584055.1	strain	species	speciesgroup	genus	family	order	class	phylum	superkingdom	norank_131567	norank_1	NA	NA	NA	NA	NA	NA	NA	NA	NA	NA	NA	NA	NA	NA	NA	NA	NA	NA	NA	NA	NA	NA	NA	NA	NA	NA	NA	NA
ncbi1000001447	Acinetobacter_baumannii_1287985_GCF_000584035.1	strain	species	speciesgroup	genus	family	order	class	phylum	superkingdom	norank_131567	norank_1	NA	NA	NA	NA	NA	NA	NA	NA	NA	NA	NA	NA	NA	NA	NA	NA	NA	NA	NA	NA	NA	NA	NA	NA	NA	NA	NA	NA
ncbi1000001449	Acinetobacter_baumannii_24860_7_GCF_000583595.1	strain	species	speciesgroup	genus	family	order	class	phylum	superkingdom	norank_131567	norank_1	NA	NA	NA	NA	NA	NA	NA	NA	NA	NA	NA	NA	NA	NA	NA	NA	NA	NA	NA	NA	NA	NA	NA	NA	NA	NA	NA	NA
ncbi1000001450	Acinetobacter_baumannii_24860_4_GCF_000583575.1	strain	species	speciesgroup	genus	family	order	class	phylum	superkingdom	norank_131567	norank_1	NA	NA	NA	NA	NA	NA	NA	NA	NA	NA	NA	NA	NA	NA	NA	NA	NA	NA	NA	NA	NA	NA	NA	NA	NA	NA	NA	NA
ncbi1000001451	Acinetobacter_baumannii_24860_2_GCF_000583555.1	strain	species	speciesgroup	genus	family	order	class	phylum	superkingdom	norank_131567	norank_1	NA	NA	NA	NA	NA	NA	NA	NA	NA	NA	NA	NA	NA	NA	NA	NA	NA	NA	NA	NA	NA	NA	NA	NA	NA	NA	NA	NA
ncbi1000001452	Acinetobacter_baumannii_24860_10_GCF_000583535.1	strain	species	speciesgroup	genus	family	order	class	phylum	superkingdom	norank_131567	norank_1	NA	NA	NA	NA	NA	NA	NA	NA	NA	NA	NA	NA	NA	NA	NA	NA	NA	NA	NA	NA	NA	NA	NA	NA	NA	NA	NA	NA
ncbi1000001453	Acinetobacter_baumannii_24812_6_GCF_000583515.1	strain	species	speciesgroup	genus	family	order	class	phylum	superkingdom	norank_131567	norank_1	NA	NA	NA	NA	NA	NA	NA	NA	NA	NA	NA	NA	NA	NA	NA	NA	NA	NA	NA	NA	NA	NA	NA	NA	NA	NA	NA	NA
ncbi1000001454	Acinetobacter_baumannii_24812_4_GCF_000583495.1	strain	species	speciesgroup	genus	family	order	class	phylum	superkingdom	norank_131567	norank_1	NA	NA	NA	NA	NA	NA	NA	NA	NA	NA	NA	NA	NA	NA	NA	NA	NA	NA	NA	NA	NA	NA	NA	NA	NA	NA	NA	NA
ncbi1000001455	Acinetobacter_baumannii_24812_10_GCF_000583475.1	strain	species	speciesgroup	genus	family	order	class	phylum	superkingdom	norank_131567	norank_1	NA	NA	NA	NA	NA	NA	NA	NA	NA	NA	NA	NA	NA	NA	NA	NA	NA	NA	NA	NA	NA	NA	NA	NA	NA	NA	NA	NA
ncbi1000001456	Acinetobacter_baumannii_7893_GCF_000583455.1	strain	species	speciesgroup	genus	family	order	class	phylum	superkingdom	norank_131567	norank_1	NA	NA	NA	NA	NA	NA	NA	NA	NA	NA	NA	NA	NA	NA	NA	NA	NA	NA	NA	NA	NA	NA	NA	NA	NA	NA	NA	NA
ncbi1000001457	Acinetobacter_baumannii_24860_8_GCF_000583435.1	strain	species	speciesgroup	genus	family	order	class	phylum	superkingdom	norank_131567	norank_1	NA	NA	NA	NA	NA	NA	NA	NA	NA	NA	NA	NA	NA	NA	NA	NA	NA	NA	NA	NA	NA	NA	NA	NA	NA	NA	NA	NA
ncbi1000001458	Acinetobacter_baumannii_472237-120_GCF_000583415.1	strain	species	speciesgroup	genus	family	order	class	phylum	superkingdom	norank_131567	norank_1	NA	NA	NA	NA	NA	NA	NA	NA	NA	NA	NA	NA	NA	NA	NA	NA	NA	NA	NA	NA	NA	NA	NA	NA	NA	NA	NA	NA
ncbi1000001460	Acinetobacter_baumannii_121738_GCF_000583375.1	strain	species	speciesgroup	genus	family	order	class	phylum	superkingdom	norank_131567	norank_1	NA	NA	NA	NA	NA	NA	NA	NA	NA	NA	NA	NA	NA	NA	NA	NA	NA	NA	NA	NA	NA	NA	NA	NA	NA	NA	NA	NA
ncbi1000001461	Acinetobacter_baumannii_1426993_GCF_000583355.1	strain	species	speciesgroup	genus	family	order	class	phylum	superkingdom	norank_131567	norank_1	NA	NA	NA	NA	NA	NA	NA	NA	NA	NA	NA	NA	NA	NA	NA	NA	NA	NA	NA	NA	NA	NA	NA	NA	NA	NA	NA	NA
ncbi1000001462	Acinetobacter_baumannii_1488685_GCF_000583335.1	strain	species	speciesgroup	genus	family	order	class	phylum	superkingdom	norank_131567	norank_1	NA	NA	NA	NA	NA	NA	NA	NA	NA	NA	NA	NA	NA	NA	NA	NA	NA	NA	NA	NA	NA	NA	NA	NA	NA	NA	NA	NA
ncbi1000001463	Acinetobacter_baumannii_1552389_GCF_000583315.1	strain	species	speciesgroup	genus	family	order	class	phylum	superkingdom	norank_131567	norank_1	NA	NA	NA	NA	NA	NA	NA	NA	NA	NA	NA	NA	NA	NA	NA	NA	NA	NA	NA	NA	NA	NA	NA	NA	NA	NA	NA	NA
ncbi1000001464	Acinetobacter_baumannii_470922_GCF_000583295.1	strain	species	speciesgroup	genus	family	order	class	phylum	superkingdom	norank_131567	norank_1	NA	NA	NA	NA	NA	NA	NA	NA	NA	NA	NA	NA	NA	NA	NA	NA	NA	NA	NA	NA	NA	NA	NA	NA	NA	NA	NA	NA
ncbi1000001465	Acinetobacter_baumannii_722310_GCF_000583275.1	strain	species	speciesgroup	genus	family	order	class	phylum	superkingdom	norank_131567	norank_1	NA	NA	NA	NA	NA	NA	NA	NA	NA	NA	NA	NA	NA	NA	NA	NA	NA	NA	NA	NA	NA	NA	NA	NA	NA	NA	NA	NA
ncbi1000001466	Acinetobacter_baumannii_458282_GCF_000583255.1	strain	species	speciesgroup	genus	family	order	class	phylum	superkingdom	norank_131567	norank_1	NA	NA	NA	NA	NA	NA	NA	NA	NA	NA	NA	NA	NA	NA	NA	NA	NA	NA	NA	NA	NA	NA	NA	NA	NA	NA	NA	NA
ncbi1000001467	Acinetobacter_baumannii_323408_GCF_000583235.1	strain	species	speciesgroup	genus	family	order	class	phylum	superkingdom	norank_131567	norank_1	NA	NA	NA	NA	NA	NA	NA	NA	NA	NA	NA	NA	NA	NA	NA	NA	NA	NA	NA	NA	NA	NA	NA	NA	NA	NA	NA	NA
ncbi1000001468	Acinetobacter_baumannii_655378_GCF_000582965.1	strain	species	speciesgroup	genus	family	order	class	phylum	superkingdom	norank_131567	norank_1	NA	NA	NA	NA	NA	NA	NA	NA	NA	NA	NA	NA	NA	NA	NA	NA	NA	NA	NA	NA	NA	NA	NA	NA	NA	NA	NA	NA
ncbi1000001469	Acinetobacter_baumannii_1552818_GCF_000582945.1	strain	species	speciesgroup	genus	family	order	class	phylum	superkingdom	norank_131567	norank_1	NA	NA	NA	NA	NA	NA	NA	NA	NA	NA	NA	NA	NA	NA	NA	NA	NA	NA	NA	NA	NA	NA	NA	NA	NA	NA	NA	NA
ncbi1000001471	Acinetobacter_baumannii_1417041_GCF_000582355.1	strain	species	speciesgroup	genus	family	order	class	phylum	superkingdom	norank_131567	norank_1	NA	NA	NA	NA	NA	NA	NA	NA	NA	NA	NA	NA	NA	NA	NA	NA	NA	NA	NA	NA	NA	NA	NA	NA	NA	NA	NA	NA
ncbi1000001472	Acinetobacter_baumannii_1593273_GCF_000582335.1	strain	species	speciesgroup	genus	family	order	class	phylum	superkingdom	norank_131567	norank_1	NA	NA	NA	NA	NA	NA	NA	NA	NA	NA	NA	NA	NA	NA	NA	NA	NA	NA	NA	NA	NA	NA	NA	NA	NA	NA	NA	NA
ncbi1000001474	Acinetobacter_baumannii_42887_GCF_000582295.1	strain	species	speciesgroup	genus	family	order	class	phylum	superkingdom	norank_131567	norank_1	NA	NA	NA	NA	NA	NA	NA	NA	NA	NA	NA	NA	NA	NA	NA	NA	NA	NA	NA	NA	NA	NA	NA	NA	NA	NA	NA	NA
ncbi1000001475	Acinetobacter_baumannii_397971_GCF_000582275.1	strain	species	speciesgroup	genus	family	order	class	phylum	superkingdom	norank_131567	norank_1	NA	NA	NA	NA	NA	NA	NA	NA	NA	NA	NA	NA	NA	NA	NA	NA	NA	NA	NA	NA	NA	NA	NA	NA	NA	NA	NA	NA
ncbi1000001478	Acinetobacter_baumannii_1552865_GCF_000582215.1	strain	species	speciesgroup	genus	family	order	class	phylum	superkingdom	norank_131567	norank_1	NA	NA	NA	NA	NA	NA	NA	NA	NA	NA	NA	NA	NA	NA	NA	NA	NA	NA	NA	NA	NA	NA	NA	NA	NA	NA	NA	NA
ncbi1000001480	Acinetobacter_baumannii_1525283_GCF_000582175.1	strain	species	speciesgroup	genus	family	order	class	phylum	superkingdom	norank_131567	norank_1	NA	NA	NA	NA	NA	NA	NA	NA	NA	NA	NA	NA	NA	NA	NA	NA	NA	NA	NA	NA	NA	NA	NA	NA	NA	NA	NA	NA
ncbi1000001481	Acinetobacter_baumannii_50595_GCF_000582155.1	strain	species	speciesgroup	genus	family	order	class	phylum	superkingdom	norank_131567	norank_1	NA	NA	NA	NA	NA	NA	NA	NA	NA	NA	NA	NA	NA	NA	NA	NA	NA	NA	NA	NA	NA	NA	NA	NA	NA	NA	NA	NA
ncbi1000001483	Acinetobacter_baumannii_1291820_GCF_000582115.1	strain	species	speciesgroup	genus	family	order	class	phylum	superkingdom	norank_131567	norank_1	NA	NA	NA	NA	NA	NA	NA	NA	NA	NA	NA	NA	NA	NA	NA	NA	NA	NA	NA	NA	NA	NA	NA	NA	NA	NA	NA	NA
ncbi1000001487	Acinetobacter_baumannii_43926_GCF_000582035.1	strain	species	speciesgroup	genus	family	order	class	phylum	superkingdom	norank_131567	norank_1	NA	NA	NA	NA	NA	NA	NA	NA	NA	NA	NA	NA	NA	NA	NA	NA	NA	NA	NA	NA	NA	NA	NA	NA	NA	NA	NA	NA
ncbi1000001488	Acinetobacter_baumannii_1526966_GCF_000582015.1	strain	species	speciesgroup	genus	family	order	class	phylum	superkingdom	norank_131567	norank_1	NA	NA	NA	NA	NA	NA	NA	NA	NA	NA	NA	NA	NA	NA	NA	NA	NA	NA	NA	NA	NA	NA	NA	NA	NA	NA	NA	NA
ncbi1000001489	Acinetobacter_baumannii_1546444_GCF_000581995.1	strain	species	speciesgroup	genus	family	order	class	phylum	superkingdom	norank_131567	norank_1	NA	NA	NA	NA	NA	NA	NA	NA	NA	NA	NA	NA	NA	NA	NA	NA	NA	NA	NA	NA	NA	NA	NA	NA	NA	NA	NA	NA
ncbi1000001490	Acinetobacter_baumannii_831240_GCF_000581975.1	strain	species	speciesgroup	genus	family	order	class	phylum	superkingdom	norank_131567	norank_1	NA	NA	NA	NA	NA	NA	NA	NA	NA	NA	NA	NA	NA	NA	NA	NA	NA	NA	NA	NA	NA	NA	NA	NA	NA	NA	NA	NA
ncbi1000001491	Acinetobacter_baumannii_268680_GCF_000581955.1	strain	species	speciesgroup	genus	family	order	class	phylum	superkingdom	norank_131567	norank_1	NA	NA	NA	NA	NA	NA	NA	NA	NA	NA	NA	NA	NA	NA	NA	NA	NA	NA	NA	NA	NA	NA	NA	NA	NA	NA	NA	NA
ncbi1000001492	Acinetobacter_baumannii_1575710_GCF_000581935.1	strain	species	speciesgroup	genus	family	order	class	phylum	superkingdom	norank_131567	norank_1	NA	NA	NA	NA	NA	NA	NA	NA	NA	NA	NA	NA	NA	NA	NA	NA	NA	NA	NA	NA	NA	NA	NA	NA	NA	NA	NA	NA
ncbi1000001493	Acinetobacter_baumannii_232184_GCF_000581915.1	strain	species	speciesgroup	genus	family	order	class	phylum	superkingdom	norank_131567	norank_1	NA	NA	NA	NA	NA	NA	NA	NA	NA	NA	NA	NA	NA	NA	NA	NA	NA	NA	NA	NA	NA	NA	NA	NA	NA	NA	NA	NA
ncbi1000001494	Acinetobacter_baumannii_532279_GCF_000581895.1	strain	species	speciesgroup	genus	family	order	class	phylum	superkingdom	norank_131567	norank_1	NA	NA	NA	NA	NA	NA	NA	NA	NA	NA	NA	NA	NA	NA	NA	NA	NA	NA	NA	NA	NA	NA	NA	NA	NA	NA	NA	NA
ncbi1000001495	Acinetobacter_baumannii_144107_GCF_000581875.1	strain	species	speciesgroup	genus	family	order	class	phylum	superkingdom	norank_131567	norank_1	NA	NA	NA	NA	NA	NA	NA	NA	NA	NA	NA	NA	NA	NA	NA	NA	NA	NA	NA	NA	NA	NA	NA	NA	NA	NA	NA	NA
ncbi1000001496	Acinetobacter_baumannii_83444_GCF_000581855.1	strain	species	speciesgroup	genus	family	order	class	phylum	superkingdom	norank_131567	norank_1	NA	NA	NA	NA	NA	NA	NA	NA	NA	NA	NA	NA	NA	NA	NA	NA	NA	NA	NA	NA	NA	NA	NA	NA	NA	NA	NA	NA
ncbi1000001498	Acinetobacter_baumannii_554515_GCF_000581815.1	strain	species	speciesgroup	genus	family	order	class	phylum	superkingdom	norank_131567	norank_1	NA	NA	NA	NA	NA	NA	NA	NA	NA	NA	NA	NA	NA	NA	NA	NA	NA	NA	NA	NA	NA	NA	NA	NA	NA	NA	NA	NA
ncbi1000001499	Acinetobacter_baumannii_1440750_GCF_000581795.1	strain	species	speciesgroup	genus	family	order	class	phylum	superkingdom	norank_131567	norank_1	NA	NA	NA	NA	NA	NA	NA	NA	NA	NA	NA	NA	NA	NA	NA	NA	NA	NA	NA	NA	NA	NA	NA	NA	NA	NA	NA	NA
ncbi1000001500	Acinetobacter_baumannii_1106579_GCF_000581775.1	strain	species	speciesgroup	genus	family	order	class	phylum	superkingdom	norank_131567	norank_1	NA	NA	NA	NA	NA	NA	NA	NA	NA	NA	NA	NA	NA	NA	NA	NA	NA	NA	NA	NA	NA	NA	NA	NA	NA	NA	NA	NA
ncbi1000001501	Acinetobacter_baumannii_1096934_GCF_000581755.1	strain	species	speciesgroup	genus	family	order	class	phylum	superkingdom	norank_131567	norank_1	NA	NA	NA	NA	NA	NA	NA	NA	NA	NA	NA	NA	NA	NA	NA	NA	NA	NA	NA	NA	NA	NA	NA	NA	NA	NA	NA	NA
ncbi1000001502	Acinetobacter_baumannii_1277411_GCF_000581735.1	strain	species	speciesgroup	genus	family	order	class	phylum	superkingdom	norank_131567	norank_1	NA	NA	NA	NA	NA	NA	NA	NA	NA	NA	NA	NA	NA	NA	NA	NA	NA	NA	NA	NA	NA	NA	NA	NA	NA	NA	NA	NA
ncbi1000001504	Acinetobacter_baumannii_532413_GCF_000581695.1	strain	species	speciesgroup	genus	family	order	class	phylum	superkingdom	norank_131567	norank_1	NA	NA	NA	NA	NA	NA	NA	NA	NA	NA	NA	NA	NA	NA	NA	NA	NA	NA	NA	NA	NA	NA	NA	NA	NA	NA	NA	NA
ncbi1000001505	Acinetobacter_baumannii_662545-1347_GCF_000581675.1	strain	species	speciesgroup	genus	family	order	class	phylum	superkingdom	norank_131567	norank_1	NA	NA	NA	NA	NA	NA	NA	NA	NA	NA	NA	NA	NA	NA	NA	NA	NA	NA	NA	NA	NA	NA	NA	NA	NA	NA	NA	NA
ncbi1000001506	Acinetobacter_baumannii_653020_GCF_000581655.1	strain	species	speciesgroup	genus	family	order	class	phylum	superkingdom	norank_131567	norank_1	NA	NA	NA	NA	NA	NA	NA	NA	NA	NA	NA	NA	NA	NA	NA	NA	NA	NA	NA	NA	NA	NA	NA	NA	NA	NA	NA	NA
ncbi1000001507	Acinetobacter_baumannii_947299_GCF_000581635.1	strain	species	speciesgroup	genus	family	order	class	phylum	superkingdom	norank_131567	norank_1	NA	NA	NA	NA	NA	NA	NA	NA	NA	NA	NA	NA	NA	NA	NA	NA	NA	NA	NA	NA	NA	NA	NA	NA	NA	NA	NA	NA
ncbi1000001508	Acinetobacter_baumannii_993520_GCF_000581615.1	strain	species	speciesgroup	genus	family	order	class	phylum	superkingdom	norank_131567	norank_1	NA	NA	NA	NA	NA	NA	NA	NA	NA	NA	NA	NA	NA	NA	NA	NA	NA	NA	NA	NA	NA	NA	NA	NA	NA	NA	NA	NA
ncbi1000001509	Acinetobacter_baumannii_942194_GCF_000581595.1	strain	species	speciesgroup	genus	family	order	class	phylum	superkingdom	norank_131567	norank_1	NA	NA	NA	NA	NA	NA	NA	NA	NA	NA	NA	NA	NA	NA	NA	NA	NA	NA	NA	NA	NA	NA	NA	NA	NA	NA	NA	NA
ncbi1000001510	Acinetobacter_baumannii_1289546_GCF_000581575.1	strain	species	speciesgroup	genus	family	order	class	phylum	superkingdom	norank_131567	norank_1	NA	NA	NA	NA	NA	NA	NA	NA	NA	NA	NA	NA	NA	NA	NA	NA	NA	NA	NA	NA	NA	NA	NA	NA	NA	NA	NA	NA
ncbi1000001511	Acinetobacter_baumannii_29280_GCF_000581555.1	strain	species	speciesgroup	genus	family	order	class	phylum	superkingdom	norank_131567	norank_1	NA	NA	NA	NA	NA	NA	NA	NA	NA	NA	NA	NA	NA	NA	NA	NA	NA	NA	NA	NA	NA	NA	NA	NA	NA	NA	NA	NA
ncbi1000001512	Acinetobacter_baumannii_34001_GCF_000581535.1	strain	species	speciesgroup	genus	family	order	class	phylum	superkingdom	norank_131567	norank_1	NA	NA	NA	NA	NA	NA	NA	NA	NA	NA	NA	NA	NA	NA	NA	NA	NA	NA	NA	NA	NA	NA	NA	NA	NA	NA	NA	NA
ncbi1000001513	Acinetobacter_baumannii_34654_GCF_000581515.1	strain	species	speciesgroup	genus	family	order	class	phylum	superkingdom	norank_131567	norank_1	NA	NA	NA	NA	NA	NA	NA	NA	NA	NA	NA	NA	NA	NA	NA	NA	NA	NA	NA	NA	NA	NA	NA	NA	NA	NA	NA	NA
ncbi1000001514	Acinetobacter_baumannii_472237-1196_GCF_000581495.1	strain	species	speciesgroup	genus	family	order	class	phylum	superkingdom	norank_131567	norank_1	NA	NA	NA	NA	NA	NA	NA	NA	NA	NA	NA	NA	NA	NA	NA	NA	NA	NA	NA	NA	NA	NA	NA	NA	NA	NA	NA	NA
ncbi1000001515	Acinetobacter_baumannii_562700_GCF_000581475.1	strain	species	speciesgroup	genus	family	order	class	phylum	superkingdom	norank_131567	norank_1	NA	NA	NA	NA	NA	NA	NA	NA	NA	NA	NA	NA	NA	NA	NA	NA	NA	NA	NA	NA	NA	NA	NA	NA	NA	NA	NA	NA
ncbi1000001516	Acinetobacter_baumannii_564012_GCF_000581455.1	strain	species	speciesgroup	genus	family	order	class	phylum	superkingdom	norank_131567	norank_1	NA	NA	NA	NA	NA	NA	NA	NA	NA	NA	NA	NA	NA	NA	NA	NA	NA	NA	NA	NA	NA	NA	NA	NA	NA	NA	NA	NA
ncbi1000001517	Acinetobacter_baumannii_781407_GCF_000581435.1	strain	species	speciesgroup	genus	family	order	class	phylum	superkingdom	norank_131567	norank_1	NA	NA	NA	NA	NA	NA	NA	NA	NA	NA	NA	NA	NA	NA	NA	NA	NA	NA	NA	NA	NA	NA	NA	NA	NA	NA	NA	NA
ncbi1000001518	Acinetobacter_baumannii_796380-2102_GCF_000581415.1	strain	species	speciesgroup	genus	family	order	class	phylum	superkingdom	norank_131567	norank_1	NA	NA	NA	NA	NA	NA	NA	NA	NA	NA	NA	NA	NA	NA	NA	NA	NA	NA	NA	NA	NA	NA	NA	NA	NA	NA	NA	NA
ncbi1000001519	Acinetobacter_baumannii_58452_GCF_000581395.1	strain	species	speciesgroup	genus	family	order	class	phylum	superkingdom	norank_131567	norank_1	NA	NA	NA	NA	NA	NA	NA	NA	NA	NA	NA	NA	NA	NA	NA	NA	NA	NA	NA	NA	NA	NA	NA	NA	NA	NA	NA	NA
ncbi1000001520	Acinetobacter_baumannii_929679-2095_GCF_000581375.1	strain	species	speciesgroup	genus	family	order	class	phylum	superkingdom	norank_131567	norank_1	NA	NA	NA	NA	NA	NA	NA	NA	NA	NA	NA	NA	NA	NA	NA	NA	NA	NA	NA	NA	NA	NA	NA	NA	NA	NA	NA	NA
ncbi1000001521	Acinetobacter_baumannii_942133_GCF_000581355.1	strain	species	speciesgroup	genus	family	order	class	phylum	superkingdom	norank_131567	norank_1	NA	NA	NA	NA	NA	NA	NA	NA	NA	NA	NA	NA	NA	NA	NA	NA	NA	NA	NA	NA	NA	NA	NA	NA	NA	NA	NA	NA
ncbi1000001522	Acinetobacter_baumannii_959073_GCF_000581335.1	strain	species	speciesgroup	genus	family	order	class	phylum	superkingdom	norank_131567	norank_1	NA	NA	NA	NA	NA	NA	NA	NA	NA	NA	NA	NA	NA	NA	NA	NA	NA	NA	NA	NA	NA	NA	NA	NA	NA	NA	NA	NA
ncbi1000001523	Acinetobacter_baumannii_972082_GCF_000581315.1	strain	species	speciesgroup	genus	family	order	class	phylum	superkingdom	norank_131567	norank_1	NA	NA	NA	NA	NA	NA	NA	NA	NA	NA	NA	NA	NA	NA	NA	NA	NA	NA	NA	NA	NA	NA	NA	NA	NA	NA	NA	NA
ncbi1000001524	Acinetobacter_baumannii_99063_GCF_000581295.1	strain	species	speciesgroup	genus	family	order	class	phylum	superkingdom	norank_131567	norank_1	NA	NA	NA	NA	NA	NA	NA	NA	NA	NA	NA	NA	NA	NA	NA	NA	NA	NA	NA	NA	NA	NA	NA	NA	NA	NA	NA	NA
ncbi1000001526	Acinetobacter_baumannii_625974_GCF_000581255.1	strain	species	speciesgroup	genus	family	order	class	phylum	superkingdom	norank_131567	norank_1	NA	NA	NA	NA	NA	NA	NA	NA	NA	NA	NA	NA	NA	NA	NA	NA	NA	NA	NA	NA	NA	NA	NA	NA	NA	NA	NA	NA
ncbi1000001527	Acinetobacter_baumannii_400834_GCF_000581235.1	strain	species	speciesgroup	genus	family	order	class	phylum	superkingdom	norank_131567	norank_1	NA	NA	NA	NA	NA	NA	NA	NA	NA	NA	NA	NA	NA	NA	NA	NA	NA	NA	NA	NA	NA	NA	NA	NA	NA	NA	NA	NA
ncbi1000001530	Acinetobacter_baumannii_1465485_GCF_000581175.1	strain	species	speciesgroup	genus	family	order	class	phylum	superkingdom	norank_131567	norank_1	NA	NA	NA	NA	NA	NA	NA	NA	NA	NA	NA	NA	NA	NA	NA	NA	NA	NA	NA	NA	NA	NA	NA	NA	NA	NA	NA	NA
ncbi1000001531	Acinetobacter_baumannii_1461963_GCF_000581155.1	strain	species	speciesgroup	genus	family	order	class	phylum	superkingdom	norank_131567	norank_1	NA	NA	NA	NA	NA	NA	NA	NA	NA	NA	NA	NA	NA	NA	NA	NA	NA	NA	NA	NA	NA	NA	NA	NA	NA	NA	NA	NA
ncbi1000001532	Acinetobacter_baumannii_1429530_GCF_000581135.1	strain	species	speciesgroup	genus	family	order	class	phylum	superkingdom	norank_131567	norank_1	NA	NA	NA	NA	NA	NA	NA	NA	NA	NA	NA	NA	NA	NA	NA	NA	NA	NA	NA	NA	NA	NA	NA	NA	NA	NA	NA	NA
ncbi1000001535	Acinetobacter_baumannii_1267820_GCF_000581075.1	strain	species	speciesgroup	genus	family	order	class	phylum	superkingdom	norank_131567	norank_1	NA	NA	NA	NA	NA	NA	NA	NA	NA	NA	NA	NA	NA	NA	NA	NA	NA	NA	NA	NA	NA	NA	NA	NA	NA	NA	NA	NA
ncbi1000001536	Acinetobacter_baumannii_984213_GCF_000581055.1	strain	species	speciesgroup	genus	family	order	class	phylum	superkingdom	norank_131567	norank_1	NA	NA	NA	NA	NA	NA	NA	NA	NA	NA	NA	NA	NA	NA	NA	NA	NA	NA	NA	NA	NA	NA	NA	NA	NA	NA	NA	NA
ncbi1000001538	Acinetobacter_baumannii_647609_GCF_000581015.1	strain	species	speciesgroup	genus	family	order	class	phylum	superkingdom	norank_131567	norank_1	NA	NA	NA	NA	NA	NA	NA	NA	NA	NA	NA	NA	NA	NA	NA	NA	NA	NA	NA	NA	NA	NA	NA	NA	NA	NA	NA	NA
ncbi1000001539	Acinetobacter_baumannii_466760_GCF_000580995.1	strain	species	speciesgroup	genus	family	order	class	phylum	superkingdom	norank_131567	norank_1	NA	NA	NA	NA	NA	NA	NA	NA	NA	NA	NA	NA	NA	NA	NA	NA	NA	NA	NA	NA	NA	NA	NA	NA	NA	NA	NA	NA
ncbi1000001542	Acinetobacter_baumannii_1462234_GCF_000580935.1	strain	species	speciesgroup	genus	family	order	class	phylum	superkingdom	norank_131567	norank_1	NA	NA	NA	NA	NA	NA	NA	NA	NA	NA	NA	NA	NA	NA	NA	NA	NA	NA	NA	NA	NA	NA	NA	NA	NA	NA	NA	NA
ncbi1000001544	Acinetobacter_baumannii_1397084_GCF_000580895.1	strain	species	speciesgroup	genus	family	order	class	phylum	superkingdom	norank_131567	norank_1	NA	NA	NA	NA	NA	NA	NA	NA	NA	NA	NA	NA	NA	NA	NA	NA	NA	NA	NA	NA	NA	NA	NA	NA	NA	NA	NA	NA
ncbi1000001547	Acinetobacter_baumannii_1159076_GCF_000580835.1	strain	species	speciesgroup	genus	family	order	class	phylum	superkingdom	norank_131567	norank_1	NA	NA	NA	NA	NA	NA	NA	NA	NA	NA	NA	NA	NA	NA	NA	NA	NA	NA	NA	NA	NA	NA	NA	NA	NA	NA	NA	NA
ncbi1000001548	Acinetobacter_baumannii_1035119_GCF_000580815.1	strain	species	speciesgroup	genus	family	order	class	phylum	superkingdom	norank_131567	norank_1	NA	NA	NA	NA	NA	NA	NA	NA	NA	NA	NA	NA	NA	NA	NA	NA	NA	NA	NA	NA	NA	NA	NA	NA	NA	NA	NA	NA
ncbi1000001550	Acinetobacter_baumannii_1297549_GCF_000580775.1	strain	species	speciesgroup	genus	family	order	class	phylum	superkingdom	norank_131567	norank_1	NA	NA	NA	NA	NA	NA	NA	NA	NA	NA	NA	NA	NA	NA	NA	NA	NA	NA	NA	NA	NA	NA	NA	NA	NA	NA	NA	NA
ncbi1000001551	Acinetobacter_baumannii_951631_GCF_000580755.1	strain	species	speciesgroup	genus	family	order	class	phylum	superkingdom	norank_131567	norank_1	NA	NA	NA	NA	NA	NA	NA	NA	NA	NA	NA	NA	NA	NA	NA	NA	NA	NA	NA	NA	NA	NA	NA	NA	NA	NA	NA	NA
ncbi1000001552	Acinetobacter_baumannii_724909_GCF_000580735.1	strain	species	speciesgroup	genus	family	order	class	phylum	superkingdom	norank_131567	norank_1	NA	NA	NA	NA	NA	NA	NA	NA	NA	NA	NA	NA	NA	NA	NA	NA	NA	NA	NA	NA	NA	NA	NA	NA	NA	NA	NA	NA
ncbi1000001554	Acinetobacter_baumannii_342950_GCF_000580695.1	strain	species	speciesgroup	genus	family	order	class	phylum	superkingdom	norank_131567	norank_1	NA	NA	NA	NA	NA	NA	NA	NA	NA	NA	NA	NA	NA	NA	NA	NA	NA	NA	NA	NA	NA	NA	NA	NA	NA	NA	NA	NA
ncbi1000001560	Acinetobacter_baumannii_1406750_GCF_000580575.1	strain	species	speciesgroup	genus	family	order	class	phylum	superkingdom	norank_131567	norank_1	NA	NA	NA	NA	NA	NA	NA	NA	NA	NA	NA	NA	NA	NA	NA	NA	NA	NA	NA	NA	NA	NA	NA	NA	NA	NA	NA	NA
ncbi1000001561	Acinetobacter_baumannii_1294217_GCF_000580555.1	strain	species	speciesgroup	genus	family	order	class	phylum	superkingdom	norank_131567	norank_1	NA	NA	NA	NA	NA	NA	NA	NA	NA	NA	NA	NA	NA	NA	NA	NA	NA	NA	NA	NA	NA	NA	NA	NA	NA	NA	NA	NA
ncbi1000001562	Acinetobacter_baumannii_1202252_GCF_000580535.1	strain	species	speciesgroup	genus	family	order	class	phylum	superkingdom	norank_131567	norank_1	NA	NA	NA	NA	NA	NA	NA	NA	NA	NA	NA	NA	NA	NA	NA	NA	NA	NA	NA	NA	NA	NA	NA	NA	NA	NA	NA	NA
ncbi1000001563	Acinetobacter_baumannii_118362_GCF_000580515.1	strain	species	speciesgroup	genus	family	order	class	phylum	superkingdom	norank_131567	norank_1	NA	NA	NA	NA	NA	NA	NA	NA	NA	NA	NA	NA	NA	NA	NA	NA	NA	NA	NA	NA	NA	NA	NA	NA	NA	NA	NA	NA
ncbi1000001564	Acinetobacter_baumannii_110912_GCF_000580495.1	strain	species	speciesgroup	genus	family	order	class	phylum	superkingdom	norank_131567	norank_1	NA	NA	NA	NA	NA	NA	NA	NA	NA	NA	NA	NA	NA	NA	NA	NA	NA	NA	NA	NA	NA	NA	NA	NA	NA	NA	NA	NA
ncbi1000001565	Acinetobacter_baumannii_17534_GCF_000580475.1	strain	species	speciesgroup	genus	family	order	class	phylum	superkingdom	norank_131567	norank_1	NA	NA	NA	NA	NA	NA	NA	NA	NA	NA	NA	NA	NA	NA	NA	NA	NA	NA	NA	NA	NA	NA	NA	NA	NA	NA	NA	NA
ncbi1000001566	Acinetobacter_baumannii_1032241_GCF_000580455.1	strain	species	speciesgroup	genus	family	order	class	phylum	superkingdom	norank_131567	norank_1	NA	NA	NA	NA	NA	NA	NA	NA	NA	NA	NA	NA	NA	NA	NA	NA	NA	NA	NA	NA	NA	NA	NA	NA	NA	NA	NA	NA
ncbi1000001567	Acinetobacter_baumannii_1039621_GCF_000580435.1	strain	species	speciesgroup	genus	family	order	class	phylum	superkingdom	norank_131567	norank_1	NA	NA	NA	NA	NA	NA	NA	NA	NA	NA	NA	NA	NA	NA	NA	NA	NA	NA	NA	NA	NA	NA	NA	NA	NA	NA	NA	NA
ncbi1000001569	Acinetobacter_baumannii_1046674_GCF_000580395.1	strain	species	speciesgroup	genus	family	order	class	phylum	superkingdom	norank_131567	norank_1	NA	NA	NA	NA	NA	NA	NA	NA	NA	NA	NA	NA	NA	NA	NA	NA	NA	NA	NA	NA	NA	NA	NA	NA	NA	NA	NA	NA
ncbi1000001570	Acinetobacter_baumannii_1051176_GCF_000580375.1	strain	species	speciesgroup	genus	family	order	class	phylum	superkingdom	norank_131567	norank_1	NA	NA	NA	NA	NA	NA	NA	NA	NA	NA	NA	NA	NA	NA	NA	NA	NA	NA	NA	NA	NA	NA	NA	NA	NA	NA	NA	NA
ncbi1000001571	Acinetobacter_baumannii_1121032_GCF_000580355.1	strain	species	speciesgroup	genus	family	order	class	phylum	superkingdom	norank_131567	norank_1	NA	NA	NA	NA	NA	NA	NA	NA	NA	NA	NA	NA	NA	NA	NA	NA	NA	NA	NA	NA	NA	NA	NA	NA	NA	NA	NA	NA
ncbi1000001572	Acinetobacter_baumannii_136706_GCF_000580335.1	strain	species	speciesgroup	genus	family	order	class	phylum	superkingdom	norank_131567	norank_1	NA	NA	NA	NA	NA	NA	NA	NA	NA	NA	NA	NA	NA	NA	NA	NA	NA	NA	NA	NA	NA	NA	NA	NA	NA	NA	NA	NA
ncbi1000001573	Acinetobacter_baumannii_1297_GCF_000580315.1	strain	species	speciesgroup	genus	family	order	class	phylum	superkingdom	norank_131567	norank_1	NA	NA	NA	NA	NA	NA	NA	NA	NA	NA	NA	NA	NA	NA	NA	NA	NA	NA	NA	NA	NA	NA	NA	NA	NA	NA	NA	NA
ncbi1000001574	Acinetobacter_baumannii_1031433_GCF_000580295.1	strain	species	speciesgroup	genus	family	order	class	phylum	superkingdom	norank_131567	norank_1	NA	NA	NA	NA	NA	NA	NA	NA	NA	NA	NA	NA	NA	NA	NA	NA	NA	NA	NA	NA	NA	NA	NA	NA	NA	NA	NA	NA
ncbi1000001575	Acinetobacter_baumannii_1036938_GCF_000580275.1	strain	species	speciesgroup	genus	family	order	class	phylum	superkingdom	norank_131567	norank_1	NA	NA	NA	NA	NA	NA	NA	NA	NA	NA	NA	NA	NA	NA	NA	NA	NA	NA	NA	NA	NA	NA	NA	NA	NA	NA	NA	NA
ncbi1000001576	Acinetobacter_baumannii_1040094_GCF_000580255.1	strain	species	speciesgroup	genus	family	order	class	phylum	superkingdom	norank_131567	norank_1	NA	NA	NA	NA	NA	NA	NA	NA	NA	NA	NA	NA	NA	NA	NA	NA	NA	NA	NA	NA	NA	NA	NA	NA	NA	NA	NA	NA
ncbi1000001577	Acinetobacter_baumannii_1042969-1265_GCF_000580235.1	strain	species	speciesgroup	genus	family	order	class	phylum	superkingdom	norank_131567	norank_1	NA	NA	NA	NA	NA	NA	NA	NA	NA	NA	NA	NA	NA	NA	NA	NA	NA	NA	NA	NA	NA	NA	NA	NA	NA	NA	NA	NA
ncbi1000001578	Acinetobacter_baumannii_1043903_GCF_000580215.1	strain	species	speciesgroup	genus	family	order	class	phylum	superkingdom	norank_131567	norank_1	NA	NA	NA	NA	NA	NA	NA	NA	NA	NA	NA	NA	NA	NA	NA	NA	NA	NA	NA	NA	NA	NA	NA	NA	NA	NA	NA	NA
ncbi1000001579	Acinetobacter_baumannii_1046051_GCF_000580195.1	strain	species	speciesgroup	genus	family	order	class	phylum	superkingdom	norank_131567	norank_1	NA	NA	NA	NA	NA	NA	NA	NA	NA	NA	NA	NA	NA	NA	NA	NA	NA	NA	NA	NA	NA	NA	NA	NA	NA	NA	NA	NA
ncbi1000001580	Acinetobacter_baumannii_1051830_GCF_000580175.1	strain	species	speciesgroup	genus	family	order	class	phylum	superkingdom	norank_131567	norank_1	NA	NA	NA	NA	NA	NA	NA	NA	NA	NA	NA	NA	NA	NA	NA	NA	NA	NA	NA	NA	NA	NA	NA	NA	NA	NA	NA	NA
ncbi1000001581	Acinetobacter_baumannii_1075025_GCF_000580155.1	strain	species	speciesgroup	genus	family	order	class	phylum	superkingdom	norank_131567	norank_1	NA	NA	NA	NA	NA	NA	NA	NA	NA	NA	NA	NA	NA	NA	NA	NA	NA	NA	NA	NA	NA	NA	NA	NA	NA	NA	NA	NA
ncbi1000001582	Acinetobacter_baumannii_1247182_GCF_000580135.1	strain	species	speciesgroup	genus	family	order	class	phylum	superkingdom	norank_131567	norank_1	NA	NA	NA	NA	NA	NA	NA	NA	NA	NA	NA	NA	NA	NA	NA	NA	NA	NA	NA	NA	NA	NA	NA	NA	NA	NA	NA	NA
ncbi1000001583	Acinetobacter_baumannii_PKAB07_GCF_000576535.1	strain	species	speciesgroup	genus	family	order	class	phylum	superkingdom	norank_131567	norank_1	NA	NA	NA	NA	NA	NA	NA	NA	NA	NA	NA	NA	NA	NA	NA	NA	NA	NA	NA	NA	NA	NA	NA	NA	NA	NA	NA	NA
ncbi1000001586	Acinetobacter_baumannii_UH3807_GCF_000517505.1	strain	species	speciesgroup	genus	family	order	class	phylum	superkingdom	norank_131567	norank_1	NA	NA	NA	NA	NA	NA	NA	NA	NA	NA	NA	NA	NA	NA	NA	NA	NA	NA	NA	NA	NA	NA	NA	NA	NA	NA	NA	NA
ncbi1000001588	Acinetobacter_baumannii_CI79_GCF_000516635.2	strain	species	speciesgroup	genus	family	order	class	phylum	superkingdom	norank_131567	norank_1	NA	NA	NA	NA	NA	NA	NA	NA	NA	NA	NA	NA	NA	NA	NA	NA	NA	NA	NA	NA	NA	NA	NA	NA	NA	NA	NA	NA
ncbi1000001590	Acinetobacter_baumannii_CI77_GCF_000516595.2	strain	species	speciesgroup	genus	family	order	class	phylum	superkingdom	norank_131567	norank_1	NA	NA	NA	NA	NA	NA	NA	NA	NA	NA	NA	NA	NA	NA	NA	NA	NA	NA	NA	NA	NA	NA	NA	NA	NA	NA	NA	NA
ncbi1000001591	Acinetobacter_baumannii_CI86_GCF_000516575.2	strain	species	speciesgroup	genus	family	order	class	phylum	superkingdom	norank_131567	norank_1	NA	NA	NA	NA	NA	NA	NA	NA	NA	NA	NA	NA	NA	NA	NA	NA	NA	NA	NA	NA	NA	NA	NA	NA	NA	NA	NA	NA
ncbi1000001592	Acinetobacter_baumannii_UH7907_GCF_000516375.1	strain	species	speciesgroup	genus	family	order	class	phylum	superkingdom	norank_131567	norank_1	NA	NA	NA	NA	NA	NA	NA	NA	NA	NA	NA	NA	NA	NA	NA	NA	NA	NA	NA	NA	NA	NA	NA	NA	NA	NA	NA	NA
ncbi1000001593	Acinetobacter_baumannii_UH7807_GCF_000516355.2	strain	species	speciesgroup	genus	family	order	class	phylum	superkingdom	norank_131567	norank_1	NA	NA	NA	NA	NA	NA	NA	NA	NA	NA	NA	NA	NA	NA	NA	NA	NA	NA	NA	NA	NA	NA	NA	NA	NA	NA	NA	NA
ncbi1000001594	Acinetobacter_baumannii_UH7707_GCF_000516335.2	strain	species	speciesgroup	genus	family	order	class	phylum	superkingdom	norank_131567	norank_1	NA	NA	NA	NA	NA	NA	NA	NA	NA	NA	NA	NA	NA	NA	NA	NA	NA	NA	NA	NA	NA	NA	NA	NA	NA	NA	NA	NA
ncbi1000001595	Acinetobacter_baumannii_UH7607_GCF_000516315.1	strain	species	speciesgroup	genus	family	order	class	phylum	superkingdom	norank_131567	norank_1	NA	NA	NA	NA	NA	NA	NA	NA	NA	NA	NA	NA	NA	NA	NA	NA	NA	NA	NA	NA	NA	NA	NA	NA	NA	NA	NA	NA
ncbi1000001596	Acinetobacter_baumannii_UH7007_GCF_000516295.1	strain	species	speciesgroup	genus	family	order	class	phylum	superkingdom	norank_131567	norank_1	NA	NA	NA	NA	NA	NA	NA	NA	NA	NA	NA	NA	NA	NA	NA	NA	NA	NA	NA	NA	NA	NA	NA	NA	NA	NA	NA	NA
ncbi1000001597	Acinetobacter_baumannii_UH6907_GCF_000516275.1	strain	species	speciesgroup	genus	family	order	class	phylum	superkingdom	norank_131567	norank_1	NA	NA	NA	NA	NA	NA	NA	NA	NA	NA	NA	NA	NA	NA	NA	NA	NA	NA	NA	NA	NA	NA	NA	NA	NA	NA	NA	NA
ncbi1000001598	Acinetobacter_baumannii_UH6507_GCF_000516255.1	strain	species	speciesgroup	genus	family	order	class	phylum	superkingdom	norank_131567	norank_1	NA	NA	NA	NA	NA	NA	NA	NA	NA	NA	NA	NA	NA	NA	NA	NA	NA	NA	NA	NA	NA	NA	NA	NA	NA	NA	NA	NA
ncbi1000001599	Acinetobacter_baumannii_UH6207_GCF_000516235.1	strain	species	speciesgroup	genus	family	order	class	phylum	superkingdom	norank_131567	norank_1	NA	NA	NA	NA	NA	NA	NA	NA	NA	NA	NA	NA	NA	NA	NA	NA	NA	NA	NA	NA	NA	NA	NA	NA	NA	NA	NA	NA
ncbi1000001600	Acinetobacter_baumannii_UH6107_GCF_000516215.2	strain	species	speciesgroup	genus	family	order	class	phylum	superkingdom	norank_131567	norank_1	NA	NA	NA	NA	NA	NA	NA	NA	NA	NA	NA	NA	NA	NA	NA	NA	NA	NA	NA	NA	NA	NA	NA	NA	NA	NA	NA	NA
ncbi1000001601	Acinetobacter_baumannii_UH5707_GCF_000516195.2	strain	species	speciesgroup	genus	family	order	class	phylum	superkingdom	norank_131567	norank_1	NA	NA	NA	NA	NA	NA	NA	NA	NA	NA	NA	NA	NA	NA	NA	NA	NA	NA	NA	NA	NA	NA	NA	NA	NA	NA	NA	NA
ncbi1000001602	Acinetobacter_baumannii_UH5307_GCF_000516175.1	strain	species	speciesgroup	genus	family	order	class	phylum	superkingdom	norank_131567	norank_1	NA	NA	NA	NA	NA	NA	NA	NA	NA	NA	NA	NA	NA	NA	NA	NA	NA	NA	NA	NA	NA	NA	NA	NA	NA	NA	NA	NA
ncbi1000001603	Acinetobacter_baumannii_UH5207_GCF_000516155.1	strain	species	speciesgroup	genus	family	order	class	phylum	superkingdom	norank_131567	norank_1	NA	NA	NA	NA	NA	NA	NA	NA	NA	NA	NA	NA	NA	NA	NA	NA	NA	NA	NA	NA	NA	NA	NA	NA	NA	NA	NA	NA
ncbi1000001604	Acinetobacter_baumannii_UH5107_GCF_000516135.1	strain	species	speciesgroup	genus	family	order	class	phylum	superkingdom	norank_131567	norank_1	NA	NA	NA	NA	NA	NA	NA	NA	NA	NA	NA	NA	NA	NA	NA	NA	NA	NA	NA	NA	NA	NA	NA	NA	NA	NA	NA	NA
ncbi1000001607	Acinetobacter_baumannii_UH2707_GCF_000516075.1	strain	species	speciesgroup	genus	family	order	class	phylum	superkingdom	norank_131567	norank_1	NA	NA	NA	NA	NA	NA	NA	NA	NA	NA	NA	NA	NA	NA	NA	NA	NA	NA	NA	NA	NA	NA	NA	NA	NA	NA	NA	NA
ncbi1000001608	Acinetobacter_baumannii_UH2907_GCF_000516055.1	strain	species	speciesgroup	genus	family	order	class	phylum	superkingdom	norank_131567	norank_1	NA	NA	NA	NA	NA	NA	NA	NA	NA	NA	NA	NA	NA	NA	NA	NA	NA	NA	NA	NA	NA	NA	NA	NA	NA	NA	NA	NA
ncbi1000001609	Acinetobacter_baumannii_UH9907_GCF_000516035.1	strain	species	speciesgroup	genus	family	order	class	phylum	superkingdom	norank_131567	norank_1	NA	NA	NA	NA	NA	NA	NA	NA	NA	NA	NA	NA	NA	NA	NA	NA	NA	NA	NA	NA	NA	NA	NA	NA	NA	NA	NA	NA
ncbi1000001610	Acinetobacter_baumannii_UH9707_GCF_000516015.1	strain	species	speciesgroup	genus	family	order	class	phylum	superkingdom	norank_131567	norank_1	NA	NA	NA	NA	NA	NA	NA	NA	NA	NA	NA	NA	NA	NA	NA	NA	NA	NA	NA	NA	NA	NA	NA	NA	NA	NA	NA	NA
ncbi1000001612	Acinetobacter_baumannii_UH8807_GCF_000515975.1	strain	species	speciesgroup	genus	family	order	class	phylum	superkingdom	norank_131567	norank_1	NA	NA	NA	NA	NA	NA	NA	NA	NA	NA	NA	NA	NA	NA	NA	NA	NA	NA	NA	NA	NA	NA	NA	NA	NA	NA	NA	NA
ncbi1000001613	Acinetobacter_baumannii_UH8707_GCF_000515955.1	strain	species	speciesgroup	genus	family	order	class	phylum	superkingdom	norank_131567	norank_1	NA	NA	NA	NA	NA	NA	NA	NA	NA	NA	NA	NA	NA	NA	NA	NA	NA	NA	NA	NA	NA	NA	NA	NA	NA	NA	NA	NA
ncbi1000001614	Acinetobacter_baumannii_UH8407_GCF_000515935.1	strain	species	speciesgroup	genus	family	order	class	phylum	superkingdom	norank_131567	norank_1	NA	NA	NA	NA	NA	NA	NA	NA	NA	NA	NA	NA	NA	NA	NA	NA	NA	NA	NA	NA	NA	NA	NA	NA	NA	NA	NA	NA
ncbi1000001615	Acinetobacter_baumannii_UH8107_GCF_000515915.1	strain	species	speciesgroup	genus	family	order	class	phylum	superkingdom	norank_131567	norank_1	NA	NA	NA	NA	NA	NA	NA	NA	NA	NA	NA	NA	NA	NA	NA	NA	NA	NA	NA	NA	NA	NA	NA	NA	NA	NA	NA	NA
ncbi1000001616	Acinetobacter_baumannii_UH2307_GCF_000515895.1	strain	species	speciesgroup	genus	family	order	class	phylum	superkingdom	norank_131567	norank_1	NA	NA	NA	NA	NA	NA	NA	NA	NA	NA	NA	NA	NA	NA	NA	NA	NA	NA	NA	NA	NA	NA	NA	NA	NA	NA	NA	NA
ncbi1000001617	Acinetobacter_baumannii_UH8907_GCF_000515875.2	strain	species	speciesgroup	genus	family	order	class	phylum	superkingdom	norank_131567	norank_1	NA	NA	NA	NA	NA	NA	NA	NA	NA	NA	NA	NA	NA	NA	NA	NA	NA	NA	NA	NA	NA	NA	NA	NA	NA	NA	NA	NA
ncbi1000001618	Acinetobacter_baumannii_UH22908_GCF_000515855.1	strain	species	speciesgroup	genus	family	order	class	phylum	superkingdom	norank_131567	norank_1	NA	NA	NA	NA	NA	NA	NA	NA	NA	NA	NA	NA	NA	NA	NA	NA	NA	NA	NA	NA	NA	NA	NA	NA	NA	NA	NA	NA
ncbi1000001619	Acinetobacter_baumannii_UH20108_GCF_000515835.1	strain	species	speciesgroup	genus	family	order	class	phylum	superkingdom	norank_131567	norank_1	NA	NA	NA	NA	NA	NA	NA	NA	NA	NA	NA	NA	NA	NA	NA	NA	NA	NA	NA	NA	NA	NA	NA	NA	NA	NA	NA	NA
ncbi1000001620	Acinetobacter_baumannii_UH19908_GCF_000515815.1	strain	species	speciesgroup	genus	family	order	class	phylum	superkingdom	norank_131567	norank_1	NA	NA	NA	NA	NA	NA	NA	NA	NA	NA	NA	NA	NA	NA	NA	NA	NA	NA	NA	NA	NA	NA	NA	NA	NA	NA	NA	NA
ncbi1000001621	Acinetobacter_baumannii_UH19608_GCF_000515795.1	strain	species	speciesgroup	genus	family	order	class	phylum	superkingdom	norank_131567	norank_1	NA	NA	NA	NA	NA	NA	NA	NA	NA	NA	NA	NA	NA	NA	NA	NA	NA	NA	NA	NA	NA	NA	NA	NA	NA	NA	NA	NA
ncbi1000001622	Acinetobacter_baumannii_UH18608_GCF_000515775.1	strain	species	speciesgroup	genus	family	order	class	phylum	superkingdom	norank_131567	norank_1	NA	NA	NA	NA	NA	NA	NA	NA	NA	NA	NA	NA	NA	NA	NA	NA	NA	NA	NA	NA	NA	NA	NA	NA	NA	NA	NA	NA
ncbi1000001623	Acinetobacter_baumannii_UH16208_GCF_000515755.1	strain	species	speciesgroup	genus	family	order	class	phylum	superkingdom	norank_131567	norank_1	NA	NA	NA	NA	NA	NA	NA	NA	NA	NA	NA	NA	NA	NA	NA	NA	NA	NA	NA	NA	NA	NA	NA	NA	NA	NA	NA	NA
ncbi1000001624	Acinetobacter_baumannii_UH16108_GCF_000515735.1	strain	species	speciesgroup	genus	family	order	class	phylum	superkingdom	norank_131567	norank_1	NA	NA	NA	NA	NA	NA	NA	NA	NA	NA	NA	NA	NA	NA	NA	NA	NA	NA	NA	NA	NA	NA	NA	NA	NA	NA	NA	NA
ncbi1000001625	Acinetobacter_baumannii_UH16008_GCF_000515715.1	strain	species	speciesgroup	genus	family	order	class	phylum	superkingdom	norank_131567	norank_1	NA	NA	NA	NA	NA	NA	NA	NA	NA	NA	NA	NA	NA	NA	NA	NA	NA	NA	NA	NA	NA	NA	NA	NA	NA	NA	NA	NA
ncbi1000001626	Acinetobacter_baumannii_UH15208_GCF_000515695.1	strain	species	speciesgroup	genus	family	order	class	phylum	superkingdom	norank_131567	norank_1	NA	NA	NA	NA	NA	NA	NA	NA	NA	NA	NA	NA	NA	NA	NA	NA	NA	NA	NA	NA	NA	NA	NA	NA	NA	NA	NA	NA
ncbi1000001627	Acinetobacter_baumannii_UH14508_GCF_000515675.1	strain	species	speciesgroup	genus	family	order	class	phylum	superkingdom	norank_131567	norank_1	NA	NA	NA	NA	NA	NA	NA	NA	NA	NA	NA	NA	NA	NA	NA	NA	NA	NA	NA	NA	NA	NA	NA	NA	NA	NA	NA	NA
ncbi1000001628	Acinetobacter_baumannii_UH13908_GCF_000515655.1	strain	species	speciesgroup	genus	family	order	class	phylum	superkingdom	norank_131567	norank_1	NA	NA	NA	NA	NA	NA	NA	NA	NA	NA	NA	NA	NA	NA	NA	NA	NA	NA	NA	NA	NA	NA	NA	NA	NA	NA	NA	NA
ncbi1000001629	Acinetobacter_baumannii_UH12808_GCF_000515635.1	strain	species	speciesgroup	genus	family	order	class	phylum	superkingdom	norank_131567	norank_1	NA	NA	NA	NA	NA	NA	NA	NA	NA	NA	NA	NA	NA	NA	NA	NA	NA	NA	NA	NA	NA	NA	NA	NA	NA	NA	NA	NA
ncbi1000001630	Acinetobacter_baumannii_UH12408_GCF_000515615.1	strain	species	speciesgroup	genus	family	order	class	phylum	superkingdom	norank_131567	norank_1	NA	NA	NA	NA	NA	NA	NA	NA	NA	NA	NA	NA	NA	NA	NA	NA	NA	NA	NA	NA	NA	NA	NA	NA	NA	NA	NA	NA
ncbi1000001631	Acinetobacter_baumannii_UH12308_GCF_000515595.1	strain	species	speciesgroup	genus	family	order	class	phylum	superkingdom	norank_131567	norank_1	NA	NA	NA	NA	NA	NA	NA	NA	NA	NA	NA	NA	NA	NA	NA	NA	NA	NA	NA	NA	NA	NA	NA	NA	NA	NA	NA	NA
ncbi1000001632	Acinetobacter_baumannii_UH12208_GCF_000515575.1	strain	species	speciesgroup	genus	family	order	class	phylum	superkingdom	norank_131567	norank_1	NA	NA	NA	NA	NA	NA	NA	NA	NA	NA	NA	NA	NA	NA	NA	NA	NA	NA	NA	NA	NA	NA	NA	NA	NA	NA	NA	NA
ncbi1000001633	Acinetobacter_baumannii_UH11608_GCF_000515555.1	strain	species	speciesgroup	genus	family	order	class	phylum	superkingdom	norank_131567	norank_1	NA	NA	NA	NA	NA	NA	NA	NA	NA	NA	NA	NA	NA	NA	NA	NA	NA	NA	NA	NA	NA	NA	NA	NA	NA	NA	NA	NA
ncbi1000001634	Acinetobacter_baumannii_UH10707_GCF_000515535.1	strain	species	speciesgroup	genus	family	order	class	phylum	superkingdom	norank_131567	norank_1	NA	NA	NA	NA	NA	NA	NA	NA	NA	NA	NA	NA	NA	NA	NA	NA	NA	NA	NA	NA	NA	NA	NA	NA	NA	NA	NA	NA
ncbi1000001635	Acinetobacter_baumannii_UH10107_GCF_000515515.1	strain	species	speciesgroup	genus	family	order	class	phylum	superkingdom	norank_131567	norank_1	NA	NA	NA	NA	NA	NA	NA	NA	NA	NA	NA	NA	NA	NA	NA	NA	NA	NA	NA	NA	NA	NA	NA	NA	NA	NA	NA	NA
ncbi1000001636	Acinetobacter_baumannii_UH0707_GCF_000515495.1	strain	species	speciesgroup	genus	family	order	class	phylum	superkingdom	norank_131567	norank_1	NA	NA	NA	NA	NA	NA	NA	NA	NA	NA	NA	NA	NA	NA	NA	NA	NA	NA	NA	NA	NA	NA	NA	NA	NA	NA	NA	NA
ncbi1000001637	Acinetobacter_baumannii_UH10007_GCF_000515475.1	strain	species	speciesgroup	genus	family	order	class	phylum	superkingdom	norank_131567	norank_1	NA	NA	NA	NA	NA	NA	NA	NA	NA	NA	NA	NA	NA	NA	NA	NA	NA	NA	NA	NA	NA	NA	NA	NA	NA	NA	NA	NA
ncbi1000001638	Acinetobacter_baumannii_UH1007_GCF_000515455.1	strain	species	speciesgroup	genus	family	order	class	phylum	superkingdom	norank_131567	norank_1	NA	NA	NA	NA	NA	NA	NA	NA	NA	NA	NA	NA	NA	NA	NA	NA	NA	NA	NA	NA	NA	NA	NA	NA	NA	NA	NA	NA
ncbi1000001639	Acinetobacter_baumannii_UH0807_GCF_000515435.1	strain	species	speciesgroup	genus	family	order	class	phylum	superkingdom	norank_131567	norank_1	NA	NA	NA	NA	NA	NA	NA	NA	NA	NA	NA	NA	NA	NA	NA	NA	NA	NA	NA	NA	NA	NA	NA	NA	NA	NA	NA	NA
ncbi1000001640	Acinetobacter_baumannii_UH0207_GCF_000513795.2	strain	species	speciesgroup	genus	family	order	class	phylum	superkingdom	norank_131567	norank_1	NA	NA	NA	NA	NA	NA	NA	NA	NA	NA	NA	NA	NA	NA	NA	NA	NA	NA	NA	NA	NA	NA	NA	NA	NA	NA	NA	NA
ncbi1000001641	Acinetobacter_baumannii_MRY10-0558_GCF_000509325.1	strain	species	speciesgroup	genus	family	order	class	phylum	superkingdom	norank_131567	norank_1	NA	NA	NA	NA	NA	NA	NA	NA	NA	NA	NA	NA	NA	NA	NA	NA	NA	NA	NA	NA	NA	NA	NA	NA	NA	NA	NA	NA
ncbi1000001642	Acinetobacter_baumannii_ZW85-1_GCF_000505685.1	strain	species	speciesgroup	genus	family	order	class	phylum	superkingdom	norank_131567	norank_1	NA	NA	NA	NA	NA	NA	NA	NA	NA	NA	NA	NA	NA	NA	NA	NA	NA	NA	NA	NA	NA	NA	NA	NA	NA	NA	NA	NA
ncbi1000001643	Acinetobacter_baumannii_DU202_GCF_000498375.2	strain	species	speciesgroup	genus	family	order	class	phylum	superkingdom	norank_131567	norank_1	NA	NA	NA	NA	NA	NA	NA	NA	NA	NA	NA	NA	NA	NA	NA	NA	NA	NA	NA	NA	NA	NA	NA	NA	NA	NA	NA	NA
ncbi1000001644	Acinetobacter_baumannii_107m_GCF_000493615.1	strain	species	speciesgroup	genus	family	order	class	phylum	superkingdom	norank_131567	norank_1	NA	NA	NA	NA	NA	NA	NA	NA	NA	NA	NA	NA	NA	NA	NA	NA	NA	NA	NA	NA	NA	NA	NA	NA	NA	NA	NA	NA
ncbi1000001645	Acinetobacter_brisouii_CIP_110357_GCF_000488275.1	strain	species	genus	family	order	class	phylum	superkingdom	norank_131567	norank_1	NA	NA	NA	NA	NA	NA	NA	NA	NA	NA	NA	NA	NA	NA	NA	NA	NA	NA	NA	NA	NA	NA	NA	NA	NA	NA	NA	NA	NA
ncbi1000001646	Acinetobacter_indicus_CIP_110367_GCF_000488255.1	strain	species	genus	family	order	class	phylum	superkingdom	norank_131567	norank_1	NA	NA	NA	NA	NA	NA	NA	NA	NA	NA	NA	NA	NA	NA	NA	NA	NA	NA	NA	NA	NA	NA	NA	NA	NA	NA	NA	NA	NA
ncbi1000001647	Acinetobacter_oleivorans_CIP_110421_GCF_000488235.1	strain	strain	species	genus	family	order	class	phylum	superkingdom	norank_131567	norank_1	NA	NA	NA	NA	NA	NA	NA	NA	NA	NA	NA	NA	NA	NA	NA	NA	NA	NA	NA	NA	NA	NA	NA	NA	NA	NA	NA	NA
ncbi1000001648	Acinetobacter_nectaris_CIP_110549_GCF_000488215.1	strain	strain	species	genus	family	order	class	phylum	superkingdom	norank_131567	norank_1	NA	NA	NA	NA	NA	NA	NA	NA	NA	NA	NA	NA	NA	NA	NA	NA	NA	NA	NA	NA	NA	NA	NA	NA	NA	NA	NA	NA
ncbi1000001649	Acinetobacter_gyllenbergii_NIPH_230_GCF_000488195.1	strain	species	genus	family	order	class	phylum	superkingdom	norank_131567	norank_1	NA	NA	NA	NA	NA	NA	NA	NA	NA	NA	NA	NA	NA	NA	NA	NA	NA	NA	NA	NA	NA	NA	NA	NA	NA	NA	NA	NA	NA
ncbi1000001652	Acinetobacter_nosocomialis_M2_GCF_000472005.1	strain	species	speciesgroup	genus	family	order	class	phylum	superkingdom	norank_131567	norank_1	NA	NA	NA	NA	NA	NA	NA	NA	NA	NA	NA	NA	NA	NA	NA	NA	NA	NA	NA	NA	NA	NA	NA	NA	NA	NA	NA	NA
ncbi1000001653	Acinetobacter_baumannii_EGD-HP18_GCF_000465635.2	strain	species	speciesgroup	genus	family	order	class	phylum	superkingdom	norank_131567	norank_1	NA	NA	NA	NA	NA	NA	NA	NA	NA	NA	NA	NA	NA	NA	NA	NA	NA	NA	NA	NA	NA	NA	NA	NA	NA	NA	NA	NA
ncbi1000001654	Acinetobacter_baumannii_TG22148_GCF_000454005.1	strain	species	speciesgroup	genus	family	order	class	phylum	superkingdom	norank_131567	norank_1	NA	NA	NA	NA	NA	NA	NA	NA	NA	NA	NA	NA	NA	NA	NA	NA	NA	NA	NA	NA	NA	NA	NA	NA	NA	NA	NA	NA
ncbi1000001655	Acinetobacter_baumannii_TG22146_GCF_000453985.1	strain	species	speciesgroup	genus	family	order	class	phylum	superkingdom	norank_131567	norank_1	NA	NA	NA	NA	NA	NA	NA	NA	NA	NA	NA	NA	NA	NA	NA	NA	NA	NA	NA	NA	NA	NA	NA	NA	NA	NA	NA	NA
ncbi1000001656	Acinetobacter_baumannii_TG22142_GCF_000453965.1	strain	species	speciesgroup	genus	family	order	class	phylum	superkingdom	norank_131567	norank_1	NA	NA	NA	NA	NA	NA	NA	NA	NA	NA	NA	NA	NA	NA	NA	NA	NA	NA	NA	NA	NA	NA	NA	NA	NA	NA	NA	NA
ncbi1000001657	Acinetobacter_baumannii_TG22112_GCF_000453945.1	strain	species	speciesgroup	genus	family	order	class	phylum	superkingdom	norank_131567	norank_1	NA	NA	NA	NA	NA	NA	NA	NA	NA	NA	NA	NA	NA	NA	NA	NA	NA	NA	NA	NA	NA	NA	NA	NA	NA	NA	NA	NA
ncbi1000001658	Acinetobacter_baumannii_TG22110_GCF_000453925.1	strain	species	speciesgroup	genus	family	order	class	phylum	superkingdom	norank_131567	norank_1	NA	NA	NA	NA	NA	NA	NA	NA	NA	NA	NA	NA	NA	NA	NA	NA	NA	NA	NA	NA	NA	NA	NA	NA	NA	NA	NA	NA
ncbi1000001659	Acinetobacter_baumannii_TG20546_GCF_000453905.1	strain	species	speciesgroup	genus	family	order	class	phylum	superkingdom	norank_131567	norank_1	NA	NA	NA	NA	NA	NA	NA	NA	NA	NA	NA	NA	NA	NA	NA	NA	NA	NA	NA	NA	NA	NA	NA	NA	NA	NA	NA	NA
ncbi1000001660	Acinetobacter_baumannii_TG20277_GCF_000453885.1	strain	species	speciesgroup	genus	family	order	class	phylum	superkingdom	norank_131567	norank_1	NA	NA	NA	NA	NA	NA	NA	NA	NA	NA	NA	NA	NA	NA	NA	NA	NA	NA	NA	NA	NA	NA	NA	NA	NA	NA	NA	NA
ncbi1000001661	Acinetobacter_baumannii_TG2014_GCF_000453865.1	strain	species	speciesgroup	genus	family	order	class	phylum	superkingdom	norank_131567	norank_1	NA	NA	NA	NA	NA	NA	NA	NA	NA	NA	NA	NA	NA	NA	NA	NA	NA	NA	NA	NA	NA	NA	NA	NA	NA	NA	NA	NA
ncbi1000001662	Acinetobacter_baumannii_TG2013_GCF_000453845.1	strain	species	speciesgroup	genus	family	order	class	phylum	superkingdom	norank_131567	norank_1	NA	NA	NA	NA	NA	NA	NA	NA	NA	NA	NA	NA	NA	NA	NA	NA	NA	NA	NA	NA	NA	NA	NA	NA	NA	NA	NA	NA
ncbi1000001663	Acinetobacter_baumannii_TG2012_GCF_000453825.1	strain	species	speciesgroup	genus	family	order	class	phylum	superkingdom	norank_131567	norank_1	NA	NA	NA	NA	NA	NA	NA	NA	NA	NA	NA	NA	NA	NA	NA	NA	NA	NA	NA	NA	NA	NA	NA	NA	NA	NA	NA	NA
ncbi1000001664	Acinetobacter_baumannii_TG15242_GCF_000453805.1	strain	species	speciesgroup	genus	family	order	class	phylum	superkingdom	norank_131567	norank_1	NA	NA	NA	NA	NA	NA	NA	NA	NA	NA	NA	NA	NA	NA	NA	NA	NA	NA	NA	NA	NA	NA	NA	NA	NA	NA	NA	NA
ncbi1000001665	Acinetobacter_baumannii_TG15241_GCF_000453785.1	strain	species	speciesgroup	genus	family	order	class	phylum	superkingdom	norank_131567	norank_1	NA	NA	NA	NA	NA	NA	NA	NA	NA	NA	NA	NA	NA	NA	NA	NA	NA	NA	NA	NA	NA	NA	NA	NA	NA	NA	NA	NA
ncbi1000001666	Acinetobacter_baumannii_TG15240_GCF_000453765.1	strain	species	speciesgroup	genus	family	order	class	phylum	superkingdom	norank_131567	norank_1	NA	NA	NA	NA	NA	NA	NA	NA	NA	NA	NA	NA	NA	NA	NA	NA	NA	NA	NA	NA	NA	NA	NA	NA	NA	NA	NA	NA
ncbi1000001667	Acinetobacter_baumannii_TG15237_GCF_000453745.1	strain	species	speciesgroup	genus	family	order	class	phylum	superkingdom	norank_131567	norank_1	NA	NA	NA	NA	NA	NA	NA	NA	NA	NA	NA	NA	NA	NA	NA	NA	NA	NA	NA	NA	NA	NA	NA	NA	NA	NA	NA	NA
ncbi1000001668	Acinetobacter_baumannii_TG00314_GCF_000453725.1	strain	species	speciesgroup	genus	family	order	class	phylum	superkingdom	norank_131567	norank_1	NA	NA	NA	NA	NA	NA	NA	NA	NA	NA	NA	NA	NA	NA	NA	NA	NA	NA	NA	NA	NA	NA	NA	NA	NA	NA	NA	NA
ncbi1000001669	Acinetobacter_baumannii_TG15236_GCF_000453705.1	strain	species	speciesgroup	genus	family	order	class	phylum	superkingdom	norank_131567	norank_1	NA	NA	NA	NA	NA	NA	NA	NA	NA	NA	NA	NA	NA	NA	NA	NA	NA	NA	NA	NA	NA	NA	NA	NA	NA	NA	NA	NA
ncbi1000001670	Acinetobacter_baumannii_TG07725_GCF_000453685.1	strain	species	speciesgroup	genus	family	order	class	phylum	superkingdom	norank_131567	norank_1	NA	NA	NA	NA	NA	NA	NA	NA	NA	NA	NA	NA	NA	NA	NA	NA	NA	NA	NA	NA	NA	NA	NA	NA	NA	NA	NA	NA
ncbi1000001671	Acinetobacter_baumannii_TG15233_GCF_000453665.1	strain	species	speciesgroup	genus	family	order	class	phylum	superkingdom	norank_131567	norank_1	NA	NA	NA	NA	NA	NA	NA	NA	NA	NA	NA	NA	NA	NA	NA	NA	NA	NA	NA	NA	NA	NA	NA	NA	NA	NA	NA	NA
ncbi1000001672	Acinetobacter_baumannii_TG15238_GCF_000453645.1	strain	species	speciesgroup	genus	family	order	class	phylum	superkingdom	norank_131567	norank_1	NA	NA	NA	NA	NA	NA	NA	NA	NA	NA	NA	NA	NA	NA	NA	NA	NA	NA	NA	NA	NA	NA	NA	NA	NA	NA	NA	NA
ncbi1000001673	Acinetobacter_baumannii_TG02011_GCF_000453625.1	strain	species	speciesgroup	genus	family	order	class	phylum	superkingdom	norank_131567	norank_1	NA	NA	NA	NA	NA	NA	NA	NA	NA	NA	NA	NA	NA	NA	NA	NA	NA	NA	NA	NA	NA	NA	NA	NA	NA	NA	NA	NA
ncbi1000001674	Acinetobacter_baumannii_TG02017_GCF_000453605.1	strain	species	speciesgroup	genus	family	order	class	phylum	superkingdom	norank_131567	norank_1	NA	NA	NA	NA	NA	NA	NA	NA	NA	NA	NA	NA	NA	NA	NA	NA	NA	NA	NA	NA	NA	NA	NA	NA	NA	NA	NA	NA
ncbi1000001675	Acinetobacter_baumannii_TG15234_GCF_000453585.1	strain	species	speciesgroup	genus	family	order	class	phylum	superkingdom	norank_131567	norank_1	NA	NA	NA	NA	NA	NA	NA	NA	NA	NA	NA	NA	NA	NA	NA	NA	NA	NA	NA	NA	NA	NA	NA	NA	NA	NA	NA	NA
ncbi1000001676	Acinetobacter_baumannii_TG15239_GCF_000453565.1	strain	species	speciesgroup	genus	family	order	class	phylum	superkingdom	norank_131567	norank_1	NA	NA	NA	NA	NA	NA	NA	NA	NA	NA	NA	NA	NA	NA	NA	NA	NA	NA	NA	NA	NA	NA	NA	NA	NA	NA	NA	NA
ncbi1000001677	Acinetobacter_baumannii_TG27411_GCF_000453545.1	strain	species	speciesgroup	genus	family	order	class	phylum	superkingdom	norank_131567	norank_1	NA	NA	NA	NA	NA	NA	NA	NA	NA	NA	NA	NA	NA	NA	NA	NA	NA	NA	NA	NA	NA	NA	NA	NA	NA	NA	NA	NA
ncbi1000001678	Acinetobacter_baumannii_TG27407_GCF_000453525.1	strain	species	speciesgroup	genus	family	order	class	phylum	superkingdom	norank_131567	norank_1	NA	NA	NA	NA	NA	NA	NA	NA	NA	NA	NA	NA	NA	NA	NA	NA	NA	NA	NA	NA	NA	NA	NA	NA	NA	NA	NA	NA
ncbi1000001679	Acinetobacter_baumannii_TG27399_GCF_000453505.1	strain	species	speciesgroup	genus	family	order	class	phylum	superkingdom	norank_131567	norank_1	NA	NA	NA	NA	NA	NA	NA	NA	NA	NA	NA	NA	NA	NA	NA	NA	NA	NA	NA	NA	NA	NA	NA	NA	NA	NA	NA	NA
ncbi1000001680	Acinetobacter_baumannii_TG27395_GCF_000453485.1	strain	species	speciesgroup	genus	family	order	class	phylum	superkingdom	norank_131567	norank_1	NA	NA	NA	NA	NA	NA	NA	NA	NA	NA	NA	NA	NA	NA	NA	NA	NA	NA	NA	NA	NA	NA	NA	NA	NA	NA	NA	NA
ncbi1000001681	Acinetobacter_baumannii_TG27391_GCF_000453465.1	strain	species	speciesgroup	genus	family	order	class	phylum	superkingdom	norank_131567	norank_1	NA	NA	NA	NA	NA	NA	NA	NA	NA	NA	NA	NA	NA	NA	NA	NA	NA	NA	NA	NA	NA	NA	NA	NA	NA	NA	NA	NA
ncbi1000001682	Acinetobacter_baumannii_TG27387_GCF_000453445.1	strain	species	speciesgroup	genus	family	order	class	phylum	superkingdom	norank_131567	norank_1	NA	NA	NA	NA	NA	NA	NA	NA	NA	NA	NA	NA	NA	NA	NA	NA	NA	NA	NA	NA	NA	NA	NA	NA	NA	NA	NA	NA
ncbi1000001683	Acinetobacter_baumannii_TG27383_GCF_000453425.1	strain	species	speciesgroup	genus	family	order	class	phylum	superkingdom	norank_131567	norank_1	NA	NA	NA	NA	NA	NA	NA	NA	NA	NA	NA	NA	NA	NA	NA	NA	NA	NA	NA	NA	NA	NA	NA	NA	NA	NA	NA	NA
ncbi1000001684	Acinetobacter_baumannii_TG27379_GCF_000453405.1	strain	species	speciesgroup	genus	family	order	class	phylum	superkingdom	norank_131567	norank_1	NA	NA	NA	NA	NA	NA	NA	NA	NA	NA	NA	NA	NA	NA	NA	NA	NA	NA	NA	NA	NA	NA	NA	NA	NA	NA	NA	NA
ncbi1000001685	Acinetobacter_baumannii_TG27371_GCF_000453385.1	strain	species	speciesgroup	genus	family	order	class	phylum	superkingdom	norank_131567	norank_1	NA	NA	NA	NA	NA	NA	NA	NA	NA	NA	NA	NA	NA	NA	NA	NA	NA	NA	NA	NA	NA	NA	NA	NA	NA	NA	NA	NA
ncbi1000001686	Acinetobacter_baumannii_TG27319_GCF_000453365.1	strain	species	speciesgroup	genus	family	order	class	phylum	superkingdom	norank_131567	norank_1	NA	NA	NA	NA	NA	NA	NA	NA	NA	NA	NA	NA	NA	NA	NA	NA	NA	NA	NA	NA	NA	NA	NA	NA	NA	NA	NA	NA
ncbi1000001687	Acinetobacter_baumannii_TG27315_GCF_000453345.1	strain	species	speciesgroup	genus	family	order	class	phylum	superkingdom	norank_131567	norank_1	NA	NA	NA	NA	NA	NA	NA	NA	NA	NA	NA	NA	NA	NA	NA	NA	NA	NA	NA	NA	NA	NA	NA	NA	NA	NA	NA	NA
ncbi1000001688	Acinetobacter_baumannii_TG27311_GCF_000453325.1	strain	species	speciesgroup	genus	family	order	class	phylum	superkingdom	norank_131567	norank_1	NA	NA	NA	NA	NA	NA	NA	NA	NA	NA	NA	NA	NA	NA	NA	NA	NA	NA	NA	NA	NA	NA	NA	NA	NA	NA	NA	NA
ncbi1000001689	Acinetobacter_baumannii_TG27307_GCF_000453305.1	strain	species	speciesgroup	genus	family	order	class	phylum	superkingdom	norank_131567	norank_1	NA	NA	NA	NA	NA	NA	NA	NA	NA	NA	NA	NA	NA	NA	NA	NA	NA	NA	NA	NA	NA	NA	NA	NA	NA	NA	NA	NA
ncbi1000001690	Acinetobacter_baumannii_TG27299_GCF_000453285.1	strain	species	speciesgroup	genus	family	order	class	phylum	superkingdom	norank_131567	norank_1	NA	NA	NA	NA	NA	NA	NA	NA	NA	NA	NA	NA	NA	NA	NA	NA	NA	NA	NA	NA	NA	NA	NA	NA	NA	NA	NA	NA
ncbi1000001691	Acinetobacter_baumannii_TG27295_GCF_000453265.1	strain	species	speciesgroup	genus	family	order	class	phylum	superkingdom	norank_131567	norank_1	NA	NA	NA	NA	NA	NA	NA	NA	NA	NA	NA	NA	NA	NA	NA	NA	NA	NA	NA	NA	NA	NA	NA	NA	NA	NA	NA	NA
ncbi1000001692	Acinetobacter_baumannii_TG22336_GCF_000453245.1	strain	species	speciesgroup	genus	family	order	class	phylum	superkingdom	norank_131567	norank_1	NA	NA	NA	NA	NA	NA	NA	NA	NA	NA	NA	NA	NA	NA	NA	NA	NA	NA	NA	NA	NA	NA	NA	NA	NA	NA	NA	NA
ncbi1000001693	Acinetobacter_baumannii_TG22332_GCF_000453225.1	strain	species	speciesgroup	genus	family	order	class	phylum	superkingdom	norank_131567	norank_1	NA	NA	NA	NA	NA	NA	NA	NA	NA	NA	NA	NA	NA	NA	NA	NA	NA	NA	NA	NA	NA	NA	NA	NA	NA	NA	NA	NA
ncbi1000001694	Acinetobacter_baumannii_TG22214_GCF_000453205.1	strain	species	speciesgroup	genus	family	order	class	phylum	superkingdom	norank_131567	norank_1	NA	NA	NA	NA	NA	NA	NA	NA	NA	NA	NA	NA	NA	NA	NA	NA	NA	NA	NA	NA	NA	NA	NA	NA	NA	NA	NA	NA
ncbi1000001695	Acinetobacter_baumannii_TG22212_GCF_000453185.1	strain	species	speciesgroup	genus	family	order	class	phylum	superkingdom	norank_131567	norank_1	NA	NA	NA	NA	NA	NA	NA	NA	NA	NA	NA	NA	NA	NA	NA	NA	NA	NA	NA	NA	NA	NA	NA	NA	NA	NA	NA	NA
ncbi1000001696	Acinetobacter_baumannii_TG22204_GCF_000453165.1	strain	species	speciesgroup	genus	family	order	class	phylum	superkingdom	norank_131567	norank_1	NA	NA	NA	NA	NA	NA	NA	NA	NA	NA	NA	NA	NA	NA	NA	NA	NA	NA	NA	NA	NA	NA	NA	NA	NA	NA	NA	NA
ncbi1000001697	Acinetobacter_baumannii_TG22202_GCF_000453145.1	strain	species	speciesgroup	genus	family	order	class	phylum	superkingdom	norank_131567	norank_1	NA	NA	NA	NA	NA	NA	NA	NA	NA	NA	NA	NA	NA	NA	NA	NA	NA	NA	NA	NA	NA	NA	NA	NA	NA	NA	NA	NA
ncbi1000001698	Acinetobacter_baumannii_TG22198_GCF_000453125.1	strain	species	speciesgroup	genus	family	order	class	phylum	superkingdom	norank_131567	norank_1	NA	NA	NA	NA	NA	NA	NA	NA	NA	NA	NA	NA	NA	NA	NA	NA	NA	NA	NA	NA	NA	NA	NA	NA	NA	NA	NA	NA
ncbi1000001699	Acinetobacter_baumannii_TG22196_GCF_000453105.1	strain	species	speciesgroup	genus	family	order	class	phylum	superkingdom	norank_131567	norank_1	NA	NA	NA	NA	NA	NA	NA	NA	NA	NA	NA	NA	NA	NA	NA	NA	NA	NA	NA	NA	NA	NA	NA	NA	NA	NA	NA	NA
ncbi1000001700	Acinetobacter_baumannii_TG22194_GCF_000453085.1	strain	species	speciesgroup	genus	family	order	class	phylum	superkingdom	norank_131567	norank_1	NA	NA	NA	NA	NA	NA	NA	NA	NA	NA	NA	NA	NA	NA	NA	NA	NA	NA	NA	NA	NA	NA	NA	NA	NA	NA	NA	NA
ncbi1000001701	Acinetobacter_baumannii_TG22192_GCF_000453065.1	strain	species	speciesgroup	genus	family	order	class	phylum	superkingdom	norank_131567	norank_1	NA	NA	NA	NA	NA	NA	NA	NA	NA	NA	NA	NA	NA	NA	NA	NA	NA	NA	NA	NA	NA	NA	NA	NA	NA	NA	NA	NA
ncbi1000001702	Acinetobacter_baumannii_TG22190_GCF_000453045.1	strain	species	speciesgroup	genus	family	order	class	phylum	superkingdom	norank_131567	norank_1	NA	NA	NA	NA	NA	NA	NA	NA	NA	NA	NA	NA	NA	NA	NA	NA	NA	NA	NA	NA	NA	NA	NA	NA	NA	NA	NA	NA
ncbi1000001703	Acinetobacter_baumannii_TG22150_GCF_000453025.1	strain	species	speciesgroup	genus	family	order	class	phylum	superkingdom	norank_131567	norank_1	NA	NA	NA	NA	NA	NA	NA	NA	NA	NA	NA	NA	NA	NA	NA	NA	NA	NA	NA	NA	NA	NA	NA	NA	NA	NA	NA	NA
ncbi1000001704	Acinetobacter_baumannii_1605_GCF_000441955.1	strain	species	speciesgroup	genus	family	order	class	phylum	superkingdom	norank_131567	norank_1	NA	NA	NA	NA	NA	NA	NA	NA	NA	NA	NA	NA	NA	NA	NA	NA	NA	NA	NA	NA	NA	NA	NA	NA	NA	NA	NA	NA
ncbi1000001705	Acinetobacter_gerneri_MTCC_9824_GCF_000430245.1	strain	species	genus	family	order	class	phylum	superkingdom	norank_131567	norank_1	NA	NA	NA	NA	NA	NA	NA	NA	NA	NA	NA	NA	NA	NA	NA	NA	NA	NA	NA	NA	NA	NA	NA	NA	NA	NA	NA	NA	NA
ncbi1000001706	Acinetobacter_junii_MTCC_11364_GCF_000430225.1	strain	species	genus	family	order	class	phylum	superkingdom	norank_131567	norank_1	NA	NA	NA	NA	NA	NA	NA	NA	NA	NA	NA	NA	NA	NA	NA	NA	NA	NA	NA	NA	NA	NA	NA	NA	NA	NA	NA	NA	NA
ncbi1000001707	Acinetobacter_haemolyticus_MTCC_9819_GCF_000430205.1	strain	species	genus	family	order	class	phylum	superkingdom	norank_131567	norank_1	NA	NA	NA	NA	NA	NA	NA	NA	NA	NA	NA	NA	NA	NA	NA	NA	NA	NA	NA	NA	NA	NA	NA	NA	NA	NA	NA	NA	NA
ncbi1000001708	Acinetobacter_baumannii_BJAB0868_GCF_000419425.1	strain	species	speciesgroup	genus	family	order	class	phylum	superkingdom	norank_131567	norank_1	NA	NA	NA	NA	NA	NA	NA	NA	NA	NA	NA	NA	NA	NA	NA	NA	NA	NA	NA	NA	NA	NA	NA	NA	NA	NA	NA	NA
ncbi1000001709	Acinetobacter_baumannii_BJAB0715_GCF_000419405.1	strain	species	speciesgroup	genus	family	order	class	phylum	superkingdom	norank_131567	norank_1	NA	NA	NA	NA	NA	NA	NA	NA	NA	NA	NA	NA	NA	NA	NA	NA	NA	NA	NA	NA	NA	NA	NA	NA	NA	NA	NA	NA
ncbi1000001710	Acinetobacter_baumannii_BJAB07104_GCF_000419385.1	strain	species	speciesgroup	genus	family	order	class	phylum	superkingdom	norank_131567	norank_1	NA	NA	NA	NA	NA	NA	NA	NA	NA	NA	NA	NA	NA	NA	NA	NA	NA	NA	NA	NA	NA	NA	NA	NA	NA	NA	NA	NA
ncbi1000001711	Acinetobacter_baumannii_AB-HKU3-08_GCF_000417805.2	strain	species	speciesgroup	genus	family	order	class	phylum	superkingdom	norank_131567	norank_1	NA	NA	NA	NA	NA	NA	NA	NA	NA	NA	NA	NA	NA	NA	NA	NA	NA	NA	NA	NA	NA	NA	NA	NA	NA	NA	NA	NA
ncbi1000001712	Acinetobacter_baumannii_AB-HKU3-10_GCF_000417785.2	strain	species	speciesgroup	genus	family	order	class	phylum	superkingdom	norank_131567	norank_1	NA	NA	NA	NA	NA	NA	NA	NA	NA	NA	NA	NA	NA	NA	NA	NA	NA	NA	NA	NA	NA	NA	NA	NA	NA	NA	NA	NA
ncbi1000001713	Acinetobacter_gyllenbergii_MTCC_11365_GCF_000414075.1	strain	species	genus	family	order	class	phylum	superkingdom	norank_131567	norank_1	NA	NA	NA	NA	NA	NA	NA	NA	NA	NA	NA	NA	NA	NA	NA	NA	NA	NA	NA	NA	NA	NA	NA	NA	NA	NA	NA	NA	NA
ncbi1000001714	Acinetobacter_guillouiae_MSP4-18_GCF_000414055.1	strain	species	genus	family	order	class	phylum	superkingdom	norank_131567	norank_1	NA	NA	NA	NA	NA	NA	NA	NA	NA	NA	NA	NA	NA	NA	NA	NA	NA	NA	NA	NA	NA	NA	NA	NA	NA	NA	NA	NA	NA
ncbi1000001716	Acinetobacter_baumannii_NIPH_410_GCF_000413915.1	strain	species	speciesgroup	genus	family	order	class	phylum	superkingdom	norank_131567	norank_1	NA	NA	NA	NA	NA	NA	NA	NA	NA	NA	NA	NA	NA	NA	NA	NA	NA	NA	NA	NA	NA	NA	NA	NA	NA	NA	NA	NA
ncbi1000001717	Acinetobacter_rudis_CIP_110305_GCF_000413895.1	strain	strain	species	genus	family	order	class	phylum	superkingdom	norank_131567	norank_1	NA	NA	NA	NA	NA	NA	NA	NA	NA	NA	NA	NA	NA	NA	NA	NA	NA	NA	NA	NA	NA	NA	NA	NA	NA	NA	NA	NA
ncbi1000001718	Acinetobacter_indicus_ANC_4215_GCF_000413875.1	strain	species	genus	family	order	class	phylum	superkingdom	norank_131567	norank_1	NA	NA	NA	NA	NA	NA	NA	NA	NA	NA	NA	NA	NA	NA	NA	NA	NA	NA	NA	NA	NA	NA	NA	NA	NA	NA	NA	NA	NA
ncbi1000001719	Acinetobacter_gyllenbergii_CIP_110306_GCF_000413855.1	strain	species	genus	family	order	class	phylum	superkingdom	norank_131567	norank_1	NA	NA	NA	NA	NA	NA	NA	NA	NA	NA	NA	NA	NA	NA	NA	NA	NA	NA	NA	NA	NA	NA	NA	NA	NA	NA	NA	NA	NA
ncbi1000001720	Acinetobacter_tandoii_DSM_14970__GCF_000400735.1	strain	species	genus	family	order	class	phylum	superkingdom	norank_131567	norank_1	NA	NA	NA	NA	NA	NA	NA	NA	NA	NA	NA	NA	NA	NA	NA	NA	NA	NA	NA	NA	NA	NA	NA	NA	NA	NA	NA	NA	NA
ncbi1000001722	Acinetobacter_lactucae_GCF_000399705.1	strain	species	speciesgroup	genus	family	order	class	phylum	superkingdom	norank_131567	norank_1	NA	NA	NA	NA	NA	NA	NA	NA	NA	NA	NA	NA	NA	NA	NA	NA	NA	NA	NA	NA	NA	NA	NA	NA	NA	NA	NA	NA
ncbi1000001723	Acinetobacter_pittii_ANC_4050_GCF_000399685.1	strain	species	speciesgroup	genus	family	order	class	phylum	superkingdom	norank_131567	norank_1	NA	NA	NA	NA	NA	NA	NA	NA	NA	NA	NA	NA	NA	NA	NA	NA	NA	NA	NA	NA	NA	NA	NA	NA	NA	NA	NA	NA
ncbi1000001724	Acinetobacter_calcoaceticus_ANC_3811_GCF_000399665.1	strain	species	speciesgroup	genus	family	order	class	phylum	superkingdom	norank_131567	norank_1	NA	NA	NA	NA	NA	NA	NA	NA	NA	NA	NA	NA	NA	NA	NA	NA	NA	NA	NA	NA	NA	NA	NA	NA	NA	NA	NA	NA
ncbi1000001726	Acinetobacter_tjernbergiae_DSM_14971__GCF_000374425.1	strain	species	genus	family	order	class	phylum	superkingdom	norank_131567	norank_1	NA	NA	NA	NA	NA	NA	NA	NA	NA	NA	NA	NA	NA	NA	NA	NA	NA	NA	NA	NA	NA	NA	NA	NA	NA	NA	NA	NA	NA
ncbi1000001727	Acinetobacter_ursingii_NIPH_706_GCF_000369885.1	strain	species	genus	family	order	class	phylum	superkingdom	norank_131567	norank_1	NA	NA	NA	NA	NA	NA	NA	NA	NA	NA	NA	NA	NA	NA	NA	NA	NA	NA	NA	NA	NA	NA	NA	NA	NA	NA	NA	NA	NA
ncbi1000001733	Acinetobacter_colistiniresistens_GCF_000369765.1	strain	species	genus	family	order	class	phylum	superkingdom	norank_131567	norank_1	NA	NA	NA	NA	NA	NA	NA	NA	NA	NA	NA	NA	NA	NA	NA	NA	NA	NA	NA	NA	NA	NA	NA	NA	NA	NA	NA	NA	NA
ncbi1000001740	Acinetobacter_variabilis_GCF_000369625.1	strain	species	genus	family	order	class	phylum	superkingdom	norank_131567	norank_1	NA	NA	NA	NA	NA	NA	NA	NA	NA	NA	NA	NA	NA	NA	NA	NA	NA	NA	NA	NA	NA	NA	NA	NA	NA	NA	NA	NA	NA
ncbi1000001752	Acinetobacter_baumannii_ANC_4097_GCF_000369365.1	strain	species	speciesgroup	genus	family	order	class	phylum	superkingdom	norank_131567	norank_1	NA	NA	NA	NA	NA	NA	NA	NA	NA	NA	NA	NA	NA	NA	NA	NA	NA	NA	NA	NA	NA	NA	NA	NA	NA	NA	NA	NA
ncbi1000001753	Acinetobacter_baumannii_NIPH_80_GCF_000369345.1	strain	species	speciesgroup	genus	family	order	class	phylum	superkingdom	norank_131567	norank_1	NA	NA	NA	NA	NA	NA	NA	NA	NA	NA	NA	NA	NA	NA	NA	NA	NA	NA	NA	NA	NA	NA	NA	NA	NA	NA	NA	NA
ncbi1000001754	Acinetobacter_baumannii_NIPH_290_GCF_000369325.1	strain	species	speciesgroup	genus	family	order	class	phylum	superkingdom	norank_131567	norank_1	NA	NA	NA	NA	NA	NA	NA	NA	NA	NA	NA	NA	NA	NA	NA	NA	NA	NA	NA	NA	NA	NA	NA	NA	NA	NA	NA	NA
ncbi1000001755	Acinetobacter_baumannii_NIPH_70_GCF_000369305.1	strain	species	speciesgroup	genus	family	order	class	phylum	superkingdom	norank_131567	norank_1	NA	NA	NA	NA	NA	NA	NA	NA	NA	NA	NA	NA	NA	NA	NA	NA	NA	NA	NA	NA	NA	NA	NA	NA	NA	NA	NA	NA
ncbi1000001756	Acinetobacter_baumannii_NIPH_528_GCF_000369285.1	strain	species	speciesgroup	genus	family	order	class	phylum	superkingdom	norank_131567	norank_1	NA	NA	NA	NA	NA	NA	NA	NA	NA	NA	NA	NA	NA	NA	NA	NA	NA	NA	NA	NA	NA	NA	NA	NA	NA	NA	NA	NA
ncbi1000001757	Acinetobacter_baumannii_NIPH_67_GCF_000369265.1	strain	species	speciesgroup	genus	family	order	class	phylum	superkingdom	norank_131567	norank_1	NA	NA	NA	NA	NA	NA	NA	NA	NA	NA	NA	NA	NA	NA	NA	NA	NA	NA	NA	NA	NA	NA	NA	NA	NA	NA	NA	NA
ncbi1000001758	Acinetobacter_baumannii_NIPH_601_GCF_000369245.1	strain	species	speciesgroup	genus	family	order	class	phylum	superkingdom	norank_131567	norank_1	NA	NA	NA	NA	NA	NA	NA	NA	NA	NA	NA	NA	NA	NA	NA	NA	NA	NA	NA	NA	NA	NA	NA	NA	NA	NA	NA	NA
ncbi1000001759	Acinetobacter_baumannii_NIPH_329_GCF_000369225.1	strain	species	speciesgroup	genus	family	order	class	phylum	superkingdom	norank_131567	norank_1	NA	NA	NA	NA	NA	NA	NA	NA	NA	NA	NA	NA	NA	NA	NA	NA	NA	NA	NA	NA	NA	NA	NA	NA	NA	NA	NA	NA
ncbi1000001760	Acinetobacter_baumannii_NIPH_335_GCF_000369205.1	strain	species	speciesgroup	genus	family	order	class	phylum	superkingdom	norank_131567	norank_1	NA	NA	NA	NA	NA	NA	NA	NA	NA	NA	NA	NA	NA	NA	NA	NA	NA	NA	NA	NA	NA	NA	NA	NA	NA	NA	NA	NA
ncbi1000001761	Acinetobacter_baumannii_NIPH_527_GCF_000369185.1	strain	species	speciesgroup	genus	family	order	class	phylum	superkingdom	norank_131567	norank_1	NA	NA	NA	NA	NA	NA	NA	NA	NA	NA	NA	NA	NA	NA	NA	NA	NA	NA	NA	NA	NA	NA	NA	NA	NA	NA	NA	NA
ncbi1000001762	Acinetobacter_baumannii_NIPH_201_GCF_000369165.1	strain	species	speciesgroup	genus	family	order	class	phylum	superkingdom	norank_131567	norank_1	NA	NA	NA	NA	NA	NA	NA	NA	NA	NA	NA	NA	NA	NA	NA	NA	NA	NA	NA	NA	NA	NA	NA	NA	NA	NA	NA	NA
ncbi1000001763	Acinetobacter_lwoffii_NIPH_478_GCF_000369145.1	strain	species	genus	family	order	class	phylum	superkingdom	norank_131567	norank_1	NA	NA	NA	NA	NA	NA	NA	NA	NA	NA	NA	NA	NA	NA	NA	NA	NA	NA	NA	NA	NA	NA	NA	NA	NA	NA	NA	NA	NA
ncbi1000001764	Acinetobacter_lwoffii_ATCC_9957__GCF_000369125.1	strain	species	genus	family	order	class	phylum	superkingdom	norank_131567	norank_1	NA	NA	NA	NA	NA	NA	NA	NA	NA	NA	NA	NA	NA	NA	NA	NA	NA	NA	NA	NA	NA	NA	NA	NA	NA	NA	NA	NA	NA
ncbi1000001765	Acinetobacter_haemolyticus_NIPH_261_GCF_000369085.1	strain	species	genus	family	order	class	phylum	superkingdom	norank_131567	norank_1	NA	NA	NA	NA	NA	NA	NA	NA	NA	NA	NA	NA	NA	NA	NA	NA	NA	NA	NA	NA	NA	NA	NA	NA	NA	NA	NA	NA	NA
ncbi1000001766	Acinetobacter_haemolyticus_CIP_64.3_GCF_000369065.1	strain	species	genus	family	order	class	phylum	superkingdom	norank_131567	norank_1	NA	NA	NA	NA	NA	NA	NA	NA	NA	NA	NA	NA	NA	NA	NA	NA	NA	NA	NA	NA	NA	NA	NA	NA	NA	NA	NA	NA	NA
ncbi1000001767	Acinetobacter_pittii_ATCC_19004__GCF_000369045.1	strain	species	speciesgroup	genus	family	order	class	phylum	superkingdom	norank_131567	norank_1	NA	NA	NA	NA	NA	NA	NA	NA	NA	NA	NA	NA	NA	NA	NA	NA	NA	NA	NA	NA	NA	NA	NA	NA	NA	NA	NA	NA
ncbi1000001768	Acinetobacter_pittii_ANC_3678_GCF_000369025.1	strain	species	speciesgroup	genus	family	order	class	phylum	superkingdom	norank_131567	norank_1	NA	NA	NA	NA	NA	NA	NA	NA	NA	NA	NA	NA	NA	NA	NA	NA	NA	NA	NA	NA	NA	NA	NA	NA	NA	NA	NA	NA
ncbi1000001769	Acinetobacter_beijerinckii_CIP_110307_GCF_000369005.1	strain	species	genus	family	order	class	phylum	superkingdom	norank_131567	norank_1	NA	NA	NA	NA	NA	NA	NA	NA	NA	NA	NA	NA	NA	NA	NA	NA	NA	NA	NA	NA	NA	NA	NA	NA	NA	NA	NA	NA	NA
ncbi1000001770	Acinetobacter_beijerinckii_ANC_3835_GCF_000368985.1	strain	species	genus	family	order	class	phylum	superkingdom	norank_131567	norank_1	NA	NA	NA	NA	NA	NA	NA	NA	NA	NA	NA	NA	NA	NA	NA	NA	NA	NA	NA	NA	NA	NA	NA	NA	NA	NA	NA	NA	NA
ncbi1000001772	Acinetobacter_calcoaceticus_ANC_3680_GCF_000368945.1	strain	species	speciesgroup	genus	family	order	class	phylum	superkingdom	norank_131567	norank_1	NA	NA	NA	NA	NA	NA	NA	NA	NA	NA	NA	NA	NA	NA	NA	NA	NA	NA	NA	NA	NA	NA	NA	NA	NA	NA	NA	NA
ncbi1000001774	Acinetobacter_radioresistens_NIPH_2130_GCF_000368885.1	strain	species	genus	family	order	class	phylum	superkingdom	norank_131567	norank_1	NA	NA	NA	NA	NA	NA	NA	NA	NA	NA	NA	NA	NA	NA	NA	NA	NA	NA	NA	NA	NA	NA	NA	NA	NA	NA	NA	NA	NA
ncbi1000001775	Acinetobacter_bouvetii_DSM_14964__GCF_000368865.1	strain	species	genus	family	order	class	phylum	superkingdom	norank_131567	norank_1	NA	NA	NA	NA	NA	NA	NA	NA	NA	NA	NA	NA	NA	NA	NA	NA	NA	NA	NA	NA	NA	NA	NA	NA	NA	NA	NA	NA	NA
ncbi1000001776	Acinetobacter_ursingii_ANC_3649_GCF_000368845.1	strain	species	genus	family	order	class	phylum	superkingdom	norank_131567	norank_1	NA	NA	NA	NA	NA	NA	NA	NA	NA	NA	NA	NA	NA	NA	NA	NA	NA	NA	NA	NA	NA	NA	NA	NA	NA	NA	NA	NA	NA
ncbi1000001778	Acinetobacter_johnsonii_ANC_3681_GCF_000368805.1	strain	species	genus	family	order	class	phylum	superkingdom	norank_131567	norank_1	NA	NA	NA	NA	NA	NA	NA	NA	NA	NA	NA	NA	NA	NA	NA	NA	NA	NA	NA	NA	NA	NA	NA	NA	NA	NA	NA	NA	NA
ncbi1000001779	Acinetobacter_towneri_DSM_14962__GCF_000368785.1	strain	species	genus	family	order	class	phylum	superkingdom	norank_131567	norank_1	NA	NA	NA	NA	NA	NA	NA	NA	NA	NA	NA	NA	NA	NA	NA	NA	NA	NA	NA	NA	NA	NA	NA	NA	NA	NA	NA	NA	NA
ncbi1000001780	Acinetobacter_junii_CIP_64.5_GCF_000368765.1	strain	species	genus	family	order	class	phylum	superkingdom	norank_131567	norank_1	NA	NA	NA	NA	NA	NA	NA	NA	NA	NA	NA	NA	NA	NA	NA	NA	NA	NA	NA	NA	NA	NA	NA	NA	NA	NA	NA	NA	NA
ncbi1000001781	Acinetobacter_junii_NIPH_182_GCF_000368745.1	strain	species	genus	family	order	class	phylum	superkingdom	norank_131567	norank_1	NA	NA	NA	NA	NA	NA	NA	NA	NA	NA	NA	NA	NA	NA	NA	NA	NA	NA	NA	NA	NA	NA	NA	NA	NA	NA	NA	NA	NA
ncbi1000001782	Acinetobacter_soli_NIPH_2899_GCF_000368725.1	strain	species	genus	family	order	class	phylum	superkingdom	norank_131567	norank_1	NA	NA	NA	NA	NA	NA	NA	NA	NA	NA	NA	NA	NA	NA	NA	NA	NA	NA	NA	NA	NA	NA	NA	NA	NA	NA	NA	NA	NA
ncbi1000001783	Acinetobacter_soli_CIP_110264_GCF_000368705.1	strain	species	genus	family	order	class	phylum	superkingdom	norank_131567	norank_1	NA	NA	NA	NA	NA	NA	NA	NA	NA	NA	NA	NA	NA	NA	NA	NA	NA	NA	NA	NA	NA	NA	NA	NA	NA	NA	NA	NA	NA
ncbi1000001784	Acinetobacter_baylyi_DSM_14961__GCF_000368685.1	strain	strain	species	genus	family	order	class	phylum	superkingdom	norank_131567	norank_1	NA	NA	NA	NA	NA	NA	NA	NA	NA	NA	NA	NA	NA	NA	NA	NA	NA	NA	NA	NA	NA	NA	NA	NA	NA	NA	NA	NA
ncbi1000001785	Acinetobacter_junii_CIP_107470_GCF_000368665.1	strain	species	genus	family	order	class	phylum	superkingdom	norank_131567	norank_1	NA	NA	NA	NA	NA	NA	NA	NA	NA	NA	NA	NA	NA	NA	NA	NA	NA	NA	NA	NA	NA	NA	NA	NA	NA	NA	NA	NA	NA
ncbi1000001786	Acinetobacter_brisouii_ANC_4119_GCF_000368645.1	strain	species	genus	family	order	class	phylum	superkingdom	norank_131567	norank_1	NA	NA	NA	NA	NA	NA	NA	NA	NA	NA	NA	NA	NA	NA	NA	NA	NA	NA	NA	NA	NA	NA	NA	NA	NA	NA	NA	NA	NA
ncbi1000001787	Acinetobacter_schindleri_CIP_107287_GCF_000368625.1	strain	species	genus	family	order	class	phylum	superkingdom	norank_131567	norank_1	NA	NA	NA	NA	NA	NA	NA	NA	NA	NA	NA	NA	NA	NA	NA	NA	NA	NA	NA	NA	NA	NA	NA	NA	NA	NA	NA	NA	NA
ncbi1000001788	Acinetobacter_nosocomialis_NIPH_386_GCF_000368605.1	strain	species	speciesgroup	genus	family	order	class	phylum	superkingdom	norank_131567	norank_1	NA	NA	NA	NA	NA	NA	NA	NA	NA	NA	NA	NA	NA	NA	NA	NA	NA	NA	NA	NA	NA	NA	NA	NA	NA	NA	NA	NA
ncbi1000001790	Acinetobacter_gerneri_DSM_14967__GCF_000368565.1	strain	species	genus	family	order	class	phylum	superkingdom	norank_131567	norank_1	NA	NA	NA	NA	NA	NA	NA	NA	NA	NA	NA	NA	NA	NA	NA	NA	NA	NA	NA	NA	NA	NA	NA	NA	NA	NA	NA	NA	NA
ncbi1000001791	Acinetobacter_baumannii_NIPH_60_GCF_000368545.1	strain	species	speciesgroup	genus	family	order	class	phylum	superkingdom	norank_131567	norank_1	NA	NA	NA	NA	NA	NA	NA	NA	NA	NA	NA	NA	NA	NA	NA	NA	NA	NA	NA	NA	NA	NA	NA	NA	NA	NA	NA	NA
ncbi1000001792	Acinetobacter_baumannii_NIPH_190_GCF_000368525.1	strain	species	speciesgroup	genus	family	order	class	phylum	superkingdom	norank_131567	norank_1	NA	NA	NA	NA	NA	NA	NA	NA	NA	NA	NA	NA	NA	NA	NA	NA	NA	NA	NA	NA	NA	NA	NA	NA	NA	NA	NA	NA
ncbi1000001793	Acinetobacter_bereziniae_NIPH_3_GCF_000368505.1	strain	species	genus	family	order	class	phylum	superkingdom	norank_131567	norank_1	NA	NA	NA	NA	NA	NA	NA	NA	NA	NA	NA	NA	NA	NA	NA	NA	NA	NA	NA	NA	NA	NA	NA	NA	NA	NA	NA	NA	NA
ncbi1000001794	Acinetobacter_guillouiae_NIPH_991_GCF_000368485.1	strain	species	genus	family	order	class	phylum	superkingdom	norank_131567	norank_1	NA	NA	NA	NA	NA	NA	NA	NA	NA	NA	NA	NA	NA	NA	NA	NA	NA	NA	NA	NA	NA	NA	NA	NA	NA	NA	NA	NA	NA
ncbi1000001795	Acinetobacter_schindleri_NIPH_900_GCF_000368465.1	strain	species	genus	family	order	class	phylum	superkingdom	norank_131567	norank_1	NA	NA	NA	NA	NA	NA	NA	NA	NA	NA	NA	NA	NA	NA	NA	NA	NA	NA	NA	NA	NA	NA	NA	NA	NA	NA	NA	NA	NA
ncbi1000001806	Acinetobacter_baumannii_NIPH_1734_GCF_000368245.1	strain	species	speciesgroup	genus	family	order	class	phylum	superkingdom	norank_131567	norank_1	NA	NA	NA	NA	NA	NA	NA	NA	NA	NA	NA	NA	NA	NA	NA	NA	NA	NA	NA	NA	NA	NA	NA	NA	NA	NA	NA	NA
ncbi1000001807	Acinetobacter_baumannii_NIPH_2061_GCF_000368225.1	strain	species	speciesgroup	genus	family	order	class	phylum	superkingdom	norank_131567	norank_1	NA	NA	NA	NA	NA	NA	NA	NA	NA	NA	NA	NA	NA	NA	NA	NA	NA	NA	NA	NA	NA	NA	NA	NA	NA	NA	NA	NA
ncbi1000001808	Acinetobacter_baumannii_NIPH_615_GCF_000368205.1	strain	species	speciesgroup	genus	family	order	class	phylum	superkingdom	norank_131567	norank_1	NA	NA	NA	NA	NA	NA	NA	NA	NA	NA	NA	NA	NA	NA	NA	NA	NA	NA	NA	NA	NA	NA	NA	NA	NA	NA	NA	NA
ncbi1000001809	Acinetobacter_baumannii_NIPH_146_GCF_000368185.1	strain	species	speciesgroup	genus	family	order	class	phylum	superkingdom	norank_131567	norank_1	NA	NA	NA	NA	NA	NA	NA	NA	NA	NA	NA	NA	NA	NA	NA	NA	NA	NA	NA	NA	NA	NA	NA	NA	NA	NA	NA	NA
ncbi1000001810	Acinetobacter_lwoffii_NIPH_715_GCF_000368165.1	strain	species	genus	family	order	class	phylum	superkingdom	norank_131567	norank_1	NA	NA	NA	NA	NA	NA	NA	NA	NA	NA	NA	NA	NA	NA	NA	NA	NA	NA	NA	NA	NA	NA	NA	NA	NA	NA	NA	NA	NA
ncbi1000001811	Acinetobacter_guillouiae_CIP_63.46_GCF_000368145.1	strain	species	genus	family	order	class	phylum	superkingdom	norank_131567	norank_1	NA	NA	NA	NA	NA	NA	NA	NA	NA	NA	NA	NA	NA	NA	NA	NA	NA	NA	NA	NA	NA	NA	NA	NA	NA	NA	NA	NA	NA
ncbi1000001812	Acinetobacter_baumannii_NIPH_1362_GCF_000368125.1	strain	species	speciesgroup	genus	family	order	class	phylum	superkingdom	norank_131567	norank_1	NA	NA	NA	NA	NA	NA	NA	NA	NA	NA	NA	NA	NA	NA	NA	NA	NA	NA	NA	NA	NA	NA	NA	NA	NA	NA	NA	NA
ncbi1000001813	Acinetobacter_baumannii_NIPH_1669_GCF_000368105.1	strain	species	speciesgroup	genus	family	order	class	phylum	superkingdom	norank_131567	norank_1	NA	NA	NA	NA	NA	NA	NA	NA	NA	NA	NA	NA	NA	NA	NA	NA	NA	NA	NA	NA	NA	NA	NA	NA	NA	NA	NA	NA
ncbi1000001814	Acinetobacter_nosocomialis_NIPH_2119_GCF_000368085.1	strain	species	speciesgroup	genus	family	order	class	phylum	superkingdom	norank_131567	norank_1	NA	NA	NA	NA	NA	NA	NA	NA	NA	NA	NA	NA	NA	NA	NA	NA	NA	NA	NA	NA	NA	NA	NA	NA	NA	NA	NA	NA
ncbi1000001815	Acinetobacter_seifertii_GCF_000368065.1	strain	species	speciesgroup	genus	family	order	class	phylum	superkingdom	norank_131567	norank_1	NA	NA	NA	NA	NA	NA	NA	NA	NA	NA	NA	NA	NA	NA	NA	NA	NA	NA	NA	NA	NA	NA	NA	NA	NA	NA	NA	NA
ncbi1000001816	Acinetobacter_johnsonii_CIP_64.6_GCF_000368045.1	strain	species	genus	family	order	class	phylum	superkingdom	norank_131567	norank_1	NA	NA	NA	NA	NA	NA	NA	NA	NA	NA	NA	NA	NA	NA	NA	NA	NA	NA	NA	NA	NA	NA	NA	NA	NA	NA	NA	NA	NA
ncbi1000001818	Acinetobacter_parvus_NIPH_1103_GCF_000368005.1	strain	species	genus	family	order	class	phylum	superkingdom	norank_131567	norank_1	NA	NA	NA	NA	NA	NA	NA	NA	NA	NA	NA	NA	NA	NA	NA	NA	NA	NA	NA	NA	NA	NA	NA	NA	NA	NA	NA	NA	NA
ncbi1000001822	Acinetobacter_bohemicus_ANC_3994_GCF_000367925.1	strain	strain	species	genus	family	order	class	phylum	superkingdom	norank_131567	norank_1	NA	NA	NA	NA	NA	NA	NA	NA	NA	NA	NA	NA	NA	NA	NA	NA	NA	NA	NA	NA	NA	NA	NA	NA	NA	NA	NA	NA
ncbi1000001824	Acinetobacter_baumannii_NIPH_24_GCF_000367885.1	strain	species	speciesgroup	genus	family	order	class	phylum	superkingdom	norank_131567	norank_1	NA	NA	NA	NA	NA	NA	NA	NA	NA	NA	NA	NA	NA	NA	NA	NA	NA	NA	NA	NA	NA	NA	NA	NA	NA	NA	NA	NA
ncbi1000001825	Acinetobacter_calcoaceticus_NIPH_13_GCF_000367865.1	strain	species	speciesgroup	genus	family	order	class	phylum	superkingdom	norank_131567	norank_1	NA	NA	NA	NA	NA	NA	NA	NA	NA	NA	NA	NA	NA	NA	NA	NA	NA	NA	NA	NA	NA	NA	NA	NA	NA	NA	NA	NA
ncbi1000001826	Acinetobacter_baumannii_48055_GCF_000359725.1	strain	species	speciesgroup	genus	family	order	class	phylum	superkingdom	norank_131567	norank_1	NA	NA	NA	NA	NA	NA	NA	NA	NA	NA	NA	NA	NA	NA	NA	NA	NA	NA	NA	NA	NA	NA	NA	NA	NA	NA	NA	NA
ncbi1000001827	Acinetobacter_baumannii_ABNIH24_GCF_000354155.1	strain	species	speciesgroup	genus	family	order	class	phylum	superkingdom	norank_131567	norank_1	NA	NA	NA	NA	NA	NA	NA	NA	NA	NA	NA	NA	NA	NA	NA	NA	NA	NA	NA	NA	NA	NA	NA	NA	NA	NA	NA	NA
ncbi1000001828	Acinetobacter_baumannii_ABNIH20_GCF_000354135.1	strain	species	speciesgroup	genus	family	order	class	phylum	superkingdom	norank_131567	norank_1	NA	NA	NA	NA	NA	NA	NA	NA	NA	NA	NA	NA	NA	NA	NA	NA	NA	NA	NA	NA	NA	NA	NA	NA	NA	NA	NA	NA
ncbi1000001829	Acinetobacter_baumannii_ABNIH18_GCF_000354115.1	strain	species	speciesgroup	genus	family	order	class	phylum	superkingdom	norank_131567	norank_1	NA	NA	NA	NA	NA	NA	NA	NA	NA	NA	NA	NA	NA	NA	NA	NA	NA	NA	NA	NA	NA	NA	NA	NA	NA	NA	NA	NA
ncbi1000001830	Acinetobacter_baumannii_ABNIH17_GCF_000354095.1	strain	species	speciesgroup	genus	family	order	class	phylum	superkingdom	norank_131567	norank_1	NA	NA	NA	NA	NA	NA	NA	NA	NA	NA	NA	NA	NA	NA	NA	NA	NA	NA	NA	NA	NA	NA	NA	NA	NA	NA	NA	NA
ncbi1000001831	Acinetobacter_baumannii_ABNIH16_GCF_000354075.1	strain	species	speciesgroup	genus	family	order	class	phylum	superkingdom	norank_131567	norank_1	NA	NA	NA	NA	NA	NA	NA	NA	NA	NA	NA	NA	NA	NA	NA	NA	NA	NA	NA	NA	NA	NA	NA	NA	NA	NA	NA	NA
ncbi1000001832	Acinetobacter_baumannii_ABNIH15_GCF_000354055.1	strain	species	speciesgroup	genus	family	order	class	phylum	superkingdom	norank_131567	norank_1	NA	NA	NA	NA	NA	NA	NA	NA	NA	NA	NA	NA	NA	NA	NA	NA	NA	NA	NA	NA	NA	NA	NA	NA	NA	NA	NA	NA
ncbi1000001833	Acinetobacter_baumannii_ABNIH14_GCF_000354035.1	strain	species	speciesgroup	genus	family	order	class	phylum	superkingdom	norank_131567	norank_1	NA	NA	NA	NA	NA	NA	NA	NA	NA	NA	NA	NA	NA	NA	NA	NA	NA	NA	NA	NA	NA	NA	NA	NA	NA	NA	NA	NA
ncbi1000001834	Acinetobacter_baumannii_ABNIH11_GCF_000354015.1	strain	species	speciesgroup	genus	family	order	class	phylum	superkingdom	norank_131567	norank_1	NA	NA	NA	NA	NA	NA	NA	NA	NA	NA	NA	NA	NA	NA	NA	NA	NA	NA	NA	NA	NA	NA	NA	NA	NA	NA	NA	NA
ncbi1000001835	Acinetobacter_baumannii_ABNIH7_GCF_000353975.1	strain	species	speciesgroup	genus	family	order	class	phylum	superkingdom	norank_131567	norank_1	NA	NA	NA	NA	NA	NA	NA	NA	NA	NA	NA	NA	NA	NA	NA	NA	NA	NA	NA	NA	NA	NA	NA	NA	NA	NA	NA	NA
ncbi1000001836	Acinetobacter_baumannii_ABNIH25_GCF_000353915.1	strain	species	speciesgroup	genus	family	order	class	phylum	superkingdom	norank_131567	norank_1	NA	NA	NA	NA	NA	NA	NA	NA	NA	NA	NA	NA	NA	NA	NA	NA	NA	NA	NA	NA	NA	NA	NA	NA	NA	NA	NA	NA
ncbi1000001837	Acinetobacter_baumannii_ABNIH26_GCF_000353895.1	strain	species	speciesgroup	genus	family	order	class	phylum	superkingdom	norank_131567	norank_1	NA	NA	NA	NA	NA	NA	NA	NA	NA	NA	NA	NA	NA	NA	NA	NA	NA	NA	NA	NA	NA	NA	NA	NA	NA	NA	NA	NA
ncbi1000001838	Acinetobacter_baumannii_ABNIH13_GCF_000353855.1	strain	species	speciesgroup	genus	family	order	class	phylum	superkingdom	norank_131567	norank_1	NA	NA	NA	NA	NA	NA	NA	NA	NA	NA	NA	NA	NA	NA	NA	NA	NA	NA	NA	NA	NA	NA	NA	NA	NA	NA	NA	NA
ncbi1000001839	Acinetobacter_baumannii_ABNIH23_GCF_000353815.1	strain	species	speciesgroup	genus	family	order	class	phylum	superkingdom	norank_131567	norank_1	NA	NA	NA	NA	NA	NA	NA	NA	NA	NA	NA	NA	NA	NA	NA	NA	NA	NA	NA	NA	NA	NA	NA	NA	NA	NA	NA	NA
ncbi1000001840	Acinetobacter_baumannii_ABNIH22_GCF_000353795.1	strain	species	speciesgroup	genus	family	order	class	phylum	superkingdom	norank_131567	norank_1	NA	NA	NA	NA	NA	NA	NA	NA	NA	NA	NA	NA	NA	NA	NA	NA	NA	NA	NA	NA	NA	NA	NA	NA	NA	NA	NA	NA
ncbi1000001841	Acinetobacter_baumannii_ABNIH19_GCF_000353775.1	strain	species	speciesgroup	genus	family	order	class	phylum	superkingdom	norank_131567	norank_1	NA	NA	NA	NA	NA	NA	NA	NA	NA	NA	NA	NA	NA	NA	NA	NA	NA	NA	NA	NA	NA	NA	NA	NA	NA	NA	NA	NA
ncbi1000001842	Acinetobacter_baumannii_AB405E4_GCF_000342085.1	strain	species	speciesgroup	genus	family	order	class	phylum	superkingdom	norank_131567	norank_1	NA	NA	NA	NA	NA	NA	NA	NA	NA	NA	NA	NA	NA	NA	NA	NA	NA	NA	NA	NA	NA	NA	NA	NA	NA	NA	NA	NA
ncbi1000001843	Acinetobacter_baumannii_AB1H8_GCF_000342065.1	strain	species	speciesgroup	genus	family	order	class	phylum	superkingdom	norank_131567	norank_1	NA	NA	NA	NA	NA	NA	NA	NA	NA	NA	NA	NA	NA	NA	NA	NA	NA	NA	NA	NA	NA	NA	NA	NA	NA	NA	NA	NA
ncbi1000001844	Acinetobacter_baumannii_MSP4-16_GCF_000341985.1	strain	species	speciesgroup	genus	family	order	class	phylum	superkingdom	norank_131567	norank_1	NA	NA	NA	NA	NA	NA	NA	NA	NA	NA	NA	NA	NA	NA	NA	NA	NA	NA	NA	NA	NA	NA	NA	NA	NA	NA	NA	NA
ncbi1000001846	Acinetobacter_baumannii_AB4A3_GCF_000338835.1	strain	species	speciesgroup	genus	family	order	class	phylum	superkingdom	norank_131567	norank_1	NA	NA	NA	NA	NA	NA	NA	NA	NA	NA	NA	NA	NA	NA	NA	NA	NA	NA	NA	NA	NA	NA	NA	NA	NA	NA	NA	NA
ncbi1000001847	Acinetobacter_baumannii_Naval-78_GCF_000335675.1	strain	species	speciesgroup	genus	family	order	class	phylum	superkingdom	norank_131567	norank_1	NA	NA	NA	NA	NA	NA	NA	NA	NA	NA	NA	NA	NA	NA	NA	NA	NA	NA	NA	NA	NA	NA	NA	NA	NA	NA	NA	NA
ncbi1000001848	Acinetobacter_baumannii_OIFC338_GCF_000335655.1	strain	species	speciesgroup	genus	family	order	class	phylum	superkingdom	norank_131567	norank_1	NA	NA	NA	NA	NA	NA	NA	NA	NA	NA	NA	NA	NA	NA	NA	NA	NA	NA	NA	NA	NA	NA	NA	NA	NA	NA	NA	NA
ncbi1000001849	Acinetobacter_baumannii_OIFC047_GCF_000335635.1	strain	species	speciesgroup	genus	family	order	class	phylum	superkingdom	norank_131567	norank_1	NA	NA	NA	NA	NA	NA	NA	NA	NA	NA	NA	NA	NA	NA	NA	NA	NA	NA	NA	NA	NA	NA	NA	NA	NA	NA	NA	NA
ncbi1000001850	Acinetobacter_baumannii_WC-A-92_GCF_000335615.1	strain	species	speciesgroup	genus	family	order	class	phylum	superkingdom	norank_131567	norank_1	NA	NA	NA	NA	NA	NA	NA	NA	NA	NA	NA	NA	NA	NA	NA	NA	NA	NA	NA	NA	NA	NA	NA	NA	NA	NA	NA	NA
ncbi1000001851	Acinetobacter_baumannii_AA-014_GCF_000335595.1	strain	species	speciesgroup	genus	family	order	class	phylum	superkingdom	norank_131567	norank_1	NA	NA	NA	NA	NA	NA	NA	NA	NA	NA	NA	NA	NA	NA	NA	NA	NA	NA	NA	NA	NA	NA	NA	NA	NA	NA	NA	NA
ncbi1000001854	Acinetobacter_baumannii_Naval-57_GCF_000335535.1	strain	species	speciesgroup	genus	family	order	class	phylum	superkingdom	norank_131567	norank_1	NA	NA	NA	NA	NA	NA	NA	NA	NA	NA	NA	NA	NA	NA	NA	NA	NA	NA	NA	NA	NA	NA	NA	NA	NA	NA	NA	NA
ncbi1000001855	Acinetobacter_baumannii_ABIsac_ColiR_GCF_000333735.1	strain	species	speciesgroup	genus	family	order	class	phylum	superkingdom	norank_131567	norank_1	NA	NA	NA	NA	NA	NA	NA	NA	NA	NA	NA	NA	NA	NA	NA	NA	NA	NA	NA	NA	NA	NA	NA	NA	NA	NA	NA	NA
ncbi1000001856	Acinetobacter_baumannii_ABIsac_ColiS_GCF_000333715.1	strain	species	speciesgroup	genus	family	order	class	phylum	superkingdom	norank_131567	norank_1	NA	NA	NA	NA	NA	NA	NA	NA	NA	NA	NA	NA	NA	NA	NA	NA	NA	NA	NA	NA	NA	NA	NA	NA	NA	NA	NA	NA
ncbi1000001857	Acinetobacter_baumannii_53264_GCF_000332855.1	strain	species	speciesgroup	genus	family	order	class	phylum	superkingdom	norank_131567	norank_1	NA	NA	NA	NA	NA	NA	NA	NA	NA	NA	NA	NA	NA	NA	NA	NA	NA	NA	NA	NA	NA	NA	NA	NA	NA	NA	NA	NA
ncbi1000001858	Acinetobacter_pittii_GCF_000315155.1	strain	species	speciesgroup	genus	family	order	class	phylum	superkingdom	norank_131567	norank_1	NA	NA	NA	NA	NA	NA	NA	NA	NA	NA	NA	NA	NA	NA	NA	NA	NA	NA	NA	NA	NA	NA	NA	NA	NA	NA	NA	NA
ncbi1000001859	Acinetobacter_baumannii_Naval-113_GCF_000314655.1	strain	species	speciesgroup	genus	family	order	class	phylum	superkingdom	norank_131567	norank_1	NA	NA	NA	NA	NA	NA	NA	NA	NA	NA	NA	NA	NA	NA	NA	NA	NA	NA	NA	NA	NA	NA	NA	NA	NA	NA	NA	NA
ncbi1000001860	Acinetobacter_baumannii_WC-348_GCF_000314635.1	strain	species	speciesgroup	genus	family	order	class	phylum	superkingdom	norank_131567	norank_1	NA	NA	NA	NA	NA	NA	NA	NA	NA	NA	NA	NA	NA	NA	NA	NA	NA	NA	NA	NA	NA	NA	NA	NA	NA	NA	NA	NA
ncbi1000001862	Acinetobacter_nosocomialis_GCF_000314595.1	strain	species	speciesgroup	genus	family	order	class	phylum	superkingdom	norank_131567	norank_1	NA	NA	NA	NA	NA	NA	NA	NA	NA	NA	NA	NA	NA	NA	NA	NA	NA	NA	NA	NA	NA	NA	NA	NA	NA	NA	NA	NA
ncbi1000001864	Acinetobacter_baumannii_Canada_BC1_GCF_000309275.1	strain	species	speciesgroup	genus	family	order	class	phylum	superkingdom	norank_131567	norank_1	NA	NA	NA	NA	NA	NA	NA	NA	NA	NA	NA	NA	NA	NA	NA	NA	NA	NA	NA	NA	NA	NA	NA	NA	NA	NA	NA	NA
ncbi1000001865	Acinetobacter_baumannii_Naval-82_GCF_000309255.1	strain	species	speciesgroup	genus	family	order	class	phylum	superkingdom	norank_131567	norank_1	NA	NA	NA	NA	NA	NA	NA	NA	NA	NA	NA	NA	NA	NA	NA	NA	NA	NA	NA	NA	NA	NA	NA	NA	NA	NA	NA	NA
ncbi1000001866	Acinetobacter_baumannii_OIFC035_GCF_000309235.1	strain	species	speciesgroup	genus	family	order	class	phylum	superkingdom	norank_131567	norank_1	NA	NA	NA	NA	NA	NA	NA	NA	NA	NA	NA	NA	NA	NA	NA	NA	NA	NA	NA	NA	NA	NA	NA	NA	NA	NA	NA	NA
ncbi1000001867	Acinetobacter_baumannii_WC-A-694_GCF_000309215.1	strain	species	speciesgroup	genus	family	order	class	phylum	superkingdom	norank_131567	norank_1	NA	NA	NA	NA	NA	NA	NA	NA	NA	NA	NA	NA	NA	NA	NA	NA	NA	NA	NA	NA	NA	NA	NA	NA	NA	NA	NA	NA
ncbi1000001868	Acinetobacter_baumannii_Naval-21_GCF_000309195.1	strain	species	speciesgroup	genus	family	order	class	phylum	superkingdom	norank_131567	norank_1	NA	NA	NA	NA	NA	NA	NA	NA	NA	NA	NA	NA	NA	NA	NA	NA	NA	NA	NA	NA	NA	NA	NA	NA	NA	NA	NA	NA
ncbi1000001869	Acinetobacter_baumannii_Naval-2_GCF_000309175.1	strain	species	speciesgroup	genus	family	order	class	phylum	superkingdom	norank_131567	norank_1	NA	NA	NA	NA	NA	NA	NA	NA	NA	NA	NA	NA	NA	NA	NA	NA	NA	NA	NA	NA	NA	NA	NA	NA	NA	NA	NA	NA
ncbi1000001870	Acinetobacter_baumannii_OIFC111_GCF_000309155.1	strain	species	speciesgroup	genus	family	order	class	phylum	superkingdom	norank_131567	norank_1	NA	NA	NA	NA	NA	NA	NA	NA	NA	NA	NA	NA	NA	NA	NA	NA	NA	NA	NA	NA	NA	NA	NA	NA	NA	NA	NA	NA
ncbi1000001871	Acinetobacter_baumannii_OIFC099_GCF_000309135.1	strain	species	speciesgroup	genus	family	order	class	phylum	superkingdom	norank_131567	norank_1	NA	NA	NA	NA	NA	NA	NA	NA	NA	NA	NA	NA	NA	NA	NA	NA	NA	NA	NA	NA	NA	NA	NA	NA	NA	NA	NA	NA
ncbi1000001872	Acinetobacter_baumannii_OIFC065_GCF_000309115.1	strain	species	speciesgroup	genus	family	order	class	phylum	superkingdom	norank_131567	norank_1	NA	NA	NA	NA	NA	NA	NA	NA	NA	NA	NA	NA	NA	NA	NA	NA	NA	NA	NA	NA	NA	NA	NA	NA	NA	NA	NA	NA
ncbi1000001873	Acinetobacter_baumannii_OIFC087_GCF_000309095.1	strain	species	speciesgroup	genus	family	order	class	phylum	superkingdom	norank_131567	norank_1	NA	NA	NA	NA	NA	NA	NA	NA	NA	NA	NA	NA	NA	NA	NA	NA	NA	NA	NA	NA	NA	NA	NA	NA	NA	NA	NA	NA
ncbi1000001874	Acinetobacter_haemolyticus_TG19602_GCF_000309035.1	strain	species	genus	family	order	class	phylum	superkingdom	norank_131567	norank_1	NA	NA	NA	NA	NA	NA	NA	NA	NA	NA	NA	NA	NA	NA	NA	NA	NA	NA	NA	NA	NA	NA	NA	NA	NA	NA	NA	NA	NA
ncbi1000001875	Acinetobacter_calcoaceticus_TG19588_GCF_000309015.1	strain	species	speciesgroup	genus	family	order	class	phylum	superkingdom	norank_131567	norank_1	NA	NA	NA	NA	NA	NA	NA	NA	NA	NA	NA	NA	NA	NA	NA	NA	NA	NA	NA	NA	NA	NA	NA	NA	NA	NA	NA	NA
ncbi1000001876	Acinetobacter_baumannii_AB_2008-23-07-01-7_GCF_000308995.1	strain	species	speciesgroup	genus	family	order	class	phylum	superkingdom	norank_131567	norank_1	NA	NA	NA	NA	NA	NA	NA	NA	NA	NA	NA	NA	NA	NA	NA	NA	NA	NA	NA	NA	NA	NA	NA	NA	NA	NA	NA	NA
ncbi1000001877	Acinetobacter_venetianus_VE-C3_GCF_000308235.1	strain	species	genus	family	order	class	phylum	superkingdom	norank_131567	norank_1	NA	NA	NA	NA	NA	NA	NA	NA	NA	NA	NA	NA	NA	NA	NA	NA	NA	NA	NA	NA	NA	NA	NA	NA	NA	NA	NA	NA	NA
ncbi1000001878	Acinetobacter_baumannii_OIFC0162_GCF_000307895.1	strain	species	speciesgroup	genus	family	order	class	phylum	superkingdom	norank_131567	norank_1	NA	NA	NA	NA	NA	NA	NA	NA	NA	NA	NA	NA	NA	NA	NA	NA	NA	NA	NA	NA	NA	NA	NA	NA	NA	NA	NA	NA
ncbi1000001879	Acinetobacter_baumannii_Naval-83_GCF_000305315.1	strain	species	speciesgroup	genus	family	order	class	phylum	superkingdom	norank_131567	norank_1	NA	NA	NA	NA	NA	NA	NA	NA	NA	NA	NA	NA	NA	NA	NA	NA	NA	NA	NA	NA	NA	NA	NA	NA	NA	NA	NA	NA
ncbi1000001880	Acinetobacter_baumannii_Naval-13_GCF_000305295.1	strain	species	speciesgroup	genus	family	order	class	phylum	superkingdom	norank_131567	norank_1	NA	NA	NA	NA	NA	NA	NA	NA	NA	NA	NA	NA	NA	NA	NA	NA	NA	NA	NA	NA	NA	NA	NA	NA	NA	NA	NA	NA
ncbi1000001881	Acinetobacter_baumannii_OIFC110_GCF_000305275.1	strain	species	speciesgroup	genus	family	order	class	phylum	superkingdom	norank_131567	norank_1	NA	NA	NA	NA	NA	NA	NA	NA	NA	NA	NA	NA	NA	NA	NA	NA	NA	NA	NA	NA	NA	NA	NA	NA	NA	NA	NA	NA
ncbi1000001882	Acinetobacter_baumannii_OIFC180_GCF_000305255.1	strain	species	speciesgroup	genus	family	order	class	phylum	superkingdom	norank_131567	norank_1	NA	NA	NA	NA	NA	NA	NA	NA	NA	NA	NA	NA	NA	NA	NA	NA	NA	NA	NA	NA	NA	NA	NA	NA	NA	NA	NA	NA
ncbi1000001883	Acinetobacter_baumannii_OIFC098_GCF_000305235.1	strain	species	speciesgroup	genus	family	order	class	phylum	superkingdom	norank_131567	norank_1	NA	NA	NA	NA	NA	NA	NA	NA	NA	NA	NA	NA	NA	NA	NA	NA	NA	NA	NA	NA	NA	NA	NA	NA	NA	NA	NA	NA
ncbi1000001884	Acinetobacter_baumannii_OIFC074_GCF_000305215.1	strain	species	speciesgroup	genus	family	order	class	phylum	superkingdom	norank_131567	norank_1	NA	NA	NA	NA	NA	NA	NA	NA	NA	NA	NA	NA	NA	NA	NA	NA	NA	NA	NA	NA	NA	NA	NA	NA	NA	NA	NA	NA
ncbi1000001885	Acinetobacter_baumannii_IS-235_GCF_000304695.1	strain	species	speciesgroup	genus	family	order	class	phylum	superkingdom	norank_131567	norank_1	NA	NA	NA	NA	NA	NA	NA	NA	NA	NA	NA	NA	NA	NA	NA	NA	NA	NA	NA	NA	NA	NA	NA	NA	NA	NA	NA	NA
ncbi1000001886	Acinetobacter_baumannii_Naval-72_GCF_000304675.1	strain	species	speciesgroup	genus	family	order	class	phylum	superkingdom	norank_131567	norank_1	NA	NA	NA	NA	NA	NA	NA	NA	NA	NA	NA	NA	NA	NA	NA	NA	NA	NA	NA	NA	NA	NA	NA	NA	NA	NA	NA	NA
ncbi1000001887	Acinetobacter_baumannii_IS-251_GCF_000304655.1	strain	species	speciesgroup	genus	family	order	class	phylum	superkingdom	norank_131567	norank_1	NA	NA	NA	NA	NA	NA	NA	NA	NA	NA	NA	NA	NA	NA	NA	NA	NA	NA	NA	NA	NA	NA	NA	NA	NA	NA	NA	NA
ncbi1000001888	Acinetobacter_baumannii_TYTH-1_GCF_000302575.1	strain	species	speciesgroup	genus	family	order	class	phylum	superkingdom	norank_131567	norank_1	NA	NA	NA	NA	NA	NA	NA	NA	NA	NA	NA	NA	NA	NA	NA	NA	NA	NA	NA	NA	NA	NA	NA	NA	NA	NA	NA	NA
ncbi1000001892	Acinetobacter_pittii_TG6411_GCF_000302375.1	strain	species	speciesgroup	genus	family	order	class	phylum	superkingdom	norank_131567	norank_1	NA	NA	NA	NA	NA	NA	NA	NA	NA	NA	NA	NA	NA	NA	NA	NA	NA	NA	NA	NA	NA	NA	NA	NA	NA	NA	NA	NA
ncbi1000001893	Acinetobacter_junii_TG19608_GCF_000302355.1	strain	species	genus	family	order	class	phylum	superkingdom	norank_131567	norank_1	NA	NA	NA	NA	NA	NA	NA	NA	NA	NA	NA	NA	NA	NA	NA	NA	NA	NA	NA	NA	NA	NA	NA	NA	NA	NA	NA	NA	NA
ncbi1000001894	Acinetobacter_johnsonii_TG19625_GCF_000302335.1	strain	species	genus	family	order	class	phylum	superkingdom	norank_131567	norank_1	NA	NA	NA	NA	NA	NA	NA	NA	NA	NA	NA	NA	NA	NA	NA	NA	NA	NA	NA	NA	NA	NA	NA	NA	NA	NA	NA	NA	NA
ncbi1000001895	Acinetobacter_haemolyticus_TG19599_GCF_000302315.1	strain	species	genus	family	order	class	phylum	superkingdom	norank_131567	norank_1	NA	NA	NA	NA	NA	NA	NA	NA	NA	NA	NA	NA	NA	NA	NA	NA	NA	NA	NA	NA	NA	NA	NA	NA	NA	NA	NA	NA	NA
ncbi1000001896	Acinetobacter_calcoaceticus_TG19585_GCF_000302295.1	strain	species	speciesgroup	genus	family	order	class	phylum	superkingdom	norank_131567	norank_1	NA	NA	NA	NA	NA	NA	NA	NA	NA	NA	NA	NA	NA	NA	NA	NA	NA	NA	NA	NA	NA	NA	NA	NA	NA	NA	NA	NA
ncbi1000001897	Acinetobacter_baumannii_TG19582_GCF_000302275.1	strain	species	speciesgroup	genus	family	order	class	phylum	superkingdom	norank_131567	norank_1	NA	NA	NA	NA	NA	NA	NA	NA	NA	NA	NA	NA	NA	NA	NA	NA	NA	NA	NA	NA	NA	NA	NA	NA	NA	NA	NA	NA
ncbi1000001898	Acinetobacter_baumannii_AB_TG27343_GCF_000302255.1	strain	species	speciesgroup	genus	family	order	class	phylum	superkingdom	norank_131567	norank_1	NA	NA	NA	NA	NA	NA	NA	NA	NA	NA	NA	NA	NA	NA	NA	NA	NA	NA	NA	NA	NA	NA	NA	NA	NA	NA	NA	NA
ncbi1000001899	Acinetobacter_baumannii_AB_TG27339_GCF_000302235.1	strain	species	speciesgroup	genus	family	order	class	phylum	superkingdom	norank_131567	norank_1	NA	NA	NA	NA	NA	NA	NA	NA	NA	NA	NA	NA	NA	NA	NA	NA	NA	NA	NA	NA	NA	NA	NA	NA	NA	NA	NA	NA
ncbi1000001900	Acinetobacter_baumannii_AB_TG27335_GCF_000302215.1	strain	species	speciesgroup	genus	family	order	class	phylum	superkingdom	norank_131567	norank_1	NA	NA	NA	NA	NA	NA	NA	NA	NA	NA	NA	NA	NA	NA	NA	NA	NA	NA	NA	NA	NA	NA	NA	NA	NA	NA	NA	NA
ncbi1000001901	Acinetobacter_baumannii_AB_TG27327_GCF_000302195.1	strain	species	speciesgroup	genus	family	order	class	phylum	superkingdom	norank_131567	norank_1	NA	NA	NA	NA	NA	NA	NA	NA	NA	NA	NA	NA	NA	NA	NA	NA	NA	NA	NA	NA	NA	NA	NA	NA	NA	NA	NA	NA
ncbi1000001902	Acinetobacter_baumannii_AB_TG2032_GCF_000302175.1	strain	species	speciesgroup	genus	family	order	class	phylum	superkingdom	norank_131567	norank_1	NA	NA	NA	NA	NA	NA	NA	NA	NA	NA	NA	NA	NA	NA	NA	NA	NA	NA	NA	NA	NA	NA	NA	NA	NA	NA	NA	NA
ncbi1000001903	Acinetobacter_baumannii_AB_TG2018_GCF_000302155.1	strain	species	speciesgroup	genus	family	order	class	phylum	superkingdom	norank_131567	norank_1	NA	NA	NA	NA	NA	NA	NA	NA	NA	NA	NA	NA	NA	NA	NA	NA	NA	NA	NA	NA	NA	NA	NA	NA	NA	NA	NA	NA
ncbi1000001904	Acinetobacter_baumannii_AB_TG19617_GCF_000302135.1	strain	species	speciesgroup	genus	family	order	class	phylum	superkingdom	norank_131567	norank_1	NA	NA	NA	NA	NA	NA	NA	NA	NA	NA	NA	NA	NA	NA	NA	NA	NA	NA	NA	NA	NA	NA	NA	NA	NA	NA	NA	NA
ncbi1000001905	Acinetobacter_baylyi_TG19579_GCF_000302115.1	strain	strain	species	genus	family	order	class	phylum	superkingdom	norank_131567	norank_1	NA	NA	NA	NA	NA	NA	NA	NA	NA	NA	NA	NA	NA	NA	NA	NA	NA	NA	NA	NA	NA	NA	NA	NA	NA	NA	NA	NA
ncbi1000001906	Acinetobacter_baumannii_AB_909-14-7_GCF_000302095.1	strain	species	speciesgroup	genus	family	order	class	phylum	superkingdom	norank_131567	norank_1	NA	NA	NA	NA	NA	NA	NA	NA	NA	NA	NA	NA	NA	NA	NA	NA	NA	NA	NA	NA	NA	NA	NA	NA	NA	NA	NA	NA
ncbi1000001907	Acinetobacter_baumannii_AB_909-05_GCF_000302075.1	strain	species	speciesgroup	genus	family	order	class	phylum	superkingdom	norank_131567	norank_1	NA	NA	NA	NA	NA	NA	NA	NA	NA	NA	NA	NA	NA	NA	NA	NA	NA	NA	NA	NA	NA	NA	NA	NA	NA	NA	NA	NA
ncbi1000001908	Acinetobacter_baumannii_AB_908-14-7_GCF_000302055.1	strain	species	speciesgroup	genus	family	order	class	phylum	superkingdom	norank_131567	norank_1	NA	NA	NA	NA	NA	NA	NA	NA	NA	NA	NA	NA	NA	NA	NA	NA	NA	NA	NA	NA	NA	NA	NA	NA	NA	NA	NA	NA
ncbi1000001909	Acinetobacter_baumannii_AB_908-13_GCF_000302035.1	strain	species	speciesgroup	genus	family	order	class	phylum	superkingdom	norank_131567	norank_1	NA	NA	NA	NA	NA	NA	NA	NA	NA	NA	NA	NA	NA	NA	NA	NA	NA	NA	NA	NA	NA	NA	NA	NA	NA	NA	NA	NA
ncbi1000001910	Acinetobacter_baumannii_AB_2009-04-02-7_GCF_000302015.1	strain	species	speciesgroup	genus	family	order	class	phylum	superkingdom	norank_131567	norank_1	NA	NA	NA	NA	NA	NA	NA	NA	NA	NA	NA	NA	NA	NA	NA	NA	NA	NA	NA	NA	NA	NA	NA	NA	NA	NA	NA	NA
ncbi1000001911	Acinetobacter_baumannii_AB_2009-04-01-7_GCF_000301995.1	strain	species	speciesgroup	genus	family	order	class	phylum	superkingdom	norank_131567	norank_1	NA	NA	NA	NA	NA	NA	NA	NA	NA	NA	NA	NA	NA	NA	NA	NA	NA	NA	NA	NA	NA	NA	NA	NA	NA	NA	NA	NA
ncbi1000001912	Acinetobacter_baumannii_AB_2008-23-01-01-7_GCF_000301975.1	strain	species	speciesgroup	genus	family	order	class	phylum	superkingdom	norank_131567	norank_1	NA	NA	NA	NA	NA	NA	NA	NA	NA	NA	NA	NA	NA	NA	NA	NA	NA	NA	NA	NA	NA	NA	NA	NA	NA	NA	NA	NA
ncbi1000001913	Acinetobacter_baumannii_AB_2008-15-70_GCF_000301955.1	strain	species	speciesgroup	genus	family	order	class	phylum	superkingdom	norank_131567	norank_1	NA	NA	NA	NA	NA	NA	NA	NA	NA	NA	NA	NA	NA	NA	NA	NA	NA	NA	NA	NA	NA	NA	NA	NA	NA	NA	NA	NA
ncbi1000001914	Acinetobacter_baumannii_AB_2008-15-52_GCF_000301935.1	strain	species	speciesgroup	genus	family	order	class	phylum	superkingdom	norank_131567	norank_1	NA	NA	NA	NA	NA	NA	NA	NA	NA	NA	NA	NA	NA	NA	NA	NA	NA	NA	NA	NA	NA	NA	NA	NA	NA	NA	NA	NA
ncbi1000001915	Acinetobacter_baumannii_AB_2008-15-34-7_GCF_000301915.1	strain	species	speciesgroup	genus	family	order	class	phylum	superkingdom	norank_131567	norank_1	NA	NA	NA	NA	NA	NA	NA	NA	NA	NA	NA	NA	NA	NA	NA	NA	NA	NA	NA	NA	NA	NA	NA	NA	NA	NA	NA	NA
ncbi1000001916	Acinetobacter_baumannii_AB_2007-16-27-01_GCF_000301895.1	strain	species	speciesgroup	genus	family	order	class	phylum	superkingdom	norank_131567	norank_1	NA	NA	NA	NA	NA	NA	NA	NA	NA	NA	NA	NA	NA	NA	NA	NA	NA	NA	NA	NA	NA	NA	NA	NA	NA	NA	NA	NA
ncbi1000001917	Acinetobacter_baumannii_AB_2007-09-110-01-7_GCF_000301875.1	strain	species	speciesgroup	genus	family	order	class	phylum	superkingdom	norank_131567	norank_1	NA	NA	NA	NA	NA	NA	NA	NA	NA	NA	NA	NA	NA	NA	NA	NA	NA	NA	NA	NA	NA	NA	NA	NA	NA	NA	NA	NA
ncbi1000001918	Acinetobacter_baumannii_AB_1583-8_GCF_000301855.1	strain	species	speciesgroup	genus	family	order	class	phylum	superkingdom	norank_131567	norank_1	NA	NA	NA	NA	NA	NA	NA	NA	NA	NA	NA	NA	NA	NA	NA	NA	NA	NA	NA	NA	NA	NA	NA	NA	NA	NA	NA	NA
ncbi1000001919	Acinetobacter_baumannii_AB_1536-8_GCF_000301835.1	strain	species	speciesgroup	genus	family	order	class	phylum	superkingdom	norank_131567	norank_1	NA	NA	NA	NA	NA	NA	NA	NA	NA	NA	NA	NA	NA	NA	NA	NA	NA	NA	NA	NA	NA	NA	NA	NA	NA	NA	NA	NA
ncbi1000001920	Acinetobacter_schindleri_TG19614_GCF_000301815.1	strain	species	genus	family	order	class	phylum	superkingdom	norank_131567	norank_1	NA	NA	NA	NA	NA	NA	NA	NA	NA	NA	NA	NA	NA	NA	NA	NA	NA	NA	NA	NA	NA	NA	NA	NA	NA	NA	NA	NA	NA
ncbi1000001921	Acinetobacter_radioresistens_TG02010_GCF_000301795.1	strain	species	genus	family	order	class	phylum	superkingdom	norank_131567	norank_1	NA	NA	NA	NA	NA	NA	NA	NA	NA	NA	NA	NA	NA	NA	NA	NA	NA	NA	NA	NA	NA	NA	NA	NA	NA	NA	NA	NA	NA
ncbi1000001922	Acinetobacter_nosocomialis_TG21145_GCF_000301775.1	strain	species	speciesgroup	genus	family	order	class	phylum	superkingdom	norank_131567	norank_1	NA	NA	NA	NA	NA	NA	NA	NA	NA	NA	NA	NA	NA	NA	NA	NA	NA	NA	NA	NA	NA	NA	NA	NA	NA	NA	NA	NA
ncbi1000001923	Acinetobacter_lwoffii_TG19636_GCF_000301755.1	strain	species	genus	family	order	class	phylum	superkingdom	norank_131567	norank_1	NA	NA	NA	NA	NA	NA	NA	NA	NA	NA	NA	NA	NA	NA	NA	NA	NA	NA	NA	NA	NA	NA	NA	NA	NA	NA	NA	NA	NA
ncbi1000001924	Acinetobacter_johnsonii_TG19605_GCF_000301735.1	strain	species	genus	family	order	class	phylum	superkingdom	norank_131567	norank_1	NA	NA	NA	NA	NA	NA	NA	NA	NA	NA	NA	NA	NA	NA	NA	NA	NA	NA	NA	NA	NA	NA	NA	NA	NA	NA	NA	NA	NA
ncbi1000001925	Acinetobacter_haemolyticus_TG21157_GCF_000301715.1	strain	species	genus	family	order	class	phylum	superkingdom	norank_131567	norank_1	NA	NA	NA	NA	NA	NA	NA	NA	NA	NA	NA	NA	NA	NA	NA	NA	NA	NA	NA	NA	NA	NA	NA	NA	NA	NA	NA	NA	NA
ncbi1000001926	Acinetobacter_nosocomialis_TG19596_GCF_000301695.1	strain	species	speciesgroup	genus	family	order	class	phylum	superkingdom	norank_131567	norank_1	NA	NA	NA	NA	NA	NA	NA	NA	NA	NA	NA	NA	NA	NA	NA	NA	NA	NA	NA	NA	NA	NA	NA	NA	NA	NA	NA	NA
ncbi1000001927	Acinetobacter_calcoaceticus_TG19593_GCF_000301675.1	strain	species	speciesgroup	genus	family	order	class	phylum	superkingdom	norank_131567	norank_1	NA	NA	NA	NA	NA	NA	NA	NA	NA	NA	NA	NA	NA	NA	NA	NA	NA	NA	NA	NA	NA	NA	NA	NA	NA	NA	NA	NA
ncbi1000001928	Acinetobacter_baumannii_AB_TG5064_GCF_000301655.1	strain	species	speciesgroup	genus	family	order	class	phylum	superkingdom	norank_131567	norank_1	NA	NA	NA	NA	NA	NA	NA	NA	NA	NA	NA	NA	NA	NA	NA	NA	NA	NA	NA	NA	NA	NA	NA	NA	NA	NA	NA	NA
ncbi1000001930	Acinetobacter_baumannii_AB_TG27331_GCF_000301615.1	strain	species	speciesgroup	genus	family	order	class	phylum	superkingdom	norank_131567	norank_1	NA	NA	NA	NA	NA	NA	NA	NA	NA	NA	NA	NA	NA	NA	NA	NA	NA	NA	NA	NA	NA	NA	NA	NA	NA	NA	NA	NA
ncbi1000001931	Acinetobacter_baumannii_AB_TG27323_GCF_000301595.1	strain	species	speciesgroup	genus	family	order	class	phylum	superkingdom	norank_131567	norank_1	NA	NA	NA	NA	NA	NA	NA	NA	NA	NA	NA	NA	NA	NA	NA	NA	NA	NA	NA	NA	NA	NA	NA	NA	NA	NA	NA	NA
ncbi1000001932	Acinetobacter_baumannii_AB_TG2631_GCF_000301575.1	strain	species	speciesgroup	genus	family	order	class	phylum	superkingdom	norank_131567	norank_1	NA	NA	NA	NA	NA	NA	NA	NA	NA	NA	NA	NA	NA	NA	NA	NA	NA	NA	NA	NA	NA	NA	NA	NA	NA	NA	NA	NA
ncbi1000001933	Acinetobacter_baumannii_AB_TG2031_GCF_000301555.1	strain	species	speciesgroup	genus	family	order	class	phylum	superkingdom	norank_131567	norank_1	NA	NA	NA	NA	NA	NA	NA	NA	NA	NA	NA	NA	NA	NA	NA	NA	NA	NA	NA	NA	NA	NA	NA	NA	NA	NA	NA	NA
ncbi1000001934	Acinetobacter_baumannii_AB_TG2030_GCF_000301535.1	strain	species	speciesgroup	genus	family	order	class	phylum	superkingdom	norank_131567	norank_1	NA	NA	NA	NA	NA	NA	NA	NA	NA	NA	NA	NA	NA	NA	NA	NA	NA	NA	NA	NA	NA	NA	NA	NA	NA	NA	NA	NA
ncbi1000001935	Acinetobacter_baumannii_AB_TG2028_GCF_000301515.1	strain	species	speciesgroup	genus	family	order	class	phylum	superkingdom	norank_131567	norank_1	NA	NA	NA	NA	NA	NA	NA	NA	NA	NA	NA	NA	NA	NA	NA	NA	NA	NA	NA	NA	NA	NA	NA	NA	NA	NA	NA	NA
ncbi1000001936	Acinetobacter_baumannii_AB_TG2026_GCF_000301495.1	strain	species	speciesgroup	genus	family	order	class	phylum	superkingdom	norank_131567	norank_1	NA	NA	NA	NA	NA	NA	NA	NA	NA	NA	NA	NA	NA	NA	NA	NA	NA	NA	NA	NA	NA	NA	NA	NA	NA	NA	NA	NA
ncbi1000001937	Acinetobacter_baumannii_AB_TG2023_GCF_000301475.1	strain	species	speciesgroup	genus	family	order	class	phylum	superkingdom	norank_131567	norank_1	NA	NA	NA	NA	NA	NA	NA	NA	NA	NA	NA	NA	NA	NA	NA	NA	NA	NA	NA	NA	NA	NA	NA	NA	NA	NA	NA	NA
ncbi1000001938	Acinetobacter_baumannii_AB_TG2022_GCF_000301455.1	strain	species	speciesgroup	genus	family	order	class	phylum	superkingdom	norank_131567	norank_1	NA	NA	NA	NA	NA	NA	NA	NA	NA	NA	NA	NA	NA	NA	NA	NA	NA	NA	NA	NA	NA	NA	NA	NA	NA	NA	NA	NA
ncbi1000001939	Acinetobacter_baumannii_AB_909-02-7_GCF_000301435.1	strain	species	speciesgroup	genus	family	order	class	phylum	superkingdom	norank_131567	norank_1	NA	NA	NA	NA	NA	NA	NA	NA	NA	NA	NA	NA	NA	NA	NA	NA	NA	NA	NA	NA	NA	NA	NA	NA	NA	NA	NA	NA
ncbi1000001940	Acinetobacter_baumannii_AB_909-01-7_GCF_000301415.1	strain	species	speciesgroup	genus	family	order	class	phylum	superkingdom	norank_131567	norank_1	NA	NA	NA	NA	NA	NA	NA	NA	NA	NA	NA	NA	NA	NA	NA	NA	NA	NA	NA	NA	NA	NA	NA	NA	NA	NA	NA	NA
ncbi1000001941	Acinetobacter_baumannii_AB_908-12_GCF_000301395.1	strain	species	speciesgroup	genus	family	order	class	phylum	superkingdom	norank_131567	norank_1	NA	NA	NA	NA	NA	NA	NA	NA	NA	NA	NA	NA	NA	NA	NA	NA	NA	NA	NA	NA	NA	NA	NA	NA	NA	NA	NA	NA
ncbi1000001942	Acinetobacter_baumannii_AB_515-8_GCF_000301375.1	strain	species	speciesgroup	genus	family	order	class	phylum	superkingdom	norank_131567	norank_1	NA	NA	NA	NA	NA	NA	NA	NA	NA	NA	NA	NA	NA	NA	NA	NA	NA	NA	NA	NA	NA	NA	NA	NA	NA	NA	NA	NA
ncbi1000001943	Acinetobacter_baumannii_AB_2008-15-71_GCF_000301355.1	strain	species	speciesgroup	genus	family	order	class	phylum	superkingdom	norank_131567	norank_1	NA	NA	NA	NA	NA	NA	NA	NA	NA	NA	NA	NA	NA	NA	NA	NA	NA	NA	NA	NA	NA	NA	NA	NA	NA	NA	NA	NA
ncbi1000001944	Acinetobacter_baumannii_AB_2008-15-69_GCF_000301335.1	strain	species	speciesgroup	genus	family	order	class	phylum	superkingdom	norank_131567	norank_1	NA	NA	NA	NA	NA	NA	NA	NA	NA	NA	NA	NA	NA	NA	NA	NA	NA	NA	NA	NA	NA	NA	NA	NA	NA	NA	NA	NA
ncbi1000001945	Acinetobacter_baumannii_AB_2008-15-45_GCF_000301315.1	strain	species	speciesgroup	genus	family	order	class	phylum	superkingdom	norank_131567	norank_1	NA	NA	NA	NA	NA	NA	NA	NA	NA	NA	NA	NA	NA	NA	NA	NA	NA	NA	NA	NA	NA	NA	NA	NA	NA	NA	NA	NA
ncbi1000001946	Acinetobacter_baumannii_AB_2007-16-25-01-7_GCF_000301295.1	strain	species	speciesgroup	genus	family	order	class	phylum	superkingdom	norank_131567	norank_1	NA	NA	NA	NA	NA	NA	NA	NA	NA	NA	NA	NA	NA	NA	NA	NA	NA	NA	NA	NA	NA	NA	NA	NA	NA	NA	NA	NA
ncbi1000001947	Acinetobacter_baumannii_AB_1766_8_GCF_000301275.1	strain	species	speciesgroup	genus	family	order	class	phylum	superkingdom	norank_131567	norank_1	NA	NA	NA	NA	NA	NA	NA	NA	NA	NA	NA	NA	NA	NA	NA	NA	NA	NA	NA	NA	NA	NA	NA	NA	NA	NA	NA	NA
ncbi1000001948	Acinetobacter_baumannii_AB_1650-8_GCF_000301255.1	strain	species	speciesgroup	genus	family	order	class	phylum	superkingdom	norank_131567	norank_1	NA	NA	NA	NA	NA	NA	NA	NA	NA	NA	NA	NA	NA	NA	NA	NA	NA	NA	NA	NA	NA	NA	NA	NA	NA	NA	NA	NA
ncbi1000001949	Acinetobacter_baumannii_AB_1649-8_GCF_000301235.1	strain	species	speciesgroup	genus	family	order	class	phylum	superkingdom	norank_131567	norank_1	NA	NA	NA	NA	NA	NA	NA	NA	NA	NA	NA	NA	NA	NA	NA	NA	NA	NA	NA	NA	NA	NA	NA	NA	NA	NA	NA	NA
ncbi1000001950	Acinetobacter_baumannii_AB_1595-8_GCF_000301215.1	strain	species	speciesgroup	genus	family	order	class	phylum	superkingdom	norank_131567	norank_1	NA	NA	NA	NA	NA	NA	NA	NA	NA	NA	NA	NA	NA	NA	NA	NA	NA	NA	NA	NA	NA	NA	NA	NA	NA	NA	NA	NA
ncbi1000001951	Acinetobacter_baumannii_AB_1594-8_GCF_000301195.1	strain	species	speciesgroup	genus	family	order	class	phylum	superkingdom	norank_131567	norank_1	NA	NA	NA	NA	NA	NA	NA	NA	NA	NA	NA	NA	NA	NA	NA	NA	NA	NA	NA	NA	NA	NA	NA	NA	NA	NA	NA	NA
ncbi1000001952	Acinetobacter_baumannii_AB_1582-8_GCF_000301175.1	strain	species	speciesgroup	genus	family	order	class	phylum	superkingdom	norank_131567	norank_1	NA	NA	NA	NA	NA	NA	NA	NA	NA	NA	NA	NA	NA	NA	NA	NA	NA	NA	NA	NA	NA	NA	NA	NA	NA	NA	NA	NA
ncbi1000001953	Acinetobacter_nosocomialis_Ab22222_GCF_000300635.1	strain	species	speciesgroup	genus	family	order	class	phylum	superkingdom	norank_131567	norank_1	NA	NA	NA	NA	NA	NA	NA	NA	NA	NA	NA	NA	NA	NA	NA	NA	NA	NA	NA	NA	NA	NA	NA	NA	NA	NA	NA	NA
ncbi1000001954	Acinetobacter_baumannii_ZWS1219_GCF_000299675.1	strain	species	speciesgroup	genus	family	order	class	phylum	superkingdom	norank_131567	norank_1	NA	NA	NA	NA	NA	NA	NA	NA	NA	NA	NA	NA	NA	NA	NA	NA	NA	NA	NA	NA	NA	NA	NA	NA	NA	NA	NA	NA
ncbi1000001955	Acinetobacter_baumannii_ZWS1122_GCF_000299655.1	strain	species	speciesgroup	genus	family	order	class	phylum	superkingdom	norank_131567	norank_1	NA	NA	NA	NA	NA	NA	NA	NA	NA	NA	NA	NA	NA	NA	NA	NA	NA	NA	NA	NA	NA	NA	NA	NA	NA	NA	NA	NA
ncbi1000001956	Acinetobacter_baumannii_Ab44444_GCF_000297955.1	strain	species	speciesgroup	genus	family	order	class	phylum	superkingdom	norank_131567	norank_1	NA	NA	NA	NA	NA	NA	NA	NA	NA	NA	NA	NA	NA	NA	NA	NA	NA	NA	NA	NA	NA	NA	NA	NA	NA	NA	NA	NA
ncbi1000001957	Acinetobacter_baumannii_Ab33333_GCF_000297935.1	strain	species	speciesgroup	genus	family	order	class	phylum	superkingdom	norank_131567	norank_1	NA	NA	NA	NA	NA	NA	NA	NA	NA	NA	NA	NA	NA	NA	NA	NA	NA	NA	NA	NA	NA	NA	NA	NA	NA	NA	NA	NA
ncbi1000001958	Acinetobacter_baumannii_Ab11111_GCF_000297915.1	strain	species	speciesgroup	genus	family	order	class	phylum	superkingdom	norank_131567	norank_1	NA	NA	NA	NA	NA	NA	NA	NA	NA	NA	NA	NA	NA	NA	NA	NA	NA	NA	NA	NA	NA	NA	NA	NA	NA	NA	NA	NA
ncbi1000001959	Acinetobacter_baumannii_IS-58_GCF_000297595.1	strain	species	speciesgroup	genus	family	order	class	phylum	superkingdom	norank_131567	norank_1	NA	NA	NA	NA	NA	NA	NA	NA	NA	NA	NA	NA	NA	NA	NA	NA	NA	NA	NA	NA	NA	NA	NA	NA	NA	NA	NA	NA
ncbi1000001960	Acinetobacter_baumannii_WC-692_GCF_000297575.1	strain	species	speciesgroup	genus	family	order	class	phylum	superkingdom	norank_131567	norank_1	NA	NA	NA	NA	NA	NA	NA	NA	NA	NA	NA	NA	NA	NA	NA	NA	NA	NA	NA	NA	NA	NA	NA	NA	NA	NA	NA	NA
ncbi1000001961	Acinetobacter_baumannii_IS-116_GCF_000297535.1	strain	species	speciesgroup	genus	family	order	class	phylum	superkingdom	norank_131567	norank_1	NA	NA	NA	NA	NA	NA	NA	NA	NA	NA	NA	NA	NA	NA	NA	NA	NA	NA	NA	NA	NA	NA	NA	NA	NA	NA	NA	NA
ncbi1000001962	Acinetobacter_baumannii_IS-143_GCF_000297515.1	strain	species	speciesgroup	genus	family	order	class	phylum	superkingdom	norank_131567	norank_1	NA	NA	NA	NA	NA	NA	NA	NA	NA	NA	NA	NA	NA	NA	NA	NA	NA	NA	NA	NA	NA	NA	NA	NA	NA	NA	NA	NA
ncbi1000001963	Acinetobacter_baumannii_BZICU-2_GCF_000292545.1	strain	species	speciesgroup	genus	family	order	class	phylum	superkingdom	norank_131567	norank_1	NA	NA	NA	NA	NA	NA	NA	NA	NA	NA	NA	NA	NA	NA	NA	NA	NA	NA	NA	NA	NA	NA	NA	NA	NA	NA	NA	NA
ncbi1000001965	Acinetobacter_baumannii_Canada_BC-5_GCF_000286615.1	strain	species	speciesgroup	genus	family	order	class	phylum	superkingdom	norank_131567	norank_1	NA	NA	NA	NA	NA	NA	NA	NA	NA	NA	NA	NA	NA	NA	NA	NA	NA	NA	NA	NA	NA	NA	NA	NA	NA	NA	NA	NA
ncbi1000001966	Acinetobacter_radioresistens_WC-A-157_GCF_000286595.1	strain	species	genus	family	order	class	phylum	superkingdom	norank_131567	norank_1	NA	NA	NA	NA	NA	NA	NA	NA	NA	NA	NA	NA	NA	NA	NA	NA	NA	NA	NA	NA	NA	NA	NA	NA	NA	NA	NA	NA	NA
ncbi1000001967	Acinetobacter_baumannii_IS-123_GCF_000286535.1	strain	species	speciesgroup	genus	family	order	class	phylum	superkingdom	norank_131567	norank_1	NA	NA	NA	NA	NA	NA	NA	NA	NA	NA	NA	NA	NA	NA	NA	NA	NA	NA	NA	NA	NA	NA	NA	NA	NA	NA	NA	NA
ncbi1000001968	Acinetobacter_baumannii_OIFC189_GCF_000278685.1	strain	species	speciesgroup	genus	family	order	class	phylum	superkingdom	norank_131567	norank_1	NA	NA	NA	NA	NA	NA	NA	NA	NA	NA	NA	NA	NA	NA	NA	NA	NA	NA	NA	NA	NA	NA	NA	NA	NA	NA	NA	NA
ncbi1000001969	Acinetobacter_baumannii_OIFC143_GCF_000278665.1	strain	species	speciesgroup	genus	family	order	class	phylum	superkingdom	norank_131567	norank_1	NA	NA	NA	NA	NA	NA	NA	NA	NA	NA	NA	NA	NA	NA	NA	NA	NA	NA	NA	NA	NA	NA	NA	NA	NA	NA	NA	NA
ncbi1000001970	Acinetobacter_baumannii_OIFC109_GCF_000278645.1	strain	species	speciesgroup	genus	family	order	class	phylum	superkingdom	norank_131567	norank_1	NA	NA	NA	NA	NA	NA	NA	NA	NA	NA	NA	NA	NA	NA	NA	NA	NA	NA	NA	NA	NA	NA	NA	NA	NA	NA	NA	NA
ncbi1000001971	Acinetobacter_baumannii_OIFC137_GCF_000278625.1	strain	species	speciesgroup	genus	family	order	class	phylum	superkingdom	norank_131567	norank_1	NA	NA	NA	NA	NA	NA	NA	NA	NA	NA	NA	NA	NA	NA	NA	NA	NA	NA	NA	NA	NA	NA	NA	NA	NA	NA	NA	NA
ncbi1000001972	Acinetobacter_baumannii_Naval-17_GCF_000278605.1	strain	species	speciesgroup	genus	family	order	class	phylum	superkingdom	norank_131567	norank_1	NA	NA	NA	NA	NA	NA	NA	NA	NA	NA	NA	NA	NA	NA	NA	NA	NA	NA	NA	NA	NA	NA	NA	NA	NA	NA	NA	NA
ncbi1000001974	Acinetobacter_bereziniae_LMG_1003__GCF_000248295.1	strain	species	genus	family	order	class	phylum	superkingdom	norank_131567	norank_1	NA	NA	NA	NA	NA	NA	NA	NA	NA	NA	NA	NA	NA	NA	NA	NA	NA	NA	NA	NA	NA	NA	NA	NA	NA	NA	NA	NA	NA
ncbi1000001975	Acinetobacter_baumannii_W7282_GCF_000248275.1	strain	species	speciesgroup	genus	family	order	class	phylum	superkingdom	norank_131567	norank_1	NA	NA	NA	NA	NA	NA	NA	NA	NA	NA	NA	NA	NA	NA	NA	NA	NA	NA	NA	NA	NA	NA	NA	NA	NA	NA	NA	NA
ncbi1000001976	Acinetobacter_baumannii_AB5711_GCF_000241725.1	strain	species	speciesgroup	genus	family	order	class	phylum	superkingdom	norank_131567	norank_1	NA	NA	NA	NA	NA	NA	NA	NA	NA	NA	NA	NA	NA	NA	NA	NA	NA	NA	NA	NA	NA	NA	NA	NA	NA	NA	NA	NA
ncbi1000001977	Acinetobacter_baumannii_AB5256_GCF_000241705.1	strain	species	speciesgroup	genus	family	order	class	phylum	superkingdom	norank_131567	norank_1	NA	NA	NA	NA	NA	NA	NA	NA	NA	NA	NA	NA	NA	NA	NA	NA	NA	NA	NA	NA	NA	NA	NA	NA	NA	NA	NA	NA
ncbi1000001979	Acinetobacter_pittii_D499_GCF_000230465.1	strain	species	speciesgroup	genus	family	order	class	phylum	superkingdom	norank_131567	norank_1	NA	NA	NA	NA	NA	NA	NA	NA	NA	NA	NA	NA	NA	NA	NA	NA	NA	NA	NA	NA	NA	NA	NA	NA	NA	NA	NA	NA
ncbi1000001980	Acinetobacter_baumannii_MDR-ZJ06_GCF_000226275.2	strain	species	speciesgroup	genus	family	order	class	phylum	superkingdom	norank_131567	norank_1	NA	NA	NA	NA	NA	NA	NA	NA	NA	NA	NA	NA	NA	NA	NA	NA	NA	NA	NA	NA	NA	NA	NA	NA	NA	NA	NA	NA
ncbi1000001981	Acinetobacter_baumannii_ABNIH4_GCF_000222285.1	strain	species	speciesgroup	genus	family	order	class	phylum	superkingdom	norank_131567	norank_1	NA	NA	NA	NA	NA	NA	NA	NA	NA	NA	NA	NA	NA	NA	NA	NA	NA	NA	NA	NA	NA	NA	NA	NA	NA	NA	NA	NA
ncbi1000001982	Acinetobacter_baumannii_ABNIH3_GCF_000222265.1	strain	species	speciesgroup	genus	family	order	class	phylum	superkingdom	norank_131567	norank_1	NA	NA	NA	NA	NA	NA	NA	NA	NA	NA	NA	NA	NA	NA	NA	NA	NA	NA	NA	NA	NA	NA	NA	NA	NA	NA	NA	NA
ncbi1000001983	Acinetobacter_baumannii_ABNIH2_GCF_000222245.1	strain	species	speciesgroup	genus	family	order	class	phylum	superkingdom	norank_131567	norank_1	NA	NA	NA	NA	NA	NA	NA	NA	NA	NA	NA	NA	NA	NA	NA	NA	NA	NA	NA	NA	NA	NA	NA	NA	NA	NA	NA	NA
ncbi1000001984	Acinetobacter_baumannii_ABNIH1_GCF_000222225.1	strain	species	speciesgroup	genus	family	order	class	phylum	superkingdom	norank_131567	norank_1	NA	NA	NA	NA	NA	NA	NA	NA	NA	NA	NA	NA	NA	NA	NA	NA	NA	NA	NA	NA	NA	NA	NA	NA	NA	NA	NA	NA
ncbi1000001985	Acinetobacter_lwoffii_WJ10621_GCF_000219275.1	strain	species	genus	family	order	class	phylum	superkingdom	norank_131567	norank_1	NA	NA	NA	NA	NA	NA	NA	NA	NA	NA	NA	NA	NA	NA	NA	NA	NA	NA	NA	NA	NA	NA	NA	NA	NA	NA	NA	NA	NA
ncbi1000001986	Acinetobacter_baumannii_OIFC032_GCF_000215005.1	strain	species	speciesgroup	genus	family	order	class	phylum	superkingdom	norank_131567	norank_1	NA	NA	NA	NA	NA	NA	NA	NA	NA	NA	NA	NA	NA	NA	NA	NA	NA	NA	NA	NA	NA	NA	NA	NA	NA	NA	NA	NA
ncbi1000001987	Acinetobacter_baumannii_Naval-81_GCF_000214985.1	strain	species	speciesgroup	genus	family	order	class	phylum	superkingdom	norank_131567	norank_1	NA	NA	NA	NA	NA	NA	NA	NA	NA	NA	NA	NA	NA	NA	NA	NA	NA	NA	NA	NA	NA	NA	NA	NA	NA	NA	NA	NA
ncbi1000001989	Acinetobacter_oleivorans_DR1_GCF_000196795.1	strain	strain	species	genus	family	order	class	phylum	superkingdom	norank_131567	norank_1	NA	NA	NA	NA	NA	NA	NA	NA	NA	NA	NA	NA	NA	NA	NA	NA	NA	NA	NA	NA	NA	NA	NA	NA	NA	NA	NA	NA
ncbi1000001990	Acinetobacter_pittii_PHEA-2_GCF_000191145.1	strain	species	speciesgroup	genus	family	order	class	phylum	superkingdom	norank_131567	norank_1	NA	NA	NA	NA	NA	NA	NA	NA	NA	NA	NA	NA	NA	NA	NA	NA	NA	NA	NA	NA	NA	NA	NA	NA	NA	NA	NA	NA
ncbi1000001991	Acinetobacter_baumannii_3909_GCF_000189695.1	strain	species	speciesgroup	genus	family	order	class	phylum	superkingdom	norank_131567	norank_1	NA	NA	NA	NA	NA	NA	NA	NA	NA	NA	NA	NA	NA	NA	NA	NA	NA	NA	NA	NA	NA	NA	NA	NA	NA	NA	NA	NA
ncbi1000001992	Acinetobacter_baumannii_3990_GCF_000189675.1	strain	species	speciesgroup	genus	family	order	class	phylum	superkingdom	norank_131567	norank_1	NA	NA	NA	NA	NA	NA	NA	NA	NA	NA	NA	NA	NA	NA	NA	NA	NA	NA	NA	NA	NA	NA	NA	NA	NA	NA	NA	NA
ncbi1000001993	Acinetobacter_baumannii_AB210_GCF_000189655.1	strain	species	speciesgroup	genus	family	order	class	phylum	superkingdom	norank_131567	norank_1	NA	NA	NA	NA	NA	NA	NA	NA	NA	NA	NA	NA	NA	NA	NA	NA	NA	NA	NA	NA	NA	NA	NA	NA	NA	NA	NA	NA
ncbi1000001994	Acinetobacter_baumannii_1656-2_GCF_000188215.1	strain	species	speciesgroup	genus	family	order	class	phylum	superkingdom	norank_131567	norank_1	NA	NA	NA	NA	NA	NA	NA	NA	NA	NA	NA	NA	NA	NA	NA	NA	NA	NA	NA	NA	NA	NA	NA	NA	NA	NA	NA	NA
ncbi1000001995	Acinetobacter_baumannii_MDR-TJ_GCF_000187205.2	strain	species	speciesgroup	genus	family	order	class	phylum	superkingdom	norank_131567	norank_1	NA	NA	NA	NA	NA	NA	NA	NA	NA	NA	NA	NA	NA	NA	NA	NA	NA	NA	NA	NA	NA	NA	NA	NA	NA	NA	NA	NA
ncbi1000001996	Acinetobacter_baumannii_D1279779_GCF_000186665.3	strain	species	speciesgroup	genus	family	order	class	phylum	superkingdom	norank_131567	norank_1	NA	NA	NA	NA	NA	NA	NA	NA	NA	NA	NA	NA	NA	NA	NA	NA	NA	NA	NA	NA	NA	NA	NA	NA	NA	NA	NA	NA
ncbi1000001997	Acinetobacter_baumannii_WM99c_GCF_000186645.1	strain	species	speciesgroup	genus	family	order	class	phylum	superkingdom	norank_131567	norank_1	NA	NA	NA	NA	NA	NA	NA	NA	NA	NA	NA	NA	NA	NA	NA	NA	NA	NA	NA	NA	NA	NA	NA	NA	NA	NA	NA	NA
ncbi1000001998	Acinetobacter_baumannii_UMB002_GCF_000184495.1	strain	species	speciesgroup	genus	family	order	class	phylum	superkingdom	norank_131567	norank_1	NA	NA	NA	NA	NA	NA	NA	NA	NA	NA	NA	NA	NA	NA	NA	NA	NA	NA	NA	NA	NA	NA	NA	NA	NA	NA	NA	NA
ncbi1000001999	Acinetobacter_baumannii_UMB001_GCF_000184475.1	strain	species	speciesgroup	genus	family	order	class	phylum	superkingdom	norank_131567	norank_1	NA	NA	NA	NA	NA	NA	NA	NA	NA	NA	NA	NA	NA	NA	NA	NA	NA	NA	NA	NA	NA	NA	NA	NA	NA	NA	NA	NA
ncbi1000002000	Acinetobacter_baumannii_AB059_GCF_000177735.1	strain	species	speciesgroup	genus	family	order	class	phylum	superkingdom	norank_131567	norank_1	NA	NA	NA	NA	NA	NA	NA	NA	NA	NA	NA	NA	NA	NA	NA	NA	NA	NA	NA	NA	NA	NA	NA	NA	NA	NA	NA	NA
ncbi1000002001	Acinetobacter_baumannii_AB058_GCF_000177715.1	strain	species	speciesgroup	genus	family	order	class	phylum	superkingdom	norank_131567	norank_1	NA	NA	NA	NA	NA	NA	NA	NA	NA	NA	NA	NA	NA	NA	NA	NA	NA	NA	NA	NA	NA	NA	NA	NA	NA	NA	NA	NA
ncbi1000002002	Acinetobacter_baumannii_AB056_GCF_000177695.1	strain	species	speciesgroup	genus	family	order	class	phylum	superkingdom	norank_131567	norank_1	NA	NA	NA	NA	NA	NA	NA	NA	NA	NA	NA	NA	NA	NA	NA	NA	NA	NA	NA	NA	NA	NA	NA	NA	NA	NA	NA	NA
ncbi1000002003	Acinetobacter_radioresistens_SK82_GCF_000175675.1	strain	species	genus	family	order	class	phylum	superkingdom	norank_131567	norank_1	NA	NA	NA	NA	NA	NA	NA	NA	NA	NA	NA	NA	NA	NA	NA	NA	NA	NA	NA	NA	NA	NA	NA	NA	NA	NA	NA	NA	NA
ncbi1000002004	Acinetobacter_baumannii_AB900_GCF_000173395.1	strain	species	speciesgroup	genus	family	order	class	phylum	superkingdom	norank_131567	norank_1	NA	NA	NA	NA	NA	NA	NA	NA	NA	NA	NA	NA	NA	NA	NA	NA	NA	NA	NA	NA	NA	NA	NA	NA	NA	NA	NA	NA
ncbi1000002005	Acinetobacter_haemolyticus_ATCC_19194_GCF_000164055.1	strain	species	genus	family	order	class	phylum	superkingdom	norank_131567	norank_1	NA	NA	NA	NA	NA	NA	NA	NA	NA	NA	NA	NA	NA	NA	NA	NA	NA	NA	NA	NA	NA	NA	NA	NA	NA	NA	NA	NA	NA
ncbi1000002007	Acinetobacter_baumannii_6014059_GCF_000163395.2	strain	species	speciesgroup	genus	family	order	class	phylum	superkingdom	norank_131567	norank_1	NA	NA	NA	NA	NA	NA	NA	NA	NA	NA	NA	NA	NA	NA	NA	NA	NA	NA	NA	NA	NA	NA	NA	NA	NA	NA	NA	NA
ncbi1000002008	Acinetobacter_baumannii_6013113_GCF_000163375.2	strain	species	speciesgroup	genus	family	order	class	phylum	superkingdom	norank_131567	norank_1	NA	NA	NA	NA	NA	NA	NA	NA	NA	NA	NA	NA	NA	NA	NA	NA	NA	NA	NA	NA	NA	NA	NA	NA	NA	NA	NA	NA
ncbi1000002009	Acinetobacter_baumannii_6013150_GCF_000163355.2	strain	species	speciesgroup	genus	family	order	class	phylum	superkingdom	norank_131567	norank_1	NA	NA	NA	NA	NA	NA	NA	NA	NA	NA	NA	NA	NA	NA	NA	NA	NA	NA	NA	NA	NA	NA	NA	NA	NA	NA	NA	NA
ncbi1000002011	Acinetobacter_radioresistens_SH164_GCF_000162115.1	strain	species	genus	family	order	class	phylum	superkingdom	norank_131567	norank_1	NA	NA	NA	NA	NA	NA	NA	NA	NA	NA	NA	NA	NA	NA	NA	NA	NA	NA	NA	NA	NA	NA	NA	NA	NA	NA	NA	NA	NA
ncbi1000002012	Acinetobacter_lwoffii_SH145_GCF_000162095.1	strain	species	genus	family	order	class	phylum	superkingdom	norank_131567	norank_1	NA	NA	NA	NA	NA	NA	NA	NA	NA	NA	NA	NA	NA	NA	NA	NA	NA	NA	NA	NA	NA	NA	NA	NA	NA	NA	NA	NA	NA
ncbi1000002013	Acinetobacter_junii_SH205_GCF_000162075.1	strain	species	genus	family	order	class	phylum	superkingdom	norank_131567	norank_1	NA	NA	NA	NA	NA	NA	NA	NA	NA	NA	NA	NA	NA	NA	NA	NA	NA	NA	NA	NA	NA	NA	NA	NA	NA	NA	NA	NA	NA
ncbi1000002014	Acinetobacter_johnsonii_SH046_GCF_000162055.1	strain	species	genus	family	order	class	phylum	superkingdom	norank_131567	norank_1	NA	NA	NA	NA	NA	NA	NA	NA	NA	NA	NA	NA	NA	NA	NA	NA	NA	NA	NA	NA	NA	NA	NA	NA	NA	NA	NA	NA	NA
ncbi1000002015	Acinetobacter_calcoaceticus_RUH2202_GCF_000162035.1	strain	species	speciesgroup	genus	family	order	class	phylum	superkingdom	norank_131567	norank_1	NA	NA	NA	NA	NA	NA	NA	NA	NA	NA	NA	NA	NA	NA	NA	NA	NA	NA	NA	NA	NA	NA	NA	NA	NA	NA	NA	NA
ncbi1000002017	Acinetobacter_baumannii_AYE_GCF_000069245.1	strain	species	speciesgroup	genus	family	order	class	phylum	superkingdom	norank_131567	norank_1	NA	NA	NA	NA	NA	NA	NA	NA	NA	NA	NA	NA	NA	NA	NA	NA	NA	NA	NA	NA	NA	NA	NA	NA	NA	NA	NA	NA
ncbi1000002018	Acinetobacter_baylyi_ADP1_GCF_000046845.1	strain	strain	species	genus	family	order	class	phylum	superkingdom	norank_131567	norank_1	NA	NA	NA	NA	NA	NA	NA	NA	NA	NA	NA	NA	NA	NA	NA	NA	NA	NA	NA	NA	NA	NA	NA	NA	NA	NA	NA	NA
ncbi1000002019	Acinetobacter_baumannii_AB0057_GCF_000021245.2	strain	species	speciesgroup	genus	family	order	class	phylum	superkingdom	norank_131567	norank_1	NA	NA	NA	NA	NA	NA	NA	NA	NA	NA	NA	NA	NA	NA	NA	NA	NA	NA	NA	NA	NA	NA	NA	NA	NA	NA	NA	NA
ncbi1000002020	Acinetobacter_baumannii_ACICU_GCF_000018445.1	strain	species	speciesgroup	genus	family	order	class	phylum	superkingdom	norank_131567	norank_1	NA	NA	NA	NA	NA	NA	NA	NA	NA	NA	NA	NA	NA	NA	NA	NA	NA	NA	NA	NA	NA	NA	NA	NA	NA	NA	NA	NA
ncbi1000002021	Psychrobacter_aquaticus_CMS_56_GCF_000471625.1	strain	strain	species	genus	family	order	class	phylum	superkingdom	norank_131567	norank_1	NA	NA	NA	NA	NA	NA	NA	NA	NA	NA	NA	NA	NA	NA	NA	NA	NA	NA	NA	NA	NA	NA	NA	NA	NA	NA	NA	NA
ncbi1000002022	Psychrobacter_cryohalolentis_K5_GCF_000013905.1	strain	strain	species	genus	family	order	class	phylum	superkingdom	norank_131567	norank_1	NA	NA	NA	NA	NA	NA	NA	NA	NA	NA	NA	NA	NA	NA	NA	NA	NA	NA	NA	NA	NA	NA	NA	NA	NA	NA	NA	NA
ncbi1000002023	Psychrobacter_alimentarius_GCF_001606025.1	strain	species	genus	family	order	class	phylum	superkingdom	norank_131567	norank_1	NA	NA	NA	NA	NA	NA	NA	NA	NA	NA	NA	NA	NA	NA	NA	NA	NA	NA	NA	NA	NA	NA	NA	NA	NA	NA	NA	NA	NA
ncbi1000002024	Psychrobacter_glaciei_GCF_014652895.1	strain	species	genus	family	order	class	phylum	superkingdom	norank_131567	norank_1	NA	NA	NA	NA	NA	NA	NA	NA	NA	NA	NA	NA	NA	NA	NA	NA	NA	NA	NA	NA	NA	NA	NA	NA	NA	NA	NA	NA	NA
ncbi1000002025	Psychrobacter_aquimaris_GCF_016107525.1	strain	species	genus	family	order	class	phylum	superkingdom	norank_131567	norank_1	NA	NA	NA	NA	NA	NA	NA	NA	NA	NA	NA	NA	NA	NA	NA	NA	NA	NA	NA	NA	NA	NA	NA	NA	NA	NA	NA	NA	NA
ncbi1000002026	Psychrobacter_immobilis_GCF_003148585.1	strain	species	genus	family	order	class	phylum	superkingdom	norank_131567	norank_1	NA	NA	NA	NA	NA	NA	NA	NA	NA	NA	NA	NA	NA	NA	NA	NA	NA	NA	NA	NA	NA	NA	NA	NA	NA	NA	NA	NA	NA
ncbi1000002027	Psychrobacter_pacificensis_GCF_900101915.1	strain	species	genus	family	order	class	phylum	superkingdom	norank_131567	norank_1	NA	NA	NA	NA	NA	NA	NA	NA	NA	NA	NA	NA	NA	NA	NA	NA	NA	NA	NA	NA	NA	NA	NA	NA	NA	NA	NA	NA	NA
ncbi1000002028	Psychrobacter_faecalis_GCF_016107575.1	strain	species	genus	family	order	class	phylum	superkingdom	norank_131567	norank_1	NA	NA	NA	NA	NA	NA	NA	NA	NA	NA	NA	NA	NA	NA	NA	NA	NA	NA	NA	NA	NA	NA	NA	NA	NA	NA	NA	NA	NA
ncbi1000002029	Psychrobacter_phenylpyruvicus_DSM_7000__GCF_001591185.1	strain	strain	species	genus	family	order	class	phylum	superkingdom	norank_131567	norank_1	NA	NA	NA	NA	NA	NA	NA	NA	NA	NA	NA	NA	NA	NA	NA	NA	NA	NA	NA	NA	NA	NA	NA	NA	NA	NA	NA	NA
ncbi1000002030	Psychrobacter_proteolyticus_GCF_003350005.1	strain	species	genus	family	order	class	phylum	superkingdom	norank_131567	norank_1	NA	NA	NA	NA	NA	NA	NA	NA	NA	NA	NA	NA	NA	NA	NA	NA	NA	NA	NA	NA	NA	NA	NA	NA	NA	NA	NA	NA	NA
ncbi1000002031	Psychrobacter_urativorans_GCF_001298525.1	strain	species	genus	family	order	class	phylum	superkingdom	norank_131567	norank_1	NA	NA	NA	NA	NA	NA	NA	NA	NA	NA	NA	NA	NA	NA	NA	NA	NA	NA	NA	NA	NA	NA	NA	NA	NA	NA	NA	NA	NA
ncbi1000002032	Psychrobacter_frigidicola_GCF_007997305.1	strain	species	genus	family	order	class	phylum	superkingdom	norank_131567	norank_1	NA	NA	NA	NA	NA	NA	NA	NA	NA	NA	NA	NA	NA	NA	NA	NA	NA	NA	NA	NA	NA	NA	NA	NA	NA	NA	NA	NA	NA
ncbi1000002033	Pseudomonas_aeruginosa_PAO1_GCF_000006765.1	strain	species	speciesgroup	genus	family	order	class	phylum	superkingdom	norank_131567	norank_1	NA	NA	NA	NA	NA	NA	NA	NA	NA	NA	NA	NA	NA	NA	NA	NA	NA	NA	NA	NA	NA	NA	NA	NA	NA	NA	NA	NA
ncbi1000002034	Pseudomonas_aeruginosa_GCF_001457615.1	strain	species	speciesgroup	genus	family	order	class	phylum	superkingdom	norank_131567	norank_1	NA	NA	NA	NA	NA	NA	NA	NA	NA	NA	NA	NA	NA	NA	NA	NA	NA	NA	NA	NA	NA	NA	NA	NA	NA	NA	NA	NA
ncbi1000002035	Pseudomonas_aeruginosa_DSM_50071__GCF_001045685.1	strain	species	speciesgroup	genus	family	order	class	phylum	superkingdom	norank_131567	norank_1	NA	NA	NA	NA	NA	NA	NA	NA	NA	NA	NA	NA	NA	NA	NA	NA	NA	NA	NA	NA	NA	NA	NA	NA	NA	NA	NA	NA
ncbi1000002036	Pseudomonas_putida_KT2440_GCF_000007565.2	strain	strain	species	speciesgroup	genus	family	order	class	phylum	superkingdom	norank_131567	norank_1	NA	NA	NA	NA	NA	NA	NA	NA	NA	NA	NA	NA	NA	NA	NA	NA	NA	NA	NA	NA	NA	NA	NA	NA	NA	NA	NA
ncbi1000002037	Pseudomonas_fluorescens_F113_GCF_000237065.1	strain	species	speciesgroup	genus	family	order	class	phylum	superkingdom	norank_131567	norank_1	NA	NA	NA	NA	NA	NA	NA	NA	NA	NA	NA	NA	NA	NA	NA	NA	NA	NA	NA	NA	NA	NA	NA	NA	NA	NA	NA	NA
ncbi1000002038	Pseudomonas_silesiensis_GCF_001661075.1	strain	species	genus	family	order	class	phylum	superkingdom	norank_131567	norank_1	NA	NA	NA	NA	NA	NA	NA	NA	NA	NA	NA	NA	NA	NA	NA	NA	NA	NA	NA	NA	NA	NA	NA	NA	NA	NA	NA	NA	NA
ncbi1000002039	Pseudomonas_furukawaii_GCF_002355475.1	strain	species	speciessubgroup	speciesgroup	genus	family	order	class	phylum	superkingdom	norank_131567	norank_1	NA	NA	NA	NA	NA	NA	NA	NA	NA	NA	NA	NA	NA	NA	NA	NA	NA	NA	NA	NA	NA	NA	NA	NA	NA	NA	NA
ncbi1000002040	Pseudomonas_entomophila_L48_GCF_000026105.1	strain	strain	species	genus	family	order	class	phylum	superkingdom	norank_131567	norank_1	NA	NA	NA	NA	NA	NA	NA	NA	NA	NA	NA	NA	NA	NA	NA	NA	NA	NA	NA	NA	NA	NA	NA	NA	NA	NA	NA	NA
ncbi1000002041	Pseudomonas_versuta_GCF_001294575.1	strain	species	genus	family	order	class	phylum	superkingdom	norank_131567	norank_1	NA	NA	NA	NA	NA	NA	NA	NA	NA	NA	NA	NA	NA	NA	NA	NA	NA	NA	NA	NA	NA	NA	NA	NA	NA	NA	NA	NA	NA
ncbi1000002042	Pseudomonas_rhizosphaerae_GCF_000761155.1	strain	species	genus	family	order	class	phylum	superkingdom	norank_131567	norank_1	NA	NA	NA	NA	NA	NA	NA	NA	NA	NA	NA	NA	NA	NA	NA	NA	NA	NA	NA	NA	NA	NA	NA	NA	NA	NA	NA	NA	NA
ncbi1000002043	Pseudomonas_citronellolis_GCF_001586155.1	strain	species	speciesgroup	genus	family	order	class	phylum	superkingdom	norank_131567	norank_1	NA	NA	NA	NA	NA	NA	NA	NA	NA	NA	NA	NA	NA	NA	NA	NA	NA	NA	NA	NA	NA	NA	NA	NA	NA	NA	NA	NA
ncbi1000002044	Pseudomonas_chlororaphis_GCF_014524625.1	strain	species	speciesgroup	genus	family	order	class	phylum	superkingdom	norank_131567	norank_1	NA	NA	NA	NA	NA	NA	NA	NA	NA	NA	NA	NA	NA	NA	NA	NA	NA	NA	NA	NA	NA	NA	NA	NA	NA	NA	NA	NA
ncbi1000002045	Neisseria_gonorrhoeae_FA_1090_GCF_000006845.1	strain	strain	species	genus	family	order	class	phylum	superkingdom	norank_131567	norank_1	NA	NA	NA	NA	NA	NA	NA	NA	NA	NA	NA	NA	NA	NA	NA	NA	NA	NA	NA	NA	NA	NA	NA	NA	NA	NA	NA	NA
ncbi1000002046	Neisseria_meningitidis_MC58_GCF_000008805.1	strain	strain	serogroup	species	genus	family	order	class	phylum	superkingdom	norank_131567	norank_1	NA	NA	NA	NA	NA	NA	NA	NA	NA	NA	NA	NA	NA	NA	NA	NA	NA	NA	NA	NA	NA	NA	NA	NA	NA	NA	NA
ncbi1000002047	Legionella_pneumophila_subsp._pneumophila_str._Philadelphia_1_GCF_000008485.1	strain	strain	subspecies	species	genus	family	order	class	phylum	superkingdom	norank_131567	norank_1	NA	NA	NA	NA	NA	NA	NA	NA	NA	NA	NA	NA	NA	NA	NA	NA	NA	NA	NA	NA	NA	NA	NA	NA	NA	NA	NA
ncbi1000002048	Xanthomonas_oryzae_pv._oryzae_PXO99A_GCF_000019585.2	strain	strain	norank_64187	species	genus	family	order	class	phylum	superkingdom	norank_131567	norank_1	NA	NA	NA	NA	NA	NA	NA	NA	NA	NA	NA	NA	NA	NA	NA	NA	NA	NA	NA	NA	NA	NA	NA	NA	NA	NA	NA
ncbi1000002049	Shewanella_oneidensis_MR-1_GCF_000146165.2	strain	strain	species	genus	family	order	class	phylum	superkingdom	norank_131567	norank_1	NA	NA	NA	NA	NA	NA	NA	NA	NA	NA	NA	NA	NA	NA	NA	NA	NA	NA	NA	NA	NA	NA	NA	NA	NA	NA	NA	NA
ncbi999999009	Acinetobacter_apis_GCF_900197575.1	strain	species	genus	family	order	class	phylum	superkingdom	norank_131567	norank_1	NA	NA	NA	NA	NA	NA	NA	NA	NA	NA	NA	NA	NA	NA	NA	NA	NA	NA	NA	NA	NA	NA	NA	NA	NA	NA	NA	NA	NA
ncbi999999107	Acinetobacter_kyonggiensis_GCF_900107285.1	strain	species	genus	family	order	class	phylum	superkingdom	norank_131567	norank_1	NA	NA	NA	NA	NA	NA	NA	NA	NA	NA	NA	NA	NA	NA	NA	NA	NA	NA	NA	NA	NA	NA	NA	NA	NA	NA	NA	NA	NA
ncbi999999108	Acinetobacter_puyangensis_GCF_900096995.1	strain	species	genus	family	order	class	phylum	superkingdom	norank_131567	norank_1	NA	NA	NA	NA	NA	NA	NA	NA	NA	NA	NA	NA	NA	NA	NA	NA	NA	NA	NA	NA	NA	NA	NA	NA	NA	NA	NA	NA	NA
ncbi999999109	Acinetobacter_boissieri_GCF_900096955.1	strain	species	genus	family	order	class	phylum	superkingdom	norank_131567	norank_1	NA	NA	NA	NA	NA	NA	NA	NA	NA	NA	NA	NA	NA	NA	NA	NA	NA	NA	NA	NA	NA	NA	NA	NA	NA	NA	NA	NA	NA
ncbi999999110	Acinetobacter_marinus_GCF_900096915.1	strain	species	genus	family	order	class	phylum	superkingdom	norank_131567	norank_1	NA	NA	NA	NA	NA	NA	NA	NA	NA	NA	NA	NA	NA	NA	NA	NA	NA	NA	NA	NA	NA	NA	NA	NA	NA	NA	NA	NA	NA
ncbi999999111	Acinetobacter_kookii_GCF_900096895.1	strain	species	genus	family	order	class	phylum	superkingdom	norank_131567	norank_1	NA	NA	NA	NA	NA	NA	NA	NA	NA	NA	NA	NA	NA	NA	NA	NA	NA	NA	NA	NA	NA	NA	NA	NA	NA	NA	NA	NA	NA
ncbi999999112	Acinetobacter_albensis_GCF_900095025.1	strain	species	genus	family	order	class	phylum	superkingdom	norank_131567	norank_1	NA	NA	NA	NA	NA	NA	NA	NA	NA	NA	NA	NA	NA	NA	NA	NA	NA	NA	NA	NA	NA	NA	NA	NA	NA	NA	NA	NA	NA
ncbi999999381	Acinetobacter_piscicola_GCF_002233755.1	strain	species	genus	family	order	class	phylum	superkingdom	norank_131567	norank_1	NA	NA	NA	NA	NA	NA	NA	NA	NA	NA	NA	NA	NA	NA	NA	NA	NA	NA	NA	NA	NA	NA	NA	NA	NA	NA	NA	NA	NA
ncbi999999508	Acinetobacter_populi_GCF_002174125.1	strain	species	genus	family	order	class	phylum	superkingdom	norank_131567	norank_1	NA	NA	NA	NA	NA	NA	NA	NA	NA	NA	NA	NA	NA	NA	NA	NA	NA	NA	NA	NA	NA	NA	NA	NA	NA	NA	NA	NA	NA
ncbi999999510	Acinetobacter_nosocomialis_P020_GCF_002166815.1	strain	species	speciesgroup	genus	family	order	class	phylum	superkingdom	norank_131567	norank_1	NA	NA	NA	NA	NA	NA	NA	NA	NA	NA	NA	NA	NA	NA	NA	NA	NA	NA	NA	NA	NA	NA	NA	NA	NA	NA	NA	NA
ncbi999999512	Acinetobacter_chinensis_GCF_002165375.2	strain	species	genus	family	order	class	phylum	superkingdom	norank_131567	norank_1	NA	NA	NA	NA	NA	NA	NA	NA	NA	NA	NA	NA	NA	NA	NA	NA	NA	NA	NA	NA	NA	NA	NA	NA	NA	NA	NA	NA	NA
ncbi999999852	Acinetobacter_baumannii_A13_GCF_001951035.1	strain	species	speciesgroup	genus	family	order	class	phylum	superkingdom	norank_131567	norank_1	NA	NA	NA	NA	NA	NA	NA	NA	NA	NA	NA	NA	NA	NA	NA	NA	NA	NA	NA	NA	NA	NA	NA	NA	NA	NA	NA	NA
