# Supplementary material for: Feature architecture aware phylogenetic profiling indicates a functional diversification of type IVa pili in the nosocomial pathogen Acinetobacter baumannii
Source: PLoS Genet. 2023 Jul 27;19(7):e1010646. doi: 10.1371/journal.pgen.1010646 (PMC10374093; doi:10.1371/journal.pgen.1010646)
Supplement: S1 Data — The corresponding data files are available online via figshare: https://figshare.com/articles/dataset/_/21964535 and can be viewed with PhyloProfile [99]. (ZIP) [file pgen.1010646.s021.zip › S1_Data/taxonomy_data/taxonomyMatrix.txt]

abbrName	ncbiID	fullName	isolate	strain	norank_57678	norank_64187	serogroup	formaspecialis	varietas	subspecies	species	norank_600669	norank_44542	speciessubgroup	norank_2640012	speciesgroup	norank_44537	subgenus	genus	subtribe	norank_1304792	norank_1535325	norank_1113537	norank_1142503	tribe	norank_1648033	subfamily	norank_359160	norank_147370	family	norank_337687	norank_1912919	superfamily	norank_74971	norank_104431	norank_43741	norank_37567	norank_43738	parvorder	norank_480117	norank_480118	infraorder	norank_33351	norank_33349	norank_33347	suborder	norank_33343	order	norank_2812636
ncbi100226	100226	Streptomyces coelicolor A3(2)	100226	100226	100226	100226	100226	100226	100226	100226	1902	1902	1902	1902	1902	1477431	1477431	1477431	1883	1883	1883	1883	1883	1883	1883	1883	1883	1883	1883	2062	2062	2062	2062	2062	2062	2062	2062	2062	2062	2062	2062	2062	2062	2062	2062	2062	2062	85011	85011
ncbi10090	10090	Mus musculus	10090	10090	10090	10090	10090	10090	10090	10090	10090	10090	10090	10090	10090	10090	10090	862507	10088	10088	10088	10088	10088	10088	10088	10088	39107	39107	39107	10066	337687	337687	337687	337687	337687	337687	337687	337687	337687	337687	337687	337687	337687	337687	337687	1963758	1963758	9989	9989
ncbi10116	10116	Rattus norvegicus	10116	10116	10116	10116	10116	10116	10116	10116	10116	10116	10116	10116	10116	10116	10116	10116	10114	10114	10114	10114	10114	10114	10114	10114	39107	39107	39107	10066	337687	337687	337687	337687	337687	337687	337687	337687	337687	337687	337687	337687	337687	337687	337687	1963758	1963758	9989	9989
ncbi1111708	1111708	Synechocystis sp. PCC 6803 substr. Kazusa	1111708	1111708	1111708	1111708	1111708	1111708	1111708	1111708	1148	1148	1148	1148	2640012	2640012	2640012	2640012	1142	1142	1142	1142	1142	1142	1142	1142	1142	1142	1142	1890428	1890428	1890428	1890428	1890428	1890428	1890428	1890428	1890428	1890428	1890428	1890428	1890428	1890428	1890428	1890428	1890428	1890428	1890424	1890424
ncbi122586	122586	Neisseria meningitidis MC58	122586	122586	122586	122586	491	491	491	491	487	487	487	487	487	487	487	487	482	482	482	482	482	482	482	482	482	482	482	481	481	481	481	481	481	481	481	481	481	481	481	481	481	481	481	481	481	206351	206351
ncbi123851	123851	Ladona fulva	123851	123851	123851	123851	123851	123851	123851	123851	123851	123851	123851	123851	123851	123851	123851	123851	70376	70376	70376	70376	70376	70376	70376	70376	70376	70376	70376	6964	6964	6964	70899	70899	70899	70899	70899	70899	70899	70899	70899	6962	6962	6962	6962	2510002	2510002	6961	6961
ncbi136037	136037	Zootermopsis nevadensis	136037	136037	136037	136037	136037	136037	136037	136037	136037	136037	136037	136037	136037	136037	136037	136037	7502	7502	7502	7502	7502	7502	127821	127821	127820	127820	127820	7501	7501	1912919	1049657	1049657	1049657	1049657	1049657	1049657	1049657	1049657	1049657	1049657	1049657	1049657	1049657	1049657	1049657	85823	85823
ncbi13616	13616	Monodelphis domestica	13616	13616	13616	13616	13616	13616	13616	13616	13616	13616	13616	13616	13616	13616	13616	13616	13615	13615	13615	13615	13615	13615	13615	13615	126287	126287	126287	9265	9265	9265	9265	9265	9265	9265	9265	9265	9265	9265	9265	9265	9265	9265	9265	9265	9265	38605	38605
ncbi164328	164328	Phytophthora ramorum	164328	164328	164328	164328	164328	164328	164328	164328	164328	164328	164328	164328	164328	164328	164328	164328	4783	4783	4783	4783	4783	4783	4783	4783	4783	4783	4783	4777	4777	4777	4777	4777	4777	4777	4777	4777	4777	4777	4777	4777	4777	4777	4777	4777	4777	4776	4776
ncbi1841598	1841598	Candidatus Heimdallarchaeota archaeon LC_3	1841598	1841598	1841598	1841598	1841598	1841598	1841598	1841598	1841598	1841598	1841598	1841598	1841598	1841598	1841598	1841598	1841598	1841598	1841598	1841598	1841598	1841598	1841598	1841598	1841598	1841598	1841598	1841598	1841598	1841598	1841598	1841598	1841598	1841598	1841598	1841598	1841598	1841598	1841598	1841598	1841598	1841598	1841598	1841598	1841598	1841598	1841598
ncbi184922	184922	Giardia lamblia ATCC 50803	184922	184922	184922	184922	184922	184922	184922	184922	5741	5741	5741	5741	5741	5741	5741	5741	5740	5740	5740	5740	5740	5740	5740	5740	68459	68459	68459	5739	5739	5739	5739	5739	5739	5739	5739	5739	5739	5739	5739	5739	5739	5739	5739	5739	5739	5738	5738
ncbi188937	188937	Methanosarcina acetivorans C2A	188937	188937	188937	188937	188937	188937	188937	188937	2214	2214	2214	2214	2214	2214	2214	2214	2207	2207	2207	2207	2207	2207	2207	2207	2207	2207	2207	2206	2206	2206	2206	2206	2206	2206	2206	2206	2206	2206	2206	2206	2206	2206	2206	2206	2206	94695	94695
ncbi189518	189518	Leptospira interrogans serovar Lai str. 56601	189518	189518	57678	57678	57678	57678	57678	57678	173	173	173	173	173	173	173	173	171	171	171	171	171	171	171	171	171	171	171	170	170	170	170	170	170	170	170	170	170	170	170	170	170	170	170	170	170	1643688	1643688
ncbi190304	190304	Fusobacterium nucleatum subsp. nucleatum ATCC 25586	190304	190304	190304	190304	190304	190304	190304	76856	851	851	851	851	851	851	851	851	848	848	848	848	848	848	848	848	848	848	848	203492	203492	203492	203492	203492	203492	203492	203492	203492	203492	203492	203492	203492	203492	203492	203492	203492	203492	203491	203491
ncbi208964	208964	Pseudomonas aeruginosa PAO1	208964	208964	208964	208964	208964	208964	208964	208964	287	287	287	287	287	136841	136841	136841	286	286	286	286	286	286	286	286	286	286	286	135621	135621	135621	135621	135621	135621	135621	135621	135621	135621	135621	135621	135621	135621	135621	135621	135621	135621	72274	72274
ncbi214684	214684	Cryptococcus neoformans var. neoformans JEC21	214684	214684	214684	214684	214684	214684	40410	40410	5207	5207	5207	5207	5207	1897064	1897064	1897064	5206	5206	5206	5206	5206	5206	5206	5206	5206	5206	5206	1884633	1884633	1884633	1884633	1884633	1884633	1884633	1884633	1884633	1884633	1884633	1884633	1884633	1884633	1884633	1884633	1884633	1884633	5234	5234
ncbi224129	224129	Agrilus planipennis	224129	224129	224129	224129	224129	224129	224129	224129	224129	224129	224129	224129	224129	224129	224129	224129	195164	195164	195164	195164	195164	195164	195164	195164	261156	261156	261156	50527	50527	50527	71192	71192	71192	71192	71192	71192	71192	71192	71192	41087	41087	41087	41087	41084	41084	7041	7041
ncbi224308	224308	Bacillus subtilis subsp. subtilis str. 168	224308	224308	224308	224308	224308	224308	224308	135461	1423	1423	1423	1423	1423	653685	653685	653685	1386	1386	1386	1386	1386	1386	1386	1386	1386	1386	1386	186817	186817	186817	186817	186817	186817	186817	186817	186817	186817	186817	186817	186817	186817	186817	186817	186817	186817	1385	1385
ncbi224324	224324	Aquifex aeolicus VF5	224324	224324	224324	224324	224324	224324	224324	224324	63363	63363	63363	63363	63363	63363	63363	63363	2713	2713	2713	2713	2713	2713	2713	2713	2713	2713	2713	64898	64898	64898	64898	64898	64898	64898	64898	64898	64898	64898	64898	64898	64898	64898	64898	64898	64898	32069	32069
ncbi224911	224911	Bradyrhizobium diazoefficiens USDA 110	224911	224911	224911	224911	224911	224911	224911	224911	1355477	1355477	1355477	1355477	1355477	1355477	1355477	1355477	374	374	374	374	374	374	374	374	374	374	374	41294	41294	41294	41294	41294	41294	41294	41294	41294	41294	41294	41294	41294	41294	41294	41294	41294	41294	356	356
ncbi226186	226186	Bacteroides thetaiotaomicron VPI-5482	226186	226186	226186	226186	226186	226186	226186	226186	818	818	818	818	818	818	818	818	816	816	816	816	816	816	816	816	816	816	816	815	815	815	815	815	815	815	815	815	815	815	815	815	815	815	815	815	815	171549	171549
ncbi237561	237561	Candida albicans SC5314	237561	237561	237561	237561	237561	237561	237561	237561	5476	5476	5476	5476	5476	5476	5476	5476	1535326	1535326	1535326	1535325	1535325	1535325	1535325	1535325	1535325	1535325	1535325	766764	766764	766764	766764	766764	766764	766764	766764	766764	766764	766764	766764	766764	766764	766764	766764	766764	766764	4892	4892
ncbi237631	237631	Ustilago maydis 521	237631	237631	237631	237631	237631	237631	237631	237631	5270	5270	5270	5270	5270	5270	5270	5270	5269	5269	5269	5269	5269	5269	5269	5269	5269	5269	5269	5268	5268	5268	5268	5268	5268	5268	5268	5268	5268	5268	5268	5268	5268	5268	5268	5268	5268	5267	5267
ncbi243090	243090	Rhodopirellula baltica SH 1	243090	243090	243090	243090	243090	243090	243090	243090	265606	265606	265606	265606	265606	265606	265606	265606	265488	265488	265488	265488	265488	265488	265488	265488	265488	265488	265488	2691357	2691357	2691357	2691357	2691357	2691357	2691357	2691357	2691357	2691357	2691357	2691357	2691357	2691357	2691357	2691357	2691357	2691357	2691354	2691354
ncbi243230	243230	Deinococcus radiodurans R1	243230	243230	243230	243230	243230	243230	243230	243230	1299	1299	1299	1299	1299	1299	1299	1299	1298	1298	1298	1298	1298	1298	1298	1298	1298	1298	1298	183710	183710	183710	183710	183710	183710	183710	183710	183710	183710	183710	183710	183710	183710	183710	183710	183710	183710	118964	118964
ncbi243231	243231	Geobacter sulfurreducens PCA	243231	243231	243231	243231	243231	243231	243231	243231	35554	35554	35554	35554	35554	35554	35554	35554	28231	28231	28231	28231	28231	28231	28231	28231	28231	28231	28231	213422	213422	213422	213422	213422	213422	213422	213422	213422	213422	213422	213422	213422	213422	213422	213422	213422	213422	69541	69541
ncbi243232	243232	Methanocaldococcus jannaschii DSM 2661	243232	243232	243232	243232	243232	243232	243232	243232	2190	2190	2190	2190	2190	2190	2190	2190	196118	196118	196118	196118	196118	196118	196118	196118	196118	196118	196118	196117	196117	196117	196117	196117	196117	196117	196117	196117	196117	196117	196117	196117	196117	196117	196117	196117	196117	2182	2182
ncbi243273	243273	Mycoplasma genitalium G37	243273	243273	243273	243273	243273	243273	243273	243273	2097	2097	2097	2097	2097	2097	2097	2097	2093	2093	2093	2093	2093	2093	2093	2093	2093	2093	2093	2092	2092	2092	2092	2092	2092	2092	2092	2092	2092	2092	2092	2092	2092	2092	2092	2092	2092	2085	2085
ncbi243274	243274	Thermotoga maritima MSB8	243274	243274	243274	243274	243274	243274	243274	243274	2336	2336	2336	2336	2336	2336	2336	2336	2335	2335	2335	2335	2335	2335	2335	2335	2335	2335	2335	188709	188709	188709	188709	188709	188709	188709	188709	188709	188709	188709	188709	188709	188709	188709	188709	188709	188709	2419	2419
ncbi251221	251221	Gloeobacter violaceus PCC 7421	251221	251221	251221	251221	251221	251221	251221	251221	33072	33072	33072	33072	33072	33072	33072	33072	33071	33071	33071	33071	33071	33071	33071	33071	33071	33071	33071	1890422	1890422	1890422	1890422	1890422	1890422	1890422	1890422	1890422	1890422	1890422	1890422	1890422	1890422	1890422	1890422	1890422	1890422	307595	307595
ncbi272561	272561	Chlamydia trachomatis D/UW-3/CX	272561	272561	272561	272561	272561	272561	272561	272561	813	813	813	813	813	813	813	813	810	810	810	810	1113537	1113537	1113537	1113537	1113537	1113537	1113537	809	809	809	809	809	809	809	809	809	809	809	809	809	809	809	809	809	809	51291	51291
ncbi27288	27288	Naumovozyma castellii	27288	27288	27288	27288	27288	27288	27288	27288	27288	27288	27288	27288	27288	27288	27288	27288	278028	278028	278028	278028	278028	278028	278028	278028	278028	278028	278028	4893	4893	4893	4893	4893	4893	4893	4893	4893	4893	4893	4893	4893	4893	4893	4893	4893	4893	4892	4892
ncbi273057	273057	Saccharolobus solfataricus P2	273057	273057	273057	273057	273057	273057	273057	273057	2287	2287	2287	2287	2287	2287	2287	2287	2100760	2100760	2100760	2100760	2100760	2100760	2100760	2100760	2100760	2100760	2100760	118883	118883	118883	118883	118883	118883	118883	118883	118883	118883	118883	118883	118883	118883	118883	118883	118883	118883	2281	2281
ncbi284591	284591	Yarrowia lipolytica CLIB122	284591	284591	284591	284591	284591	284591	284591	284591	4952	4952	4952	4952	4952	4952	4952	4952	4951	4951	4951	4951	4951	4951	4951	4951	4951	4951	4951	34353	34353	34353	34353	34353	34353	34353	34353	34353	34353	34353	34353	34353	34353	34353	34353	34353	34353	4892	4892
ncbi284812	284812	Schizosaccharomyces pombe 972h-	284812	284812	284812	284812	284812	284812	284812	284812	4896	4896	4896	4896	4896	4896	4896	4896	4895	4895	4895	4895	4895	4895	4895	4895	4895	4895	4895	4894	4894	4894	4894	4894	4894	4894	4894	4894	4894	4894	4894	4894	4894	4894	4894	4894	4894	34346	34346
ncbi286706	286706	Halyomorpha halys	286706	286706	286706	286706	286706	286706	286706	286706	286706	286706	286706	286706	286706	286706	286706	286706	286705	286705	286705	286705	286705	286705	286705	286705	286710	286710	286710	160513	160513	160513	33358	33358	33358	33358	33358	33358	33358	33358	33358	33357	33351	33349	33347	33345	33343	7524	7524
ncbi289376	289376	Thermodesulfovibrio yellowstonii DSM 11347	289376	289376	289376	289376	289376	289376	289376	289376	28262	28262	28262	28262	28262	28262	28262	28262	28261	28261	28261	28261	28261	28261	28261	28261	28261	28261	28261	2811504	2811504	2811504	2811504	2811504	2811504	2811504	2811504	2811504	2811504	2811504	2811504	2811504	2811504	2811504	2811504	2811504	2811504	2811503	2811503
ncbi3055	3055	Chlamydomonas reinhardtii	3055	3055	3055	3055	3055	3055	3055	3055	3055	3055	3055	3055	3055	3055	3055	3055	3052	3052	3052	3052	3052	3052	3052	3052	3052	3052	3052	3051	3051	3051	3051	3051	3051	3051	3051	3051	3051	3051	3051	3051	3051	3051	3051	3051	3051	3042	2812636
ncbi319348	319348	Polypedilum vanderplanki	319348	319348	319348	319348	319348	319348	319348	319348	319348	319348	319348	319348	319348	319348	319348	2056899	54968	54968	54968	54968	54968	54968	72530	72530	54970	54970	54970	7149	7149	7149	41828	41828	41828	41828	41828	41828	41828	41828	41828	43786	43786	43786	43786	7148	7148	7147	7147
ncbi321614	321614	Parastagonospora nodorum SN15	321614	321614	321614	321614	321614	321614	321614	321614	13684	13684	13684	13684	13684	13684	13684	13684	1351751	1351751	1351751	1351751	1351751	1351751	1351751	1351751	1351751	1351751	1351751	5020	5020	5020	5020	5020	5020	5020	5020	5020	5020	5020	5020	5020	5020	5020	5020	715340	715340	92860	92860
ncbi3218	3218	Physcomitrium patens	3218	3218	3218	3218	3218	3218	3218	3218	3218	3218	3218	3218	3218	3218	3218	3218	37414	37414	37414	37414	37414	37414	37414	37414	37414	37414	37414	3216	3216	3216	3216	3216	3216	3216	3216	3216	3216	3216	3216	3216	3216	3216	3216	3216	3216	3215	3215
ncbi324602	324602	Chloroflexus aurantiacus J-10-fl	324602	324602	324602	324602	324602	324602	324602	324602	1108	1108	1108	1108	1108	1108	1108	1108	1107	1107	1107	1107	1107	1107	1107	1107	1107	1107	1107	1106	1106	1106	1106	1106	1106	1106	1106	1106	1106	1106	1106	1106	1106	1106	1106	1508594	1508594	32064	32064
ncbi330879	330879	Aspergillus fumigatus Af293	330879	330879	330879	330879	330879	330879	330879	330879	746128	746128	746128	746128	746128	746128	746128	2720872	5052	5052	5052	5052	5052	5052	5052	5052	5052	5052	5052	1131492	1131492	1131492	1131492	1131492	1131492	1131492	1131492	1131492	1131492	1131492	1131492	1131492	1131492	1131492	1131492	1131492	1131492	5042	5042
ncbi34740	34740	Heliconius melpomene	34740	34740	34740	34740	34740	34740	34740	34740	34740	34740	34740	34740	34740	34740	34740	34740	33416	33416	33416	33416	33416	33416	127322	127322	40037	40037	40037	33415	33415	33415	37572	37572	104431	104431	37567	37567	41197	41197	41197	41196	41196	41196	41196	41191	41191	7088	7088
ncbi35128	35128	Thalassiosira pseudonana	35128	35128	35128	35128	35128	35128	35128	35128	35128	35128	35128	35128	35128	35128	35128	35128	35127	35127	35127	35127	35127	35127	35127	35127	35127	35127	35127	29202	29202	29202	29202	29202	29202	29202	29202	29202	29202	29202	29202	29202	29202	29202	29202	29202	29202	33847	33847
ncbi35525	35525	Daphnia magna	35525	35525	35525	35525	35525	35525	35525	35525	35525	35525	35525	35525	35525	35525	35525	35525	6668	6668	6668	6668	6668	6668	6668	6668	6668	6668	6668	77658	77658	77658	77658	77658	77658	77658	77658	77658	77658	77658	77658	116561	116561	116561	116561	6665	6665	84337	84337
ncbi36033	36033	Vanderwaltozyma polyspora	36033	36033	36033	36033	36033	36033	36033	36033	36033	36033	36033	36033	36033	36033	36033	36033	374469	374469	374469	374469	374469	374469	374469	374469	374469	374469	374469	4893	4893	4893	4893	4893	4893	4893	4893	4893	4893	4893	4893	4893	4893	4893	4893	4893	4893	4892	4892
ncbi36329	36329	Plasmodium falciparum 3D7	36329	36329	36329	36329	36329	36329	36329	36329	5833	5833	5833	5833	5833	5833	5833	418107	5820	5820	5820	5820	5820	5820	5820	5820	5820	5820	5820	1639119	1639119	1639119	1639119	1639119	1639119	1639119	1639119	1639119	1639119	1639119	1639119	1639119	1639119	1639119	1639119	1639119	1639119	5819	5819
ncbi367110	367110	Neurospora crassa OR74A	367110	367110	367110	367110	367110	367110	367110	367110	5141	5141	5141	5141	5141	5141	5141	5141	5140	5140	5140	5140	5140	5140	5140	5140	5140	5140	5140	5148	5148	5148	5148	5148	5148	5148	5148	5148	5148	5148	5148	5148	5148	5148	5148	5148	5148	5139	5139
ncbi3702	3702	Arabidopsis thaliana	3702	3702	3702	3702	3702	3702	3702	3702	3702	3702	3702	3702	3702	3702	3702	3702	3701	3701	3701	3701	3701	3701	980083	980083	980083	980083	980083	3700	3700	3700	3700	3700	3700	3700	3700	3700	3700	3700	3700	3700	3700	3700	3700	3700	3700	3699	3699
ncbi374847	374847	Candidatus Korarchaeum cryptofilum OPF8	374847	374847	374847	374847	374847	374847	374847	374847	498846	498846	498846	498846	498846	498846	498846	498846	498845	498845	498845	498845	498845	498845	498845	498845	498845	498845	498845	498845	498845	498845	498845	498845	498845	498845	498845	498845	498845	498845	498845	498845	498845	498845	498845	498845	498845	498845	498845
ncbi39947	39947	Oryza sativa Japonica Group	39947	39947	39947	39947	39947	39947	39947	39947	4530	4530	4530	4530	4530	4530	4530	4530	4527	1648021	1648021	1648021	1648021	1648021	147380	147380	147367	359160	359160	4479	4479	4479	4479	4479	4479	4479	4479	4479	4479	4479	4479	4479	4479	4479	4479	4479	4479	38820	38820
ncbi407821	407821	Stegodyphus mimosarum	407821	407821	407821	407821	407821	407821	407821	407821	407821	407821	407821	407821	407821	407821	407821	407821	175340	175340	175340	175340	175340	175340	175340	175340	175340	175340	175340	175333	175333	175333	175332	74971	74971	74971	74971	74971	74971	74971	74971	74971	74971	74971	74971	6905	6905	6893	6893
ncbi418459	418459	Puccinia graminis f. sp. tritici CRL 75-36-700-3	418459	418459	418459	418459	418459	56615	56615	56615	5297	5297	5297	5297	5297	5297	5297	5297	5296	5296	5296	5296	5296	5296	5296	5296	5296	5296	5296	5262	5262	5262	5262	5262	5262	5262	5262	5262	5262	5262	5262	5262	5262	5262	5262	5262	5262	5258	5258
ncbi436308	436308	Nitrosopumilus maritimus SCM1	436308	436308	436308	436308	436308	436308	436308	436308	338192	338192	338192	338192	338192	338192	338192	338192	338191	338191	338191	338191	338191	338191	338191	338191	338191	338191	338191	338190	338190	338190	338190	338190	338190	338190	338190	338190	338190	338190	338190	338190	338190	338190	338190	338190	338190	31932	31932
ncbi44689	44689	Dictyostelium discoideum	44689	44689	44689	44689	44689	44689	44689	44689	44689	44689	44689	44689	44689	44689	44689	44689	5782	5782	5782	5782	5782	5782	5782	5782	5782	5782	5782	2058185	2058185	2058185	2058185	2058185	2058185	2058185	2058185	2058185	2058185	2058185	2058185	2058185	2058185	2058185	2058185	2058185	2058185	2058949	2058949
ncbi45351	45351	Nematostella vectensis	45351	45351	45351	45351	45351	45351	45351	45351	45351	45351	45351	45351	45351	45351	45351	45351	45350	45350	45350	45350	45350	45350	45350	45350	45350	45350	45350	45349	45349	45349	45349	45349	45349	45349	45349	45349	45349	45349	45349	45349	45349	45349	45349	45349	45349	6103	6103
ncbi4577	4577	Zea mays	4577	4577	4577	4577	4577	4577	4577	4577	4577	4577	4577	4577	4577	4577	4577	4577	4575	1648029	1648029	1648029	1648029	1648029	147429	1648033	147369	147369	147370	4479	4479	4479	4479	4479	4479	4479	4479	4479	4479	4479	4479	4479	4479	4479	4479	4479	4479	38820	38820
ncbi4914	4914	Lachancea waltii	4914	4914	4914	4914	4914	4914	4914	4914	4914	4914	4914	4914	4914	4914	4914	4914	300275	300275	300275	300275	300275	300275	300275	300275	300275	300275	300275	4893	4893	4893	4893	4893	4893	4893	4893	4893	4893	4893	4893	4893	4893	4893	4893	4893	4893	4892	4892
ncbi4932	4932	Saccharomyces cerevisiae	4932	4932	4932	4932	4932	4932	4932	4932	4932	4932	4932	4932	4932	4932	4932	4932	4930	4930	4930	4930	4930	4930	4930	4930	4930	4930	4930	4893	4893	4893	4893	4893	4893	4893	4893	4893	4893	4893	4893	4893	4893	4893	4893	4893	4893	4892	4892
ncbi4956	4956	Zygosaccharomyces rouxii	4956	4956	4956	4956	4956	4956	4956	4956	4956	4956	4956	4956	4956	4956	4956	4956	4953	4953	4953	4953	4953	4953	4953	4953	4953	4953	4953	4893	4893	4893	4893	4893	4893	4893	4893	4893	4893	4893	4893	4893	4893	4893	4893	4893	4893	4892	4892
ncbi515635	515635	Dictyoglomus turgidum DSM 6724	515635	515635	515635	515635	515635	515635	515635	515635	513050	513050	513050	513050	513050	513050	513050	513050	13	13	13	13	13	13	13	13	13	13	13	203488	203488	203488	203488	203488	203488	203488	203488	203488	203488	203488	203488	203488	203488	203488	203488	203488	203488	203487	203487
ncbi5478	5478	[Candida] glabrata	5478	5478	5478	5478	5478	5478	5478	5478	5478	600669	600669	600669	600669	600669	600669	600669	374468	374468	374468	374468	374468	374468	374468	374468	374468	374468	374468	4893	4893	4893	4893	4893	4893	4893	4893	4893	4893	4893	4893	4893	4893	4893	4893	4893	4893	4892	4892
ncbi559292	559292	Saccharomyces cerevisiae S288C	559292	559292	559292	559292	559292	559292	559292	559292	4932	4932	4932	4932	4932	4932	4932	4932	4930	4930	4930	4930	4930	4930	4930	4930	4930	4930	4930	4893	4893	4893	4893	4893	4893	4893	4893	4893	4893	4893	4893	4893	4893	4893	4893	4893	4893	4892	4892
ncbi5664	5664	Leishmania major	5664	5664	5664	5664	5664	5664	5664	5664	5664	5664	5664	5664	5664	38581	38581	38568	5658	5658	5658	5658	5658	5658	5658	5658	1286322	1286322	1286322	5654	5654	5654	5654	5654	5654	5654	5654	5654	5654	5654	5654	5654	5654	5654	5654	5654	5654	2704949	2704949
ncbi5722	5722	Trichomonas vaginalis	5722	5722	5722	5722	5722	5722	5722	5722	5722	5722	5722	5722	5722	5722	5722	5722	5721	5721	5721	5721	5721	5721	5721	5721	5721	5721	5721	181550	181550	181550	181550	181550	181550	181550	181550	181550	181550	181550	181550	181550	181550	181550	181550	181550	181550	37104	37104
ncbi5888	5888	Paramecium tetraurelia	5888	5888	5888	5888	5888	5888	5888	5888	5888	5888	5888	5888	5888	5888	5888	5888	5884	5884	5884	5884	5884	5884	5884	5884	5884	5884	5884	340080	340080	340080	340080	340080	340080	340080	340080	340080	340080	340080	340080	340080	340080	340080	340080	340080	340080	33825	33825
ncbi610380	610380	Harpegnathos saltator	610380	610380	610380	610380	610380	610380	610380	610380	610380	610380	610380	610380	610380	610380	610380	610380	604375	604375	604375	604375	604375	604375	141711	141711	43085	43085	43085	36668	36668	36668	2153479	2153479	2153479	2153479	2153479	2153479	2153479	2153479	2153479	7434	7434	7434	7434	7400	7400	7399	7399
ncbi6239	6239	Caenorhabditis elegans	6239	6239	6239	6239	6239	6239	6239	6239	6239	6239	6239	6239	6239	6239	6239	6239	6237	6237	6237	6237	6237	6237	6237	6237	55885	55885	55885	6243	6243	6243	55879	55879	55879	55879	55879	55879	55879	55879	55879	2301119	2301119	2301119	2301119	2301116	2301116	6236	6236
ncbi64091	64091	Halobacterium salinarum NRC-1	64091	64091	64091	64091	64091	64091	64091	64091	2242	2242	2242	2242	2242	2242	2242	2242	2239	2239	2239	2239	2239	2239	2239	2239	2239	2239	2239	2236	2236	2236	2236	2236	2236	2236	2236	2236	2236	2236	2236	2236	2236	2236	2236	2236	2236	2235	2235
ncbi6412	6412	Helobdella robusta	6412	6412	6412	6412	6412	6412	6412	6412	6412	6412	6412	6412	6412	6412	6412	6412	6411	6411	6411	6411	6411	6411	6411	6411	6411	6411	6411	6407	6407	6407	6407	6407	6407	6407	6407	6407	6407	6407	6407	6407	6407	6407	6407	6407	6407	6406	6406
ncbi665079	665079	Sclerotinia sclerotiorum 1980 UF-70	665079	665079	665079	665079	665079	665079	665079	665079	5180	5180	5180	5180	5180	5180	5180	5180	5179	5179	5179	5179	5179	5179	5179	5179	5179	5179	5179	28983	28983	28983	28983	28983	28983	28983	28983	28983	28983	28983	28983	28983	28983	28983	28983	28983	28983	5178	5178
ncbi684364	684364	Batrachochytrium dendrobatidis JAM81	684364	684364	684364	684364	684364	684364	684364	684364	109871	109871	109871	109871	109871	109871	109871	109871	100474	100474	100474	100474	100474	1142503	1142503	1142503	1142503	1142503	1142503	1142503	1142503	1142503	1142503	1142503	1142503	1142503	1142503	1142503	1142503	1142503	1142503	1142503	1142503	1142503	1142503	1142503	1142503	451442	451442
ncbi69014	69014	Thermococcus kodakarensis KOD1	69014	69014	69014	69014	69014	69014	69014	69014	311400	311400	311400	311400	311400	311400	311400	311400	2263	2263	2263	2263	2263	2263	2263	2263	2263	2263	2263	2259	2259	2259	2259	2259	2259	2259	2259	2259	2259	2259	2259	2259	2259	2259	2259	2259	2259	2258	2258
ncbi6945	6945	Ixodes scapularis	6945	6945	6945	6945	6945	6945	6945	6945	6945	6945	6945	6945	6945	6945	6945	6945	6944	6944	6944	6944	6944	6944	6944	6944	426442	426442	426442	6939	6939	6939	297308	297308	297308	297308	297308	297308	297308	297308	297308	297308	297308	297308	297308	297308	297308	6935	6935
ncbi7070	7070	Tribolium castaneum	7070	7070	7070	7070	7070	7070	7070	7070	7070	7070	7070	7070	7070	7070	7070	7070	7069	7069	1304792	1304792	1304792	1304792	1304792	1304792	1304792	1304792	1304792	7065	7065	7065	71527	71527	71527	71527	71527	71527	71527	71527	71527	41088	41088	41088	41088	41084	41084	7041	7041
ncbi7165	7165	Anopheles gambiae	7165	7165	7165	7165	7165	7165	7165	7165	7165	7165	44542	44542	44542	44542	44537	44534	7164	7164	7164	7164	7164	7164	7164	7164	43816	43816	43816	7157	7157	7157	41827	41827	41827	41827	41827	41827	41827	41827	41827	43786	43786	43786	43786	7148	7148	7147	7147
ncbi7227	7227	Drosophila melanogaster	7227	7227	7227	7227	7227	7227	7227	7227	7227	7227	7227	32351	32351	32346	32346	32341	7215	7215	7215	7215	7215	7215	46877	46877	43845	43845	43845	7214	7214	7214	43746	43746	43746	43741	43741	43738	43738	480117	480118	43733	43733	43733	43733	7203	7203	7147	7147
ncbi7260	7260	Drosophila willistoni	7260	7260	7260	7260	7260	7260	7260	7260	7260	7260	7260	32367	32367	32365	32365	32341	7215	7215	7215	7215	7215	7215	46877	46877	43845	43845	43845	7214	7214	7214	43746	43746	43746	43741	43741	43738	43738	480117	480118	43733	43733	43733	43733	7203	7203	7147	7147
ncbi7719	7719	Ciona intestinalis	7719	7719	7719	7719	7719	7719	7719	7719	7719	7719	7719	7719	7719	7719	7719	7719	7718	7718	7718	7718	7718	7718	7718	7718	7718	7718	7718	7717	7717	7717	7717	7717	7717	7717	7717	7717	7717	7717	7717	7717	7717	7717	7717	7717	7717	7716	7716
ncbi7739	7739	Branchiostoma floridae	7739	7739	7739	7739	7739	7739	7739	7739	7739	7739	7739	7739	7739	7739	7739	7739	7737	7737	7737	7737	7737	7737	7737	7737	7737	7737	7737	7736	7736	7736	7736	7736	7736	7736	7736	7736	7736	7736	7736	7736	7736	7736	7736	7736	7736	2682553	2682553
ncbi7918	7918	Lepisosteus oculatus	7918	7918	7918	7918	7918	7918	7918	7918	7918	7918	7918	7918	7918	7918	7918	7918	7916	7916	7916	7916	7916	7916	7916	7916	7916	7916	7916	7915	7915	7915	7915	7915	7915	7915	7915	7915	7915	7915	7915	7915	7915	7915	7915	7915	7915	7914	7914
ncbi7955	7955	Danio rerio	7955	7955	7955	7955	7955	7955	7955	7955	7955	7955	7955	7955	7955	7955	7955	7955	7954	7954	7954	7954	7954	7954	7954	7954	2743711	2743711	2743711	2743709	2743709	2743709	2743709	2743709	2743709	2743709	2743709	2743709	2743709	2743709	2743709	2743709	2743709	2743709	2743709	30727	30727	7952	7952
ncbi8090	8090	Oryzias latipes	8090	8090	8090	8090	8090	8090	8090	8090	8090	8090	8090	8090	8090	8090	8090	8090	8089	8089	8089	8089	8089	8089	8089	8089	8088	8088	8088	47757	47757	47757	47757	47757	47757	47757	47757	47757	47757	47757	47757	47757	47757	47757	47757	28781	28781	76071	76071
ncbi81824	81824	Monosiga brevicollis	81824	81824	81824	81824	81824	81824	81824	81824	81824	81824	81824	81824	81824	81824	81824	81824	81525	81525	81525	81525	81525	81525	81525	81525	81525	81525	81525	81529	81529	81529	81529	81529	81529	81529	81529	81529	81529	81529	81529	81529	81529	81529	81529	81529	81529	1924738	1924738
ncbi83332	83332	Mycobacterium tuberculosis H37Rv	83332	83332	83332	83332	83332	83332	83332	83332	1773	1773	1773	1773	1773	77643	77643	77643	1763	1763	1763	1763	1763	1763	1763	1763	1763	1763	1763	1762	1762	1762	1762	1762	1762	1762	1762	1762	1762	1762	1762	1762	1762	1762	1762	1762	1762	85007	85007
ncbi83333	83333	Escherichia coli K-12	83333	83333	83333	83333	83333	83333	83333	83333	562	562	562	562	562	562	562	562	561	561	561	561	561	561	561	561	561	561	561	543	543	543	543	543	543	543	543	543	543	543	543	543	543	543	543	543	543	91347	91347
ncbi8364	8364	Xenopus tropicalis	8364	8364	8364	8364	8364	8364	8364	8364	8364	8364	8364	8364	8364	8364	8364	8363	8353	8353	8353	8353	8353	8353	8353	8353	8360	8360	8360	8352	8352	8352	30319	30319	30319	30319	30319	30319	30319	30319	30319	30319	30319	30319	30319	30319	30319	8342	8342
ncbi85962	85962	Helicobacter pylori 26695	85962	85962	85962	85962	85962	85962	85962	85962	210	210	210	210	210	210	210	210	209	209	209	209	209	209	209	209	209	209	209	72293	72293	72293	72293	72293	72293	72293	72293	72293	72293	72293	72293	72293	72293	72293	72293	72293	72293	213849	213849
ncbi9031	9031	Gallus gallus	9031	9031	9031	9031	9031	9031	9031	9031	9031	9031	9031	9031	9031	9031	9031	9031	9030	9030	9030	9030	9030	9030	9030	9030	9072	9072	9072	9005	9005	9005	9005	9005	9005	9005	9005	9005	9005	9005	9005	9005	9005	9005	9005	9005	9005	8976	8976
ncbi9595	9595	Gorilla gorilla gorilla	9595	9595	9595	9595	9595	9595	9595	9595	9593	9593	9593	9593	9593	9593	9593	9593	9592	9592	9592	9592	9592	9592	9592	9592	207598	207598	207598	9604	9604	9604	314295	314295	314295	314295	314295	314295	9526	9526	9526	314293	314293	314293	314293	376913	376913	9443	9443
ncbi9598	9598	Pan troglodytes	9598	9598	9598	9598	9598	9598	9598	9598	9598	9598	9598	9598	9598	9598	9598	9598	9596	9596	9596	9596	9596	9596	9596	9596	207598	207598	207598	9604	9604	9604	314295	314295	314295	314295	314295	314295	9526	9526	9526	314293	314293	314293	314293	376913	376913	9443	9443
ncbi9606	9606	Homo sapiens	9606	9606	9606	9606	9606	9606	9606	9606	9606	9606	9606	9606	9606	9606	9606	9606	9605	9605	9605	9605	9605	9605	9605	9605	207598	207598	207598	9604	9604	9604	314295	314295	314295	314295	314295	314295	9526	9526	9526	314293	314293	314293	314293	376913	376913	9443	9443
ncbi9615	9615	Canis lupus familiaris	9615	9615	9615	9615	9615	9615	9615	9615	9612	9612	9612	9612	9612	9612	9612	9612	9611	9611	9611	9611	9611	9611	9611	9611	9611	9611	9611	9608	9608	9608	9608	9608	9608	9608	9608	9608	9608	9608	9608	9608	9608	9608	9608	379584	379584	33554	33554
ncbi9913	9913	Bos taurus	9913	9913	9913	9913	9913	9913	9913	9913	9913	9913	9913	9913	9913	9913	9913	9913	9903	9903	9903	9903	9903	9903	9903	9903	27592	27592	27592	9895	9895	9895	9895	9895	9895	9895	9895	9895	9895	9895	9895	35500	35500	35500	35500	9845	9845	91561	91561
ncbi1000000089	1000000089	Acinetobacter_proteolyticus_GCF_001753605.1	1000000089	1000000089	1000000089	1000000089	1000000089	1000000089	1000000089	1000000089	1776741	1776741	1776741	1776741	1776741	1776741	1776741	1776741	469	469	469	469	469	469	469	469	469	469	469	468	468	468	468	468	468	468	468	468	468	468	468	468	468	468	468	468	468	2887326	2887326
ncbi1000000090	1000000090	Acinetobacter_qingfengensis_GCF_001753595.1	1000000090	1000000090	1000000090	1000000090	1000000090	1000000090	1000000090	1000000090	1262585	1262585	1262585	1262585	1262585	1262585	1262585	1262585	469	469	469	469	469	469	469	469	469	469	469	468	468	468	468	468	468	468	468	468	468	468	468	468	468	468	468	468	468	2887326	2887326
ncbi1000000110	1000000110	Acinetobacter_celticus_GCF_001707755.1	1000000110	1000000110	1000000110	1000000110	1000000110	1000000110	1000000110	1000000110	1891224	1891224	1891224	1891224	1891224	1891224	1891224	1891224	469	469	469	469	469	469	469	469	469	469	469	468	468	468	468	468	468	468	468	468	468	468	468	468	468	468	468	468	468	2887326	2887326
ncbi1000000152	1000000152	Acinetobacter_defluvii_GCF_001704615.3	1000000152	1000000152	1000000152	1000000152	1000000152	1000000152	1000000152	1000000152	1871111	1871111	1871111	1871111	1871111	1871111	1871111	1871111	469	469	469	469	469	469	469	469	469	469	469	468	468	468	468	468	468	468	468	468	468	468	468	468	468	468	468	468	468	2887326	2887326
ncbi1000000153	1000000153	Acinetobacter_larvae_GCF_001704115.1	1000000153	1000000153	1000000153	1000000153	1000000153	1000000153	1000000153	1000000153	1789224	1789224	1789224	1789224	1789224	1789224	1789224	1789224	469	469	469	469	469	469	469	469	469	469	469	468	468	468	468	468	468	468	468	468	468	468	468	468	468	468	468	468	468	2887326	2887326
ncbi1000000158	1000000158	Acinetobacter_wuhouensis_GCF_001696605.3	1000000158	1000000158	1000000158	1000000158	1000000158	1000000158	1000000158	1000000158	1879050	1879050	1879050	1879050	1879050	1879050	1879050	1879050	469	469	469	469	469	469	469	469	469	469	469	468	468	468	468	468	468	468	468	468	468	468	468	468	468	468	468	468	468	2887326	2887326
ncbi1000000187	1000000187	Acinetobacter_gandensis_GCF_001678755.1	1000000187	1000000187	1000000187	1000000187	1000000187	1000000187	1000000187	1000000187	1443941	1443941	1443941	1443941	1443941	1443941	1443941	1443941	469	469	469	469	469	469	469	469	469	469	469	468	468	468	468	468	468	468	468	468	468	468	468	468	468	468	468	468	468	2887326	2887326
ncbi1000000434	1000000434	Acinetobacter_pragensis_GCF_001605895.1	1000000434	1000000434	1000000434	1000000434	1000000434	1000000434	1000000434	1000000434	1806892	1806892	1806892	1806892	1806892	1806892	1806892	1806892	469	469	469	469	469	469	469	469	469	469	469	468	468	468	468	468	468	468	468	468	468	468	468	468	468	468	468	468	468	2887326	2887326
ncbi1000000454	1000000454	Acinetobacter_baumannii_P630_GCF_001544395.1	1000000454	1000000454	1000000454	1000000454	1000000454	1000000454	1000000454	1000000454	470	470	470	470	470	909768	909768	909768	469	469	469	469	469	469	469	469	469	469	469	468	468	468	468	468	468	468	468	468	468	468	468	468	468	468	468	468	468	2887326	2887326
ncbi1000000502	1000000502	Acinetobacter_schindleri_GCF_001485065.1	1000000502	1000000502	1000000502	1000000502	1000000502	1000000502	1000000502	1000000502	108981	108981	108981	108981	108981	108981	108981	108981	469	469	469	469	469	469	469	469	469	469	469	468	468	468	468	468	468	468	468	468	468	468	468	468	468	468	468	468	468	2887326	2887326
ncbi1000000504	1000000504	Acinetobacter_bouvetii_GCF_001485025.1	1000000504	1000000504	1000000504	1000000504	1000000504	1000000504	1000000504	1000000504	202951	202951	202951	202951	202951	202951	202951	202951	469	469	469	469	469	469	469	469	469	469	469	468	468	468	468	468	468	468	468	468	468	468	468	468	468	468	468	468	468	2887326	2887326
ncbi1000000505	1000000505	Acinetobacter_baylyi_GCF_001485005.1	1000000505	62977	62977	62977	62977	62977	62977	62977	202950	202950	202950	202950	202950	202950	202950	202950	469	469	469	469	469	469	469	469	469	469	469	468	468	468	468	468	468	468	468	468	468	468	468	468	468	468	468	468	468	2887326	2887326
ncbi1000000506	1000000506	Acinetobacter_venetianus_GCF_001484985.1	1000000506	1000000506	1000000506	1000000506	1000000506	1000000506	1000000506	1000000506	52133	52133	52133	52133	52133	52133	52133	52133	469	469	469	469	469	469	469	469	469	469	469	468	468	468	468	468	468	468	468	468	468	468	468	468	468	468	468	468	468	2887326	2887326
ncbi1000000507	1000000507	Acinetobacter_johnsonii_XBB1_GCF_001484935.1	1000000507	1000000507	1000000507	1000000507	1000000507	1000000507	1000000507	1000000507	40214	40214	40214	40214	40214	40214	40214	40214	469	469	469	469	469	469	469	469	469	469	469	468	468	468	468	468	468	468	468	468	468	468	468	468	468	468	468	468	468	2887326	2887326
ncbi1000000703	1000000703	Acinetobacter_equi_GCF_001307195.1	1000000703	1000000703	1000000703	1000000703	1000000703	1000000703	1000000703	1000000703	1324350	1324350	1324350	1324350	1324350	1324350	1324350	1324350	469	469	469	469	469	469	469	469	469	469	469	468	468	468	468	468	468	468	468	468	468	468	468	468	468	468	468	468	468	2887326	2887326
ncbi1000000732	1000000732	Acinetobacter_baumannii_MRSN_3942_GCF_001028335.1	1000000732	1000000732	1000000732	1000000732	1000000732	1000000732	1000000732	1000000732	470	470	470	470	470	909768	909768	909768	469	469	469	469	469	469	469	469	469	469	469	468	468	468	468	468	468	468	468	468	468	468	468	468	468	468	468	468	468	2887326	2887326
ncbi1000000733	1000000733	Acinetobacter_baumannii_MRSN_3527_GCF_001028325.1	1000000733	1000000733	1000000733	1000000733	1000000733	1000000733	1000000733	1000000733	470	470	470	470	470	909768	909768	909768	469	469	469	469	469	469	469	469	469	469	469	468	468	468	468	468	468	468	468	468	468	468	468	468	468	468	468	468	468	2887326	2887326
ncbi1000000735	1000000735	Acinetobacter_baumannii_MRSN_4106_GCF_001028305.1	1000000735	1000000735	1000000735	1000000735	1000000735	1000000735	1000000735	1000000735	470	470	470	470	470	909768	909768	909768	469	469	469	469	469	469	469	469	469	469	469	468	468	468	468	468	468	468	468	468	468	468	468	468	468	468	468	468	468	2887326	2887326
ncbi1000000736	1000000736	Acinetobacter_baumannii_MRSN_7339_GCF_001028265.1	1000000736	1000000736	1000000736	1000000736	1000000736	1000000736	1000000736	1000000736	470	470	470	470	470	909768	909768	909768	469	469	469	469	469	469	469	469	469	469	469	468	468	468	468	468	468	468	468	468	468	468	468	468	468	468	468	468	468	2887326	2887326
ncbi1000000737	1000000737	Acinetobacter_baumannii_MRSN_7341_GCF_001027885.1	1000000737	1000000737	1000000737	1000000737	1000000737	1000000737	1000000737	1000000737	470	470	470	470	470	909768	909768	909768	469	469	469	469	469	469	469	469	469	469	469	468	468	468	468	468	468	468	468	468	468	468	468	468	468	468	468	468	468	2887326	2887326
ncbi1000000754	1000000754	Acinetobacter_radioresistens_GCF_000972345.1	1000000754	1000000754	1000000754	1000000754	1000000754	1000000754	1000000754	1000000754	40216	40216	40216	40216	40216	40216	40216	40216	469	469	469	469	469	469	469	469	469	469	469	468	468	468	468	468	468	468	468	468	468	468	468	468	468	468	468	468	468	2887326	2887326
ncbi1000000766	1000000766	Acinetobacter_indicus_GCF_000964095.1	1000000766	1000000766	1000000766	1000000766	1000000766	1000000766	1000000766	1000000766	756892	756892	756892	756892	756892	756892	756892	756892	469	469	469	469	469	469	469	469	469	469	469	468	468	468	468	468	468	468	468	468	468	468	468	468	468	468	468	468	468	2887326	2887326
ncbi1000000767	1000000767	Acinetobacter_brisouii_GCF_000964015.1	1000000767	1000000767	1000000767	1000000767	1000000767	1000000767	1000000767	1000000767	396323	396323	396323	396323	396323	396323	396323	396323	469	469	469	469	469	469	469	469	469	469	469	468	468	468	468	468	468	468	468	468	468	468	468	468	468	468	468	468	468	2887326	2887326
ncbi1000000769	1000000769	Acinetobacter_parvus_GCF_000962795.1	1000000769	1000000769	1000000769	1000000769	1000000769	1000000769	1000000769	1000000769	134533	134533	134533	134533	134533	134533	134533	134533	469	469	469	469	469	469	469	469	469	469	469	468	468	468	468	468	468	468	468	468	468	468	468	468	468	468	468	468	468	2887326	2887326
ncbi1000000780	1000000780	Acinetobacter_johnsonii_GCF_000949655.1	1000000780	1000000780	1000000780	1000000780	1000000780	1000000780	1000000780	1000000780	40214	40214	40214	40214	40214	40214	40214	40214	469	469	469	469	469	469	469	469	469	469	469	468	468	468	468	468	468	468	468	468	468	468	468	468	468	468	468	468	468	2887326	2887326
ncbi1000000803	1000000803	Acinetobacter_ursingii_GCF_000934145.1	1000000803	1000000803	1000000803	1000000803	1000000803	1000000803	1000000803	1000000803	108980	108980	108980	108980	108980	108980	108980	108980	469	469	469	469	469	469	469	469	469	469	469	468	468	468	468	468	468	468	468	468	468	468	468	468	468	468	468	468	468	2887326	2887326
ncbi1000000811	1000000811	Acinetobacter_beijerinckii_GCF_000931715.1	1000000811	1000000811	1000000811	1000000811	1000000811	1000000811	1000000811	1000000811	262668	262668	262668	262668	262668	262668	262668	262668	469	469	469	469	469	469	469	469	469	469	469	468	468	468	468	468	468	468	468	468	468	468	468	468	468	468	468	468	468	2887326	2887326
ncbi1000000812	1000000812	Acinetobacter_gyllenbergii_GCF_000931695.1	1000000812	1000000812	1000000812	1000000812	1000000812	1000000812	1000000812	1000000812	134534	134534	134534	134534	134534	134534	134534	134534	469	469	469	469	469	469	469	469	469	469	469	468	468	468	468	468	468	468	468	468	468	468	468	468	468	468	468	468	468	2887326	2887326
ncbi1000000820	1000000820	Acinetobacter_lwoffii_GCF_000836095.1	1000000820	1000000820	1000000820	1000000820	1000000820	1000000820	1000000820	1000000820	28090	28090	28090	28090	28090	28090	28090	28090	469	469	469	469	469	469	469	469	469	469	469	468	468	468	468	468	468	468	468	468	468	468	468	468	468	468	468	468	468	2887326	2887326
ncbi1000000827	1000000827	Acinetobacter_haemolyticus_GCF_000830135.1	1000000827	1000000827	1000000827	1000000827	1000000827	1000000827	1000000827	1000000827	29430	29430	29430	29430	29430	29430	29430	29430	469	469	469	469	469	469	469	469	469	469	469	468	468	468	468	468	468	468	468	468	468	468	468	468	468	468	468	468	468	2887326	2887326
ncbi1000000830	1000000830	Acinetobacter_rudis_GCF_000829675.1	1000000830	421052	421052	421052	421052	421052	421052	421052	632955	632955	632955	632955	632955	632955	632955	632955	469	469	469	469	469	469	469	469	469	469	469	468	468	468	468	468	468	468	468	468	468	468	468	468	468	468	468	468	468	2887326	2887326
ncbi1000000831	1000000831	Acinetobacter_guillouiae_GCF_000829655.1	1000000831	1000000831	1000000831	1000000831	1000000831	1000000831	1000000831	1000000831	106649	106649	106649	106649	106649	106649	106649	106649	469	469	469	469	469	469	469	469	469	469	469	468	468	468	468	468	468	468	468	468	468	468	468	468	468	468	468	468	468	2887326	2887326
ncbi1000000833	1000000833	Acinetobacter_baumannii_NCGM_237_GCF_000828795.1	1000000833	1000000833	1000000833	1000000833	1000000833	1000000833	1000000833	1000000833	470	470	470	470	470	909768	909768	909768	469	469	469	469	469	469	469	469	469	469	469	468	468	468	468	468	468	468	468	468	468	468	468	468	468	468	468	468	468	2887326	2887326
ncbi1000000837	1000000837	Acinetobacter_calcoaceticus_GCF_000818215.1	1000000837	1000000837	1000000837	1000000837	1000000837	1000000837	1000000837	1000000837	471	471	471	471	471	909768	909768	909768	469	469	469	469	469	469	469	469	469	469	469	468	468	468	468	468	468	468	468	468	468	468	468	468	468	468	468	468	468	2887326	2887326
ncbi1000000839	1000000839	Acinetobacter_harbinensis_GCF_000816495.1	1000000839	1000000839	1000000839	1000000839	1000000839	1000000839	1000000839	1000000839	1353941	1353941	1353941	1353941	1353941	1353941	1353941	1353941	469	469	469	469	469	469	469	469	469	469	469	468	468	468	468	468	468	468	468	468	468	468	468	468	468	468	468	468	468	2887326	2887326
ncbi1000001052	1000001052	Acinetobacter_junii_GCF_000775815.1	1000001052	1000001052	1000001052	1000001052	1000001052	1000001052	1000001052	1000001052	40215	40215	40215	40215	40215	40215	40215	40215	469	469	469	469	469	469	469	469	469	469	469	468	468	468	468	468	468	468	468	468	468	468	468	468	468	468	468	468	468	2887326	2887326
ncbi1000001055	1000001055	Acinetobacter_baumannii_TYTH-6_GCF_000770905.1	1000001055	1000001055	1000001055	1000001055	1000001055	1000001055	1000001055	1000001055	470	470	470	470	470	909768	909768	909768	469	469	469	469	469	469	469	469	469	469	469	468	468	468	468	468	468	468	468	468	468	468	468	468	468	468	468	468	468	2887326	2887326
ncbi1000001056	1000001056	Acinetobacter_baumannii_TYTH-4_GCF_000770885.1	1000001056	1000001056	1000001056	1000001056	1000001056	1000001056	1000001056	1000001056	470	470	470	470	470	909768	909768	909768	469	469	469	469	469	469	469	469	469	469	469	468	468	468	468	468	468	468	468	468	468	468	468	468	468	468	468	468	468	2887326	2887326
ncbi1000001057	1000001057	Acinetobacter_baumannii_TYTH-3_GCF_000770865.1	1000001057	1000001057	1000001057	1000001057	1000001057	1000001057	1000001057	1000001057	470	470	470	470	470	909768	909768	909768	469	469	469	469	469	469	469	469	469	469	469	468	468	468	468	468	468	468	468	468	468	468	468	468	468	468	468	468	468	2887326	2887326
ncbi1000001058	1000001058	Acinetobacter_baumannii_TYTH-2_GCF_000770815.1	1000001058	1000001058	1000001058	1000001058	1000001058	1000001058	1000001058	1000001058	470	470	470	470	470	909768	909768	909768	469	469	469	469	469	469	469	469	469	469	469	468	468	468	468	468	468	468	468	468	468	468	468	468	468	468	468	468	468	2887326	2887326
ncbi1000001059	1000001059	Acinetobacter_baumannii_TYTH-7_GCF_000770805.1	1000001059	1000001059	1000001059	1000001059	1000001059	1000001059	1000001059	1000001059	470	470	470	470	470	909768	909768	909768	469	469	469	469	469	469	469	469	469	469	469	468	468	468	468	468	468	468	468	468	468	468	468	468	468	468	468	468	468	2887326	2887326
ncbi1000001060	1000001060	Acinetobacter_baumannii_TYTH-5_GCF_000770785.1	1000001060	1000001060	1000001060	1000001060	1000001060	1000001060	1000001060	1000001060	470	470	470	470	470	909768	909768	909768	469	469	469	469	469	469	469	469	469	469	469	468	468	468	468	468	468	468	468	468	468	468	468	468	468	468	468	468	468	2887326	2887326
ncbi1000001065	1000001065	Acinetobacter_idrijaensis_GCF_000761495.1	1000001065	1000001065	1000001065	1000001065	1000001065	1000001065	1000001065	1000001065	1507807	1507807	1507807	1507807	1507807	1507807	1507807	1507807	469	469	469	469	469	469	469	469	469	469	469	468	468	468	468	468	468	468	468	468	468	468	468	468	468	468	468	468	468	2887326	2887326
ncbi1000001068	1000001068	Acinetobacter_soli_GCF_000760595.1	1000001068	1000001068	1000001068	1000001068	1000001068	1000001068	1000001068	1000001068	487316	487316	487316	487316	487316	487316	487316	487316	469	469	469	469	469	469	469	469	469	469	469	468	468	468	468	468	468	468	468	468	468	468	468	468	468	468	468	468	468	2887326	2887326
ncbi1000001069	1000001069	Acinetobacter_towneri_GCF_000760575.1	1000001069	1000001069	1000001069	1000001069	1000001069	1000001069	1000001069	1000001069	202956	202956	202956	202956	202956	202956	202956	202956	469	469	469	469	469	469	469	469	469	469	469	468	468	468	468	468	468	468	468	468	468	468	468	468	468	468	468	468	468	2887326	2887326
ncbi1000001070	1000001070	Acinetobacter_tandoii_GCF_000760555.1	1000001070	1000001070	1000001070	1000001070	1000001070	1000001070	1000001070	1000001070	202954	202954	202954	202954	202954	202954	202954	202954	469	469	469	469	469	469	469	469	469	469	469	468	468	468	468	468	468	468	468	468	468	468	468	468	468	468	468	468	468	2887326	2887326
ncbi1000001076	1000001076	Acinetobacter_tjernbergiae_GCF_000759995.1	1000001076	1000001076	1000001076	1000001076	1000001076	1000001076	1000001076	1000001076	202955	202955	202955	202955	202955	202955	202955	202955	469	469	469	469	469	469	469	469	469	469	469	468	468	468	468	468	468	468	468	468	468	468	468	468	468	468	468	468	468	2887326	2887326
ncbi1000001079	1000001079	Acinetobacter_bereziniae_GCF_000753985.1	1000001079	1000001079	1000001079	1000001079	1000001079	1000001079	1000001079	1000001079	106648	106648	106648	106648	106648	106648	106648	106648	469	469	469	469	469	469	469	469	469	469	469	468	468	468	468	468	468	468	468	468	468	468	468	468	468	468	468	468	468	2887326	2887326
ncbi1000001080	1000001080	Acinetobacter_baumannii_Pulsotype_27_GCF_000750855.1	1000001080	1000001080	1000001080	1000001080	1000001080	1000001080	1000001080	1000001080	470	470	470	470	470	909768	909768	909768	469	469	469	469	469	469	469	469	469	469	469	468	468	468	468	468	468	468	468	468	468	468	468	468	468	468	468	468	468	2887326	2887326
ncbi1000001081	1000001081	Acinetobacter_gerneri_GCF_000747725.1	1000001081	1000001081	1000001081	1000001081	1000001081	1000001081	1000001081	1000001081	202952	202952	202952	202952	202952	202952	202952	202952	469	469	469	469	469	469	469	469	469	469	469	468	468	468	468	468	468	468	468	468	468	468	468	468	468	468	468	468	468	2887326	2887326
ncbi1000001086	1000001086	Acinetobacter_baumannii_ATCC_19606__GCF_000737145.1	1000001086	1000001086	1000001086	1000001086	1000001086	1000001086	1000001086	1000001086	470	470	470	470	470	909768	909768	909768	469	469	469	469	469	469	469	469	469	469	469	468	468	468	468	468	468	468	468	468	468	468	468	468	468	468	468	468	468	2887326	2887326
ncbi1000001089	1000001089	Acinetobacter_baumannii_LY5_GCF_000723145.1	1000001089	1000001089	1000001089	1000001089	1000001089	1000001089	1000001089	1000001089	470	470	470	470	470	909768	909768	909768	469	469	469	469	469	469	469	469	469	469	469	468	468	468	468	468	468	468	468	468	468	468	468	468	468	468	468	468	468	2887326	2887326
ncbi1000001090	1000001090	Acinetobacter_baumannii_LY4_GCF_000723125.1	1000001090	1000001090	1000001090	1000001090	1000001090	1000001090	1000001090	1000001090	470	470	470	470	470	909768	909768	909768	469	469	469	469	469	469	469	469	469	469	469	468	468	468	468	468	468	468	468	468	468	468	468	468	468	468	468	468	468	2887326	2887326
ncbi1000001091	1000001091	Acinetobacter_baumannii_LY8_GCF_000723075.1	1000001091	1000001091	1000001091	1000001091	1000001091	1000001091	1000001091	1000001091	470	470	470	470	470	909768	909768	909768	469	469	469	469	469	469	469	469	469	469	469	468	468	468	468	468	468	468	468	468	468	468	468	468	468	468	468	468	468	2887326	2887326
ncbi1000001092	1000001092	Acinetobacter_baumannii_LY9_GCF_000723065.1	1000001092	1000001092	1000001092	1000001092	1000001092	1000001092	1000001092	1000001092	470	470	470	470	470	909768	909768	909768	469	469	469	469	469	469	469	469	469	469	469	468	468	468	468	468	468	468	468	468	468	468	468	468	468	468	468	468	468	2887326	2887326
ncbi1000001093	1000001093	Acinetobacter_baumannii_LY7_GCF_000723055.1	1000001093	1000001093	1000001093	1000001093	1000001093	1000001093	1000001093	1000001093	470	470	470	470	470	909768	909768	909768	469	469	469	469	469	469	469	469	469	469	469	468	468	468	468	468	468	468	468	468	468	468	468	468	468	468	468	468	468	2887326	2887326
ncbi1000001094	1000001094	Acinetobacter_baumannii_LY6_GCF_000723045.1	1000001094	1000001094	1000001094	1000001094	1000001094	1000001094	1000001094	1000001094	470	470	470	470	470	909768	909768	909768	469	469	469	469	469	469	469	469	469	469	469	468	468	468	468	468	468	468	468	468	468	468	468	468	468	468	468	468	468	2887326	2887326
ncbi1000001095	1000001095	Acinetobacter_baumannii_LY3_GCF_000722985.1	1000001095	1000001095	1000001095	1000001095	1000001095	1000001095	1000001095	1000001095	470	470	470	470	470	909768	909768	909768	469	469	469	469	469	469	469	469	469	469	469	468	468	468	468	468	468	468	468	468	468	468	468	468	468	468	468	468	468	2887326	2887326
ncbi1000001096	1000001096	Acinetobacter_baumannii_LY1_GCF_000722975.1	1000001096	1000001096	1000001096	1000001096	1000001096	1000001096	1000001096	1000001096	470	470	470	470	470	909768	909768	909768	469	469	469	469	469	469	469	469	469	469	469	468	468	468	468	468	468	468	468	468	468	468	468	468	468	468	468	468	468	2887326	2887326
ncbi1000001097	1000001097	Acinetobacter_baumannii_LY2_GCF_000722965.1	1000001097	1000001097	1000001097	1000001097	1000001097	1000001097	1000001097	1000001097	470	470	470	470	470	909768	909768	909768	469	469	469	469	469	469	469	469	469	469	469	468	468	468	468	468	468	468	468	468	468	468	468	468	468	468	468	468	468	2887326	2887326
ncbi1000001101	1000001101	Acinetobacter_baumannii_GCF_000695855.3	1000001101	1000001101	1000001101	1000001101	1000001101	1000001101	1000001101	1000001101	470	470	470	470	470	909768	909768	909768	469	469	469	469	469	469	469	469	469	469	469	468	468	468	468	468	468	468	468	468	468	468	468	468	468	468	468	468	468	2887326	2887326
ncbi1000001103	1000001103	Acinetobacter_baumannii_BIDMC_56_GCF_000692095.1	1000001103	1000001103	1000001103	1000001103	1000001103	1000001103	1000001103	1000001103	470	470	470	470	470	909768	909768	909768	469	469	469	469	469	469	469	469	469	469	469	468	468	468	468	468	468	468	468	468	468	468	468	468	468	468	468	468	468	2887326	2887326
ncbi1000001104	1000001104	Acinetobacter_baumannii_24812_7_GCF_000682655.1	1000001104	1000001104	1000001104	1000001104	1000001104	1000001104	1000001104	1000001104	470	470	470	470	470	909768	909768	909768	469	469	469	469	469	469	469	469	469	469	469	468	468	468	468	468	468	468	468	468	468	468	468	468	468	468	468	468	468	2887326	2887326
ncbi1000001106	1000001106	Acinetobacter_baumannii_756476_GCF_000682595.1	1000001106	1000001106	1000001106	1000001106	1000001106	1000001106	1000001106	1000001106	470	470	470	470	470	909768	909768	909768	469	469	469	469	469	469	469	469	469	469	469	468	468	468	468	468	468	468	468	468	468	468	468	468	468	468	468	468	468	2887326	2887326
ncbi1000001107	1000001107	Acinetobacter_baumannii_24860_5_GCF_000682575.1	1000001107	1000001107	1000001107	1000001107	1000001107	1000001107	1000001107	1000001107	470	470	470	470	470	909768	909768	909768	469	469	469	469	469	469	469	469	469	469	469	468	468	468	468	468	468	468	468	468	468	468	468	468	468	468	468	468	468	2887326	2887326
ncbi1000001108	1000001108	Acinetobacter_baumannii_24860_3_GCF_000682555.1	1000001108	1000001108	1000001108	1000001108	1000001108	1000001108	1000001108	1000001108	470	470	470	470	470	909768	909768	909768	469	469	469	469	469	469	469	469	469	469	469	468	468	468	468	468	468	468	468	468	468	468	468	468	468	468	468	468	468	2887326	2887326
ncbi1000001109	1000001109	Acinetobacter_baumannii_24812_8_GCF_000682535.1	1000001109	1000001109	1000001109	1000001109	1000001109	1000001109	1000001109	1000001109	470	470	470	470	470	909768	909768	909768	469	469	469	469	469	469	469	469	469	469	469	468	468	468	468	468	468	468	468	468	468	468	468	468	468	468	468	468	468	2887326	2887326
ncbi1000001111	1000001111	Acinetobacter_baumannii_1276470-132_GCF_000682495.1	1000001111	1000001111	1000001111	1000001111	1000001111	1000001111	1000001111	1000001111	470	470	470	470	470	909768	909768	909768	469	469	469	469	469	469	469	469	469	469	469	468	468	468	468	468	468	468	468	468	468	468	468	468	468	468	468	468	468	2887326	2887326
ncbi1000001112	1000001112	Acinetobacter_baumannii_1262761-105_GCF_000682475.1	1000001112	1000001112	1000001112	1000001112	1000001112	1000001112	1000001112	1000001112	470	470	470	470	470	909768	909768	909768	469	469	469	469	469	469	469	469	469	469	469	468	468	468	468	468	468	468	468	468	468	468	468	468	468	468	468	468	468	2887326	2887326
ncbi1000001113	1000001113	Acinetobacter_baumannii_1042969-1197_GCF_000682455.1	1000001113	1000001113	1000001113	1000001113	1000001113	1000001113	1000001113	1000001113	470	470	470	470	470	909768	909768	909768	469	469	469	469	469	469	469	469	469	469	469	468	468	468	468	468	468	468	468	468	468	468	468	468	468	468	468	468	468	2887326	2887326
ncbi1000001114	1000001114	Acinetobacter_baumannii_233846_GCF_000682435.1	1000001114	1000001114	1000001114	1000001114	1000001114	1000001114	1000001114	1000001114	470	470	470	470	470	909768	909768	909768	469	469	469	469	469	469	469	469	469	469	469	468	468	468	468	468	468	468	468	468	468	468	468	468	468	468	468	468	468	2887326	2887326
ncbi1000001115	1000001115	Acinetobacter_baumannii_1598530_GCF_000682415.1	1000001115	1000001115	1000001115	1000001115	1000001115	1000001115	1000001115	1000001115	470	470	470	470	470	909768	909768	909768	469	469	469	469	469	469	469	469	469	469	469	468	468	468	468	468	468	468	468	468	468	468	468	468	468	468	468	468	468	2887326	2887326
ncbi1000001116	1000001116	Acinetobacter_baumannii_1284800_GCF_000682395.1	1000001116	1000001116	1000001116	1000001116	1000001116	1000001116	1000001116	1000001116	470	470	470	470	470	909768	909768	909768	469	469	469	469	469	469	469	469	469	469	469	468	468	468	468	468	468	468	468	468	468	468	468	468	468	468	468	468	468	2887326	2887326
ncbi1000001117	1000001117	Acinetobacter_baumannii_1499986_GCF_000682375.1	1000001117	1000001117	1000001117	1000001117	1000001117	1000001117	1000001117	1000001117	470	470	470	470	470	909768	909768	909768	469	469	469	469	469	469	469	469	469	469	469	468	468	468	468	468	468	468	468	468	468	468	468	468	468	468	468	468	468	2887326	2887326
ncbi1000001120	1000001120	Acinetobacter_baumannii_940793_GCF_000682295.1	1000001120	1000001120	1000001120	1000001120	1000001120	1000001120	1000001120	1000001120	470	470	470	470	470	909768	909768	909768	469	469	469	469	469	469	469	469	469	469	469	468	468	468	468	468	468	468	468	468	468	468	468	468	468	468	468	468	468	2887326	2887326
ncbi1000001121	1000001121	Acinetobacter_baumannii_45075_10_GCF_000682275.1	1000001121	1000001121	1000001121	1000001121	1000001121	1000001121	1000001121	1000001121	470	470	470	470	470	909768	909768	909768	469	469	469	469	469	469	469	469	469	469	469	468	468	468	468	468	468	468	468	468	468	468	468	468	468	468	468	468	468	2887326	2887326
ncbi1000001122	1000001122	Acinetobacter_baumannii_754286_GCF_000682255.1	1000001122	1000001122	1000001122	1000001122	1000001122	1000001122	1000001122	1000001122	470	470	470	470	470	909768	909768	909768	469	469	469	469	469	469	469	469	469	469	469	468	468	468	468	468	468	468	468	468	468	468	468	468	468	468	468	468	468	2887326	2887326
ncbi1000001123	1000001123	Acinetobacter_baumannii_1146103_GCF_000682235.1	1000001123	1000001123	1000001123	1000001123	1000001123	1000001123	1000001123	1000001123	470	470	470	470	470	909768	909768	909768	469	469	469	469	469	469	469	469	469	469	469	468	468	468	468	468	468	468	468	468	468	468	468	468	468	468	468	468	468	2887326	2887326
ncbi1000001124	1000001124	Acinetobacter_baumannii_496487_GCF_000682215.1	1000001124	1000001124	1000001124	1000001124	1000001124	1000001124	1000001124	1000001124	470	470	470	470	470	909768	909768	909768	469	469	469	469	469	469	469	469	469	469	469	468	468	468	468	468	468	468	468	468	468	468	468	468	468	468	468	468	468	2887326	2887326
ncbi1000001125	1000001125	Acinetobacter_baumannii_24812_2_GCF_000682175.1	1000001125	1000001125	1000001125	1000001125	1000001125	1000001125	1000001125	1000001125	470	470	470	470	470	909768	909768	909768	469	469	469	469	469	469	469	469	469	469	469	468	468	468	468	468	468	468	468	468	468	468	468	468	468	468	468	468	468	2887326	2887326
ncbi1000001127	1000001127	Acinetobacter_baumannii_25691_7_GCF_000682135.1	1000001127	1000001127	1000001127	1000001127	1000001127	1000001127	1000001127	1000001127	470	470	470	470	470	909768	909768	909768	469	469	469	469	469	469	469	469	469	469	469	468	468	468	468	468	468	468	468	468	468	468	468	468	468	468	468	468	468	2887326	2887326
ncbi1000001128	1000001128	Acinetobacter_baumannii_45002_9_GCF_000682115.1	1000001128	1000001128	1000001128	1000001128	1000001128	1000001128	1000001128	1000001128	470	470	470	470	470	909768	909768	909768	469	469	469	469	469	469	469	469	469	469	469	468	468	468	468	468	468	468	468	468	468	468	468	468	468	468	468	468	468	2887326	2887326
ncbi1000001130	1000001130	Acinetobacter_baumannii_45057_1_GCF_000682075.1	1000001130	1000001130	1000001130	1000001130	1000001130	1000001130	1000001130	1000001130	470	470	470	470	470	909768	909768	909768	469	469	469	469	469	469	469	469	469	469	469	468	468	468	468	468	468	468	468	468	468	468	468	468	468	468	468	468	468	2887326	2887326
ncbi1000001131	1000001131	Acinetobacter_baumannii_45052_2_GCF_000682055.1	1000001131	1000001131	1000001131	1000001131	1000001131	1000001131	1000001131	1000001131	470	470	470	470	470	909768	909768	909768	469	469	469	469	469	469	469	469	469	469	469	468	468	468	468	468	468	468	468	468	468	468	468	468	468	468	468	468	468	2887326	2887326
ncbi1000001132	1000001132	Acinetobacter_baumannii_42057_5_GCF_000682035.1	1000001132	1000001132	1000001132	1000001132	1000001132	1000001132	1000001132	1000001132	470	470	470	470	470	909768	909768	909768	469	469	469	469	469	469	469	469	469	469	469	468	468	468	468	468	468	468	468	468	468	468	468	468	468	468	468	468	468	2887326	2887326
ncbi1000001133	1000001133	Acinetobacter_baumannii_42057_3_GCF_000682015.1	1000001133	1000001133	1000001133	1000001133	1000001133	1000001133	1000001133	1000001133	470	470	470	470	470	909768	909768	909768	469	469	469	469	469	469	469	469	469	469	469	468	468	468	468	468	468	468	468	468	468	468	468	468	468	468	468	468	468	2887326	2887326
ncbi1000001134	1000001134	Acinetobacter_baumannii_26016_7_GCF_000681995.1	1000001134	1000001134	1000001134	1000001134	1000001134	1000001134	1000001134	1000001134	470	470	470	470	470	909768	909768	909768	469	469	469	469	469	469	469	469	469	469	469	468	468	468	468	468	468	468	468	468	468	468	468	468	468	468	468	468	468	2887326	2887326
ncbi1000001135	1000001135	Acinetobacter_baumannii_26016_3_GCF_000681975.1	1000001135	1000001135	1000001135	1000001135	1000001135	1000001135	1000001135	1000001135	470	470	470	470	470	909768	909768	909768	469	469	469	469	469	469	469	469	469	469	469	468	468	468	468	468	468	468	468	468	468	468	468	468	468	468	468	468	468	2887326	2887326
ncbi1000001136	1000001136	Acinetobacter_baumannii_26016_2_GCF_000681955.1	1000001136	1000001136	1000001136	1000001136	1000001136	1000001136	1000001136	1000001136	470	470	470	470	470	909768	909768	909768	469	469	469	469	469	469	469	469	469	469	469	468	468	468	468	468	468	468	468	468	468	468	468	468	468	468	468	468	468	2887326	2887326
ncbi1000001137	1000001137	Acinetobacter_baumannii_25750_1_GCF_000681935.1	1000001137	1000001137	1000001137	1000001137	1000001137	1000001137	1000001137	1000001137	470	470	470	470	470	909768	909768	909768	469	469	469	469	469	469	469	469	469	469	469	468	468	468	468	468	468	468	468	468	468	468	468	468	468	468	468	468	468	2887326	2887326
ncbi1000001138	1000001138	Acinetobacter_baumannii_25691_8_GCF_000681915.1	1000001138	1000001138	1000001138	1000001138	1000001138	1000001138	1000001138	1000001138	470	470	470	470	470	909768	909768	909768	469	469	469	469	469	469	469	469	469	469	469	468	468	468	468	468	468	468	468	468	468	468	468	468	468	468	468	468	468	2887326	2887326
ncbi1000001139	1000001139	Acinetobacter_baumannii_96512_GCF_000681895.1	1000001139	1000001139	1000001139	1000001139	1000001139	1000001139	1000001139	1000001139	470	470	470	470	470	909768	909768	909768	469	469	469	469	469	469	469	469	469	469	469	468	468	468	468	468	468	468	468	468	468	468	468	468	468	468	468	468	468	2887326	2887326
ncbi1000001140	1000001140	Acinetobacter_baumannii_916567_GCF_000681875.1	1000001140	1000001140	1000001140	1000001140	1000001140	1000001140	1000001140	1000001140	470	470	470	470	470	909768	909768	909768	469	469	469	469	469	469	469	469	469	469	469	468	468	468	468	468	468	468	468	468	468	468	468	468	468	468	468	468	468	2887326	2887326
ncbi1000001141	1000001141	Acinetobacter_baumannii_18689_GCF_000681855.1	1000001141	1000001141	1000001141	1000001141	1000001141	1000001141	1000001141	1000001141	470	470	470	470	470	909768	909768	909768	469	469	469	469	469	469	469	469	469	469	469	468	468	468	468	468	468	468	468	468	468	468	468	468	468	468	468	468	468	2887326	2887326
ncbi1000001142	1000001142	Acinetobacter_baumannii_1539026_GCF_000681835.1	1000001142	1000001142	1000001142	1000001142	1000001142	1000001142	1000001142	1000001142	470	470	470	470	470	909768	909768	909768	469	469	469	469	469	469	469	469	469	469	469	468	468	468	468	468	468	468	468	468	468	468	468	468	468	468	468	468	468	2887326	2887326
ncbi1000001144	1000001144	Acinetobacter_baumannii_45075_9_GCF_000681795.1	1000001144	1000001144	1000001144	1000001144	1000001144	1000001144	1000001144	1000001144	470	470	470	470	470	909768	909768	909768	469	469	469	469	469	469	469	469	469	469	469	468	468	468	468	468	468	468	468	468	468	468	468	468	468	468	468	468	468	2887326	2887326
ncbi1000001145	1000001145	Acinetobacter_baumannii_45075_8_GCF_000681775.1	1000001145	1000001145	1000001145	1000001145	1000001145	1000001145	1000001145	1000001145	470	470	470	470	470	909768	909768	909768	469	469	469	469	469	469	469	469	469	469	469	468	468	468	468	468	468	468	468	468	468	468	468	468	468	468	468	468	468	2887326	2887326
ncbi1000001146	1000001146	Acinetobacter_baumannii_45075_4_GCF_000681755.1	1000001146	1000001146	1000001146	1000001146	1000001146	1000001146	1000001146	1000001146	470	470	470	470	470	909768	909768	909768	469	469	469	469	469	469	469	469	469	469	469	468	468	468	468	468	468	468	468	468	468	468	468	468	468	468	468	468	468	2887326	2887326
ncbi1000001147	1000001147	Acinetobacter_baumannii_987421_GCF_000681735.1	1000001147	1000001147	1000001147	1000001147	1000001147	1000001147	1000001147	1000001147	470	470	470	470	470	909768	909768	909768	469	469	469	469	469	469	469	469	469	469	469	468	468	468	468	468	468	468	468	468	468	468	468	468	468	468	468	468	468	2887326	2887326
ncbi1000001148	1000001148	Acinetobacter_baumannii_23037_GCF_000681695.1	1000001148	1000001148	1000001148	1000001148	1000001148	1000001148	1000001148	1000001148	470	470	470	470	470	909768	909768	909768	469	469	469	469	469	469	469	469	469	469	469	468	468	468	468	468	468	468	468	468	468	468	468	468	468	468	468	468	468	2887326	2887326
ncbi1000001149	1000001149	Acinetobacter_baumannii_24860_9_GCF_000681675.1	1000001149	1000001149	1000001149	1000001149	1000001149	1000001149	1000001149	1000001149	470	470	470	470	470	909768	909768	909768	469	469	469	469	469	469	469	469	469	469	469	468	468	468	468	468	468	468	468	468	468	468	468	468	468	468	468	468	468	2887326	2887326
ncbi1000001150	1000001150	Acinetobacter_baumannii_25691_5_GCF_000681655.1	1000001150	1000001150	1000001150	1000001150	1000001150	1000001150	1000001150	1000001150	470	470	470	470	470	909768	909768	909768	469	469	469	469	469	469	469	469	469	469	469	468	468	468	468	468	468	468	468	468	468	468	468	468	468	468	468	468	468	2887326	2887326
ncbi1000001151	1000001151	Acinetobacter_baumannii_1195185_80_GCF_000681635.1	1000001151	1000001151	1000001151	1000001151	1000001151	1000001151	1000001151	1000001151	470	470	470	470	470	909768	909768	909768	469	469	469	469	469	469	469	469	469	469	469	468	468	468	468	468	468	468	468	468	468	468	468	468	468	468	468	468	468	2887326	2887326
ncbi1000001152	1000001152	Acinetobacter_baumannii_25569_10_GCF_000681615.1	1000001152	1000001152	1000001152	1000001152	1000001152	1000001152	1000001152	1000001152	470	470	470	470	470	909768	909768	909768	469	469	469	469	469	469	469	469	469	469	469	468	468	468	468	468	468	468	468	468	468	468	468	468	468	468	468	468	468	2887326	2887326
ncbi1000001153	1000001153	Acinetobacter_baumannii_1505311_GCF_000681595.1	1000001153	1000001153	1000001153	1000001153	1000001153	1000001153	1000001153	1000001153	470	470	470	470	470	909768	909768	909768	469	469	469	469	469	469	469	469	469	469	469	468	468	468	468	468	468	468	468	468	468	468	468	468	468	468	468	468	468	2887326	2887326
ncbi1000001154	1000001154	Acinetobacter_baumannii_21072_GCF_000681575.1	1000001154	1000001154	1000001154	1000001154	1000001154	1000001154	1000001154	1000001154	470	470	470	470	470	909768	909768	909768	469	469	469	469	469	469	469	469	469	469	469	468	468	468	468	468	468	468	468	468	468	468	468	468	468	468	468	468	468	2887326	2887326
ncbi1000001155	1000001155	Acinetobacter_baumannii_855125_GCF_000681555.1	1000001155	1000001155	1000001155	1000001155	1000001155	1000001155	1000001155	1000001155	470	470	470	470	470	909768	909768	909768	469	469	469	469	469	469	469	469	469	469	469	468	468	468	468	468	468	468	468	468	468	468	468	468	468	468	468	468	468	2887326	2887326
ncbi1000001157	1000001157	Acinetobacter_baumannii_42057_4_GCF_000671675.1	1000001157	1000001157	1000001157	1000001157	1000001157	1000001157	1000001157	1000001157	470	470	470	470	470	909768	909768	909768	469	469	469	469	469	469	469	469	469	469	469	468	468	468	468	468	468	468	468	468	468	468	468	468	468	468	468	468	468	2887326	2887326
ncbi1000001158	1000001158	Acinetobacter_baumannii_25442_1_GCF_000671655.1	1000001158	1000001158	1000001158	1000001158	1000001158	1000001158	1000001158	1000001158	470	470	470	470	470	909768	909768	909768	469	469	469	469	469	469	469	469	469	469	469	468	468	468	468	468	468	468	468	468	468	468	468	468	468	468	468	468	468	2887326	2887326
ncbi1000001159	1000001159	Acinetobacter_baumannii_45075_3_GCF_000671635.1	1000001159	1000001159	1000001159	1000001159	1000001159	1000001159	1000001159	1000001159	470	470	470	470	470	909768	909768	909768	469	469	469	469	469	469	469	469	469	469	469	468	468	468	468	468	468	468	468	468	468	468	468	468	468	468	468	468	468	2887326	2887326
ncbi1000001160	1000001160	Acinetobacter_baumannii_45075_2_GCF_000671615.1	1000001160	1000001160	1000001160	1000001160	1000001160	1000001160	1000001160	1000001160	470	470	470	470	470	909768	909768	909768	469	469	469	469	469	469	469	469	469	469	469	468	468	468	468	468	468	468	468	468	468	468	468	468	468	468	468	468	468	2887326	2887326
ncbi1000001161	1000001161	Acinetobacter_baumannii_45075_1_GCF_000671595.1	1000001161	1000001161	1000001161	1000001161	1000001161	1000001161	1000001161	1000001161	470	470	470	470	470	909768	909768	909768	469	469	469	469	469	469	469	469	469	469	469	468	468	468	468	468	468	468	468	468	468	468	468	468	468	468	468	468	468	2887326	2887326
ncbi1000001162	1000001162	Acinetobacter_baumannii_44839_9_GCF_000671575.1	1000001162	1000001162	1000001162	1000001162	1000001162	1000001162	1000001162	1000001162	470	470	470	470	470	909768	909768	909768	469	469	469	469	469	469	469	469	469	469	469	468	468	468	468	468	468	468	468	468	468	468	468	468	468	468	468	468	468	2887326	2887326
ncbi1000001163	1000001163	Acinetobacter_baumannii_44298_8_GCF_000671555.1	1000001163	1000001163	1000001163	1000001163	1000001163	1000001163	1000001163	1000001163	470	470	470	470	470	909768	909768	909768	469	469	469	469	469	469	469	469	469	469	469	468	468	468	468	468	468	468	468	468	468	468	468	468	468	468	468	468	468	2887326	2887326
ncbi1000001164	1000001164	Acinetobacter_baumannii_44298_5_GCF_000671535.1	1000001164	1000001164	1000001164	1000001164	1000001164	1000001164	1000001164	1000001164	470	470	470	470	470	909768	909768	909768	469	469	469	469	469	469	469	469	469	469	469	468	468	468	468	468	468	468	468	468	468	468	468	468	468	468	468	468	468	2887326	2887326
ncbi1000001165	1000001165	Acinetobacter_baumannii_44839_8_GCF_000671515.1	1000001165	1000001165	1000001165	1000001165	1000001165	1000001165	1000001165	1000001165	470	470	470	470	470	909768	909768	909768	469	469	469	469	469	469	469	469	469	469	469	468	468	468	468	468	468	468	468	468	468	468	468	468	468	468	468	468	468	2887326	2887326
ncbi1000001166	1000001166	Acinetobacter_baumannii_44298_3_GCF_000671495.1	1000001166	1000001166	1000001166	1000001166	1000001166	1000001166	1000001166	1000001166	470	470	470	470	470	909768	909768	909768	469	469	469	469	469	469	469	469	469	469	469	468	468	468	468	468	468	468	468	468	468	468	468	468	468	468	468	468	468	2887326	2887326
ncbi1000001167	1000001167	Acinetobacter_baumannii_45075_5_GCF_000671475.1	1000001167	1000001167	1000001167	1000001167	1000001167	1000001167	1000001167	1000001167	470	470	470	470	470	909768	909768	909768	469	469	469	469	469	469	469	469	469	469	469	468	468	468	468	468	468	468	468	468	468	468	468	468	468	468	468	468	468	2887326	2887326
ncbi1000001168	1000001168	Acinetobacter_baumannii_1064293_46_GCF_000671435.1	1000001168	1000001168	1000001168	1000001168	1000001168	1000001168	1000001168	1000001168	470	470	470	470	470	909768	909768	909768	469	469	469	469	469	469	469	469	469	469	469	468	468	468	468	468	468	468	468	468	468	468	468	468	468	468	468	468	468	2887326	2887326
ncbi1000001169	1000001169	Acinetobacter_baumannii_45075_6_GCF_000671415.1	1000001169	1000001169	1000001169	1000001169	1000001169	1000001169	1000001169	1000001169	470	470	470	470	470	909768	909768	909768	469	469	469	469	469	469	469	469	469	469	469	468	468	468	468	468	468	468	468	468	468	468	468	468	468	468	468	468	468	2887326	2887326
ncbi1000001170	1000001170	Acinetobacter_soli_TCM341_GCF_000633005.1	1000001170	1000001170	1000001170	1000001170	1000001170	1000001170	1000001170	1000001170	487316	487316	487316	487316	487316	487316	487316	487316	469	469	469	469	469	469	469	469	469	469	469	468	468	468	468	468	468	468	468	468	468	468	468	468	468	468	468	468	468	2887326	2887326
ncbi1000001172	1000001172	Acinetobacter_baumannii_45052_4_GCF_000627775.1	1000001172	1000001172	1000001172	1000001172	1000001172	1000001172	1000001172	1000001172	470	470	470	470	470	909768	909768	909768	469	469	469	469	469	469	469	469	469	469	469	468	468	468	468	468	468	468	468	468	468	468	468	468	468	468	468	468	468	2887326	2887326
ncbi1000001173	1000001173	Acinetobacter_baumannii_42057_6_GCF_000627755.1	1000001173	1000001173	1000001173	1000001173	1000001173	1000001173	1000001173	1000001173	470	470	470	470	470	909768	909768	909768	469	469	469	469	469	469	469	469	469	469	469	468	468	468	468	468	468	468	468	468	468	468	468	468	468	468	468	468	468	2887326	2887326
ncbi1000001174	1000001174	Acinetobacter_baumannii_42057_2_GCF_000627735.1	1000001174	1000001174	1000001174	1000001174	1000001174	1000001174	1000001174	1000001174	470	470	470	470	470	909768	909768	909768	469	469	469	469	469	469	469	469	469	469	469	468	468	468	468	468	468	468	468	468	468	468	468	468	468	468	468	468	468	2887326	2887326
ncbi1000001175	1000001175	Acinetobacter_baumannii_25442_9_GCF_000627715.1	1000001175	1000001175	1000001175	1000001175	1000001175	1000001175	1000001175	1000001175	470	470	470	470	470	909768	909768	909768	469	469	469	469	469	469	469	469	469	469	469	468	468	468	468	468	468	468	468	468	468	468	468	468	468	468	468	468	468	2887326	2887326
ncbi1000001176	1000001176	Acinetobacter_baumannii_25442_7_GCF_000627695.1	1000001176	1000001176	1000001176	1000001176	1000001176	1000001176	1000001176	1000001176	470	470	470	470	470	909768	909768	909768	469	469	469	469	469	469	469	469	469	469	469	468	468	468	468	468	468	468	468	468	468	468	468	468	468	468	468	468	468	2887326	2887326
ncbi1000001177	1000001177	Acinetobacter_baumannii_25442_5_GCF_000627675.1	1000001177	1000001177	1000001177	1000001177	1000001177	1000001177	1000001177	1000001177	470	470	470	470	470	909768	909768	909768	469	469	469	469	469	469	469	469	469	469	469	468	468	468	468	468	468	468	468	468	468	468	468	468	468	468	468	468	468	2887326	2887326
ncbi1000001178	1000001178	Acinetobacter_baumannii_25569_9_GCF_000627655.1	1000001178	1000001178	1000001178	1000001178	1000001178	1000001178	1000001178	1000001178	470	470	470	470	470	909768	909768	909768	469	469	469	469	469	469	469	469	469	469	469	468	468	468	468	468	468	468	468	468	468	468	468	468	468	468	468	468	468	2887326	2887326
ncbi1000001179	1000001179	Acinetobacter_baumannii_25569_8_GCF_000627635.1	1000001179	1000001179	1000001179	1000001179	1000001179	1000001179	1000001179	1000001179	470	470	470	470	470	909768	909768	909768	469	469	469	469	469	469	469	469	469	469	469	468	468	468	468	468	468	468	468	468	468	468	468	468	468	468	468	468	468	2887326	2887326
ncbi1000001180	1000001180	Acinetobacter_baumannii_44298_10_GCF_000627615.1	1000001180	1000001180	1000001180	1000001180	1000001180	1000001180	1000001180	1000001180	470	470	470	470	470	909768	909768	909768	469	469	469	469	469	469	469	469	469	469	469	468	468	468	468	468	468	468	468	468	468	468	468	468	468	468	468	468	468	2887326	2887326
ncbi1000001181	1000001181	Acinetobacter_baumannii_44298_9_GCF_000627595.1	1000001181	1000001181	1000001181	1000001181	1000001181	1000001181	1000001181	1000001181	470	470	470	470	470	909768	909768	909768	469	469	469	469	469	469	469	469	469	469	469	468	468	468	468	468	468	468	468	468	468	468	468	468	468	468	468	468	468	2887326	2887326
ncbi1000001182	1000001182	Acinetobacter_baumannii_44298_7_GCF_000627575.1	1000001182	1000001182	1000001182	1000001182	1000001182	1000001182	1000001182	1000001182	470	470	470	470	470	909768	909768	909768	469	469	469	469	469	469	469	469	469	469	469	468	468	468	468	468	468	468	468	468	468	468	468	468	468	468	468	468	468	2887326	2887326
ncbi1000001183	1000001183	Acinetobacter_baumannii_44298_6_GCF_000627555.1	1000001183	1000001183	1000001183	1000001183	1000001183	1000001183	1000001183	1000001183	470	470	470	470	470	909768	909768	909768	469	469	469	469	469	469	469	469	469	469	469	468	468	468	468	468	468	468	468	468	468	468	468	468	468	468	468	468	468	2887326	2887326
ncbi1000001184	1000001184	Acinetobacter_baumannii_44298_4_GCF_000627535.1	1000001184	1000001184	1000001184	1000001184	1000001184	1000001184	1000001184	1000001184	470	470	470	470	470	909768	909768	909768	469	469	469	469	469	469	469	469	469	469	469	468	468	468	468	468	468	468	468	468	468	468	468	468	468	468	468	468	468	2887326	2887326
ncbi1000001185	1000001185	Acinetobacter_baumannii_44298_2_GCF_000627515.1	1000001185	1000001185	1000001185	1000001185	1000001185	1000001185	1000001185	1000001185	470	470	470	470	470	909768	909768	909768	469	469	469	469	469	469	469	469	469	469	469	468	468	468	468	468	468	468	468	468	468	468	468	468	468	468	468	468	468	2887326	2887326
ncbi1000001186	1000001186	Acinetobacter_baumannii_44298_1_GCF_000627495.1	1000001186	1000001186	1000001186	1000001186	1000001186	1000001186	1000001186	1000001186	470	470	470	470	470	909768	909768	909768	469	469	469	469	469	469	469	469	469	469	469	468	468	468	468	468	468	468	468	468	468	468	468	468	468	468	468	468	468	2887326	2887326
ncbi1000001187	1000001187	Acinetobacter_baumannii_24860_6_GCF_000627415.1	1000001187	1000001187	1000001187	1000001187	1000001187	1000001187	1000001187	1000001187	470	470	470	470	470	909768	909768	909768	469	469	469	469	469	469	469	469	469	469	469	468	468	468	468	468	468	468	468	468	468	468	468	468	468	468	468	468	468	2887326	2887326
ncbi1000001188	1000001188	Acinetobacter_baumannii_24860_1_GCF_000627395.1	1000001188	1000001188	1000001188	1000001188	1000001188	1000001188	1000001188	1000001188	470	470	470	470	470	909768	909768	909768	469	469	469	469	469	469	469	469	469	469	469	468	468	468	468	468	468	468	468	468	468	468	468	468	468	468	468	468	468	2887326	2887326
ncbi1000001189	1000001189	Acinetobacter_baumannii_26016_9_GCF_000627375.1	1000001189	1000001189	1000001189	1000001189	1000001189	1000001189	1000001189	1000001189	470	470	470	470	470	909768	909768	909768	469	469	469	469	469	469	469	469	469	469	469	468	468	468	468	468	468	468	468	468	468	468	468	468	468	468	468	468	468	2887326	2887326
ncbi1000001190	1000001190	Acinetobacter_baumannii_44839_10_GCF_000627355.1	1000001190	1000001190	1000001190	1000001190	1000001190	1000001190	1000001190	1000001190	470	470	470	470	470	909768	909768	909768	469	469	469	469	469	469	469	469	469	469	469	468	468	468	468	468	468	468	468	468	468	468	468	468	468	468	468	468	468	2887326	2887326
ncbi1000001191	1000001191	Acinetobacter_baumannii_24975_10_GCF_000627335.1	1000001191	1000001191	1000001191	1000001191	1000001191	1000001191	1000001191	1000001191	470	470	470	470	470	909768	909768	909768	469	469	469	469	469	469	469	469	469	469	469	468	468	468	468	468	468	468	468	468	468	468	468	468	468	468	468	468	468	2887326	2887326
ncbi1000001192	1000001192	Acinetobacter_baumannii_R1B_GCF_000623035.1	1000001192	1000001192	1000001192	1000001192	1000001192	1000001192	1000001192	1000001192	470	470	470	470	470	909768	909768	909768	469	469	469	469	469	469	469	469	469	469	469	468	468	468	468	468	468	468	468	468	468	468	468	468	468	468	468	468	468	2887326	2887326
ncbi1000001193	1000001193	Acinetobacter_baumannii_LAC-4_GCF_000623015.1	1000001193	1000001193	1000001193	1000001193	1000001193	1000001193	1000001193	1000001193	470	470	470	470	470	909768	909768	909768	469	469	469	469	469	469	469	469	469	469	469	468	468	468	468	468	468	468	468	468	468	468	468	468	468	468	468	468	468	2887326	2887326
ncbi1000001195	1000001195	Acinetobacter_baumannii_16553_1_GCF_000611565.1	1000001195	1000001195	1000001195	1000001195	1000001195	1000001195	1000001195	1000001195	470	470	470	470	470	909768	909768	909768	469	469	469	469	469	469	469	469	469	469	469	468	468	468	468	468	468	468	468	468	468	468	468	468	468	468	468	468	468	2887326	2887326
ncbi1000001196	1000001196	Acinetobacter_baumannii_16553_8_GCF_000611545.1	1000001196	1000001196	1000001196	1000001196	1000001196	1000001196	1000001196	1000001196	470	470	470	470	470	909768	909768	909768	469	469	469	469	469	469	469	469	469	469	469	468	468	468	468	468	468	468	468	468	468	468	468	468	468	468	468	468	468	2887326	2887326
ncbi1000001197	1000001197	Acinetobacter_baumannii_26016_8_GCF_000611525.1	1000001197	1000001197	1000001197	1000001197	1000001197	1000001197	1000001197	1000001197	470	470	470	470	470	909768	909768	909768	469	469	469	469	469	469	469	469	469	469	469	468	468	468	468	468	468	468	468	468	468	468	468	468	468	468	468	468	468	2887326	2887326
ncbi1000001198	1000001198	Acinetobacter_baumannii_45057_4_GCF_000611505.1	1000001198	1000001198	1000001198	1000001198	1000001198	1000001198	1000001198	1000001198	470	470	470	470	470	909768	909768	909768	469	469	469	469	469	469	469	469	469	469	469	468	468	468	468	468	468	468	468	468	468	468	468	468	468	468	468	468	468	2887326	2887326
ncbi1000001199	1000001199	Acinetobacter_baumannii_45052_1_GCF_000611485.1	1000001199	1000001199	1000001199	1000001199	1000001199	1000001199	1000001199	1000001199	470	470	470	470	470	909768	909768	909768	469	469	469	469	469	469	469	469	469	469	469	468	468	468	468	468	468	468	468	468	468	468	468	468	468	468	468	468	468	2887326	2887326
ncbi1000001200	1000001200	Acinetobacter_baumannii_25569_5_GCF_000611465.1	1000001200	1000001200	1000001200	1000001200	1000001200	1000001200	1000001200	1000001200	470	470	470	470	470	909768	909768	909768	469	469	469	469	469	469	469	469	469	469	469	468	468	468	468	468	468	468	468	468	468	468	468	468	468	468	468	468	468	2887326	2887326
ncbi1000001201	1000001201	Acinetobacter_baumannii_26016_5_GCF_000611445.1	1000001201	1000001201	1000001201	1000001201	1000001201	1000001201	1000001201	1000001201	470	470	470	470	470	909768	909768	909768	469	469	469	469	469	469	469	469	469	469	469	468	468	468	468	468	468	468	468	468	468	468	468	468	468	468	468	468	468	2887326	2887326
ncbi1000001202	1000001202	Acinetobacter_baumannii_25569_6_GCF_000611425.1	1000001202	1000001202	1000001202	1000001202	1000001202	1000001202	1000001202	1000001202	470	470	470	470	470	909768	909768	909768	469	469	469	469	469	469	469	469	469	469	469	468	468	468	468	468	468	468	468	468	468	468	468	468	468	468	468	468	468	2887326	2887326
ncbi1000001203	1000001203	Acinetobacter_baumannii_26016_10_GCF_000611405.1	1000001203	1000001203	1000001203	1000001203	1000001203	1000001203	1000001203	1000001203	470	470	470	470	470	909768	909768	909768	469	469	469	469	469	469	469	469	469	469	469	468	468	468	468	468	468	468	468	468	468	468	468	468	468	468	468	468	468	2887326	2887326
ncbi1000001204	1000001204	Acinetobacter_baumannii_25569_7_GCF_000611385.1	1000001204	1000001204	1000001204	1000001204	1000001204	1000001204	1000001204	1000001204	470	470	470	470	470	909768	909768	909768	469	469	469	469	469	469	469	469	469	469	469	468	468	468	468	468	468	468	468	468	468	468	468	468	468	468	468	468	468	2887326	2887326
ncbi1000001205	1000001205	Acinetobacter_baumannii_25569_3_GCF_000611365.1	1000001205	1000001205	1000001205	1000001205	1000001205	1000001205	1000001205	1000001205	470	470	470	470	470	909768	909768	909768	469	469	469	469	469	469	469	469	469	469	469	468	468	468	468	468	468	468	468	468	468	468	468	468	468	468	468	468	468	2887326	2887326
ncbi1000001206	1000001206	Acinetobacter_baumannii_26016_6_GCF_000611345.1	1000001206	1000001206	1000001206	1000001206	1000001206	1000001206	1000001206	1000001206	470	470	470	470	470	909768	909768	909768	469	469	469	469	469	469	469	469	469	469	469	468	468	468	468	468	468	468	468	468	468	468	468	468	468	468	468	468	468	2887326	2887326
ncbi1000001207	1000001207	Acinetobacter_baumannii_26016_1_GCF_000611325.1	1000001207	1000001207	1000001207	1000001207	1000001207	1000001207	1000001207	1000001207	470	470	470	470	470	909768	909768	909768	469	469	469	469	469	469	469	469	469	469	469	468	468	468	468	468	468	468	468	468	468	468	468	468	468	468	468	468	468	2887326	2887326
ncbi1000001208	1000001208	Acinetobacter_baumannii_45052_5_GCF_000611305.1	1000001208	1000001208	1000001208	1000001208	1000001208	1000001208	1000001208	1000001208	470	470	470	470	470	909768	909768	909768	469	469	469	469	469	469	469	469	469	469	469	468	468	468	468	468	468	468	468	468	468	468	468	468	468	468	468	468	468	2887326	2887326
ncbi1000001209	1000001209	Acinetobacter_baumannii_45052_3_GCF_000611285.1	1000001209	1000001209	1000001209	1000001209	1000001209	1000001209	1000001209	1000001209	470	470	470	470	470	909768	909768	909768	469	469	469	469	469	469	469	469	469	469	469	468	468	468	468	468	468	468	468	468	468	468	468	468	468	468	468	468	468	2887326	2887326
ncbi1000001210	1000001210	Acinetobacter_baumannii_26016_4_GCF_000611265.1	1000001210	1000001210	1000001210	1000001210	1000001210	1000001210	1000001210	1000001210	470	470	470	470	470	909768	909768	909768	469	469	469	469	469	469	469	469	469	469	469	468	468	468	468	468	468	468	468	468	468	468	468	468	468	468	468	468	468	2887326	2887326
ncbi1000001211	1000001211	Acinetobacter_baumannii_25569_4_GCF_000611245.1	1000001211	1000001211	1000001211	1000001211	1000001211	1000001211	1000001211	1000001211	470	470	470	470	470	909768	909768	909768	469	469	469	469	469	469	469	469	469	469	469	468	468	468	468	468	468	468	468	468	468	468	468	468	468	468	468	468	468	2887326	2887326
ncbi1000001212	1000001212	Acinetobacter_baumannii_25569_2_GCF_000611225.1	1000001212	1000001212	1000001212	1000001212	1000001212	1000001212	1000001212	1000001212	470	470	470	470	470	909768	909768	909768	469	469	469	469	469	469	469	469	469	469	469	468	468	468	468	468	468	468	468	468	468	468	468	468	468	468	468	468	468	2887326	2887326
ncbi1000001213	1000001213	Acinetobacter_baumannii_25569_1_GCF_000611205.1	1000001213	1000001213	1000001213	1000001213	1000001213	1000001213	1000001213	1000001213	470	470	470	470	470	909768	909768	909768	469	469	469	469	469	469	469	469	469	469	469	468	468	468	468	468	468	468	468	468	468	468	468	468	468	468	468	468	468	2887326	2887326
ncbi1000001214	1000001214	Acinetobacter_baumannii_16553_9_GCF_000611185.1	1000001214	1000001214	1000001214	1000001214	1000001214	1000001214	1000001214	1000001214	470	470	470	470	470	909768	909768	909768	469	469	469	469	469	469	469	469	469	469	469	468	468	468	468	468	468	468	468	468	468	468	468	468	468	468	468	468	468	2887326	2887326
ncbi1000001215	1000001215	Acinetobacter_baumannii_16553_10_GCF_000611165.1	1000001215	1000001215	1000001215	1000001215	1000001215	1000001215	1000001215	1000001215	470	470	470	470	470	909768	909768	909768	469	469	469	469	469	469	469	469	469	469	469	468	468	468	468	468	468	468	468	468	468	468	468	468	468	468	468	468	468	2887326	2887326
ncbi1000001216	1000001216	Acinetobacter_baumannii_16553_3_GCF_000611105.1	1000001216	1000001216	1000001216	1000001216	1000001216	1000001216	1000001216	1000001216	470	470	470	470	470	909768	909768	909768	469	469	469	469	469	469	469	469	469	469	469	468	468	468	468	468	468	468	468	468	468	468	468	468	468	468	468	468	468	2887326	2887326
ncbi1000001217	1000001217	Acinetobacter_baumannii_16553_4_GCF_000611085.1	1000001217	1000001217	1000001217	1000001217	1000001217	1000001217	1000001217	1000001217	470	470	470	470	470	909768	909768	909768	469	469	469	469	469	469	469	469	469	469	469	468	468	468	468	468	468	468	468	468	468	468	468	468	468	468	468	468	468	2887326	2887326
ncbi1000001218	1000001218	Acinetobacter_baumannii_16553_2_GCF_000611065.1	1000001218	1000001218	1000001218	1000001218	1000001218	1000001218	1000001218	1000001218	470	470	470	470	470	909768	909768	909768	469	469	469	469	469	469	469	469	469	469	469	468	468	468	468	468	468	468	468	468	468	468	468	468	468	468	468	468	468	2887326	2887326
ncbi1000001219	1000001219	Acinetobacter_baumannii_16553_6_GCF_000611045.1	1000001219	1000001219	1000001219	1000001219	1000001219	1000001219	1000001219	1000001219	470	470	470	470	470	909768	909768	909768	469	469	469	469	469	469	469	469	469	469	469	468	468	468	468	468	468	468	468	468	468	468	468	468	468	468	468	468	468	2887326	2887326
ncbi1000001220	1000001220	Acinetobacter_baumannii_44362_1_GCF_000600935.1	1000001220	1000001220	1000001220	1000001220	1000001220	1000001220	1000001220	1000001220	470	470	470	470	470	909768	909768	909768	469	469	469	469	469	469	469	469	469	469	469	468	468	468	468	468	468	468	468	468	468	468	468	468	468	468	468	468	468	2887326	2887326
ncbi1000001221	1000001221	Acinetobacter_baumannii_44362_10_GCF_000600915.1	1000001221	1000001221	1000001221	1000001221	1000001221	1000001221	1000001221	1000001221	470	470	470	470	470	909768	909768	909768	469	469	469	469	469	469	469	469	469	469	469	468	468	468	468	468	468	468	468	468	468	468	468	468	468	468	468	468	468	2887326	2887326
ncbi1000001222	1000001222	Acinetobacter_baumannii_25493_9_GCF_000600895.1	1000001222	1000001222	1000001222	1000001222	1000001222	1000001222	1000001222	1000001222	470	470	470	470	470	909768	909768	909768	469	469	469	469	469	469	469	469	469	469	469	468	468	468	468	468	468	468	468	468	468	468	468	468	468	468	468	468	468	2887326	2887326
ncbi1000001223	1000001223	Acinetobacter_baumannii_25493_8_GCF_000600875.1	1000001223	1000001223	1000001223	1000001223	1000001223	1000001223	1000001223	1000001223	470	470	470	470	470	909768	909768	909768	469	469	469	469	469	469	469	469	469	469	469	468	468	468	468	468	468	468	468	468	468	468	468	468	468	468	468	468	468	2887326	2887326
ncbi1000001224	1000001224	Acinetobacter_baumannii_25493_6_GCF_000600855.1	1000001224	1000001224	1000001224	1000001224	1000001224	1000001224	1000001224	1000001224	470	470	470	470	470	909768	909768	909768	469	469	469	469	469	469	469	469	469	469	469	468	468	468	468	468	468	468	468	468	468	468	468	468	468	468	468	468	468	2887326	2887326
ncbi1000001225	1000001225	Acinetobacter_baumannii_25493_5_GCF_000600835.1	1000001225	1000001225	1000001225	1000001225	1000001225	1000001225	1000001225	1000001225	470	470	470	470	470	909768	909768	909768	469	469	469	469	469	469	469	469	469	469	469	468	468	468	468	468	468	468	468	468	468	468	468	468	468	468	468	468	468	2887326	2887326
ncbi1000001226	1000001226	Acinetobacter_baumannii_25493_4_GCF_000600815.1	1000001226	1000001226	1000001226	1000001226	1000001226	1000001226	1000001226	1000001226	470	470	470	470	470	909768	909768	909768	469	469	469	469	469	469	469	469	469	469	469	468	468	468	468	468	468	468	468	468	468	468	468	468	468	468	468	468	468	2887326	2887326
ncbi1000001227	1000001227	Acinetobacter_baumannii_25493_3_GCF_000600795.1	1000001227	1000001227	1000001227	1000001227	1000001227	1000001227	1000001227	1000001227	470	470	470	470	470	909768	909768	909768	469	469	469	469	469	469	469	469	469	469	469	468	468	468	468	468	468	468	468	468	468	468	468	468	468	468	468	468	468	2887326	2887326
ncbi1000001228	1000001228	Acinetobacter_baumannii_25493_1_GCF_000600775.1	1000001228	1000001228	1000001228	1000001228	1000001228	1000001228	1000001228	1000001228	470	470	470	470	470	909768	909768	909768	469	469	469	469	469	469	469	469	469	469	469	468	468	468	468	468	468	468	468	468	468	468	468	468	468	468	468	468	468	2887326	2887326
ncbi1000001229	1000001229	Acinetobacter_baumannii_25493_10_GCF_000600755.1	1000001229	1000001229	1000001229	1000001229	1000001229	1000001229	1000001229	1000001229	470	470	470	470	470	909768	909768	909768	469	469	469	469	469	469	469	469	469	469	469	468	468	468	468	468	468	468	468	468	468	468	468	468	468	468	468	468	468	2887326	2887326
ncbi1000001230	1000001230	Acinetobacter_baumannii_25493_2_GCF_000600735.1	1000001230	1000001230	1000001230	1000001230	1000001230	1000001230	1000001230	1000001230	470	470	470	470	470	909768	909768	909768	469	469	469	469	469	469	469	469	469	469	469	468	468	468	468	468	468	468	468	468	468	468	468	468	468	468	468	468	468	2887326	2887326
ncbi1000001231	1000001231	Acinetobacter_baumannii_44437_9_GCF_000600715.1	1000001231	1000001231	1000001231	1000001231	1000001231	1000001231	1000001231	1000001231	470	470	470	470	470	909768	909768	909768	469	469	469	469	469	469	469	469	469	469	469	468	468	468	468	468	468	468	468	468	468	468	468	468	468	468	468	468	468	2887326	2887326
ncbi1000001232	1000001232	Acinetobacter_baumannii_44437_8_GCF_000600695.1	1000001232	1000001232	1000001232	1000001232	1000001232	1000001232	1000001232	1000001232	470	470	470	470	470	909768	909768	909768	469	469	469	469	469	469	469	469	469	469	469	468	468	468	468	468	468	468	468	468	468	468	468	468	468	468	468	468	468	2887326	2887326
ncbi1000001233	1000001233	Acinetobacter_baumannii_44437_7_GCF_000600675.1	1000001233	1000001233	1000001233	1000001233	1000001233	1000001233	1000001233	1000001233	470	470	470	470	470	909768	909768	909768	469	469	469	469	469	469	469	469	469	469	469	468	468	468	468	468	468	468	468	468	468	468	468	468	468	468	468	468	468	2887326	2887326
ncbi1000001234	1000001234	Acinetobacter_baumannii_44437_5_GCF_000600655.1	1000001234	1000001234	1000001234	1000001234	1000001234	1000001234	1000001234	1000001234	470	470	470	470	470	909768	909768	909768	469	469	469	469	469	469	469	469	469	469	469	468	468	468	468	468	468	468	468	468	468	468	468	468	468	468	468	468	468	2887326	2887326
ncbi1000001235	1000001235	Acinetobacter_baumannii_44437_4_GCF_000600635.1	1000001235	1000001235	1000001235	1000001235	1000001235	1000001235	1000001235	1000001235	470	470	470	470	470	909768	909768	909768	469	469	469	469	469	469	469	469	469	469	469	468	468	468	468	468	468	468	468	468	468	468	468	468	468	468	468	468	468	2887326	2887326
ncbi1000001236	1000001236	Acinetobacter_baumannii_44437_3_GCF_000600615.1	1000001236	1000001236	1000001236	1000001236	1000001236	1000001236	1000001236	1000001236	470	470	470	470	470	909768	909768	909768	469	469	469	469	469	469	469	469	469	469	469	468	468	468	468	468	468	468	468	468	468	468	468	468	468	468	468	468	468	2887326	2887326
ncbi1000001237	1000001237	Acinetobacter_baumannii_44362_9_GCF_000600595.1	1000001237	1000001237	1000001237	1000001237	1000001237	1000001237	1000001237	1000001237	470	470	470	470	470	909768	909768	909768	469	469	469	469	469	469	469	469	469	469	469	468	468	468	468	468	468	468	468	468	468	468	468	468	468	468	468	468	468	2887326	2887326
ncbi1000001238	1000001238	Acinetobacter_baumannii_44362_8_GCF_000600575.1	1000001238	1000001238	1000001238	1000001238	1000001238	1000001238	1000001238	1000001238	470	470	470	470	470	909768	909768	909768	469	469	469	469	469	469	469	469	469	469	469	468	468	468	468	468	468	468	468	468	468	468	468	468	468	468	468	468	468	2887326	2887326
ncbi1000001239	1000001239	Acinetobacter_baumannii_44362_7_GCF_000600555.1	1000001239	1000001239	1000001239	1000001239	1000001239	1000001239	1000001239	1000001239	470	470	470	470	470	909768	909768	909768	469	469	469	469	469	469	469	469	469	469	469	468	468	468	468	468	468	468	468	468	468	468	468	468	468	468	468	468	468	2887326	2887326
ncbi1000001240	1000001240	Acinetobacter_baumannii_44362_6_GCF_000600535.1	1000001240	1000001240	1000001240	1000001240	1000001240	1000001240	1000001240	1000001240	470	470	470	470	470	909768	909768	909768	469	469	469	469	469	469	469	469	469	469	469	468	468	468	468	468	468	468	468	468	468	468	468	468	468	468	468	468	468	2887326	2887326
ncbi1000001241	1000001241	Acinetobacter_baumannii_44362_5_GCF_000600515.1	1000001241	1000001241	1000001241	1000001241	1000001241	1000001241	1000001241	1000001241	470	470	470	470	470	909768	909768	909768	469	469	469	469	469	469	469	469	469	469	469	468	468	468	468	468	468	468	468	468	468	468	468	468	468	468	468	468	468	2887326	2887326
ncbi1000001242	1000001242	Acinetobacter_baumannii_44362_4_GCF_000600495.1	1000001242	1000001242	1000001242	1000001242	1000001242	1000001242	1000001242	1000001242	470	470	470	470	470	909768	909768	909768	469	469	469	469	469	469	469	469	469	469	469	468	468	468	468	468	468	468	468	468	468	468	468	468	468	468	468	468	468	2887326	2887326
ncbi1000001243	1000001243	Acinetobacter_baumannii_44362_3_GCF_000600475.1	1000001243	1000001243	1000001243	1000001243	1000001243	1000001243	1000001243	1000001243	470	470	470	470	470	909768	909768	909768	469	469	469	469	469	469	469	469	469	469	469	468	468	468	468	468	468	468	468	468	468	468	468	468	468	468	468	468	468	2887326	2887326
ncbi1000001244	1000001244	Acinetobacter_baumannii_25878_3_GCF_000600455.1	1000001244	1000001244	1000001244	1000001244	1000001244	1000001244	1000001244	1000001244	470	470	470	470	470	909768	909768	909768	469	469	469	469	469	469	469	469	469	469	469	468	468	468	468	468	468	468	468	468	468	468	468	468	468	468	468	468	468	2887326	2887326
ncbi1000001245	1000001245	Acinetobacter_baumannii_44362_2_GCF_000600435.1	1000001245	1000001245	1000001245	1000001245	1000001245	1000001245	1000001245	1000001245	470	470	470	470	470	909768	909768	909768	469	469	469	469	469	469	469	469	469	469	469	468	468	468	468	468	468	468	468	468	468	468	468	468	468	468	468	468	468	2887326	2887326
ncbi1000001246	1000001246	Acinetobacter_baumannii_25878_1_GCF_000600415.1	1000001246	1000001246	1000001246	1000001246	1000001246	1000001246	1000001246	1000001246	470	470	470	470	470	909768	909768	909768	469	469	469	469	469	469	469	469	469	469	469	468	468	468	468	468	468	468	468	468	468	468	468	468	468	468	468	468	468	2887326	2887326
ncbi1000001247	1000001247	Acinetobacter_baumannii_25878_2_GCF_000600395.1	1000001247	1000001247	1000001247	1000001247	1000001247	1000001247	1000001247	1000001247	470	470	470	470	470	909768	909768	909768	469	469	469	469	469	469	469	469	469	469	469	468	468	468	468	468	468	468	468	468	468	468	468	468	468	468	468	468	468	2887326	2887326
ncbi1000001248	1000001248	Acinetobacter_baumannii_43557_1_GCF_000600375.1	1000001248	1000001248	1000001248	1000001248	1000001248	1000001248	1000001248	1000001248	470	470	470	470	470	909768	909768	909768	469	469	469	469	469	469	469	469	469	469	469	468	468	468	468	468	468	468	468	468	468	468	468	468	468	468	468	468	468	2887326	2887326
ncbi1000001249	1000001249	Acinetobacter_baumannii_25561_10_GCF_000592755.1	1000001249	1000001249	1000001249	1000001249	1000001249	1000001249	1000001249	1000001249	470	470	470	470	470	909768	909768	909768	469	469	469	469	469	469	469	469	469	469	469	468	468	468	468	468	468	468	468	468	468	468	468	468	468	468	468	468	468	2887326	2887326
ncbi1000001250	1000001250	Acinetobacter_baumannii_44467_4_GCF_000592735.1	1000001250	1000001250	1000001250	1000001250	1000001250	1000001250	1000001250	1000001250	470	470	470	470	470	909768	909768	909768	469	469	469	469	469	469	469	469	469	469	469	468	468	468	468	468	468	468	468	468	468	468	468	468	468	468	468	468	468	2887326	2887326
ncbi1000001251	1000001251	Acinetobacter_baumannii_44467_3_GCF_000592715.1	1000001251	1000001251	1000001251	1000001251	1000001251	1000001251	1000001251	1000001251	470	470	470	470	470	909768	909768	909768	469	469	469	469	469	469	469	469	469	469	469	468	468	468	468	468	468	468	468	468	468	468	468	468	468	468	468	468	468	2887326	2887326
ncbi1000001252	1000001252	Acinetobacter_baumannii_44467_2_GCF_000592695.1	1000001252	1000001252	1000001252	1000001252	1000001252	1000001252	1000001252	1000001252	470	470	470	470	470	909768	909768	909768	469	469	469	469	469	469	469	469	469	469	469	468	468	468	468	468	468	468	468	468	468	468	468	468	468	468	468	468	468	2887326	2887326
ncbi1000001253	1000001253	Acinetobacter_baumannii_44467_1_GCF_000592675.1	1000001253	1000001253	1000001253	1000001253	1000001253	1000001253	1000001253	1000001253	470	470	470	470	470	909768	909768	909768	469	469	469	469	469	469	469	469	469	469	469	468	468	468	468	468	468	468	468	468	468	468	468	468	468	468	468	468	468	2887326	2887326
ncbi1000001254	1000001254	Acinetobacter_baumannii_44467_10_GCF_000592655.1	1000001254	1000001254	1000001254	1000001254	1000001254	1000001254	1000001254	1000001254	470	470	470	470	470	909768	909768	909768	469	469	469	469	469	469	469	469	469	469	469	468	468	468	468	468	468	468	468	468	468	468	468	468	468	468	468	468	468	2887326	2887326
ncbi1000001255	1000001255	Acinetobacter_baumannii_25750_6_GCF_000592635.1	1000001255	1000001255	1000001255	1000001255	1000001255	1000001255	1000001255	1000001255	470	470	470	470	470	909768	909768	909768	469	469	469	469	469	469	469	469	469	469	469	468	468	468	468	468	468	468	468	468	468	468	468	468	468	468	468	468	468	2887326	2887326
ncbi1000001256	1000001256	Acinetobacter_baumannii_25681_9_GCF_000592615.1	1000001256	1000001256	1000001256	1000001256	1000001256	1000001256	1000001256	1000001256	470	470	470	470	470	909768	909768	909768	469	469	469	469	469	469	469	469	469	469	469	468	468	468	468	468	468	468	468	468	468	468	468	468	468	468	468	468	468	2887326	2887326
ncbi1000001257	1000001257	Acinetobacter_baumannii_25681_8_GCF_000592595.1	1000001257	1000001257	1000001257	1000001257	1000001257	1000001257	1000001257	1000001257	470	470	470	470	470	909768	909768	909768	469	469	469	469	469	469	469	469	469	469	469	468	468	468	468	468	468	468	468	468	468	468	468	468	468	468	468	468	468	2887326	2887326
ncbi1000001258	1000001258	Acinetobacter_baumannii_25681_6_GCF_000592575.1	1000001258	1000001258	1000001258	1000001258	1000001258	1000001258	1000001258	1000001258	470	470	470	470	470	909768	909768	909768	469	469	469	469	469	469	469	469	469	469	469	468	468	468	468	468	468	468	468	468	468	468	468	468	468	468	468	468	468	2887326	2887326
ncbi1000001259	1000001259	Acinetobacter_baumannii_25681_5_GCF_000592555.1	1000001259	1000001259	1000001259	1000001259	1000001259	1000001259	1000001259	1000001259	470	470	470	470	470	909768	909768	909768	469	469	469	469	469	469	469	469	469	469	469	468	468	468	468	468	468	468	468	468	468	468	468	468	468	468	468	468	468	2887326	2887326
ncbi1000001260	1000001260	Acinetobacter_baumannii_25681_3_GCF_000592535.1	1000001260	1000001260	1000001260	1000001260	1000001260	1000001260	1000001260	1000001260	470	470	470	470	470	909768	909768	909768	469	469	469	469	469	469	469	469	469	469	469	468	468	468	468	468	468	468	468	468	468	468	468	468	468	468	468	468	468	2887326	2887326
ncbi1000001261	1000001261	Acinetobacter_baumannii_25681_2_GCF_000592515.1	1000001261	1000001261	1000001261	1000001261	1000001261	1000001261	1000001261	1000001261	470	470	470	470	470	909768	909768	909768	469	469	469	469	469	469	469	469	469	469	469	468	468	468	468	468	468	468	468	468	468	468	468	468	468	468	468	468	468	2887326	2887326
ncbi1000001262	1000001262	Acinetobacter_baumannii_44467_8_GCF_000592495.1	1000001262	1000001262	1000001262	1000001262	1000001262	1000001262	1000001262	1000001262	470	470	470	470	470	909768	909768	909768	469	469	469	469	469	469	469	469	469	469	469	468	468	468	468	468	468	468	468	468	468	468	468	468	468	468	468	468	468	2887326	2887326
ncbi1000001263	1000001263	Acinetobacter_baumannii_44467_7_GCF_000592475.1	1000001263	1000001263	1000001263	1000001263	1000001263	1000001263	1000001263	1000001263	470	470	470	470	470	909768	909768	909768	469	469	469	469	469	469	469	469	469	469	469	468	468	468	468	468	468	468	468	468	468	468	468	468	468	468	468	468	468	2887326	2887326
ncbi1000001264	1000001264	Acinetobacter_baumannii_44467_6_GCF_000592455.1	1000001264	1000001264	1000001264	1000001264	1000001264	1000001264	1000001264	1000001264	470	470	470	470	470	909768	909768	909768	469	469	469	469	469	469	469	469	469	469	469	468	468	468	468	468	468	468	468	468	468	468	468	468	468	468	468	468	468	2887326	2887326
ncbi1000001265	1000001265	Acinetobacter_baumannii_44467_5_GCF_000592435.1	1000001265	1000001265	1000001265	1000001265	1000001265	1000001265	1000001265	1000001265	470	470	470	470	470	909768	909768	909768	469	469	469	469	469	469	469	469	469	469	469	468	468	468	468	468	468	468	468	468	468	468	468	468	468	468	468	468	468	2887326	2887326
ncbi1000001266	1000001266	Acinetobacter_baumannii_25766_4_GCF_000592415.1	1000001266	1000001266	1000001266	1000001266	1000001266	1000001266	1000001266	1000001266	470	470	470	470	470	909768	909768	909768	469	469	469	469	469	469	469	469	469	469	469	468	468	468	468	468	468	468	468	468	468	468	468	468	468	468	468	468	468	2887326	2887326
ncbi1000001267	1000001267	Acinetobacter_baumannii_25766_10_GCF_000592395.1	1000001267	1000001267	1000001267	1000001267	1000001267	1000001267	1000001267	1000001267	470	470	470	470	470	909768	909768	909768	469	469	469	469	469	469	469	469	469	469	469	468	468	468	468	468	468	468	468	468	468	468	468	468	468	468	468	468	468	2887326	2887326
ncbi1000001268	1000001268	Acinetobacter_baumannii_25766_9_GCF_000592375.1	1000001268	1000001268	1000001268	1000001268	1000001268	1000001268	1000001268	1000001268	470	470	470	470	470	909768	909768	909768	469	469	469	469	469	469	469	469	469	469	469	468	468	468	468	468	468	468	468	468	468	468	468	468	468	468	468	468	468	2887326	2887326
ncbi1000001269	1000001269	Acinetobacter_baumannii_25766_5_GCF_000592355.1	1000001269	1000001269	1000001269	1000001269	1000001269	1000001269	1000001269	1000001269	470	470	470	470	470	909768	909768	909768	469	469	469	469	469	469	469	469	469	469	469	468	468	468	468	468	468	468	468	468	468	468	468	468	468	468	468	468	468	2887326	2887326
ncbi1000001270	1000001270	Acinetobacter_baumannii_25691_1_GCF_000592335.1	1000001270	1000001270	1000001270	1000001270	1000001270	1000001270	1000001270	1000001270	470	470	470	470	470	909768	909768	909768	469	469	469	469	469	469	469	469	469	469	469	468	468	468	468	468	468	468	468	468	468	468	468	468	468	468	468	468	468	2887326	2887326
ncbi1000001271	1000001271	Acinetobacter_baumannii_25766_7_GCF_000592315.1	1000001271	1000001271	1000001271	1000001271	1000001271	1000001271	1000001271	1000001271	470	470	470	470	470	909768	909768	909768	469	469	469	469	469	469	469	469	469	469	469	468	468	468	468	468	468	468	468	468	468	468	468	468	468	468	468	468	468	2887326	2887326
ncbi1000001272	1000001272	Acinetobacter_baumannii_25691_9_GCF_000592295.1	1000001272	1000001272	1000001272	1000001272	1000001272	1000001272	1000001272	1000001272	470	470	470	470	470	909768	909768	909768	469	469	469	469	469	469	469	469	469	469	469	468	468	468	468	468	468	468	468	468	468	468	468	468	468	468	468	468	468	2887326	2887326
ncbi1000001273	1000001273	Acinetobacter_baumannii_25691_6_GCF_000592275.1	1000001273	1000001273	1000001273	1000001273	1000001273	1000001273	1000001273	1000001273	470	470	470	470	470	909768	909768	909768	469	469	469	469	469	469	469	469	469	469	469	468	468	468	468	468	468	468	468	468	468	468	468	468	468	468	468	468	468	2887326	2887326
ncbi1000001274	1000001274	Acinetobacter_baumannii_25691_2_GCF_000592255.1	1000001274	1000001274	1000001274	1000001274	1000001274	1000001274	1000001274	1000001274	470	470	470	470	470	909768	909768	909768	469	469	469	469	469	469	469	469	469	469	469	468	468	468	468	468	468	468	468	468	468	468	468	468	468	468	468	468	468	2887326	2887326
ncbi1000001275	1000001275	Acinetobacter_baumannii_25766_6_GCF_000592235.1	1000001275	1000001275	1000001275	1000001275	1000001275	1000001275	1000001275	1000001275	470	470	470	470	470	909768	909768	909768	469	469	469	469	469	469	469	469	469	469	469	468	468	468	468	468	468	468	468	468	468	468	468	468	468	468	468	468	468	2887326	2887326
ncbi1000001276	1000001276	Acinetobacter_baumannii_25935_8_GCF_000592215.1	1000001276	1000001276	1000001276	1000001276	1000001276	1000001276	1000001276	1000001276	470	470	470	470	470	909768	909768	909768	469	469	469	469	469	469	469	469	469	469	469	468	468	468	468	468	468	468	468	468	468	468	468	468	468	468	468	468	468	2887326	2887326
ncbi1000001277	1000001277	Acinetobacter_baumannii_25935_7_GCF_000592195.1	1000001277	1000001277	1000001277	1000001277	1000001277	1000001277	1000001277	1000001277	470	470	470	470	470	909768	909768	909768	469	469	469	469	469	469	469	469	469	469	469	468	468	468	468	468	468	468	468	468	468	468	468	468	468	468	468	468	468	2887326	2887326
ncbi1000001278	1000001278	Acinetobacter_baumannii_25935_6_GCF_000592175.1	1000001278	1000001278	1000001278	1000001278	1000001278	1000001278	1000001278	1000001278	470	470	470	470	470	909768	909768	909768	469	469	469	469	469	469	469	469	469	469	469	468	468	468	468	468	468	468	468	468	468	468	468	468	468	468	468	468	468	2887326	2887326
ncbi1000001279	1000001279	Acinetobacter_baumannii_25935_5_GCF_000592155.1	1000001279	1000001279	1000001279	1000001279	1000001279	1000001279	1000001279	1000001279	470	470	470	470	470	909768	909768	909768	469	469	469	469	469	469	469	469	469	469	469	468	468	468	468	468	468	468	468	468	468	468	468	468	468	468	468	468	468	2887326	2887326
ncbi1000001280	1000001280	Acinetobacter_baumannii_25935_4_GCF_000592135.1	1000001280	1000001280	1000001280	1000001280	1000001280	1000001280	1000001280	1000001280	470	470	470	470	470	909768	909768	909768	469	469	469	469	469	469	469	469	469	469	469	468	468	468	468	468	468	468	468	468	468	468	468	468	468	468	468	468	468	2887326	2887326
ncbi1000001281	1000001281	Acinetobacter_baumannii_25935_2_GCF_000592115.1	1000001281	1000001281	1000001281	1000001281	1000001281	1000001281	1000001281	1000001281	470	470	470	470	470	909768	909768	909768	469	469	469	469	469	469	469	469	469	469	469	468	468	468	468	468	468	468	468	468	468	468	468	468	468	468	468	468	468	2887326	2887326
ncbi1000001282	1000001282	Acinetobacter_baumannii_25935_1_GCF_000592095.1	1000001282	1000001282	1000001282	1000001282	1000001282	1000001282	1000001282	1000001282	470	470	470	470	470	909768	909768	909768	469	469	469	469	469	469	469	469	469	469	469	468	468	468	468	468	468	468	468	468	468	468	468	468	468	468	468	468	468	2887326	2887326
ncbi1000001283	1000001283	Acinetobacter_baumannii_25766_1_GCF_000592075.1	1000001283	1000001283	1000001283	1000001283	1000001283	1000001283	1000001283	1000001283	470	470	470	470	470	909768	909768	909768	469	469	469	469	469	469	469	469	469	469	469	468	468	468	468	468	468	468	468	468	468	468	468	468	468	468	468	468	468	2887326	2887326
ncbi1000001284	1000001284	Acinetobacter_baumannii_24975_1_GCF_000592055.1	1000001284	1000001284	1000001284	1000001284	1000001284	1000001284	1000001284	1000001284	470	470	470	470	470	909768	909768	909768	469	469	469	469	469	469	469	469	469	469	469	468	468	468	468	468	468	468	468	468	468	468	468	468	468	468	468	468	468	2887326	2887326
ncbi1000001285	1000001285	Acinetobacter_baumannii_25935_9_GCF_000592035.1	1000001285	1000001285	1000001285	1000001285	1000001285	1000001285	1000001285	1000001285	470	470	470	470	470	909768	909768	909768	469	469	469	469	469	469	469	469	469	469	469	468	468	468	468	468	468	468	468	468	468	468	468	468	468	468	468	468	468	2887326	2887326
ncbi1000001286	1000001286	Acinetobacter_baumannii_25766_3_GCF_000592015.1	1000001286	1000001286	1000001286	1000001286	1000001286	1000001286	1000001286	1000001286	470	470	470	470	470	909768	909768	909768	469	469	469	469	469	469	469	469	469	469	469	468	468	468	468	468	468	468	468	468	468	468	468	468	468	468	468	468	468	2887326	2887326
ncbi1000001287	1000001287	Acinetobacter_baumannii_25766_2_GCF_000591995.1	1000001287	1000001287	1000001287	1000001287	1000001287	1000001287	1000001287	1000001287	470	470	470	470	470	909768	909768	909768	469	469	469	469	469	469	469	469	469	469	469	468	468	468	468	468	468	468	468	468	468	468	468	468	468	468	468	468	468	2887326	2887326
ncbi1000001288	1000001288	Acinetobacter_baumannii_25691_10_GCF_000591975.1	1000001288	1000001288	1000001288	1000001288	1000001288	1000001288	1000001288	1000001288	470	470	470	470	470	909768	909768	909768	469	469	469	469	469	469	469	469	469	469	469	468	468	468	468	468	468	468	468	468	468	468	468	468	468	468	468	468	468	2887326	2887326
ncbi1000001289	1000001289	Acinetobacter_baumannii_44467_9_GCF_000591955.1	1000001289	1000001289	1000001289	1000001289	1000001289	1000001289	1000001289	1000001289	470	470	470	470	470	909768	909768	909768	469	469	469	469	469	469	469	469	469	469	469	468	468	468	468	468	468	468	468	468	468	468	468	468	468	468	468	468	468	2887326	2887326
ncbi1000001290	1000001290	Acinetobacter_baumannii_44327_6_GCF_000591935.1	1000001290	1000001290	1000001290	1000001290	1000001290	1000001290	1000001290	1000001290	470	470	470	470	470	909768	909768	909768	469	469	469	469	469	469	469	469	469	469	469	468	468	468	468	468	468	468	468	468	468	468	468	468	468	468	468	468	468	2887326	2887326
ncbi1000001291	1000001291	Acinetobacter_baumannii_44857_9_GCF_000591915.1	1000001291	1000001291	1000001291	1000001291	1000001291	1000001291	1000001291	1000001291	470	470	470	470	470	909768	909768	909768	469	469	469	469	469	469	469	469	469	469	469	468	468	468	468	468	468	468	468	468	468	468	468	468	468	468	468	468	468	2887326	2887326
ncbi1000001292	1000001292	Acinetobacter_baumannii_44857_10_GCF_000591895.1	1000001292	1000001292	1000001292	1000001292	1000001292	1000001292	1000001292	1000001292	470	470	470	470	470	909768	909768	909768	469	469	469	469	469	469	469	469	469	469	469	468	468	468	468	468	468	468	468	468	468	468	468	468	468	468	468	468	468	2887326	2887326
ncbi1000001293	1000001293	Acinetobacter_baumannii_44327_5_GCF_000591875.1	1000001293	1000001293	1000001293	1000001293	1000001293	1000001293	1000001293	1000001293	470	470	470	470	470	909768	909768	909768	469	469	469	469	469	469	469	469	469	469	469	468	468	468	468	468	468	468	468	468	468	468	468	468	468	468	468	468	468	2887326	2887326
ncbi1000001294	1000001294	Acinetobacter_baumannii_44327_4_GCF_000591855.1	1000001294	1000001294	1000001294	1000001294	1000001294	1000001294	1000001294	1000001294	470	470	470	470	470	909768	909768	909768	469	469	469	469	469	469	469	469	469	469	469	468	468	468	468	468	468	468	468	468	468	468	468	468	468	468	468	468	468	2887326	2887326
ncbi1000001295	1000001295	Acinetobacter_baumannii_44327_1_GCF_000591835.1	1000001295	1000001295	1000001295	1000001295	1000001295	1000001295	1000001295	1000001295	470	470	470	470	470	909768	909768	909768	469	469	469	469	469	469	469	469	469	469	469	468	468	468	468	468	468	468	468	468	468	468	468	468	468	468	468	468	468	2887326	2887326
ncbi1000001296	1000001296	Acinetobacter_baumannii_44327_7_GCF_000591815.1	1000001296	1000001296	1000001296	1000001296	1000001296	1000001296	1000001296	1000001296	470	470	470	470	470	909768	909768	909768	469	469	469	469	469	469	469	469	469	469	469	468	468	468	468	468	468	468	468	468	468	468	468	468	468	468	468	468	468	2887326	2887326
ncbi1000001297	1000001297	Acinetobacter_baumannii_24975_5_GCF_000591795.1	1000001297	1000001297	1000001297	1000001297	1000001297	1000001297	1000001297	1000001297	470	470	470	470	470	909768	909768	909768	469	469	469	469	469	469	469	469	469	469	469	468	468	468	468	468	468	468	468	468	468	468	468	468	468	468	468	468	468	2887326	2887326
ncbi1000001298	1000001298	Acinetobacter_baumannii_25750_8_GCF_000591775.1	1000001298	1000001298	1000001298	1000001298	1000001298	1000001298	1000001298	1000001298	470	470	470	470	470	909768	909768	909768	469	469	469	469	469	469	469	469	469	469	469	468	468	468	468	468	468	468	468	468	468	468	468	468	468	468	468	468	468	2887326	2887326
ncbi1000001299	1000001299	Acinetobacter_baumannii_25750_7_GCF_000591755.1	1000001299	1000001299	1000001299	1000001299	1000001299	1000001299	1000001299	1000001299	470	470	470	470	470	909768	909768	909768	469	469	469	469	469	469	469	469	469	469	469	468	468	468	468	468	468	468	468	468	468	468	468	468	468	468	468	468	468	2887326	2887326
ncbi1000001300	1000001300	Acinetobacter_baumannii_44327_2_GCF_000591735.1	1000001300	1000001300	1000001300	1000001300	1000001300	1000001300	1000001300	1000001300	470	470	470	470	470	909768	909768	909768	469	469	469	469	469	469	469	469	469	469	469	468	468	468	468	468	468	468	468	468	468	468	468	468	468	468	468	468	468	2887326	2887326
ncbi1000001301	1000001301	Acinetobacter_baumannii_44327_8_GCF_000591715.1	1000001301	1000001301	1000001301	1000001301	1000001301	1000001301	1000001301	1000001301	470	470	470	470	470	909768	909768	909768	469	469	469	469	469	469	469	469	469	469	469	468	468	468	468	468	468	468	468	468	468	468	468	468	468	468	468	468	468	2887326	2887326
ncbi1000001302	1000001302	Acinetobacter_baumannii_25935_10_GCF_000591695.1	1000001302	1000001302	1000001302	1000001302	1000001302	1000001302	1000001302	1000001302	470	470	470	470	470	909768	909768	909768	469	469	469	469	469	469	469	469	469	469	469	468	468	468	468	468	468	468	468	468	468	468	468	468	468	468	468	468	468	2887326	2887326
ncbi1000001303	1000001303	Acinetobacter_baumannii_24975_9_GCF_000591675.1	1000001303	1000001303	1000001303	1000001303	1000001303	1000001303	1000001303	1000001303	470	470	470	470	470	909768	909768	909768	469	469	469	469	469	469	469	469	469	469	469	468	468	468	468	468	468	468	468	468	468	468	468	468	468	468	468	468	468	2887326	2887326
ncbi1000001304	1000001304	Acinetobacter_baumannii_24975_7_GCF_000591655.1	1000001304	1000001304	1000001304	1000001304	1000001304	1000001304	1000001304	1000001304	470	470	470	470	470	909768	909768	909768	469	469	469	469	469	469	469	469	469	469	469	468	468	468	468	468	468	468	468	468	468	468	468	468	468	468	468	468	468	2887326	2887326
ncbi1000001305	1000001305	Acinetobacter_baumannii_25561_1_GCF_000591635.1	1000001305	1000001305	1000001305	1000001305	1000001305	1000001305	1000001305	1000001305	470	470	470	470	470	909768	909768	909768	469	469	469	469	469	469	469	469	469	469	469	468	468	468	468	468	468	468	468	468	468	468	468	468	468	468	468	468	468	2887326	2887326
ncbi1000001306	1000001306	Acinetobacter_baumannii_25561_7_GCF_000591615.1	1000001306	1000001306	1000001306	1000001306	1000001306	1000001306	1000001306	1000001306	470	470	470	470	470	909768	909768	909768	469	469	469	469	469	469	469	469	469	469	469	468	468	468	468	468	468	468	468	468	468	468	468	468	468	468	468	468	468	2887326	2887326
ncbi1000001307	1000001307	Acinetobacter_baumannii_25561_2_GCF_000591595.1	1000001307	1000001307	1000001307	1000001307	1000001307	1000001307	1000001307	1000001307	470	470	470	470	470	909768	909768	909768	469	469	469	469	469	469	469	469	469	469	469	468	468	468	468	468	468	468	468	468	468	468	468	468	468	468	468	468	468	2887326	2887326
ncbi1000001308	1000001308	Acinetobacter_baumannii_24975_4_GCF_000591575.1	1000001308	1000001308	1000001308	1000001308	1000001308	1000001308	1000001308	1000001308	470	470	470	470	470	909768	909768	909768	469	469	469	469	469	469	469	469	469	469	469	468	468	468	468	468	468	468	468	468	468	468	468	468	468	468	468	468	468	2887326	2887326
ncbi1000001309	1000001309	Acinetobacter_baumannii_44895_3_GCF_000589835.1	1000001309	1000001309	1000001309	1000001309	1000001309	1000001309	1000001309	1000001309	470	470	470	470	470	909768	909768	909768	469	469	469	469	469	469	469	469	469	469	469	468	468	468	468	468	468	468	468	468	468	468	468	468	468	468	468	468	468	2887326	2887326
ncbi1000001310	1000001310	Acinetobacter_baumannii_45002_4_GCF_000589815.1	1000001310	1000001310	1000001310	1000001310	1000001310	1000001310	1000001310	1000001310	470	470	470	470	470	909768	909768	909768	469	469	469	469	469	469	469	469	469	469	469	468	468	468	468	468	468	468	468	468	468	468	468	468	468	468	468	468	468	2887326	2887326
ncbi1000001311	1000001311	Acinetobacter_baumannii_45002_3_GCF_000589795.1	1000001311	1000001311	1000001311	1000001311	1000001311	1000001311	1000001311	1000001311	470	470	470	470	470	909768	909768	909768	469	469	469	469	469	469	469	469	469	469	469	468	468	468	468	468	468	468	468	468	468	468	468	468	468	468	468	468	468	2887326	2887326
ncbi1000001312	1000001312	Acinetobacter_baumannii_45002_10_GCF_000589775.1	1000001312	1000001312	1000001312	1000001312	1000001312	1000001312	1000001312	1000001312	470	470	470	470	470	909768	909768	909768	469	469	469	469	469	469	469	469	469	469	469	468	468	468	468	468	468	468	468	468	468	468	468	468	468	468	468	468	468	2887326	2887326
ncbi1000001313	1000001313	Acinetobacter_baumannii_45002_5_GCF_000589755.1	1000001313	1000001313	1000001313	1000001313	1000001313	1000001313	1000001313	1000001313	470	470	470	470	470	909768	909768	909768	469	469	469	469	469	469	469	469	469	469	469	468	468	468	468	468	468	468	468	468	468	468	468	468	468	468	468	468	468	2887326	2887326
ncbi1000001314	1000001314	Acinetobacter_baumannii_44895_6_GCF_000589735.1	1000001314	1000001314	1000001314	1000001314	1000001314	1000001314	1000001314	1000001314	470	470	470	470	470	909768	909768	909768	469	469	469	469	469	469	469	469	469	469	469	468	468	468	468	468	468	468	468	468	468	468	468	468	468	468	468	468	468	2887326	2887326
ncbi1000001315	1000001315	Acinetobacter_baumannii_44895_5_GCF_000589715.1	1000001315	1000001315	1000001315	1000001315	1000001315	1000001315	1000001315	1000001315	470	470	470	470	470	909768	909768	909768	469	469	469	469	469	469	469	469	469	469	469	468	468	468	468	468	468	468	468	468	468	468	468	468	468	468	468	468	468	2887326	2887326
ncbi1000001316	1000001316	Acinetobacter_baumannii_45002_8_GCF_000589695.1	1000001316	1000001316	1000001316	1000001316	1000001316	1000001316	1000001316	1000001316	470	470	470	470	470	909768	909768	909768	469	469	469	469	469	469	469	469	469	469	469	468	468	468	468	468	468	468	468	468	468	468	468	468	468	468	468	468	468	2887326	2887326
ncbi1000001317	1000001317	Acinetobacter_baumannii_45002_7_GCF_000589675.1	1000001317	1000001317	1000001317	1000001317	1000001317	1000001317	1000001317	1000001317	470	470	470	470	470	909768	909768	909768	469	469	469	469	469	469	469	469	469	469	469	468	468	468	468	468	468	468	468	468	468	468	468	468	468	468	468	468	468	2887326	2887326
ncbi1000001318	1000001318	Acinetobacter_baumannii_45002_6_GCF_000589655.1	1000001318	1000001318	1000001318	1000001318	1000001318	1000001318	1000001318	1000001318	470	470	470	470	470	909768	909768	909768	469	469	469	469	469	469	469	469	469	469	469	468	468	468	468	468	468	468	468	468	468	468	468	468	468	468	468	468	468	2887326	2887326
ncbi1000001319	1000001319	Acinetobacter_baumannii_25253_7_GCF_000589635.1	1000001319	1000001319	1000001319	1000001319	1000001319	1000001319	1000001319	1000001319	470	470	470	470	470	909768	909768	909768	469	469	469	469	469	469	469	469	469	469	469	468	468	468	468	468	468	468	468	468	468	468	468	468	468	468	468	468	468	2887326	2887326
ncbi1000001320	1000001320	Acinetobacter_baumannii_25253_6_GCF_000589615.1	1000001320	1000001320	1000001320	1000001320	1000001320	1000001320	1000001320	1000001320	470	470	470	470	470	909768	909768	909768	469	469	469	469	469	469	469	469	469	469	469	468	468	468	468	468	468	468	468	468	468	468	468	468	468	468	468	468	468	2887326	2887326
ncbi1000001321	1000001321	Acinetobacter_baumannii_25253_5_GCF_000589595.1	1000001321	1000001321	1000001321	1000001321	1000001321	1000001321	1000001321	1000001321	470	470	470	470	470	909768	909768	909768	469	469	469	469	469	469	469	469	469	469	469	468	468	468	468	468	468	468	468	468	468	468	468	468	468	468	468	468	468	2887326	2887326
ncbi1000001322	1000001322	Acinetobacter_baumannii_25253_4_GCF_000589575.1	1000001322	1000001322	1000001322	1000001322	1000001322	1000001322	1000001322	1000001322	470	470	470	470	470	909768	909768	909768	469	469	469	469	469	469	469	469	469	469	469	468	468	468	468	468	468	468	468	468	468	468	468	468	468	468	468	468	468	2887326	2887326
ncbi1000001323	1000001323	Acinetobacter_baumannii_25253_3_GCF_000589555.1	1000001323	1000001323	1000001323	1000001323	1000001323	1000001323	1000001323	1000001323	470	470	470	470	470	909768	909768	909768	469	469	469	469	469	469	469	469	469	469	469	468	468	468	468	468	468	468	468	468	468	468	468	468	468	468	468	468	468	2887326	2887326
ncbi1000001324	1000001324	Acinetobacter_baumannii_25253_10_GCF_000589535.1	1000001324	1000001324	1000001324	1000001324	1000001324	1000001324	1000001324	1000001324	470	470	470	470	470	909768	909768	909768	469	469	469	469	469	469	469	469	469	469	469	468	468	468	468	468	468	468	468	468	468	468	468	468	468	468	468	468	468	2887326	2887326
ncbi1000001325	1000001325	Acinetobacter_baumannii_25253_1_GCF_000589515.1	1000001325	1000001325	1000001325	1000001325	1000001325	1000001325	1000001325	1000001325	470	470	470	470	470	909768	909768	909768	469	469	469	469	469	469	469	469	469	469	469	468	468	468	468	468	468	468	468	468	468	468	468	468	468	468	468	468	468	2887326	2887326
ncbi1000001326	1000001326	Acinetobacter_baumannii_24845_1_GCF_000589495.1	1000001326	1000001326	1000001326	1000001326	1000001326	1000001326	1000001326	1000001326	470	470	470	470	470	909768	909768	909768	469	469	469	469	469	469	469	469	469	469	469	468	468	468	468	468	468	468	468	468	468	468	468	468	468	468	468	468	468	2887326	2887326
ncbi1000001327	1000001327	Acinetobacter_baumannii_24845_6_GCF_000589475.1	1000001327	1000001327	1000001327	1000001327	1000001327	1000001327	1000001327	1000001327	470	470	470	470	470	909768	909768	909768	469	469	469	469	469	469	469	469	469	469	469	468	468	468	468	468	468	468	468	468	468	468	468	468	468	468	468	468	468	2887326	2887326
ncbi1000001328	1000001328	Acinetobacter_baumannii_25307_5_GCF_000589455.1	1000001328	1000001328	1000001328	1000001328	1000001328	1000001328	1000001328	1000001328	470	470	470	470	470	909768	909768	909768	469	469	469	469	469	469	469	469	469	469	469	468	468	468	468	468	468	468	468	468	468	468	468	468	468	468	468	468	468	2887326	2887326
ncbi1000001329	1000001329	Acinetobacter_baumannii_25307_4_GCF_000589435.1	1000001329	1000001329	1000001329	1000001329	1000001329	1000001329	1000001329	1000001329	470	470	470	470	470	909768	909768	909768	469	469	469	469	469	469	469	469	469	469	469	468	468	468	468	468	468	468	468	468	468	468	468	468	468	468	468	468	468	2887326	2887326
ncbi1000001330	1000001330	Acinetobacter_baumannii_25307_3_GCF_000589415.1	1000001330	1000001330	1000001330	1000001330	1000001330	1000001330	1000001330	1000001330	470	470	470	470	470	909768	909768	909768	469	469	469	469	469	469	469	469	469	469	469	468	468	468	468	468	468	468	468	468	468	468	468	468	468	468	468	468	468	2887326	2887326
ncbi1000001331	1000001331	Acinetobacter_baumannii_25307_2_GCF_000589395.1	1000001331	1000001331	1000001331	1000001331	1000001331	1000001331	1000001331	1000001331	470	470	470	470	470	909768	909768	909768	469	469	469	469	469	469	469	469	469	469	469	468	468	468	468	468	468	468	468	468	468	468	468	468	468	468	468	468	468	2887326	2887326
ncbi1000001332	1000001332	Acinetobacter_baumannii_25307_1_GCF_000589375.1	1000001332	1000001332	1000001332	1000001332	1000001332	1000001332	1000001332	1000001332	470	470	470	470	470	909768	909768	909768	469	469	469	469	469	469	469	469	469	469	469	468	468	468	468	468	468	468	468	468	468	468	468	468	468	468	468	468	468	2887326	2887326
ncbi1000001333	1000001333	Acinetobacter_baumannii_25253_8_GCF_000589355.1	1000001333	1000001333	1000001333	1000001333	1000001333	1000001333	1000001333	1000001333	470	470	470	470	470	909768	909768	909768	469	469	469	469	469	469	469	469	469	469	469	468	468	468	468	468	468	468	468	468	468	468	468	468	468	468	468	468	468	2887326	2887326
ncbi1000001335	1000001335	Acinetobacter_baumannii_44895_2_GCF_000589315.1	1000001335	1000001335	1000001335	1000001335	1000001335	1000001335	1000001335	1000001335	470	470	470	470	470	909768	909768	909768	469	469	469	469	469	469	469	469	469	469	469	468	468	468	468	468	468	468	468	468	468	468	468	468	468	468	468	468	468	2887326	2887326
ncbi1000001336	1000001336	Acinetobacter_baumannii_44895_1_GCF_000589295.1	1000001336	1000001336	1000001336	1000001336	1000001336	1000001336	1000001336	1000001336	470	470	470	470	470	909768	909768	909768	469	469	469	469	469	469	469	469	469	469	469	468	468	468	468	468	468	468	468	468	468	468	468	468	468	468	468	468	468	2887326	2887326
ncbi1000001337	1000001337	Acinetobacter_baumannii_44895_10_GCF_000589275.1	1000001337	1000001337	1000001337	1000001337	1000001337	1000001337	1000001337	1000001337	470	470	470	470	470	909768	909768	909768	469	469	469	469	469	469	469	469	469	469	469	468	468	468	468	468	468	468	468	468	468	468	468	468	468	468	468	468	468	2887326	2887326
ncbi1000001341	1000001341	Acinetobacter_baumannii_24845_7_GCF_000589195.1	1000001341	1000001341	1000001341	1000001341	1000001341	1000001341	1000001341	1000001341	470	470	470	470	470	909768	909768	909768	469	469	469	469	469	469	469	469	469	469	469	468	468	468	468	468	468	468	468	468	468	468	468	468	468	468	468	468	468	2887326	2887326
ncbi1000001346	1000001346	Acinetobacter_baumannii_25307_8_GCF_000589095.1	1000001346	1000001346	1000001346	1000001346	1000001346	1000001346	1000001346	1000001346	470	470	470	470	470	909768	909768	909768	469	469	469	469	469	469	469	469	469	469	469	468	468	468	468	468	468	468	468	468	468	468	468	468	468	468	468	468	468	2887326	2887326
ncbi1000001347	1000001347	Acinetobacter_baumannii_25307_6_GCF_000589075.1	1000001347	1000001347	1000001347	1000001347	1000001347	1000001347	1000001347	1000001347	470	470	470	470	470	909768	909768	909768	469	469	469	469	469	469	469	469	469	469	469	468	468	468	468	468	468	468	468	468	468	468	468	468	468	468	468	468	468	2887326	2887326
ncbi1000001348	1000001348	Acinetobacter_baumannii_24845_9_GCF_000589055.1	1000001348	1000001348	1000001348	1000001348	1000001348	1000001348	1000001348	1000001348	470	470	470	470	470	909768	909768	909768	469	469	469	469	469	469	469	469	469	469	469	468	468	468	468	468	468	468	468	468	468	468	468	468	468	468	468	468	468	2887326	2887326
ncbi1000001349	1000001349	Acinetobacter_baumannii_24845_4_GCF_000589035.1	1000001349	1000001349	1000001349	1000001349	1000001349	1000001349	1000001349	1000001349	470	470	470	470	470	909768	909768	909768	469	469	469	469	469	469	469	469	469	469	469	468	468	468	468	468	468	468	468	468	468	468	468	468	468	468	468	468	468	2887326	2887326
ncbi1000001350	1000001350	Acinetobacter_baumannii_24845_3_GCF_000589015.1	1000001350	1000001350	1000001350	1000001350	1000001350	1000001350	1000001350	1000001350	470	470	470	470	470	909768	909768	909768	469	469	469	469	469	469	469	469	469	469	469	468	468	468	468	468	468	468	468	468	468	468	468	468	468	468	468	468	468	2887326	2887326
ncbi1000001351	1000001351	Acinetobacter_baumannii_24845_5_GCF_000588995.1	1000001351	1000001351	1000001351	1000001351	1000001351	1000001351	1000001351	1000001351	470	470	470	470	470	909768	909768	909768	469	469	469	469	469	469	469	469	469	469	469	468	468	468	468	468	468	468	468	468	468	468	468	468	468	468	468	468	468	2887326	2887326
ncbi1000001352	1000001352	Acinetobacter_baumannii_24845_10_GCF_000588975.1	1000001352	1000001352	1000001352	1000001352	1000001352	1000001352	1000001352	1000001352	470	470	470	470	470	909768	909768	909768	469	469	469	469	469	469	469	469	469	469	469	468	468	468	468	468	468	468	468	468	468	468	468	468	468	468	468	468	468	2887326	2887326
ncbi1000001353	1000001353	Acinetobacter_baumannii_24845_8_GCF_000588955.1	1000001353	1000001353	1000001353	1000001353	1000001353	1000001353	1000001353	1000001353	470	470	470	470	470	909768	909768	909768	469	469	469	469	469	469	469	469	469	469	469	468	468	468	468	468	468	468	468	468	468	468	468	468	468	468	468	468	468	2887326	2887326
ncbi1000001354	1000001354	Acinetobacter_baumannii_44895_4_GCF_000588935.1	1000001354	1000001354	1000001354	1000001354	1000001354	1000001354	1000001354	1000001354	470	470	470	470	470	909768	909768	909768	469	469	469	469	469	469	469	469	469	469	469	468	468	468	468	468	468	468	468	468	468	468	468	468	468	468	468	468	468	2887326	2887326
ncbi1000001355	1000001355	Acinetobacter_baumannii_44895_8_GCF_000588915.1	1000001355	1000001355	1000001355	1000001355	1000001355	1000001355	1000001355	1000001355	470	470	470	470	470	909768	909768	909768	469	469	469	469	469	469	469	469	469	469	469	468	468	468	468	468	468	468	468	468	468	468	468	468	468	468	468	468	468	2887326	2887326
ncbi1000001356	1000001356	Acinetobacter_baumannii_44895_9_GCF_000588895.1	1000001356	1000001356	1000001356	1000001356	1000001356	1000001356	1000001356	1000001356	470	470	470	470	470	909768	909768	909768	469	469	469	469	469	469	469	469	469	469	469	468	468	468	468	468	468	468	468	468	468	468	468	468	468	468	468	468	468	2887326	2887326
ncbi1000001357	1000001357	Acinetobacter_baumannii_1397513_GCF_000588815.1	1000001357	1000001357	1000001357	1000001357	1000001357	1000001357	1000001357	1000001357	470	470	470	470	470	909768	909768	909768	469	469	469	469	469	469	469	469	469	469	469	468	468	468	468	468	468	468	468	468	468	468	468	468	468	468	468	468	468	2887326	2887326
ncbi1000001358	1000001358	Acinetobacter_baumannii_1406182_GCF_000588795.1	1000001358	1000001358	1000001358	1000001358	1000001358	1000001358	1000001358	1000001358	470	470	470	470	470	909768	909768	909768	469	469	469	469	469	469	469	469	469	469	469	468	468	468	468	468	468	468	468	468	468	468	468	468	468	468	468	468	468	2887326	2887326
ncbi1000001359	1000001359	Acinetobacter_baumannii_1413735_GCF_000588775.1	1000001359	1000001359	1000001359	1000001359	1000001359	1000001359	1000001359	1000001359	470	470	470	470	470	909768	909768	909768	469	469	469	469	469	469	469	469	469	469	469	468	468	468	468	468	468	468	468	468	468	468	468	468	468	468	468	468	468	2887326	2887326
ncbi1000001360	1000001360	Acinetobacter_baumannii_1391434_GCF_000588755.1	1000001360	1000001360	1000001360	1000001360	1000001360	1000001360	1000001360	1000001360	470	470	470	470	470	909768	909768	909768	469	469	469	469	469	469	469	469	469	469	469	468	468	468	468	468	468	468	468	468	468	468	468	468	468	468	468	468	468	2887326	2887326
ncbi1000001361	1000001361	Acinetobacter_baumannii_1392509_GCF_000588735.1	1000001361	1000001361	1000001361	1000001361	1000001361	1000001361	1000001361	1000001361	470	470	470	470	470	909768	909768	909768	469	469	469	469	469	469	469	469	469	469	469	468	468	468	468	468	468	468	468	468	468	468	468	468	468	468	468	468	468	2887326	2887326
ncbi1000001363	1000001363	Acinetobacter_baumannii_1262761-97_GCF_000588695.1	1000001363	1000001363	1000001363	1000001363	1000001363	1000001363	1000001363	1000001363	470	470	470	470	470	909768	909768	909768	469	469	469	469	469	469	469	469	469	469	469	468	468	468	468	468	468	468	468	468	468	468	468	468	468	468	468	468	468	2887326	2887326
ncbi1000001364	1000001364	Acinetobacter_baumannii_1007214_GCF_000588675.1	1000001364	1000001364	1000001364	1000001364	1000001364	1000001364	1000001364	1000001364	470	470	470	470	470	909768	909768	909768	469	469	469	469	469	469	469	469	469	469	469	468	468	468	468	468	468	468	468	468	468	468	468	468	468	468	468	468	468	2887326	2887326
ncbi1000001365	1000001365	Acinetobacter_baumannii_11126_GCF_000588655.1	1000001365	1000001365	1000001365	1000001365	1000001365	1000001365	1000001365	1000001365	470	470	470	470	470	909768	909768	909768	469	469	469	469	469	469	469	469	469	469	469	468	468	468	468	468	468	468	468	468	468	468	468	468	468	468	468	468	468	2887326	2887326
ncbi1000001366	1000001366	Acinetobacter_baumannii_1237202_GCF_000588635.1	1000001366	1000001366	1000001366	1000001366	1000001366	1000001366	1000001366	1000001366	470	470	470	470	470	909768	909768	909768	469	469	469	469	469	469	469	469	469	469	469	468	468	468	468	468	468	468	468	468	468	468	468	468	468	468	468	468	468	2887326	2887326
ncbi1000001367	1000001367	Acinetobacter_baumannii_1170863_GCF_000588615.1	1000001367	1000001367	1000001367	1000001367	1000001367	1000001367	1000001367	1000001367	470	470	470	470	470	909768	909768	909768	469	469	469	469	469	469	469	469	469	469	469	468	468	468	468	468	468	468	468	468	468	468	468	468	468	468	468	468	468	2887326	2887326
ncbi1000001369	1000001369	Acinetobacter_baumannii_1428368_GCF_000588575.1	1000001369	1000001369	1000001369	1000001369	1000001369	1000001369	1000001369	1000001369	470	470	470	470	470	909768	909768	909768	469	469	469	469	469	469	469	469	469	469	469	468	468	468	468	468	468	468	468	468	468	468	468	468	468	468	468	468	468	2887326	2887326
ncbi1000001370	1000001370	Acinetobacter_baumannii_730795_GCF_000588555.1	1000001370	1000001370	1000001370	1000001370	1000001370	1000001370	1000001370	1000001370	470	470	470	470	470	909768	909768	909768	469	469	469	469	469	469	469	469	469	469	469	468	468	468	468	468	468	468	468	468	468	468	468	468	468	468	468	468	468	2887326	2887326
ncbi1000001373	1000001373	Acinetobacter_baumannii_213697_GCF_000588495.1	1000001373	1000001373	1000001373	1000001373	1000001373	1000001373	1000001373	1000001373	470	470	470	470	470	909768	909768	909768	469	469	469	469	469	469	469	469	469	469	469	468	468	468	468	468	468	468	468	468	468	468	468	468	468	468	468	468	468	2887326	2887326
ncbi1000001374	1000001374	Acinetobacter_baumannii_426863_GCF_000588475.1	1000001374	1000001374	1000001374	1000001374	1000001374	1000001374	1000001374	1000001374	470	470	470	470	470	909768	909768	909768	469	469	469	469	469	469	469	469	469	469	469	468	468	468	468	468	468	468	468	468	468	468	468	468	468	468	468	468	468	2887326	2887326
ncbi1000001375	1000001375	Acinetobacter_baumannii_1117819_GCF_000588455.1	1000001375	1000001375	1000001375	1000001375	1000001375	1000001375	1000001375	1000001375	470	470	470	470	470	909768	909768	909768	469	469	469	469	469	469	469	469	469	469	469	468	468	468	468	468	468	468	468	468	468	468	468	468	468	468	468	468	468	2887326	2887326
ncbi1000001376	1000001376	Acinetobacter_baumannii_303002_GCF_000588435.1	1000001376	1000001376	1000001376	1000001376	1000001376	1000001376	1000001376	1000001376	470	470	470	470	470	909768	909768	909768	469	469	469	469	469	469	469	469	469	469	469	468	468	468	468	468	468	468	468	468	468	468	468	468	468	468	468	468	468	2887326	2887326
ncbi1000001379	1000001379	Acinetobacter_baumannii_98826_GCF_000588375.1	1000001379	1000001379	1000001379	1000001379	1000001379	1000001379	1000001379	1000001379	470	470	470	470	470	909768	909768	909768	469	469	469	469	469	469	469	469	469	469	469	468	468	468	468	468	468	468	468	468	468	468	468	468	468	468	468	468	468	2887326	2887326
ncbi1000001380	1000001380	Acinetobacter_baumannii_1406589_GCF_000588355.1	1000001380	1000001380	1000001380	1000001380	1000001380	1000001380	1000001380	1000001380	470	470	470	470	470	909768	909768	909768	469	469	469	469	469	469	469	469	469	469	469	468	468	468	468	468	468	468	468	468	468	468	468	468	468	468	468	468	468	2887326	2887326
ncbi1000001382	1000001382	Acinetobacter_baumannii_70136_GCF_000588315.1	1000001382	1000001382	1000001382	1000001382	1000001382	1000001382	1000001382	1000001382	470	470	470	470	470	909768	909768	909768	469	469	469	469	469	469	469	469	469	469	469	468	468	468	468	468	468	468	468	468	468	468	468	468	468	468	468	468	468	2887326	2887326
ncbi1000001383	1000001383	Acinetobacter_baumannii_981176_GCF_000588295.1	1000001383	1000001383	1000001383	1000001383	1000001383	1000001383	1000001383	1000001383	470	470	470	470	470	909768	909768	909768	469	469	469	469	469	469	469	469	469	469	469	468	468	468	468	468	468	468	468	468	468	468	468	468	468	468	468	468	468	2887326	2887326
ncbi1000001386	1000001386	Acinetobacter_baumannii_14216_GCF_000588235.1	1000001386	1000001386	1000001386	1000001386	1000001386	1000001386	1000001386	1000001386	470	470	470	470	470	909768	909768	909768	469	469	469	469	469	469	469	469	469	469	469	468	468	468	468	468	468	468	468	468	468	468	468	468	468	468	468	468	468	2887326	2887326
ncbi1000001387	1000001387	Acinetobacter_baumannii_466215_GCF_000588215.1	1000001387	1000001387	1000001387	1000001387	1000001387	1000001387	1000001387	1000001387	470	470	470	470	470	909768	909768	909768	469	469	469	469	469	469	469	469	469	469	469	468	468	468	468	468	468	468	468	468	468	468	468	468	468	468	468	468	468	2887326	2887326
ncbi1000001388	1000001388	Acinetobacter_baumannii_277047_GCF_000588195.1	1000001388	1000001388	1000001388	1000001388	1000001388	1000001388	1000001388	1000001388	470	470	470	470	470	909768	909768	909768	469	469	469	469	469	469	469	469	469	469	469	468	468	468	468	468	468	468	468	468	468	468	468	468	468	468	468	468	468	2887326	2887326
ncbi1000001389	1000001389	Acinetobacter_baumannii_628418_GCF_000588175.1	1000001389	1000001389	1000001389	1000001389	1000001389	1000001389	1000001389	1000001389	470	470	470	470	470	909768	909768	909768	469	469	469	469	469	469	469	469	469	469	469	468	468	468	468	468	468	468	468	468	468	468	468	468	468	468	468	468	468	2887326	2887326
ncbi1000001390	1000001390	Acinetobacter_baumannii_1232509_GCF_000588155.1	1000001390	1000001390	1000001390	1000001390	1000001390	1000001390	1000001390	1000001390	470	470	470	470	470	909768	909768	909768	469	469	469	469	469	469	469	469	469	469	469	468	468	468	468	468	468	468	468	468	468	468	468	468	468	468	468	468	468	2887326	2887326
ncbi1000001391	1000001391	Acinetobacter_baumannii_1295549_GCF_000588135.1	1000001391	1000001391	1000001391	1000001391	1000001391	1000001391	1000001391	1000001391	470	470	470	470	470	909768	909768	909768	469	469	469	469	469	469	469	469	469	469	469	468	468	468	468	468	468	468	468	468	468	468	468	468	468	468	468	468	468	2887326	2887326
ncbi1000001392	1000001392	Acinetobacter_baumannii_1276470-86_GCF_000588115.1	1000001392	1000001392	1000001392	1000001392	1000001392	1000001392	1000001392	1000001392	470	470	470	470	470	909768	909768	909768	469	469	469	469	469	469	469	469	469	469	469	468	468	468	468	468	468	468	468	468	468	468	468	468	468	468	468	468	468	2887326	2887326
ncbi1000001394	1000001394	Acinetobacter_baumannii_1058283_GCF_000588075.1	1000001394	1000001394	1000001394	1000001394	1000001394	1000001394	1000001394	1000001394	470	470	470	470	470	909768	909768	909768	469	469	469	469	469	469	469	469	469	469	469	468	468	468	468	468	468	468	468	468	468	468	468	468	468	468	468	468	468	2887326	2887326
ncbi1000001395	1000001395	Acinetobacter_baumannii_339786_GCF_000588055.1	1000001395	1000001395	1000001395	1000001395	1000001395	1000001395	1000001395	1000001395	470	470	470	470	470	909768	909768	909768	469	469	469	469	469	469	469	469	469	469	469	468	468	468	468	468	468	468	468	468	468	468	468	468	468	468	468	468	468	2887326	2887326
ncbi1000001396	1000001396	Acinetobacter_baumannii_541915_GCF_000588035.1	1000001396	1000001396	1000001396	1000001396	1000001396	1000001396	1000001396	1000001396	470	470	470	470	470	909768	909768	909768	469	469	469	469	469	469	469	469	469	469	469	468	468	468	468	468	468	468	468	468	468	468	468	468	468	468	468	468	468	2887326	2887326
ncbi1000001399	1000001399	Acinetobacter_baumannii_1266220_GCF_000587975.1	1000001399	1000001399	1000001399	1000001399	1000001399	1000001399	1000001399	1000001399	470	470	470	470	470	909768	909768	909768	469	469	469	469	469	469	469	469	469	469	469	468	468	468	468	468	468	468	468	468	468	468	468	468	468	468	468	468	468	2887326	2887326
ncbi1000001400	1000001400	Acinetobacter_baumannii_214216_GCF_000587955.1	1000001400	1000001400	1000001400	1000001400	1000001400	1000001400	1000001400	1000001400	470	470	470	470	470	909768	909768	909768	469	469	469	469	469	469	469	469	469	469	469	468	468	468	468	468	468	468	468	468	468	468	468	468	468	468	468	468	468	2887326	2887326
ncbi1000001401	1000001401	Acinetobacter_baumannii_755829_GCF_000587935.1	1000001401	1000001401	1000001401	1000001401	1000001401	1000001401	1000001401	1000001401	470	470	470	470	470	909768	909768	909768	469	469	469	469	469	469	469	469	469	469	469	468	468	468	468	468	468	468	468	468	468	468	468	468	468	468	468	468	468	2887326	2887326
ncbi1000001402	1000001402	Acinetobacter_baumannii_1294222_GCF_000587915.1	1000001402	1000001402	1000001402	1000001402	1000001402	1000001402	1000001402	1000001402	470	470	470	470	470	909768	909768	909768	469	469	469	469	469	469	469	469	469	469	469	468	468	468	468	468	468	468	468	468	468	468	468	468	468	468	468	468	468	2887326	2887326
ncbi1000001403	1000001403	Acinetobacter_baumannii_1494580_GCF_000587895.1	1000001403	1000001403	1000001403	1000001403	1000001403	1000001403	1000001403	1000001403	470	470	470	470	470	909768	909768	909768	469	469	469	469	469	469	469	469	469	469	469	468	468	468	468	468	468	468	468	468	468	468	468	468	468	468	468	468	468	2887326	2887326
ncbi1000001404	1000001404	Acinetobacter_baumannii_145660_GCF_000587875.1	1000001404	1000001404	1000001404	1000001404	1000001404	1000001404	1000001404	1000001404	470	470	470	470	470	909768	909768	909768	469	469	469	469	469	469	469	469	469	469	469	468	468	468	468	468	468	468	468	468	468	468	468	468	468	468	468	468	468	2887326	2887326
ncbi1000001405	1000001405	Acinetobacter_baumannii_MRSN_57_GCF_000586635.1	1000001405	1000001405	1000001405	1000001405	1000001405	1000001405	1000001405	1000001405	470	470	470	470	470	909768	909768	909768	469	469	469	469	469	469	469	469	469	469	469	468	468	468	468	468	468	468	468	468	468	468	468	468	468	468	468	468	468	2887326	2887326
ncbi1000001406	1000001406	Acinetobacter_baumannii_23671_GCF_000584895.1	1000001406	1000001406	1000001406	1000001406	1000001406	1000001406	1000001406	1000001406	470	470	470	470	470	909768	909768	909768	469	469	469	469	469	469	469	469	469	469	469	468	468	468	468	468	468	468	468	468	468	468	468	468	468	468	468	468	468	2887326	2887326
ncbi1000001407	1000001407	Acinetobacter_baumannii_273929_GCF_000584875.1	1000001407	1000001407	1000001407	1000001407	1000001407	1000001407	1000001407	1000001407	470	470	470	470	470	909768	909768	909768	469	469	469	469	469	469	469	469	469	469	469	468	468	468	468	468	468	468	468	468	468	468	468	468	468	468	468	468	468	2887326	2887326
ncbi1000001408	1000001408	Acinetobacter_baumannii_1533268_GCF_000584855.1	1000001408	1000001408	1000001408	1000001408	1000001408	1000001408	1000001408	1000001408	470	470	470	470	470	909768	909768	909768	469	469	469	469	469	469	469	469	469	469	469	468	468	468	468	468	468	468	468	468	468	468	468	468	468	468	468	468	468	2887326	2887326
ncbi1000001409	1000001409	Acinetobacter_baumannii_1475764_GCF_000584835.1	1000001409	1000001409	1000001409	1000001409	1000001409	1000001409	1000001409	1000001409	470	470	470	470	470	909768	909768	909768	469	469	469	469	469	469	469	469	469	469	469	468	468	468	468	468	468	468	468	468	468	468	468	468	468	468	468	468	468	2887326	2887326
ncbi1000001411	1000001411	Acinetobacter_baumannii_1471012_GCF_000584775.1	1000001411	1000001411	1000001411	1000001411	1000001411	1000001411	1000001411	1000001411	470	470	470	470	470	909768	909768	909768	469	469	469	469	469	469	469	469	469	469	469	468	468	468	468	468	468	468	468	468	468	468	468	468	468	468	468	468	468	2887326	2887326
ncbi1000001412	1000001412	Acinetobacter_baumannii_1482820_GCF_000584755.1	1000001412	1000001412	1000001412	1000001412	1000001412	1000001412	1000001412	1000001412	470	470	470	470	470	909768	909768	909768	469	469	469	469	469	469	469	469	469	469	469	468	468	468	468	468	468	468	468	468	468	468	468	468	468	468	468	468	468	2887326	2887326
ncbi1000001413	1000001413	Acinetobacter_baumannii_1022959_GCF_000584735.1	1000001413	1000001413	1000001413	1000001413	1000001413	1000001413	1000001413	1000001413	470	470	470	470	470	909768	909768	909768	469	469	469	469	469	469	469	469	469	469	469	468	468	468	468	468	468	468	468	468	468	468	468	468	468	468	468	468	468	2887326	2887326
ncbi1000001414	1000001414	Acinetobacter_baumannii_1062314_GCF_000584715.1	1000001414	1000001414	1000001414	1000001414	1000001414	1000001414	1000001414	1000001414	470	470	470	470	470	909768	909768	909768	469	469	469	469	469	469	469	469	469	469	469	468	468	468	468	468	468	468	468	468	468	468	468	468	468	468	468	468	468	2887326	2887326
ncbi1000001415	1000001415	Acinetobacter_baumannii_1064293_45_GCF_000584695.1	1000001415	1000001415	1000001415	1000001415	1000001415	1000001415	1000001415	1000001415	470	470	470	470	470	909768	909768	909768	469	469	469	469	469	469	469	469	469	469	469	468	468	468	468	468	468	468	468	468	468	468	468	468	468	468	468	468	468	2887326	2887326
ncbi1000001416	1000001416	Acinetobacter_baumannii_1095464_GCF_000584675.1	1000001416	1000001416	1000001416	1000001416	1000001416	1000001416	1000001416	1000001416	470	470	470	470	470	909768	909768	909768	469	469	469	469	469	469	469	469	469	469	469	468	468	468	468	468	468	468	468	468	468	468	468	468	468	468	468	468	468	2887326	2887326
ncbi1000001417	1000001417	Acinetobacter_baumannii_1178044_GCF_000584655.1	1000001417	1000001417	1000001417	1000001417	1000001417	1000001417	1000001417	1000001417	470	470	470	470	470	909768	909768	909768	469	469	469	469	469	469	469	469	469	469	469	468	468	468	468	468	468	468	468	468	468	468	468	468	468	468	468	468	468	2887326	2887326
ncbi1000001418	1000001418	Acinetobacter_baumannii_1188188_GCF_000584635.1	1000001418	1000001418	1000001418	1000001418	1000001418	1000001418	1000001418	1000001418	470	470	470	470	470	909768	909768	909768	469	469	469	469	469	469	469	469	469	469	469	468	468	468	468	468	468	468	468	468	468	468	468	468	468	468	468	468	468	2887326	2887326
ncbi1000001420	1000001420	Acinetobacter_baumannii_1271213_GCF_000584595.1	1000001420	1000001420	1000001420	1000001420	1000001420	1000001420	1000001420	1000001420	470	470	470	470	470	909768	909768	909768	469	469	469	469	469	469	469	469	469	469	469	468	468	468	468	468	468	468	468	468	468	468	468	468	468	468	468	468	468	2887326	2887326
ncbi1000001422	1000001422	Acinetobacter_baumannii_1271651_GCF_000584555.1	1000001422	1000001422	1000001422	1000001422	1000001422	1000001422	1000001422	1000001422	470	470	470	470	470	909768	909768	909768	469	469	469	469	469	469	469	469	469	469	469	468	468	468	468	468	468	468	468	468	468	468	468	468	468	468	468	468	468	2887326	2887326
ncbi1000001423	1000001423	Acinetobacter_baumannii_1237893_GCF_000584535.1	1000001423	1000001423	1000001423	1000001423	1000001423	1000001423	1000001423	1000001423	470	470	470	470	470	909768	909768	909768	469	469	469	469	469	469	469	469	469	469	469	468	468	468	468	468	468	468	468	468	468	468	468	468	468	468	468	468	468	2887326	2887326
ncbi1000001424	1000001424	Acinetobacter_baumannii_1195185_11_GCF_000584515.1	1000001424	1000001424	1000001424	1000001424	1000001424	1000001424	1000001424	1000001424	470	470	470	470	470	909768	909768	909768	469	469	469	469	469	469	469	469	469	469	469	468	468	468	468	468	468	468	468	468	468	468	468	468	468	468	468	468	468	2887326	2887326
ncbi1000001425	1000001425	Acinetobacter_baumannii_1207552_GCF_000584495.1	1000001425	1000001425	1000001425	1000001425	1000001425	1000001425	1000001425	1000001425	470	470	470	470	470	909768	909768	909768	469	469	469	469	469	469	469	469	469	469	469	468	468	468	468	468	468	468	468	468	468	468	468	468	468	468	468	468	468	2887326	2887326
ncbi1000001426	1000001426	Acinetobacter_baumannii_1264936_GCF_000584475.1	1000001426	1000001426	1000001426	1000001426	1000001426	1000001426	1000001426	1000001426	470	470	470	470	470	909768	909768	909768	469	469	469	469	469	469	469	469	469	469	469	468	468	468	468	468	468	468	468	468	468	468	468	468	468	468	468	468	468	2887326	2887326
ncbi1000001427	1000001427	Acinetobacter_baumannii_1293320_GCF_000584455.1	1000001427	1000001427	1000001427	1000001427	1000001427	1000001427	1000001427	1000001427	470	470	470	470	470	909768	909768	909768	469	469	469	469	469	469	469	469	469	469	469	468	468	468	468	468	468	468	468	468	468	468	468	468	468	468	468	468	468	2887326	2887326
ncbi1000001428	1000001428	Acinetobacter_baumannii_1296252_GCF_000584435.1	1000001428	1000001428	1000001428	1000001428	1000001428	1000001428	1000001428	1000001428	470	470	470	470	470	909768	909768	909768	469	469	469	469	469	469	469	469	469	469	469	468	468	468	468	468	468	468	468	468	468	468	468	468	468	468	468	468	468	2887326	2887326
ncbi1000001429	1000001429	Acinetobacter_baumannii_1412924_GCF_000584415.1	1000001429	1000001429	1000001429	1000001429	1000001429	1000001429	1000001429	1000001429	470	470	470	470	470	909768	909768	909768	469	469	469	469	469	469	469	469	469	469	469	468	468	468	468	468	468	468	468	468	468	468	468	468	468	468	468	468	468	2887326	2887326
ncbi1000001430	1000001430	Acinetobacter_baumannii_2887_GCF_000584395.1	1000001430	1000001430	1000001430	1000001430	1000001430	1000001430	1000001430	1000001430	470	470	470	470	470	909768	909768	909768	469	469	469	469	469	469	469	469	469	469	469	468	468	468	468	468	468	468	468	468	468	468	468	468	468	468	468	468	468	2887326	2887326
ncbi1000001431	1000001431	Acinetobacter_baumannii_318814_GCF_000584355.1	1000001431	1000001431	1000001431	1000001431	1000001431	1000001431	1000001431	1000001431	470	470	470	470	470	909768	909768	909768	469	469	469	469	469	469	469	469	469	469	469	468	468	468	468	468	468	468	468	468	468	468	468	468	468	468	468	468	468	2887326	2887326
ncbi1000001432	1000001432	Acinetobacter_baumannii_3390_GCF_000584335.1	1000001432	1000001432	1000001432	1000001432	1000001432	1000001432	1000001432	1000001432	470	470	470	470	470	909768	909768	909768	469	469	469	469	469	469	469	469	469	469	469	468	468	468	468	468	468	468	468	468	468	468	468	468	468	468	468	468	468	2887326	2887326
ncbi1000001433	1000001433	Acinetobacter_baumannii_607805_GCF_000584315.1	1000001433	1000001433	1000001433	1000001433	1000001433	1000001433	1000001433	1000001433	470	470	470	470	470	909768	909768	909768	469	469	469	469	469	469	469	469	469	469	469	468	468	468	468	468	468	468	468	468	468	468	468	468	468	468	468	468	468	2887326	2887326
ncbi1000001434	1000001434	Acinetobacter_baumannii_457946_GCF_000584295.1	1000001434	1000001434	1000001434	1000001434	1000001434	1000001434	1000001434	1000001434	470	470	470	470	470	909768	909768	909768	469	469	469	469	469	469	469	469	469	469	469	468	468	468	468	468	468	468	468	468	468	468	468	468	468	468	468	468	468	2887326	2887326
ncbi1000001435	1000001435	Acinetobacter_baumannii_480175_GCF_000584275.1	1000001435	1000001435	1000001435	1000001435	1000001435	1000001435	1000001435	1000001435	470	470	470	470	470	909768	909768	909768	469	469	469	469	469	469	469	469	469	469	469	468	468	468	468	468	468	468	468	468	468	468	468	468	468	468	468	468	468	2887326	2887326
ncbi1000001437	1000001437	Acinetobacter_baumannii_655555_GCF_000584235.1	1000001437	1000001437	1000001437	1000001437	1000001437	1000001437	1000001437	1000001437	470	470	470	470	470	909768	909768	909768	469	469	469	469	469	469	469	469	469	469	469	468	468	468	468	468	468	468	468	468	468	468	468	468	468	468	468	468	468	2887326	2887326
ncbi1000001439	1000001439	Acinetobacter_baumannii_737393_GCF_000584195.1	1000001439	1000001439	1000001439	1000001439	1000001439	1000001439	1000001439	1000001439	470	470	470	470	470	909768	909768	909768	469	469	469	469	469	469	469	469	469	469	469	468	468	468	468	468	468	468	468	468	468	468	468	468	468	468	468	468	468	2887326	2887326
ncbi1000001440	1000001440	Acinetobacter_baumannii_825610_GCF_000584175.1	1000001440	1000001440	1000001440	1000001440	1000001440	1000001440	1000001440	1000001440	470	470	470	470	470	909768	909768	909768	469	469	469	469	469	469	469	469	469	469	469	468	468	468	468	468	468	468	468	468	468	468	468	468	468	468	468	468	468	2887326	2887326
ncbi1000001441	1000001441	Acinetobacter_baumannii_836190_GCF_000584155.1	1000001441	1000001441	1000001441	1000001441	1000001441	1000001441	1000001441	1000001441	470	470	470	470	470	909768	909768	909768	469	469	469	469	469	469	469	469	469	469	469	468	468	468	468	468	468	468	468	468	468	468	468	468	468	468	468	468	468	2887326	2887326
ncbi1000001442	1000001442	Acinetobacter_baumannii_923118_GCF_000584135.1	1000001442	1000001442	1000001442	1000001442	1000001442	1000001442	1000001442	1000001442	470	470	470	470	470	909768	909768	909768	469	469	469	469	469	469	469	469	469	469	469	468	468	468	468	468	468	468	468	468	468	468	468	468	468	468	468	468	468	2887326	2887326
ncbi1000001443	1000001443	Acinetobacter_baumannii_1045092_GCF_000584115.1	1000001443	1000001443	1000001443	1000001443	1000001443	1000001443	1000001443	1000001443	470	470	470	470	470	909768	909768	909768	469	469	469	469	469	469	469	469	469	469	469	468	468	468	468	468	468	468	468	468	468	468	468	468	468	468	468	468	468	2887326	2887326
ncbi1000001444	1000001444	Acinetobacter_baumannii_846928_GCF_000584095.1	1000001444	1000001444	1000001444	1000001444	1000001444	1000001444	1000001444	1000001444	470	470	470	470	470	909768	909768	909768	469	469	469	469	469	469	469	469	469	469	469	468	468	468	468	468	468	468	468	468	468	468	468	468	468	468	468	468	468	2887326	2887326
ncbi1000001445	1000001445	Acinetobacter_baumannii_10519_GCF_000584075.1	1000001445	1000001445	1000001445	1000001445	1000001445	1000001445	1000001445	1000001445	470	470	470	470	470	909768	909768	909768	469	469	469	469	469	469	469	469	469	469	469	468	468	468	468	468	468	468	468	468	468	468	468	468	468	468	468	468	468	2887326	2887326
ncbi1000001446	1000001446	Acinetobacter_baumannii_73736_GCF_000584055.1	1000001446	1000001446	1000001446	1000001446	1000001446	1000001446	1000001446	1000001446	470	470	470	470	470	909768	909768	909768	469	469	469	469	469	469	469	469	469	469	469	468	468	468	468	468	468	468	468	468	468	468	468	468	468	468	468	468	468	2887326	2887326
ncbi1000001447	1000001447	Acinetobacter_baumannii_1287985_GCF_000584035.1	1000001447	1000001447	1000001447	1000001447	1000001447	1000001447	1000001447	1000001447	470	470	470	470	470	909768	909768	909768	469	469	469	469	469	469	469	469	469	469	469	468	468	468	468	468	468	468	468	468	468	468	468	468	468	468	468	468	468	2887326	2887326
ncbi1000001449	1000001449	Acinetobacter_baumannii_24860_7_GCF_000583595.1	1000001449	1000001449	1000001449	1000001449	1000001449	1000001449	1000001449	1000001449	470	470	470	470	470	909768	909768	909768	469	469	469	469	469	469	469	469	469	469	469	468	468	468	468	468	468	468	468	468	468	468	468	468	468	468	468	468	468	2887326	2887326
ncbi1000001450	1000001450	Acinetobacter_baumannii_24860_4_GCF_000583575.1	1000001450	1000001450	1000001450	1000001450	1000001450	1000001450	1000001450	1000001450	470	470	470	470	470	909768	909768	909768	469	469	469	469	469	469	469	469	469	469	469	468	468	468	468	468	468	468	468	468	468	468	468	468	468	468	468	468	468	2887326	2887326
ncbi1000001451	1000001451	Acinetobacter_baumannii_24860_2_GCF_000583555.1	1000001451	1000001451	1000001451	1000001451	1000001451	1000001451	1000001451	1000001451	470	470	470	470	470	909768	909768	909768	469	469	469	469	469	469	469	469	469	469	469	468	468	468	468	468	468	468	468	468	468	468	468	468	468	468	468	468	468	2887326	2887326
ncbi1000001452	1000001452	Acinetobacter_baumannii_24860_10_GCF_000583535.1	1000001452	1000001452	1000001452	1000001452	1000001452	1000001452	1000001452	1000001452	470	470	470	470	470	909768	909768	909768	469	469	469	469	469	469	469	469	469	469	469	468	468	468	468	468	468	468	468	468	468	468	468	468	468	468	468	468	468	2887326	2887326
ncbi1000001453	1000001453	Acinetobacter_baumannii_24812_6_GCF_000583515.1	1000001453	1000001453	1000001453	1000001453	1000001453	1000001453	1000001453	1000001453	470	470	470	470	470	909768	909768	909768	469	469	469	469	469	469	469	469	469	469	469	468	468	468	468	468	468	468	468	468	468	468	468	468	468	468	468	468	468	2887326	2887326
ncbi1000001454	1000001454	Acinetobacter_baumannii_24812_4_GCF_000583495.1	1000001454	1000001454	1000001454	1000001454	1000001454	1000001454	1000001454	1000001454	470	470	470	470	470	909768	909768	909768	469	469	469	469	469	469	469	469	469	469	469	468	468	468	468	468	468	468	468	468	468	468	468	468	468	468	468	468	468	2887326	2887326
ncbi1000001455	1000001455	Acinetobacter_baumannii_24812_10_GCF_000583475.1	1000001455	1000001455	1000001455	1000001455	1000001455	1000001455	1000001455	1000001455	470	470	470	470	470	909768	909768	909768	469	469	469	469	469	469	469	469	469	469	469	468	468	468	468	468	468	468	468	468	468	468	468	468	468	468	468	468	468	2887326	2887326
ncbi1000001456	1000001456	Acinetobacter_baumannii_7893_GCF_000583455.1	1000001456	1000001456	1000001456	1000001456	1000001456	1000001456	1000001456	1000001456	470	470	470	470	470	909768	909768	909768	469	469	469	469	469	469	469	469	469	469	469	468	468	468	468	468	468	468	468	468	468	468	468	468	468	468	468	468	468	2887326	2887326
ncbi1000001457	1000001457	Acinetobacter_baumannii_24860_8_GCF_000583435.1	1000001457	1000001457	1000001457	1000001457	1000001457	1000001457	1000001457	1000001457	470	470	470	470	470	909768	909768	909768	469	469	469	469	469	469	469	469	469	469	469	468	468	468	468	468	468	468	468	468	468	468	468	468	468	468	468	468	468	2887326	2887326
ncbi1000001458	1000001458	Acinetobacter_baumannii_472237-120_GCF_000583415.1	1000001458	1000001458	1000001458	1000001458	1000001458	1000001458	1000001458	1000001458	470	470	470	470	470	909768	909768	909768	469	469	469	469	469	469	469	469	469	469	469	468	468	468	468	468	468	468	468	468	468	468	468	468	468	468	468	468	468	2887326	2887326
ncbi1000001460	1000001460	Acinetobacter_baumannii_121738_GCF_000583375.1	1000001460	1000001460	1000001460	1000001460	1000001460	1000001460	1000001460	1000001460	470	470	470	470	470	909768	909768	909768	469	469	469	469	469	469	469	469	469	469	469	468	468	468	468	468	468	468	468	468	468	468	468	468	468	468	468	468	468	2887326	2887326
ncbi1000001461	1000001461	Acinetobacter_baumannii_1426993_GCF_000583355.1	1000001461	1000001461	1000001461	1000001461	1000001461	1000001461	1000001461	1000001461	470	470	470	470	470	909768	909768	909768	469	469	469	469	469	469	469	469	469	469	469	468	468	468	468	468	468	468	468	468	468	468	468	468	468	468	468	468	468	2887326	2887326
ncbi1000001462	1000001462	Acinetobacter_baumannii_1488685_GCF_000583335.1	1000001462	1000001462	1000001462	1000001462	1000001462	1000001462	1000001462	1000001462	470	470	470	470	470	909768	909768	909768	469	469	469	469	469	469	469	469	469	469	469	468	468	468	468	468	468	468	468	468	468	468	468	468	468	468	468	468	468	2887326	2887326
ncbi1000001463	1000001463	Acinetobacter_baumannii_1552389_GCF_000583315.1	1000001463	1000001463	1000001463	1000001463	1000001463	1000001463	1000001463	1000001463	470	470	470	470	470	909768	909768	909768	469	469	469	469	469	469	469	469	469	469	469	468	468	468	468	468	468	468	468	468	468	468	468	468	468	468	468	468	468	2887326	2887326
ncbi1000001464	1000001464	Acinetobacter_baumannii_470922_GCF_000583295.1	1000001464	1000001464	1000001464	1000001464	1000001464	1000001464	1000001464	1000001464	470	470	470	470	470	909768	909768	909768	469	469	469	469	469	469	469	469	469	469	469	468	468	468	468	468	468	468	468	468	468	468	468	468	468	468	468	468	468	2887326	2887326
ncbi1000001465	1000001465	Acinetobacter_baumannii_722310_GCF_000583275.1	1000001465	1000001465	1000001465	1000001465	1000001465	1000001465	1000001465	1000001465	470	470	470	470	470	909768	909768	909768	469	469	469	469	469	469	469	469	469	469	469	468	468	468	468	468	468	468	468	468	468	468	468	468	468	468	468	468	468	2887326	2887326
ncbi1000001466	1000001466	Acinetobacter_baumannii_458282_GCF_000583255.1	1000001466	1000001466	1000001466	1000001466	1000001466	1000001466	1000001466	1000001466	470	470	470	470	470	909768	909768	909768	469	469	469	469	469	469	469	469	469	469	469	468	468	468	468	468	468	468	468	468	468	468	468	468	468	468	468	468	468	2887326	2887326
ncbi1000001467	1000001467	Acinetobacter_baumannii_323408_GCF_000583235.1	1000001467	1000001467	1000001467	1000001467	1000001467	1000001467	1000001467	1000001467	470	470	470	470	470	909768	909768	909768	469	469	469	469	469	469	469	469	469	469	469	468	468	468	468	468	468	468	468	468	468	468	468	468	468	468	468	468	468	2887326	2887326
ncbi1000001468	1000001468	Acinetobacter_baumannii_655378_GCF_000582965.1	1000001468	1000001468	1000001468	1000001468	1000001468	1000001468	1000001468	1000001468	470	470	470	470	470	909768	909768	909768	469	469	469	469	469	469	469	469	469	469	469	468	468	468	468	468	468	468	468	468	468	468	468	468	468	468	468	468	468	2887326	2887326
ncbi1000001469	1000001469	Acinetobacter_baumannii_1552818_GCF_000582945.1	1000001469	1000001469	1000001469	1000001469	1000001469	1000001469	1000001469	1000001469	470	470	470	470	470	909768	909768	909768	469	469	469	469	469	469	469	469	469	469	469	468	468	468	468	468	468	468	468	468	468	468	468	468	468	468	468	468	468	2887326	2887326
ncbi1000001471	1000001471	Acinetobacter_baumannii_1417041_GCF_000582355.1	1000001471	1000001471	1000001471	1000001471	1000001471	1000001471	1000001471	1000001471	470	470	470	470	470	909768	909768	909768	469	469	469	469	469	469	469	469	469	469	469	468	468	468	468	468	468	468	468	468	468	468	468	468	468	468	468	468	468	2887326	2887326
ncbi1000001472	1000001472	Acinetobacter_baumannii_1593273_GCF_000582335.1	1000001472	1000001472	1000001472	1000001472	1000001472	1000001472	1000001472	1000001472	470	470	470	470	470	909768	909768	909768	469	469	469	469	469	469	469	469	469	469	469	468	468	468	468	468	468	468	468	468	468	468	468	468	468	468	468	468	468	2887326	2887326
ncbi1000001474	1000001474	Acinetobacter_baumannii_42887_GCF_000582295.1	1000001474	1000001474	1000001474	1000001474	1000001474	1000001474	1000001474	1000001474	470	470	470	470	470	909768	909768	909768	469	469	469	469	469	469	469	469	469	469	469	468	468	468	468	468	468	468	468	468	468	468	468	468	468	468	468	468	468	2887326	2887326
ncbi1000001475	1000001475	Acinetobacter_baumannii_397971_GCF_000582275.1	1000001475	1000001475	1000001475	1000001475	1000001475	1000001475	1000001475	1000001475	470	470	470	470	470	909768	909768	909768	469	469	469	469	469	469	469	469	469	469	469	468	468	468	468	468	468	468	468	468	468	468	468	468	468	468	468	468	468	2887326	2887326
ncbi1000001478	1000001478	Acinetobacter_baumannii_1552865_GCF_000582215.1	1000001478	1000001478	1000001478	1000001478	1000001478	1000001478	1000001478	1000001478	470	470	470	470	470	909768	909768	909768	469	469	469	469	469	469	469	469	469	469	469	468	468	468	468	468	468	468	468	468	468	468	468	468	468	468	468	468	468	2887326	2887326
ncbi1000001480	1000001480	Acinetobacter_baumannii_1525283_GCF_000582175.1	1000001480	1000001480	1000001480	1000001480	1000001480	1000001480	1000001480	1000001480	470	470	470	470	470	909768	909768	909768	469	469	469	469	469	469	469	469	469	469	469	468	468	468	468	468	468	468	468	468	468	468	468	468	468	468	468	468	468	2887326	2887326
ncbi1000001481	1000001481	Acinetobacter_baumannii_50595_GCF_000582155.1	1000001481	1000001481	1000001481	1000001481	1000001481	1000001481	1000001481	1000001481	470	470	470	470	470	909768	909768	909768	469	469	469	469	469	469	469	469	469	469	469	468	468	468	468	468	468	468	468	468	468	468	468	468	468	468	468	468	468	2887326	2887326
ncbi1000001483	1000001483	Acinetobacter_baumannii_1291820_GCF_000582115.1	1000001483	1000001483	1000001483	1000001483	1000001483	1000001483	1000001483	1000001483	470	470	470	470	470	909768	909768	909768	469	469	469	469	469	469	469	469	469	469	469	468	468	468	468	468	468	468	468	468	468	468	468	468	468	468	468	468	468	2887326	2887326
ncbi1000001487	1000001487	Acinetobacter_baumannii_43926_GCF_000582035.1	1000001487	1000001487	1000001487	1000001487	1000001487	1000001487	1000001487	1000001487	470	470	470	470	470	909768	909768	909768	469	469	469	469	469	469	469	469	469	469	469	468	468	468	468	468	468	468	468	468	468	468	468	468	468	468	468	468	468	2887326	2887326
ncbi1000001488	1000001488	Acinetobacter_baumannii_1526966_GCF_000582015.1	1000001488	1000001488	1000001488	1000001488	1000001488	1000001488	1000001488	1000001488	470	470	470	470	470	909768	909768	909768	469	469	469	469	469	469	469	469	469	469	469	468	468	468	468	468	468	468	468	468	468	468	468	468	468	468	468	468	468	2887326	2887326
ncbi1000001489	1000001489	Acinetobacter_baumannii_1546444_GCF_000581995.1	1000001489	1000001489	1000001489	1000001489	1000001489	1000001489	1000001489	1000001489	470	470	470	470	470	909768	909768	909768	469	469	469	469	469	469	469	469	469	469	469	468	468	468	468	468	468	468	468	468	468	468	468	468	468	468	468	468	468	2887326	2887326
ncbi1000001490	1000001490	Acinetobacter_baumannii_831240_GCF_000581975.1	1000001490	1000001490	1000001490	1000001490	1000001490	1000001490	1000001490	1000001490	470	470	470	470	470	909768	909768	909768	469	469	469	469	469	469	469	469	469	469	469	468	468	468	468	468	468	468	468	468	468	468	468	468	468	468	468	468	468	2887326	2887326
ncbi1000001491	1000001491	Acinetobacter_baumannii_268680_GCF_000581955.1	1000001491	1000001491	1000001491	1000001491	1000001491	1000001491	1000001491	1000001491	470	470	470	470	470	909768	909768	909768	469	469	469	469	469	469	469	469	469	469	469	468	468	468	468	468	468	468	468	468	468	468	468	468	468	468	468	468	468	2887326	2887326
ncbi1000001492	1000001492	Acinetobacter_baumannii_1575710_GCF_000581935.1	1000001492	1000001492	1000001492	1000001492	1000001492	1000001492	1000001492	1000001492	470	470	470	470	470	909768	909768	909768	469	469	469	469	469	469	469	469	469	469	469	468	468	468	468	468	468	468	468	468	468	468	468	468	468	468	468	468	468	2887326	2887326
ncbi1000001493	1000001493	Acinetobacter_baumannii_232184_GCF_000581915.1	1000001493	1000001493	1000001493	1000001493	1000001493	1000001493	1000001493	1000001493	470	470	470	470	470	909768	909768	909768	469	469	469	469	469	469	469	469	469	469	469	468	468	468	468	468	468	468	468	468	468	468	468	468	468	468	468	468	468	2887326	2887326
ncbi1000001494	1000001494	Acinetobacter_baumannii_532279_GCF_000581895.1	1000001494	1000001494	1000001494	1000001494	1000001494	1000001494	1000001494	1000001494	470	470	470	470	470	909768	909768	909768	469	469	469	469	469	469	469	469	469	469	469	468	468	468	468	468	468	468	468	468	468	468	468	468	468	468	468	468	468	2887326	2887326
ncbi1000001495	1000001495	Acinetobacter_baumannii_144107_GCF_000581875.1	1000001495	1000001495	1000001495	1000001495	1000001495	1000001495	1000001495	1000001495	470	470	470	470	470	909768	909768	909768	469	469	469	469	469	469	469	469	469	469	469	468	468	468	468	468	468	468	468	468	468	468	468	468	468	468	468	468	468	2887326	2887326
ncbi1000001496	1000001496	Acinetobacter_baumannii_83444_GCF_000581855.1	1000001496	1000001496	1000001496	1000001496	1000001496	1000001496	1000001496	1000001496	470	470	470	470	470	909768	909768	909768	469	469	469	469	469	469	469	469	469	469	469	468	468	468	468	468	468	468	468	468	468	468	468	468	468	468	468	468	468	2887326	2887326
ncbi1000001498	1000001498	Acinetobacter_baumannii_554515_GCF_000581815.1	1000001498	1000001498	1000001498	1000001498	1000001498	1000001498	1000001498	1000001498	470	470	470	470	470	909768	909768	909768	469	469	469	469	469	469	469	469	469	469	469	468	468	468	468	468	468	468	468	468	468	468	468	468	468	468	468	468	468	2887326	2887326
ncbi1000001499	1000001499	Acinetobacter_baumannii_1440750_GCF_000581795.1	1000001499	1000001499	1000001499	1000001499	1000001499	1000001499	1000001499	1000001499	470	470	470	470	470	909768	909768	909768	469	469	469	469	469	469	469	469	469	469	469	468	468	468	468	468	468	468	468	468	468	468	468	468	468	468	468	468	468	2887326	2887326
ncbi1000001500	1000001500	Acinetobacter_baumannii_1106579_GCF_000581775.1	1000001500	1000001500	1000001500	1000001500	1000001500	1000001500	1000001500	1000001500	470	470	470	470	470	909768	909768	909768	469	469	469	469	469	469	469	469	469	469	469	468	468	468	468	468	468	468	468	468	468	468	468	468	468	468	468	468	468	2887326	2887326
ncbi1000001501	1000001501	Acinetobacter_baumannii_1096934_GCF_000581755.1	1000001501	1000001501	1000001501	1000001501	1000001501	1000001501	1000001501	1000001501	470	470	470	470	470	909768	909768	909768	469	469	469	469	469	469	469	469	469	469	469	468	468	468	468	468	468	468	468	468	468	468	468	468	468	468	468	468	468	2887326	2887326
ncbi1000001502	1000001502	Acinetobacter_baumannii_1277411_GCF_000581735.1	1000001502	1000001502	1000001502	1000001502	1000001502	1000001502	1000001502	1000001502	470	470	470	470	470	909768	909768	909768	469	469	469	469	469	469	469	469	469	469	469	468	468	468	468	468	468	468	468	468	468	468	468	468	468	468	468	468	468	2887326	2887326
ncbi1000001504	1000001504	Acinetobacter_baumannii_532413_GCF_000581695.1	1000001504	1000001504	1000001504	1000001504	1000001504	1000001504	1000001504	1000001504	470	470	470	470	470	909768	909768	909768	469	469	469	469	469	469	469	469	469	469	469	468	468	468	468	468	468	468	468	468	468	468	468	468	468	468	468	468	468	2887326	2887326
ncbi1000001505	1000001505	Acinetobacter_baumannii_662545-1347_GCF_000581675.1	1000001505	1000001505	1000001505	1000001505	1000001505	1000001505	1000001505	1000001505	470	470	470	470	470	909768	909768	909768	469	469	469	469	469	469	469	469	469	469	469	468	468	468	468	468	468	468	468	468	468	468	468	468	468	468	468	468	468	2887326	2887326
ncbi1000001506	1000001506	Acinetobacter_baumannii_653020_GCF_000581655.1	1000001506	1000001506	1000001506	1000001506	1000001506	1000001506	1000001506	1000001506	470	470	470	470	470	909768	909768	909768	469	469	469	469	469	469	469	469	469	469	469	468	468	468	468	468	468	468	468	468	468	468	468	468	468	468	468	468	468	2887326	2887326
ncbi1000001507	1000001507	Acinetobacter_baumannii_947299_GCF_000581635.1	1000001507	1000001507	1000001507	1000001507	1000001507	1000001507	1000001507	1000001507	470	470	470	470	470	909768	909768	909768	469	469	469	469	469	469	469	469	469	469	469	468	468	468	468	468	468	468	468	468	468	468	468	468	468	468	468	468	468	2887326	2887326
ncbi1000001508	1000001508	Acinetobacter_baumannii_993520_GCF_000581615.1	1000001508	1000001508	1000001508	1000001508	1000001508	1000001508	1000001508	1000001508	470	470	470	470	470	909768	909768	909768	469	469	469	469	469	469	469	469	469	469	469	468	468	468	468	468	468	468	468	468	468	468	468	468	468	468	468	468	468	2887326	2887326
ncbi1000001509	1000001509	Acinetobacter_baumannii_942194_GCF_000581595.1	1000001509	1000001509	1000001509	1000001509	1000001509	1000001509	1000001509	1000001509	470	470	470	470	470	909768	909768	909768	469	469	469	469	469	469	469	469	469	469	469	468	468	468	468	468	468	468	468	468	468	468	468	468	468	468	468	468	468	2887326	2887326
ncbi1000001510	1000001510	Acinetobacter_baumannii_1289546_GCF_000581575.1	1000001510	1000001510	1000001510	1000001510	1000001510	1000001510	1000001510	1000001510	470	470	470	470	470	909768	909768	909768	469	469	469	469	469	469	469	469	469	469	469	468	468	468	468	468	468	468	468	468	468	468	468	468	468	468	468	468	468	2887326	2887326
ncbi1000001511	1000001511	Acinetobacter_baumannii_29280_GCF_000581555.1	1000001511	1000001511	1000001511	1000001511	1000001511	1000001511	1000001511	1000001511	470	470	470	470	470	909768	909768	909768	469	469	469	469	469	469	469	469	469	469	469	468	468	468	468	468	468	468	468	468	468	468	468	468	468	468	468	468	468	2887326	2887326
ncbi1000001512	1000001512	Acinetobacter_baumannii_34001_GCF_000581535.1	1000001512	1000001512	1000001512	1000001512	1000001512	1000001512	1000001512	1000001512	470	470	470	470	470	909768	909768	909768	469	469	469	469	469	469	469	469	469	469	469	468	468	468	468	468	468	468	468	468	468	468	468	468	468	468	468	468	468	2887326	2887326
ncbi1000001513	1000001513	Acinetobacter_baumannii_34654_GCF_000581515.1	1000001513	1000001513	1000001513	1000001513	1000001513	1000001513	1000001513	1000001513	470	470	470	470	470	909768	909768	909768	469	469	469	469	469	469	469	469	469	469	469	468	468	468	468	468	468	468	468	468	468	468	468	468	468	468	468	468	468	2887326	2887326
ncbi1000001514	1000001514	Acinetobacter_baumannii_472237-1196_GCF_000581495.1	1000001514	1000001514	1000001514	1000001514	1000001514	1000001514	1000001514	1000001514	470	470	470	470	470	909768	909768	909768	469	469	469	469	469	469	469	469	469	469	469	468	468	468	468	468	468	468	468	468	468	468	468	468	468	468	468	468	468	2887326	2887326
ncbi1000001515	1000001515	Acinetobacter_baumannii_562700_GCF_000581475.1	1000001515	1000001515	1000001515	1000001515	1000001515	1000001515	1000001515	1000001515	470	470	470	470	470	909768	909768	909768	469	469	469	469	469	469	469	469	469	469	469	468	468	468	468	468	468	468	468	468	468	468	468	468	468	468	468	468	468	2887326	2887326
ncbi1000001516	1000001516	Acinetobacter_baumannii_564012_GCF_000581455.1	1000001516	1000001516	1000001516	1000001516	1000001516	1000001516	1000001516	1000001516	470	470	470	470	470	909768	909768	909768	469	469	469	469	469	469	469	469	469	469	469	468	468	468	468	468	468	468	468	468	468	468	468	468	468	468	468	468	468	2887326	2887326
ncbi1000001517	1000001517	Acinetobacter_baumannii_781407_GCF_000581435.1	1000001517	1000001517	1000001517	1000001517	1000001517	1000001517	1000001517	1000001517	470	470	470	470	470	909768	909768	909768	469	469	469	469	469	469	469	469	469	469	469	468	468	468	468	468	468	468	468	468	468	468	468	468	468	468	468	468	468	2887326	2887326
ncbi1000001518	1000001518	Acinetobacter_baumannii_796380-2102_GCF_000581415.1	1000001518	1000001518	1000001518	1000001518	1000001518	1000001518	1000001518	1000001518	470	470	470	470	470	909768	909768	909768	469	469	469	469	469	469	469	469	469	469	469	468	468	468	468	468	468	468	468	468	468	468	468	468	468	468	468	468	468	2887326	2887326
ncbi1000001519	1000001519	Acinetobacter_baumannii_58452_GCF_000581395.1	1000001519	1000001519	1000001519	1000001519	1000001519	1000001519	1000001519	1000001519	470	470	470	470	470	909768	909768	909768	469	469	469	469	469	469	469	469	469	469	469	468	468	468	468	468	468	468	468	468	468	468	468	468	468	468	468	468	468	2887326	2887326
ncbi1000001520	1000001520	Acinetobacter_baumannii_929679-2095_GCF_000581375.1	1000001520	1000001520	1000001520	1000001520	1000001520	1000001520	1000001520	1000001520	470	470	470	470	470	909768	909768	909768	469	469	469	469	469	469	469	469	469	469	469	468	468	468	468	468	468	468	468	468	468	468	468	468	468	468	468	468	468	2887326	2887326
ncbi1000001521	1000001521	Acinetobacter_baumannii_942133_GCF_000581355.1	1000001521	1000001521	1000001521	1000001521	1000001521	1000001521	1000001521	1000001521	470	470	470	470	470	909768	909768	909768	469	469	469	469	469	469	469	469	469	469	469	468	468	468	468	468	468	468	468	468	468	468	468	468	468	468	468	468	468	2887326	2887326
ncbi1000001522	1000001522	Acinetobacter_baumannii_959073_GCF_000581335.1	1000001522	1000001522	1000001522	1000001522	1000001522	1000001522	1000001522	1000001522	470	470	470	470	470	909768	909768	909768	469	469	469	469	469	469	469	469	469	469	469	468	468	468	468	468	468	468	468	468	468	468	468	468	468	468	468	468	468	2887326	2887326
ncbi1000001523	1000001523	Acinetobacter_baumannii_972082_GCF_000581315.1	1000001523	1000001523	1000001523	1000001523	1000001523	1000001523	1000001523	1000001523	470	470	470	470	470	909768	909768	909768	469	469	469	469	469	469	469	469	469	469	469	468	468	468	468	468	468	468	468	468	468	468	468	468	468	468	468	468	468	2887326	2887326
ncbi1000001524	1000001524	Acinetobacter_baumannii_99063_GCF_000581295.1	1000001524	1000001524	1000001524	1000001524	1000001524	1000001524	1000001524	1000001524	470	470	470	470	470	909768	909768	909768	469	469	469	469	469	469	469	469	469	469	469	468	468	468	468	468	468	468	468	468	468	468	468	468	468	468	468	468	468	2887326	2887326
ncbi1000001526	1000001526	Acinetobacter_baumannii_625974_GCF_000581255.1	1000001526	1000001526	1000001526	1000001526	1000001526	1000001526	1000001526	1000001526	470	470	470	470	470	909768	909768	909768	469	469	469	469	469	469	469	469	469	469	469	468	468	468	468	468	468	468	468	468	468	468	468	468	468	468	468	468	468	2887326	2887326
ncbi1000001527	1000001527	Acinetobacter_baumannii_400834_GCF_000581235.1	1000001527	1000001527	1000001527	1000001527	1000001527	1000001527	1000001527	1000001527	470	470	470	470	470	909768	909768	909768	469	469	469	469	469	469	469	469	469	469	469	468	468	468	468	468	468	468	468	468	468	468	468	468	468	468	468	468	468	2887326	2887326
ncbi1000001530	1000001530	Acinetobacter_baumannii_1465485_GCF_000581175.1	1000001530	1000001530	1000001530	1000001530	1000001530	1000001530	1000001530	1000001530	470	470	470	470	470	909768	909768	909768	469	469	469	469	469	469	469	469	469	469	469	468	468	468	468	468	468	468	468	468	468	468	468	468	468	468	468	468	468	2887326	2887326
ncbi1000001531	1000001531	Acinetobacter_baumannii_1461963_GCF_000581155.1	1000001531	1000001531	1000001531	1000001531	1000001531	1000001531	1000001531	1000001531	470	470	470	470	470	909768	909768	909768	469	469	469	469	469	469	469	469	469	469	469	468	468	468	468	468	468	468	468	468	468	468	468	468	468	468	468	468	468	2887326	2887326
ncbi1000001532	1000001532	Acinetobacter_baumannii_1429530_GCF_000581135.1	1000001532	1000001532	1000001532	1000001532	1000001532	1000001532	1000001532	1000001532	470	470	470	470	470	909768	909768	909768	469	469	469	469	469	469	469	469	469	469	469	468	468	468	468	468	468	468	468	468	468	468	468	468	468	468	468	468	468	2887326	2887326
ncbi1000001535	1000001535	Acinetobacter_baumannii_1267820_GCF_000581075.1	1000001535	1000001535	1000001535	1000001535	1000001535	1000001535	1000001535	1000001535	470	470	470	470	470	909768	909768	909768	469	469	469	469	469	469	469	469	469	469	469	468	468	468	468	468	468	468	468	468	468	468	468	468	468	468	468	468	468	2887326	2887326
ncbi1000001536	1000001536	Acinetobacter_baumannii_984213_GCF_000581055.1	1000001536	1000001536	1000001536	1000001536	1000001536	1000001536	1000001536	1000001536	470	470	470	470	470	909768	909768	909768	469	469	469	469	469	469	469	469	469	469	469	468	468	468	468	468	468	468	468	468	468	468	468	468	468	468	468	468	468	2887326	2887326
ncbi1000001538	1000001538	Acinetobacter_baumannii_647609_GCF_000581015.1	1000001538	1000001538	1000001538	1000001538	1000001538	1000001538	1000001538	1000001538	470	470	470	470	470	909768	909768	909768	469	469	469	469	469	469	469	469	469	469	469	468	468	468	468	468	468	468	468	468	468	468	468	468	468	468	468	468	468	2887326	2887326
ncbi1000001539	1000001539	Acinetobacter_baumannii_466760_GCF_000580995.1	1000001539	1000001539	1000001539	1000001539	1000001539	1000001539	1000001539	1000001539	470	470	470	470	470	909768	909768	909768	469	469	469	469	469	469	469	469	469	469	469	468	468	468	468	468	468	468	468	468	468	468	468	468	468	468	468	468	468	2887326	2887326
ncbi1000001542	1000001542	Acinetobacter_baumannii_1462234_GCF_000580935.1	1000001542	1000001542	1000001542	1000001542	1000001542	1000001542	1000001542	1000001542	470	470	470	470	470	909768	909768	909768	469	469	469	469	469	469	469	469	469	469	469	468	468	468	468	468	468	468	468	468	468	468	468	468	468	468	468	468	468	2887326	2887326
ncbi1000001544	1000001544	Acinetobacter_baumannii_1397084_GCF_000580895.1	1000001544	1000001544	1000001544	1000001544	1000001544	1000001544	1000001544	1000001544	470	470	470	470	470	909768	909768	909768	469	469	469	469	469	469	469	469	469	469	469	468	468	468	468	468	468	468	468	468	468	468	468	468	468	468	468	468	468	2887326	2887326
ncbi1000001547	1000001547	Acinetobacter_baumannii_1159076_GCF_000580835.1	1000001547	1000001547	1000001547	1000001547	1000001547	1000001547	1000001547	1000001547	470	470	470	470	470	909768	909768	909768	469	469	469	469	469	469	469	469	469	469	469	468	468	468	468	468	468	468	468	468	468	468	468	468	468	468	468	468	468	2887326	2887326
ncbi1000001548	1000001548	Acinetobacter_baumannii_1035119_GCF_000580815.1	1000001548	1000001548	1000001548	1000001548	1000001548	1000001548	1000001548	1000001548	470	470	470	470	470	909768	909768	909768	469	469	469	469	469	469	469	469	469	469	469	468	468	468	468	468	468	468	468	468	468	468	468	468	468	468	468	468	468	2887326	2887326
ncbi1000001550	1000001550	Acinetobacter_baumannii_1297549_GCF_000580775.1	1000001550	1000001550	1000001550	1000001550	1000001550	1000001550	1000001550	1000001550	470	470	470	470	470	909768	909768	909768	469	469	469	469	469	469	469	469	469	469	469	468	468	468	468	468	468	468	468	468	468	468	468	468	468	468	468	468	468	2887326	2887326
ncbi1000001551	1000001551	Acinetobacter_baumannii_951631_GCF_000580755.1	1000001551	1000001551	1000001551	1000001551	1000001551	1000001551	1000001551	1000001551	470	470	470	470	470	909768	909768	909768	469	469	469	469	469	469	469	469	469	469	469	468	468	468	468	468	468	468	468	468	468	468	468	468	468	468	468	468	468	2887326	2887326
ncbi1000001552	1000001552	Acinetobacter_baumannii_724909_GCF_000580735.1	1000001552	1000001552	1000001552	1000001552	1000001552	1000001552	1000001552	1000001552	470	470	470	470	470	909768	909768	909768	469	469	469	469	469	469	469	469	469	469	469	468	468	468	468	468	468	468	468	468	468	468	468	468	468	468	468	468	468	2887326	2887326
ncbi1000001554	1000001554	Acinetobacter_baumannii_342950_GCF_000580695.1	1000001554	1000001554	1000001554	1000001554	1000001554	1000001554	1000001554	1000001554	470	470	470	470	470	909768	909768	909768	469	469	469	469	469	469	469	469	469	469	469	468	468	468	468	468	468	468	468	468	468	468	468	468	468	468	468	468	468	2887326	2887326
ncbi1000001560	1000001560	Acinetobacter_baumannii_1406750_GCF_000580575.1	1000001560	1000001560	1000001560	1000001560	1000001560	1000001560	1000001560	1000001560	470	470	470	470	470	909768	909768	909768	469	469	469	469	469	469	469	469	469	469	469	468	468	468	468	468	468	468	468	468	468	468	468	468	468	468	468	468	468	2887326	2887326
ncbi1000001561	1000001561	Acinetobacter_baumannii_1294217_GCF_000580555.1	1000001561	1000001561	1000001561	1000001561	1000001561	1000001561	1000001561	1000001561	470	470	470	470	470	909768	909768	909768	469	469	469	469	469	469	469	469	469	469	469	468	468	468	468	468	468	468	468	468	468	468	468	468	468	468	468	468	468	2887326	2887326
ncbi1000001562	1000001562	Acinetobacter_baumannii_1202252_GCF_000580535.1	1000001562	1000001562	1000001562	1000001562	1000001562	1000001562	1000001562	1000001562	470	470	470	470	470	909768	909768	909768	469	469	469	469	469	469	469	469	469	469	469	468	468	468	468	468	468	468	468	468	468	468	468	468	468	468	468	468	468	2887326	2887326
ncbi1000001563	1000001563	Acinetobacter_baumannii_118362_GCF_000580515.1	1000001563	1000001563	1000001563	1000001563	1000001563	1000001563	1000001563	1000001563	470	470	470	470	470	909768	909768	909768	469	469	469	469	469	469	469	469	469	469	469	468	468	468	468	468	468	468	468	468	468	468	468	468	468	468	468	468	468	2887326	2887326
ncbi1000001564	1000001564	Acinetobacter_baumannii_110912_GCF_000580495.1	1000001564	1000001564	1000001564	1000001564	1000001564	1000001564	1000001564	1000001564	470	470	470	470	470	909768	909768	909768	469	469	469	469	469	469	469	469	469	469	469	468	468	468	468	468	468	468	468	468	468	468	468	468	468	468	468	468	468	2887326	2887326
ncbi1000001565	1000001565	Acinetobacter_baumannii_17534_GCF_000580475.1	1000001565	1000001565	1000001565	1000001565	1000001565	1000001565	1000001565	1000001565	470	470	470	470	470	909768	909768	909768	469	469	469	469	469	469	469	469	469	469	469	468	468	468	468	468	468	468	468	468	468	468	468	468	468	468	468	468	468	2887326	2887326
ncbi1000001566	1000001566	Acinetobacter_baumannii_1032241_GCF_000580455.1	1000001566	1000001566	1000001566	1000001566	1000001566	1000001566	1000001566	1000001566	470	470	470	470	470	909768	909768	909768	469	469	469	469	469	469	469	469	469	469	469	468	468	468	468	468	468	468	468	468	468	468	468	468	468	468	468	468	468	2887326	2887326
ncbi1000001567	1000001567	Acinetobacter_baumannii_1039621_GCF_000580435.1	1000001567	1000001567	1000001567	1000001567	1000001567	1000001567	1000001567	1000001567	470	470	470	470	470	909768	909768	909768	469	469	469	469	469	469	469	469	469	469	469	468	468	468	468	468	468	468	468	468	468	468	468	468	468	468	468	468	468	2887326	2887326
ncbi1000001569	1000001569	Acinetobacter_baumannii_1046674_GCF_000580395.1	1000001569	1000001569	1000001569	1000001569	1000001569	1000001569	1000001569	1000001569	470	470	470	470	470	909768	909768	909768	469	469	469	469	469	469	469	469	469	469	469	468	468	468	468	468	468	468	468	468	468	468	468	468	468	468	468	468	468	2887326	2887326
ncbi1000001570	1000001570	Acinetobacter_baumannii_1051176_GCF_000580375.1	1000001570	1000001570	1000001570	1000001570	1000001570	1000001570	1000001570	1000001570	470	470	470	470	470	909768	909768	909768	469	469	469	469	469	469	469	469	469	469	469	468	468	468	468	468	468	468	468	468	468	468	468	468	468	468	468	468	468	2887326	2887326
ncbi1000001571	1000001571	Acinetobacter_baumannii_1121032_GCF_000580355.1	1000001571	1000001571	1000001571	1000001571	1000001571	1000001571	1000001571	1000001571	470	470	470	470	470	909768	909768	909768	469	469	469	469	469	469	469	469	469	469	469	468	468	468	468	468	468	468	468	468	468	468	468	468	468	468	468	468	468	2887326	2887326
ncbi1000001572	1000001572	Acinetobacter_baumannii_136706_GCF_000580335.1	1000001572	1000001572	1000001572	1000001572	1000001572	1000001572	1000001572	1000001572	470	470	470	470	470	909768	909768	909768	469	469	469	469	469	469	469	469	469	469	469	468	468	468	468	468	468	468	468	468	468	468	468	468	468	468	468	468	468	2887326	2887326
ncbi1000001573	1000001573	Acinetobacter_baumannii_1297_GCF_000580315.1	1000001573	1000001573	1000001573	1000001573	1000001573	1000001573	1000001573	1000001573	470	470	470	470	470	909768	909768	909768	469	469	469	469	469	469	469	469	469	469	469	468	468	468	468	468	468	468	468	468	468	468	468	468	468	468	468	468	468	2887326	2887326
ncbi1000001574	1000001574	Acinetobacter_baumannii_1031433_GCF_000580295.1	1000001574	1000001574	1000001574	1000001574	1000001574	1000001574	1000001574	1000001574	470	470	470	470	470	909768	909768	909768	469	469	469	469	469	469	469	469	469	469	469	468	468	468	468	468	468	468	468	468	468	468	468	468	468	468	468	468	468	2887326	2887326
ncbi1000001575	1000001575	Acinetobacter_baumannii_1036938_GCF_000580275.1	1000001575	1000001575	1000001575	1000001575	1000001575	1000001575	1000001575	1000001575	470	470	470	470	470	909768	909768	909768	469	469	469	469	469	469	469	469	469	469	469	468	468	468	468	468	468	468	468	468	468	468	468	468	468	468	468	468	468	2887326	2887326
ncbi1000001576	1000001576	Acinetobacter_baumannii_1040094_GCF_000580255.1	1000001576	1000001576	1000001576	1000001576	1000001576	1000001576	1000001576	1000001576	470	470	470	470	470	909768	909768	909768	469	469	469	469	469	469	469	469	469	469	469	468	468	468	468	468	468	468	468	468	468	468	468	468	468	468	468	468	468	2887326	2887326
ncbi1000001577	1000001577	Acinetobacter_baumannii_1042969-1265_GCF_000580235.1	1000001577	1000001577	1000001577	1000001577	1000001577	1000001577	1000001577	1000001577	470	470	470	470	470	909768	909768	909768	469	469	469	469	469	469	469	469	469	469	469	468	468	468	468	468	468	468	468	468	468	468	468	468	468	468	468	468	468	2887326	2887326
ncbi1000001578	1000001578	Acinetobacter_baumannii_1043903_GCF_000580215.1	1000001578	1000001578	1000001578	1000001578	1000001578	1000001578	1000001578	1000001578	470	470	470	470	470	909768	909768	909768	469	469	469	469	469	469	469	469	469	469	469	468	468	468	468	468	468	468	468	468	468	468	468	468	468	468	468	468	468	2887326	2887326
ncbi1000001579	1000001579	Acinetobacter_baumannii_1046051_GCF_000580195.1	1000001579	1000001579	1000001579	1000001579	1000001579	1000001579	1000001579	1000001579	470	470	470	470	470	909768	909768	909768	469	469	469	469	469	469	469	469	469	469	469	468	468	468	468	468	468	468	468	468	468	468	468	468	468	468	468	468	468	2887326	2887326
ncbi1000001580	1000001580	Acinetobacter_baumannii_1051830_GCF_000580175.1	1000001580	1000001580	1000001580	1000001580	1000001580	1000001580	1000001580	1000001580	470	470	470	470	470	909768	909768	909768	469	469	469	469	469	469	469	469	469	469	469	468	468	468	468	468	468	468	468	468	468	468	468	468	468	468	468	468	468	2887326	2887326
ncbi1000001581	1000001581	Acinetobacter_baumannii_1075025_GCF_000580155.1	1000001581	1000001581	1000001581	1000001581	1000001581	1000001581	1000001581	1000001581	470	470	470	470	470	909768	909768	909768	469	469	469	469	469	469	469	469	469	469	469	468	468	468	468	468	468	468	468	468	468	468	468	468	468	468	468	468	468	2887326	2887326
ncbi1000001582	1000001582	Acinetobacter_baumannii_1247182_GCF_000580135.1	1000001582	1000001582	1000001582	1000001582	1000001582	1000001582	1000001582	1000001582	470	470	470	470	470	909768	909768	909768	469	469	469	469	469	469	469	469	469	469	469	468	468	468	468	468	468	468	468	468	468	468	468	468	468	468	468	468	468	2887326	2887326
ncbi1000001583	1000001583	Acinetobacter_baumannii_PKAB07_GCF_000576535.1	1000001583	1000001583	1000001583	1000001583	1000001583	1000001583	1000001583	1000001583	470	470	470	470	470	909768	909768	909768	469	469	469	469	469	469	469	469	469	469	469	468	468	468	468	468	468	468	468	468	468	468	468	468	468	468	468	468	468	2887326	2887326
ncbi1000001586	1000001586	Acinetobacter_baumannii_UH3807_GCF_000517505.1	1000001586	1000001586	1000001586	1000001586	1000001586	1000001586	1000001586	1000001586	470	470	470	470	470	909768	909768	909768	469	469	469	469	469	469	469	469	469	469	469	468	468	468	468	468	468	468	468	468	468	468	468	468	468	468	468	468	468	2887326	2887326
ncbi1000001588	1000001588	Acinetobacter_baumannii_CI79_GCF_000516635.2	1000001588	1000001588	1000001588	1000001588	1000001588	1000001588	1000001588	1000001588	470	470	470	470	470	909768	909768	909768	469	469	469	469	469	469	469	469	469	469	469	468	468	468	468	468	468	468	468	468	468	468	468	468	468	468	468	468	468	2887326	2887326
ncbi1000001590	1000001590	Acinetobacter_baumannii_CI77_GCF_000516595.2	1000001590	1000001590	1000001590	1000001590	1000001590	1000001590	1000001590	1000001590	470	470	470	470	470	909768	909768	909768	469	469	469	469	469	469	469	469	469	469	469	468	468	468	468	468	468	468	468	468	468	468	468	468	468	468	468	468	468	2887326	2887326
ncbi1000001591	1000001591	Acinetobacter_baumannii_CI86_GCF_000516575.2	1000001591	1000001591	1000001591	1000001591	1000001591	1000001591	1000001591	1000001591	470	470	470	470	470	909768	909768	909768	469	469	469	469	469	469	469	469	469	469	469	468	468	468	468	468	468	468	468	468	468	468	468	468	468	468	468	468	468	2887326	2887326
ncbi1000001592	1000001592	Acinetobacter_baumannii_UH7907_GCF_000516375.1	1000001592	1000001592	1000001592	1000001592	1000001592	1000001592	1000001592	1000001592	470	470	470	470	470	909768	909768	909768	469	469	469	469	469	469	469	469	469	469	469	468	468	468	468	468	468	468	468	468	468	468	468	468	468	468	468	468	468	2887326	2887326
ncbi1000001593	1000001593	Acinetobacter_baumannii_UH7807_GCF_000516355.2	1000001593	1000001593	1000001593	1000001593	1000001593	1000001593	1000001593	1000001593	470	470	470	470	470	909768	909768	909768	469	469	469	469	469	469	469	469	469	469	469	468	468	468	468	468	468	468	468	468	468	468	468	468	468	468	468	468	468	2887326	2887326
ncbi1000001594	1000001594	Acinetobacter_baumannii_UH7707_GCF_000516335.2	1000001594	1000001594	1000001594	1000001594	1000001594	1000001594	1000001594	1000001594	470	470	470	470	470	909768	909768	909768	469	469	469	469	469	469	469	469	469	469	469	468	468	468	468	468	468	468	468	468	468	468	468	468	468	468	468	468	468	2887326	2887326
ncbi1000001595	1000001595	Acinetobacter_baumannii_UH7607_GCF_000516315.1	1000001595	1000001595	1000001595	1000001595	1000001595	1000001595	1000001595	1000001595	470	470	470	470	470	909768	909768	909768	469	469	469	469	469	469	469	469	469	469	469	468	468	468	468	468	468	468	468	468	468	468	468	468	468	468	468	468	468	2887326	2887326
ncbi1000001596	1000001596	Acinetobacter_baumannii_UH7007_GCF_000516295.1	1000001596	1000001596	1000001596	1000001596	1000001596	1000001596	1000001596	1000001596	470	470	470	470	470	909768	909768	909768	469	469	469	469	469	469	469	469	469	469	469	468	468	468	468	468	468	468	468	468	468	468	468	468	468	468	468	468	468	2887326	2887326
ncbi1000001597	1000001597	Acinetobacter_baumannii_UH6907_GCF_000516275.1	1000001597	1000001597	1000001597	1000001597	1000001597	1000001597	1000001597	1000001597	470	470	470	470	470	909768	909768	909768	469	469	469	469	469	469	469	469	469	469	469	468	468	468	468	468	468	468	468	468	468	468	468	468	468	468	468	468	468	2887326	2887326
ncbi1000001598	1000001598	Acinetobacter_baumannii_UH6507_GCF_000516255.1	1000001598	1000001598	1000001598	1000001598	1000001598	1000001598	1000001598	1000001598	470	470	470	470	470	909768	909768	909768	469	469	469	469	469	469	469	469	469	469	469	468	468	468	468	468	468	468	468	468	468	468	468	468	468	468	468	468	468	2887326	2887326
ncbi1000001599	1000001599	Acinetobacter_baumannii_UH6207_GCF_000516235.1	1000001599	1000001599	1000001599	1000001599	1000001599	1000001599	1000001599	1000001599	470	470	470	470	470	909768	909768	909768	469	469	469	469	469	469	469	469	469	469	469	468	468	468	468	468	468	468	468	468	468	468	468	468	468	468	468	468	468	2887326	2887326
ncbi1000001600	1000001600	Acinetobacter_baumannii_UH6107_GCF_000516215.2	1000001600	1000001600	1000001600	1000001600	1000001600	1000001600	1000001600	1000001600	470	470	470	470	470	909768	909768	909768	469	469	469	469	469	469	469	469	469	469	469	468	468	468	468	468	468	468	468	468	468	468	468	468	468	468	468	468	468	2887326	2887326
ncbi1000001601	1000001601	Acinetobacter_baumannii_UH5707_GCF_000516195.2	1000001601	1000001601	1000001601	1000001601	1000001601	1000001601	1000001601	1000001601	470	470	470	470	470	909768	909768	909768	469	469	469	469	469	469	469	469	469	469	469	468	468	468	468	468	468	468	468	468	468	468	468	468	468	468	468	468	468	2887326	2887326
ncbi1000001602	1000001602	Acinetobacter_baumannii_UH5307_GCF_000516175.1	1000001602	1000001602	1000001602	1000001602	1000001602	1000001602	1000001602	1000001602	470	470	470	470	470	909768	909768	909768	469	469	469	469	469	469	469	469	469	469	469	468	468	468	468	468	468	468	468	468	468	468	468	468	468	468	468	468	468	2887326	2887326
ncbi1000001603	1000001603	Acinetobacter_baumannii_UH5207_GCF_000516155.1	1000001603	1000001603	1000001603	1000001603	1000001603	1000001603	1000001603	1000001603	470	470	470	470	470	909768	909768	909768	469	469	469	469	469	469	469	469	469	469	469	468	468	468	468	468	468	468	468	468	468	468	468	468	468	468	468	468	468	2887326	2887326
ncbi1000001604	1000001604	Acinetobacter_baumannii_UH5107_GCF_000516135.1	1000001604	1000001604	1000001604	1000001604	1000001604	1000001604	1000001604	1000001604	470	470	470	470	470	909768	909768	909768	469	469	469	469	469	469	469	469	469	469	469	468	468	468	468	468	468	468	468	468	468	468	468	468	468	468	468	468	468	2887326	2887326
ncbi1000001607	1000001607	Acinetobacter_baumannii_UH2707_GCF_000516075.1	1000001607	1000001607	1000001607	1000001607	1000001607	1000001607	1000001607	1000001607	470	470	470	470	470	909768	909768	909768	469	469	469	469	469	469	469	469	469	469	469	468	468	468	468	468	468	468	468	468	468	468	468	468	468	468	468	468	468	2887326	2887326
ncbi1000001608	1000001608	Acinetobacter_baumannii_UH2907_GCF_000516055.1	1000001608	1000001608	1000001608	1000001608	1000001608	1000001608	1000001608	1000001608	470	470	470	470	470	909768	909768	909768	469	469	469	469	469	469	469	469	469	469	469	468	468	468	468	468	468	468	468	468	468	468	468	468	468	468	468	468	468	2887326	2887326
ncbi1000001609	1000001609	Acinetobacter_baumannii_UH9907_GCF_000516035.1	1000001609	1000001609	1000001609	1000001609	1000001609	1000001609	1000001609	1000001609	470	470	470	470	470	909768	909768	909768	469	469	469	469	469	469	469	469	469	469	469	468	468	468	468	468	468	468	468	468	468	468	468	468	468	468	468	468	468	2887326	2887326
ncbi1000001610	1000001610	Acinetobacter_baumannii_UH9707_GCF_000516015.1	1000001610	1000001610	1000001610	1000001610	1000001610	1000001610	1000001610	1000001610	470	470	470	470	470	909768	909768	909768	469	469	469	469	469	469	469	469	469	469	469	468	468	468	468	468	468	468	468	468	468	468	468	468	468	468	468	468	468	2887326	2887326
ncbi1000001612	1000001612	Acinetobacter_baumannii_UH8807_GCF_000515975.1	1000001612	1000001612	1000001612	1000001612	1000001612	1000001612	1000001612	1000001612	470	470	470	470	470	909768	909768	909768	469	469	469	469	469	469	469	469	469	469	469	468	468	468	468	468	468	468	468	468	468	468	468	468	468	468	468	468	468	2887326	2887326
ncbi1000001613	1000001613	Acinetobacter_baumannii_UH8707_GCF_000515955.1	1000001613	1000001613	1000001613	1000001613	1000001613	1000001613	1000001613	1000001613	470	470	470	470	470	909768	909768	909768	469	469	469	469	469	469	469	469	469	469	469	468	468	468	468	468	468	468	468	468	468	468	468	468	468	468	468	468	468	2887326	2887326
ncbi1000001614	1000001614	Acinetobacter_baumannii_UH8407_GCF_000515935.1	1000001614	1000001614	1000001614	1000001614	1000001614	1000001614	1000001614	1000001614	470	470	470	470	470	909768	909768	909768	469	469	469	469	469	469	469	469	469	469	469	468	468	468	468	468	468	468	468	468	468	468	468	468	468	468	468	468	468	2887326	2887326
ncbi1000001615	1000001615	Acinetobacter_baumannii_UH8107_GCF_000515915.1	1000001615	1000001615	1000001615	1000001615	1000001615	1000001615	1000001615	1000001615	470	470	470	470	470	909768	909768	909768	469	469	469	469	469	469	469	469	469	469	469	468	468	468	468	468	468	468	468	468	468	468	468	468	468	468	468	468	468	2887326	2887326
ncbi1000001616	1000001616	Acinetobacter_baumannii_UH2307_GCF_000515895.1	1000001616	1000001616	1000001616	1000001616	1000001616	1000001616	1000001616	1000001616	470	470	470	470	470	909768	909768	909768	469	469	469	469	469	469	469	469	469	469	469	468	468	468	468	468	468	468	468	468	468	468	468	468	468	468	468	468	468	2887326	2887326
ncbi1000001617	1000001617	Acinetobacter_baumannii_UH8907_GCF_000515875.2	1000001617	1000001617	1000001617	1000001617	1000001617	1000001617	1000001617	1000001617	470	470	470	470	470	909768	909768	909768	469	469	469	469	469	469	469	469	469	469	469	468	468	468	468	468	468	468	468	468	468	468	468	468	468	468	468	468	468	2887326	2887326
ncbi1000001618	1000001618	Acinetobacter_baumannii_UH22908_GCF_000515855.1	1000001618	1000001618	1000001618	1000001618	1000001618	1000001618	1000001618	1000001618	470	470	470	470	470	909768	909768	909768	469	469	469	469	469	469	469	469	469	469	469	468	468	468	468	468	468	468	468	468	468	468	468	468	468	468	468	468	468	2887326	2887326
ncbi1000001619	1000001619	Acinetobacter_baumannii_UH20108_GCF_000515835.1	1000001619	1000001619	1000001619	1000001619	1000001619	1000001619	1000001619	1000001619	470	470	470	470	470	909768	909768	909768	469	469	469	469	469	469	469	469	469	469	469	468	468	468	468	468	468	468	468	468	468	468	468	468	468	468	468	468	468	2887326	2887326
ncbi1000001620	1000001620	Acinetobacter_baumannii_UH19908_GCF_000515815.1	1000001620	1000001620	1000001620	1000001620	1000001620	1000001620	1000001620	1000001620	470	470	470	470	470	909768	909768	909768	469	469	469	469	469	469	469	469	469	469	469	468	468	468	468	468	468	468	468	468	468	468	468	468	468	468	468	468	468	2887326	2887326
ncbi1000001621	1000001621	Acinetobacter_baumannii_UH19608_GCF_000515795.1	1000001621	1000001621	1000001621	1000001621	1000001621	1000001621	1000001621	1000001621	470	470	470	470	470	909768	909768	909768	469	469	469	469	469	469	469	469	469	469	469	468	468	468	468	468	468	468	468	468	468	468	468	468	468	468	468	468	468	2887326	2887326
ncbi1000001622	1000001622	Acinetobacter_baumannii_UH18608_GCF_000515775.1	1000001622	1000001622	1000001622	1000001622	1000001622	1000001622	1000001622	1000001622	470	470	470	470	470	909768	909768	909768	469	469	469	469	469	469	469	469	469	469	469	468	468	468	468	468	468	468	468	468	468	468	468	468	468	468	468	468	468	2887326	2887326
ncbi1000001623	1000001623	Acinetobacter_baumannii_UH16208_GCF_000515755.1	1000001623	1000001623	1000001623	1000001623	1000001623	1000001623	1000001623	1000001623	470	470	470	470	470	909768	909768	909768	469	469	469	469	469	469	469	469	469	469	469	468	468	468	468	468	468	468	468	468	468	468	468	468	468	468	468	468	468	2887326	2887326
ncbi1000001624	1000001624	Acinetobacter_baumannii_UH16108_GCF_000515735.1	1000001624	1000001624	1000001624	1000001624	1000001624	1000001624	1000001624	1000001624	470	470	470	470	470	909768	909768	909768	469	469	469	469	469	469	469	469	469	469	469	468	468	468	468	468	468	468	468	468	468	468	468	468	468	468	468	468	468	2887326	2887326
ncbi1000001625	1000001625	Acinetobacter_baumannii_UH16008_GCF_000515715.1	1000001625	1000001625	1000001625	1000001625	1000001625	1000001625	1000001625	1000001625	470	470	470	470	470	909768	909768	909768	469	469	469	469	469	469	469	469	469	469	469	468	468	468	468	468	468	468	468	468	468	468	468	468	468	468	468	468	468	2887326	2887326
ncbi1000001626	1000001626	Acinetobacter_baumannii_UH15208_GCF_000515695.1	1000001626	1000001626	1000001626	1000001626	1000001626	1000001626	1000001626	1000001626	470	470	470	470	470	909768	909768	909768	469	469	469	469	469	469	469	469	469	469	469	468	468	468	468	468	468	468	468	468	468	468	468	468	468	468	468	468	468	2887326	2887326
ncbi1000001627	1000001627	Acinetobacter_baumannii_UH14508_GCF_000515675.1	1000001627	1000001627	1000001627	1000001627	1000001627	1000001627	1000001627	1000001627	470	470	470	470	470	909768	909768	909768	469	469	469	469	469	469	469	469	469	469	469	468	468	468	468	468	468	468	468	468	468	468	468	468	468	468	468	468	468	2887326	2887326
ncbi1000001628	1000001628	Acinetobacter_baumannii_UH13908_GCF_000515655.1	1000001628	1000001628	1000001628	1000001628	1000001628	1000001628	1000001628	1000001628	470	470	470	470	470	909768	909768	909768	469	469	469	469	469	469	469	469	469	469	469	468	468	468	468	468	468	468	468	468	468	468	468	468	468	468	468	468	468	2887326	2887326
ncbi1000001629	1000001629	Acinetobacter_baumannii_UH12808_GCF_000515635.1	1000001629	1000001629	1000001629	1000001629	1000001629	1000001629	1000001629	1000001629	470	470	470	470	470	909768	909768	909768	469	469	469	469	469	469	469	469	469	469	469	468	468	468	468	468	468	468	468	468	468	468	468	468	468	468	468	468	468	2887326	2887326
ncbi1000001630	1000001630	Acinetobacter_baumannii_UH12408_GCF_000515615.1	1000001630	1000001630	1000001630	1000001630	1000001630	1000001630	1000001630	1000001630	470	470	470	470	470	909768	909768	909768	469	469	469	469	469	469	469	469	469	469	469	468	468	468	468	468	468	468	468	468	468	468	468	468	468	468	468	468	468	2887326	2887326
ncbi1000001631	1000001631	Acinetobacter_baumannii_UH12308_GCF_000515595.1	1000001631	1000001631	1000001631	1000001631	1000001631	1000001631	1000001631	1000001631	470	470	470	470	470	909768	909768	909768	469	469	469	469	469	469	469	469	469	469	469	468	468	468	468	468	468	468	468	468	468	468	468	468	468	468	468	468	468	2887326	2887326
ncbi1000001632	1000001632	Acinetobacter_baumannii_UH12208_GCF_000515575.1	1000001632	1000001632	1000001632	1000001632	1000001632	1000001632	1000001632	1000001632	470	470	470	470	470	909768	909768	909768	469	469	469	469	469	469	469	469	469	469	469	468	468	468	468	468	468	468	468	468	468	468	468	468	468	468	468	468	468	2887326	2887326
ncbi1000001633	1000001633	Acinetobacter_baumannii_UH11608_GCF_000515555.1	1000001633	1000001633	1000001633	1000001633	1000001633	1000001633	1000001633	1000001633	470	470	470	470	470	909768	909768	909768	469	469	469	469	469	469	469	469	469	469	469	468	468	468	468	468	468	468	468	468	468	468	468	468	468	468	468	468	468	2887326	2887326
ncbi1000001634	1000001634	Acinetobacter_baumannii_UH10707_GCF_000515535.1	1000001634	1000001634	1000001634	1000001634	1000001634	1000001634	1000001634	1000001634	470	470	470	470	470	909768	909768	909768	469	469	469	469	469	469	469	469	469	469	469	468	468	468	468	468	468	468	468	468	468	468	468	468	468	468	468	468	468	2887326	2887326
ncbi1000001635	1000001635	Acinetobacter_baumannii_UH10107_GCF_000515515.1	1000001635	1000001635	1000001635	1000001635	1000001635	1000001635	1000001635	1000001635	470	470	470	470	470	909768	909768	909768	469	469	469	469	469	469	469	469	469	469	469	468	468	468	468	468	468	468	468	468	468	468	468	468	468	468	468	468	468	2887326	2887326
ncbi1000001636	1000001636	Acinetobacter_baumannii_UH0707_GCF_000515495.1	1000001636	1000001636	1000001636	1000001636	1000001636	1000001636	1000001636	1000001636	470	470	470	470	470	909768	909768	909768	469	469	469	469	469	469	469	469	469	469	469	468	468	468	468	468	468	468	468	468	468	468	468	468	468	468	468	468	468	2887326	2887326
ncbi1000001637	1000001637	Acinetobacter_baumannii_UH10007_GCF_000515475.1	1000001637	1000001637	1000001637	1000001637	1000001637	1000001637	1000001637	1000001637	470	470	470	470	470	909768	909768	909768	469	469	469	469	469	469	469	469	469	469	469	468	468	468	468	468	468	468	468	468	468	468	468	468	468	468	468	468	468	2887326	2887326
ncbi1000001638	1000001638	Acinetobacter_baumannii_UH1007_GCF_000515455.1	1000001638	1000001638	1000001638	1000001638	1000001638	1000001638	1000001638	1000001638	470	470	470	470	470	909768	909768	909768	469	469	469	469	469	469	469	469	469	469	469	468	468	468	468	468	468	468	468	468	468	468	468	468	468	468	468	468	468	2887326	2887326
ncbi1000001639	1000001639	Acinetobacter_baumannii_UH0807_GCF_000515435.1	1000001639	1000001639	1000001639	1000001639	1000001639	1000001639	1000001639	1000001639	470	470	470	470	470	909768	909768	909768	469	469	469	469	469	469	469	469	469	469	469	468	468	468	468	468	468	468	468	468	468	468	468	468	468	468	468	468	468	2887326	2887326
ncbi1000001640	1000001640	Acinetobacter_baumannii_UH0207_GCF_000513795.2	1000001640	1000001640	1000001640	1000001640	1000001640	1000001640	1000001640	1000001640	470	470	470	470	470	909768	909768	909768	469	469	469	469	469	469	469	469	469	469	469	468	468	468	468	468	468	468	468	468	468	468	468	468	468	468	468	468	468	2887326	2887326
ncbi1000001641	1000001641	Acinetobacter_baumannii_MRY10-0558_GCF_000509325.1	1000001641	1000001641	1000001641	1000001641	1000001641	1000001641	1000001641	1000001641	470	470	470	470	470	909768	909768	909768	469	469	469	469	469	469	469	469	469	469	469	468	468	468	468	468	468	468	468	468	468	468	468	468	468	468	468	468	468	2887326	2887326
ncbi1000001642	1000001642	Acinetobacter_baumannii_ZW85-1_GCF_000505685.1	1000001642	1000001642	1000001642	1000001642	1000001642	1000001642	1000001642	1000001642	470	470	470	470	470	909768	909768	909768	469	469	469	469	469	469	469	469	469	469	469	468	468	468	468	468	468	468	468	468	468	468	468	468	468	468	468	468	468	2887326	2887326
ncbi1000001643	1000001643	Acinetobacter_baumannii_DU202_GCF_000498375.2	1000001643	1000001643	1000001643	1000001643	1000001643	1000001643	1000001643	1000001643	470	470	470	470	470	909768	909768	909768	469	469	469	469	469	469	469	469	469	469	469	468	468	468	468	468	468	468	468	468	468	468	468	468	468	468	468	468	468	2887326	2887326
ncbi1000001644	1000001644	Acinetobacter_baumannii_107m_GCF_000493615.1	1000001644	1000001644	1000001644	1000001644	1000001644	1000001644	1000001644	1000001644	470	470	470	470	470	909768	909768	909768	469	469	469	469	469	469	469	469	469	469	469	468	468	468	468	468	468	468	468	468	468	468	468	468	468	468	468	468	468	2887326	2887326
ncbi1000001645	1000001645	Acinetobacter_brisouii_CIP_110357_GCF_000488275.1	1000001645	1000001645	1000001645	1000001645	1000001645	1000001645	1000001645	1000001645	396323	396323	396323	396323	396323	396323	396323	396323	469	469	469	469	469	469	469	469	469	469	469	468	468	468	468	468	468	468	468	468	468	468	468	468	468	468	468	468	468	2887326	2887326
ncbi1000001646	1000001646	Acinetobacter_indicus_CIP_110367_GCF_000488255.1	1000001646	1000001646	1000001646	1000001646	1000001646	1000001646	1000001646	1000001646	756892	756892	756892	756892	756892	756892	756892	756892	469	469	469	469	469	469	469	469	469	469	469	468	468	468	468	468	468	468	468	468	468	468	468	468	468	468	468	468	468	2887326	2887326
ncbi1000001647	1000001647	Acinetobacter_oleivorans_CIP_110421_GCF_000488235.1	1000001647	436717	436717	436717	436717	436717	436717	436717	1148157	1148157	1148157	1148157	1148157	1148157	1148157	1148157	469	469	469	469	469	469	469	469	469	469	469	468	468	468	468	468	468	468	468	468	468	468	468	468	468	468	468	468	468	2887326	2887326
ncbi1000001648	1000001648	Acinetobacter_nectaris_CIP_110549_GCF_000488215.1	1000001648	1392540	1392540	1392540	1392540	1392540	1392540	1392540	1219382	1219382	1219382	1219382	1219382	1219382	1219382	1219382	469	469	469	469	469	469	469	469	469	469	469	468	468	468	468	468	468	468	468	468	468	468	468	468	468	468	468	468	468	2887326	2887326
ncbi1000001649	1000001649	Acinetobacter_gyllenbergii_NIPH_230_GCF_000488195.1	1000001649	1000001649	1000001649	1000001649	1000001649	1000001649	1000001649	1000001649	134534	134534	134534	134534	134534	134534	134534	134534	469	469	469	469	469	469	469	469	469	469	469	468	468	468	468	468	468	468	468	468	468	468	468	468	468	468	468	468	468	2887326	2887326
ncbi1000001652	1000001652	Acinetobacter_nosocomialis_M2_GCF_000472005.1	1000001652	1000001652	1000001652	1000001652	1000001652	1000001652	1000001652	1000001652	106654	106654	106654	106654	106654	909768	909768	909768	469	469	469	469	469	469	469	469	469	469	469	468	468	468	468	468	468	468	468	468	468	468	468	468	468	468	468	468	468	2887326	2887326
ncbi1000001653	1000001653	Acinetobacter_baumannii_EGD-HP18_GCF_000465635.2	1000001653	1000001653	1000001653	1000001653	1000001653	1000001653	1000001653	1000001653	470	470	470	470	470	909768	909768	909768	469	469	469	469	469	469	469	469	469	469	469	468	468	468	468	468	468	468	468	468	468	468	468	468	468	468	468	468	468	2887326	2887326
ncbi1000001654	1000001654	Acinetobacter_baumannii_TG22148_GCF_000454005.1	1000001654	1000001654	1000001654	1000001654	1000001654	1000001654	1000001654	1000001654	470	470	470	470	470	909768	909768	909768	469	469	469	469	469	469	469	469	469	469	469	468	468	468	468	468	468	468	468	468	468	468	468	468	468	468	468	468	468	2887326	2887326
ncbi1000001655	1000001655	Acinetobacter_baumannii_TG22146_GCF_000453985.1	1000001655	1000001655	1000001655	1000001655	1000001655	1000001655	1000001655	1000001655	470	470	470	470	470	909768	909768	909768	469	469	469	469	469	469	469	469	469	469	469	468	468	468	468	468	468	468	468	468	468	468	468	468	468	468	468	468	468	2887326	2887326
ncbi1000001656	1000001656	Acinetobacter_baumannii_TG22142_GCF_000453965.1	1000001656	1000001656	1000001656	1000001656	1000001656	1000001656	1000001656	1000001656	470	470	470	470	470	909768	909768	909768	469	469	469	469	469	469	469	469	469	469	469	468	468	468	468	468	468	468	468	468	468	468	468	468	468	468	468	468	468	2887326	2887326
ncbi1000001657	1000001657	Acinetobacter_baumannii_TG22112_GCF_000453945.1	1000001657	1000001657	1000001657	1000001657	1000001657	1000001657	1000001657	1000001657	470	470	470	470	470	909768	909768	909768	469	469	469	469	469	469	469	469	469	469	469	468	468	468	468	468	468	468	468	468	468	468	468	468	468	468	468	468	468	2887326	2887326
ncbi1000001658	1000001658	Acinetobacter_baumannii_TG22110_GCF_000453925.1	1000001658	1000001658	1000001658	1000001658	1000001658	1000001658	1000001658	1000001658	470	470	470	470	470	909768	909768	909768	469	469	469	469	469	469	469	469	469	469	469	468	468	468	468	468	468	468	468	468	468	468	468	468	468	468	468	468	468	2887326	2887326
ncbi1000001659	1000001659	Acinetobacter_baumannii_TG20546_GCF_000453905.1	1000001659	1000001659	1000001659	1000001659	1000001659	1000001659	1000001659	1000001659	470	470	470	470	470	909768	909768	909768	469	469	469	469	469	469	469	469	469	469	469	468	468	468	468	468	468	468	468	468	468	468	468	468	468	468	468	468	468	2887326	2887326
ncbi1000001660	1000001660	Acinetobacter_baumannii_TG20277_GCF_000453885.1	1000001660	1000001660	1000001660	1000001660	1000001660	1000001660	1000001660	1000001660	470	470	470	470	470	909768	909768	909768	469	469	469	469	469	469	469	469	469	469	469	468	468	468	468	468	468	468	468	468	468	468	468	468	468	468	468	468	468	2887326	2887326
ncbi1000001661	1000001661	Acinetobacter_baumannii_TG2014_GCF_000453865.1	1000001661	1000001661	1000001661	1000001661	1000001661	1000001661	1000001661	1000001661	470	470	470	470	470	909768	909768	909768	469	469	469	469	469	469	469	469	469	469	469	468	468	468	468	468	468	468	468	468	468	468	468	468	468	468	468	468	468	2887326	2887326
ncbi1000001662	1000001662	Acinetobacter_baumannii_TG2013_GCF_000453845.1	1000001662	1000001662	1000001662	1000001662	1000001662	1000001662	1000001662	1000001662	470	470	470	470	470	909768	909768	909768	469	469	469	469	469	469	469	469	469	469	469	468	468	468	468	468	468	468	468	468	468	468	468	468	468	468	468	468	468	2887326	2887326
ncbi1000001663	1000001663	Acinetobacter_baumannii_TG2012_GCF_000453825.1	1000001663	1000001663	1000001663	1000001663	1000001663	1000001663	1000001663	1000001663	470	470	470	470	470	909768	909768	909768	469	469	469	469	469	469	469	469	469	469	469	468	468	468	468	468	468	468	468	468	468	468	468	468	468	468	468	468	468	2887326	2887326
ncbi1000001664	1000001664	Acinetobacter_baumannii_TG15242_GCF_000453805.1	1000001664	1000001664	1000001664	1000001664	1000001664	1000001664	1000001664	1000001664	470	470	470	470	470	909768	909768	909768	469	469	469	469	469	469	469	469	469	469	469	468	468	468	468	468	468	468	468	468	468	468	468	468	468	468	468	468	468	2887326	2887326
ncbi1000001665	1000001665	Acinetobacter_baumannii_TG15241_GCF_000453785.1	1000001665	1000001665	1000001665	1000001665	1000001665	1000001665	1000001665	1000001665	470	470	470	470	470	909768	909768	909768	469	469	469	469	469	469	469	469	469	469	469	468	468	468	468	468	468	468	468	468	468	468	468	468	468	468	468	468	468	2887326	2887326
ncbi1000001666	1000001666	Acinetobacter_baumannii_TG15240_GCF_000453765.1	1000001666	1000001666	1000001666	1000001666	1000001666	1000001666	1000001666	1000001666	470	470	470	470	470	909768	909768	909768	469	469	469	469	469	469	469	469	469	469	469	468	468	468	468	468	468	468	468	468	468	468	468	468	468	468	468	468	468	2887326	2887326
ncbi1000001667	1000001667	Acinetobacter_baumannii_TG15237_GCF_000453745.1	1000001667	1000001667	1000001667	1000001667	1000001667	1000001667	1000001667	1000001667	470	470	470	470	470	909768	909768	909768	469	469	469	469	469	469	469	469	469	469	469	468	468	468	468	468	468	468	468	468	468	468	468	468	468	468	468	468	468	2887326	2887326
ncbi1000001668	1000001668	Acinetobacter_baumannii_TG00314_GCF_000453725.1	1000001668	1000001668	1000001668	1000001668	1000001668	1000001668	1000001668	1000001668	470	470	470	470	470	909768	909768	909768	469	469	469	469	469	469	469	469	469	469	469	468	468	468	468	468	468	468	468	468	468	468	468	468	468	468	468	468	468	2887326	2887326
ncbi1000001669	1000001669	Acinetobacter_baumannii_TG15236_GCF_000453705.1	1000001669	1000001669	1000001669	1000001669	1000001669	1000001669	1000001669	1000001669	470	470	470	470	470	909768	909768	909768	469	469	469	469	469	469	469	469	469	469	469	468	468	468	468	468	468	468	468	468	468	468	468	468	468	468	468	468	468	2887326	2887326
ncbi1000001670	1000001670	Acinetobacter_baumannii_TG07725_GCF_000453685.1	1000001670	1000001670	1000001670	1000001670	1000001670	1000001670	1000001670	1000001670	470	470	470	470	470	909768	909768	909768	469	469	469	469	469	469	469	469	469	469	469	468	468	468	468	468	468	468	468	468	468	468	468	468	468	468	468	468	468	2887326	2887326
ncbi1000001671	1000001671	Acinetobacter_baumannii_TG15233_GCF_000453665.1	1000001671	1000001671	1000001671	1000001671	1000001671	1000001671	1000001671	1000001671	470	470	470	470	470	909768	909768	909768	469	469	469	469	469	469	469	469	469	469	469	468	468	468	468	468	468	468	468	468	468	468	468	468	468	468	468	468	468	2887326	2887326
ncbi1000001672	1000001672	Acinetobacter_baumannii_TG15238_GCF_000453645.1	1000001672	1000001672	1000001672	1000001672	1000001672	1000001672	1000001672	1000001672	470	470	470	470	470	909768	909768	909768	469	469	469	469	469	469	469	469	469	469	469	468	468	468	468	468	468	468	468	468	468	468	468	468	468	468	468	468	468	2887326	2887326
ncbi1000001673	1000001673	Acinetobacter_baumannii_TG02011_GCF_000453625.1	1000001673	1000001673	1000001673	1000001673	1000001673	1000001673	1000001673	1000001673	470	470	470	470	470	909768	909768	909768	469	469	469	469	469	469	469	469	469	469	469	468	468	468	468	468	468	468	468	468	468	468	468	468	468	468	468	468	468	2887326	2887326
ncbi1000001674	1000001674	Acinetobacter_baumannii_TG02017_GCF_000453605.1	1000001674	1000001674	1000001674	1000001674	1000001674	1000001674	1000001674	1000001674	470	470	470	470	470	909768	909768	909768	469	469	469	469	469	469	469	469	469	469	469	468	468	468	468	468	468	468	468	468	468	468	468	468	468	468	468	468	468	2887326	2887326
ncbi1000001675	1000001675	Acinetobacter_baumannii_TG15234_GCF_000453585.1	1000001675	1000001675	1000001675	1000001675	1000001675	1000001675	1000001675	1000001675	470	470	470	470	470	909768	909768	909768	469	469	469	469	469	469	469	469	469	469	469	468	468	468	468	468	468	468	468	468	468	468	468	468	468	468	468	468	468	2887326	2887326
ncbi1000001676	1000001676	Acinetobacter_baumannii_TG15239_GCF_000453565.1	1000001676	1000001676	1000001676	1000001676	1000001676	1000001676	1000001676	1000001676	470	470	470	470	470	909768	909768	909768	469	469	469	469	469	469	469	469	469	469	469	468	468	468	468	468	468	468	468	468	468	468	468	468	468	468	468	468	468	2887326	2887326
ncbi1000001677	1000001677	Acinetobacter_baumannii_TG27411_GCF_000453545.1	1000001677	1000001677	1000001677	1000001677	1000001677	1000001677	1000001677	1000001677	470	470	470	470	470	909768	909768	909768	469	469	469	469	469	469	469	469	469	469	469	468	468	468	468	468	468	468	468	468	468	468	468	468	468	468	468	468	468	2887326	2887326
ncbi1000001678	1000001678	Acinetobacter_baumannii_TG27407_GCF_000453525.1	1000001678	1000001678	1000001678	1000001678	1000001678	1000001678	1000001678	1000001678	470	470	470	470	470	909768	909768	909768	469	469	469	469	469	469	469	469	469	469	469	468	468	468	468	468	468	468	468	468	468	468	468	468	468	468	468	468	468	2887326	2887326
ncbi1000001679	1000001679	Acinetobacter_baumannii_TG27399_GCF_000453505.1	1000001679	1000001679	1000001679	1000001679	1000001679	1000001679	1000001679	1000001679	470	470	470	470	470	909768	909768	909768	469	469	469	469	469	469	469	469	469	469	469	468	468	468	468	468	468	468	468	468	468	468	468	468	468	468	468	468	468	2887326	2887326
ncbi1000001680	1000001680	Acinetobacter_baumannii_TG27395_GCF_000453485.1	1000001680	1000001680	1000001680	1000001680	1000001680	1000001680	1000001680	1000001680	470	470	470	470	470	909768	909768	909768	469	469	469	469	469	469	469	469	469	469	469	468	468	468	468	468	468	468	468	468	468	468	468	468	468	468	468	468	468	2887326	2887326
ncbi1000001681	1000001681	Acinetobacter_baumannii_TG27391_GCF_000453465.1	1000001681	1000001681	1000001681	1000001681	1000001681	1000001681	1000001681	1000001681	470	470	470	470	470	909768	909768	909768	469	469	469	469	469	469	469	469	469	469	469	468	468	468	468	468	468	468	468	468	468	468	468	468	468	468	468	468	468	2887326	2887326
ncbi1000001682	1000001682	Acinetobacter_baumannii_TG27387_GCF_000453445.1	1000001682	1000001682	1000001682	1000001682	1000001682	1000001682	1000001682	1000001682	470	470	470	470	470	909768	909768	909768	469	469	469	469	469	469	469	469	469	469	469	468	468	468	468	468	468	468	468	468	468	468	468	468	468	468	468	468	468	2887326	2887326
ncbi1000001683	1000001683	Acinetobacter_baumannii_TG27383_GCF_000453425.1	1000001683	1000001683	1000001683	1000001683	1000001683	1000001683	1000001683	1000001683	470	470	470	470	470	909768	909768	909768	469	469	469	469	469	469	469	469	469	469	469	468	468	468	468	468	468	468	468	468	468	468	468	468	468	468	468	468	468	2887326	2887326
ncbi1000001684	1000001684	Acinetobacter_baumannii_TG27379_GCF_000453405.1	1000001684	1000001684	1000001684	1000001684	1000001684	1000001684	1000001684	1000001684	470	470	470	470	470	909768	909768	909768	469	469	469	469	469	469	469	469	469	469	469	468	468	468	468	468	468	468	468	468	468	468	468	468	468	468	468	468	468	2887326	2887326
ncbi1000001685	1000001685	Acinetobacter_baumannii_TG27371_GCF_000453385.1	1000001685	1000001685	1000001685	1000001685	1000001685	1000001685	1000001685	1000001685	470	470	470	470	470	909768	909768	909768	469	469	469	469	469	469	469	469	469	469	469	468	468	468	468	468	468	468	468	468	468	468	468	468	468	468	468	468	468	2887326	2887326
ncbi1000001686	1000001686	Acinetobacter_baumannii_TG27319_GCF_000453365.1	1000001686	1000001686	1000001686	1000001686	1000001686	1000001686	1000001686	1000001686	470	470	470	470	470	909768	909768	909768	469	469	469	469	469	469	469	469	469	469	469	468	468	468	468	468	468	468	468	468	468	468	468	468	468	468	468	468	468	2887326	2887326
ncbi1000001687	1000001687	Acinetobacter_baumannii_TG27315_GCF_000453345.1	1000001687	1000001687	1000001687	1000001687	1000001687	1000001687	1000001687	1000001687	470	470	470	470	470	909768	909768	909768	469	469	469	469	469	469	469	469	469	469	469	468	468	468	468	468	468	468	468	468	468	468	468	468	468	468	468	468	468	2887326	2887326
ncbi1000001688	1000001688	Acinetobacter_baumannii_TG27311_GCF_000453325.1	1000001688	1000001688	1000001688	1000001688	1000001688	1000001688	1000001688	1000001688	470	470	470	470	470	909768	909768	909768	469	469	469	469	469	469	469	469	469	469	469	468	468	468	468	468	468	468	468	468	468	468	468	468	468	468	468	468	468	2887326	2887326
ncbi1000001689	1000001689	Acinetobacter_baumannii_TG27307_GCF_000453305.1	1000001689	1000001689	1000001689	1000001689	1000001689	1000001689	1000001689	1000001689	470	470	470	470	470	909768	909768	909768	469	469	469	469	469	469	469	469	469	469	469	468	468	468	468	468	468	468	468	468	468	468	468	468	468	468	468	468	468	2887326	2887326
ncbi1000001690	1000001690	Acinetobacter_baumannii_TG27299_GCF_000453285.1	1000001690	1000001690	1000001690	1000001690	1000001690	1000001690	1000001690	1000001690	470	470	470	470	470	909768	909768	909768	469	469	469	469	469	469	469	469	469	469	469	468	468	468	468	468	468	468	468	468	468	468	468	468	468	468	468	468	468	2887326	2887326
ncbi1000001691	1000001691	Acinetobacter_baumannii_TG27295_GCF_000453265.1	1000001691	1000001691	1000001691	1000001691	1000001691	1000001691	1000001691	1000001691	470	470	470	470	470	909768	909768	909768	469	469	469	469	469	469	469	469	469	469	469	468	468	468	468	468	468	468	468	468	468	468	468	468	468	468	468	468	468	2887326	2887326
ncbi1000001692	1000001692	Acinetobacter_baumannii_TG22336_GCF_000453245.1	1000001692	1000001692	1000001692	1000001692	1000001692	1000001692	1000001692	1000001692	470	470	470	470	470	909768	909768	909768	469	469	469	469	469	469	469	469	469	469	469	468	468	468	468	468	468	468	468	468	468	468	468	468	468	468	468	468	468	2887326	2887326
ncbi1000001693	1000001693	Acinetobacter_baumannii_TG22332_GCF_000453225.1	1000001693	1000001693	1000001693	1000001693	1000001693	1000001693	1000001693	1000001693	470	470	470	470	470	909768	909768	909768	469	469	469	469	469	469	469	469	469	469	469	468	468	468	468	468	468	468	468	468	468	468	468	468	468	468	468	468	468	2887326	2887326
ncbi1000001694	1000001694	Acinetobacter_baumannii_TG22214_GCF_000453205.1	1000001694	1000001694	1000001694	1000001694	1000001694	1000001694	1000001694	1000001694	470	470	470	470	470	909768	909768	909768	469	469	469	469	469	469	469	469	469	469	469	468	468	468	468	468	468	468	468	468	468	468	468	468	468	468	468	468	468	2887326	2887326
ncbi1000001695	1000001695	Acinetobacter_baumannii_TG22212_GCF_000453185.1	1000001695	1000001695	1000001695	1000001695	1000001695	1000001695	1000001695	1000001695	470	470	470	470	470	909768	909768	909768	469	469	469	469	469	469	469	469	469	469	469	468	468	468	468	468	468	468	468	468	468	468	468	468	468	468	468	468	468	2887326	2887326
ncbi1000001696	1000001696	Acinetobacter_baumannii_TG22204_GCF_000453165.1	1000001696	1000001696	1000001696	1000001696	1000001696	1000001696	1000001696	1000001696	470	470	470	470	470	909768	909768	909768	469	469	469	469	469	469	469	469	469	469	469	468	468	468	468	468	468	468	468	468	468	468	468	468	468	468	468	468	468	2887326	2887326
ncbi1000001697	1000001697	Acinetobacter_baumannii_TG22202_GCF_000453145.1	1000001697	1000001697	1000001697	1000001697	1000001697	1000001697	1000001697	1000001697	470	470	470	470	470	909768	909768	909768	469	469	469	469	469	469	469	469	469	469	469	468	468	468	468	468	468	468	468	468	468	468	468	468	468	468	468	468	468	2887326	2887326
ncbi1000001698	1000001698	Acinetobacter_baumannii_TG22198_GCF_000453125.1	1000001698	1000001698	1000001698	1000001698	1000001698	1000001698	1000001698	1000001698	470	470	470	470	470	909768	909768	909768	469	469	469	469	469	469	469	469	469	469	469	468	468	468	468	468	468	468	468	468	468	468	468	468	468	468	468	468	468	2887326	2887326
ncbi1000001699	1000001699	Acinetobacter_baumannii_TG22196_GCF_000453105.1	1000001699	1000001699	1000001699	1000001699	1000001699	1000001699	1000001699	1000001699	470	470	470	470	470	909768	909768	909768	469	469	469	469	469	469	469	469	469	469	469	468	468	468	468	468	468	468	468	468	468	468	468	468	468	468	468	468	468	2887326	2887326
ncbi1000001700	1000001700	Acinetobacter_baumannii_TG22194_GCF_000453085.1	1000001700	1000001700	1000001700	1000001700	1000001700	1000001700	1000001700	1000001700	470	470	470	470	470	909768	909768	909768	469	469	469	469	469	469	469	469	469	469	469	468	468	468	468	468	468	468	468	468	468	468	468	468	468	468	468	468	468	2887326	2887326
ncbi1000001701	1000001701	Acinetobacter_baumannii_TG22192_GCF_000453065.1	1000001701	1000001701	1000001701	1000001701	1000001701	1000001701	1000001701	1000001701	470	470	470	470	470	909768	909768	909768	469	469	469	469	469	469	469	469	469	469	469	468	468	468	468	468	468	468	468	468	468	468	468	468	468	468	468	468	468	2887326	2887326
ncbi1000001702	1000001702	Acinetobacter_baumannii_TG22190_GCF_000453045.1	1000001702	1000001702	1000001702	1000001702	1000001702	1000001702	1000001702	1000001702	470	470	470	470	470	909768	909768	909768	469	469	469	469	469	469	469	469	469	469	469	468	468	468	468	468	468	468	468	468	468	468	468	468	468	468	468	468	468	2887326	2887326
ncbi1000001703	1000001703	Acinetobacter_baumannii_TG22150_GCF_000453025.1	1000001703	1000001703	1000001703	1000001703	1000001703	1000001703	1000001703	1000001703	470	470	470	470	470	909768	909768	909768	469	469	469	469	469	469	469	469	469	469	469	468	468	468	468	468	468	468	468	468	468	468	468	468	468	468	468	468	468	2887326	2887326
ncbi1000001704	1000001704	Acinetobacter_baumannii_1605_GCF_000441955.1	1000001704	1000001704	1000001704	1000001704	1000001704	1000001704	1000001704	1000001704	470	470	470	470	470	909768	909768	909768	469	469	469	469	469	469	469	469	469	469	469	468	468	468	468	468	468	468	468	468	468	468	468	468	468	468	468	468	468	2887326	2887326
ncbi1000001705	1000001705	Acinetobacter_gerneri_MTCC_9824_GCF_000430245.1	1000001705	1000001705	1000001705	1000001705	1000001705	1000001705	1000001705	1000001705	202952	202952	202952	202952	202952	202952	202952	202952	469	469	469	469	469	469	469	469	469	469	469	468	468	468	468	468	468	468	468	468	468	468	468	468	468	468	468	468	468	2887326	2887326
ncbi1000001706	1000001706	Acinetobacter_junii_MTCC_11364_GCF_000430225.1	1000001706	1000001706	1000001706	1000001706	1000001706	1000001706	1000001706	1000001706	40215	40215	40215	40215	40215	40215	40215	40215	469	469	469	469	469	469	469	469	469	469	469	468	468	468	468	468	468	468	468	468	468	468	468	468	468	468	468	468	468	2887326	2887326
ncbi1000001707	1000001707	Acinetobacter_haemolyticus_MTCC_9819_GCF_000430205.1	1000001707	1000001707	1000001707	1000001707	1000001707	1000001707	1000001707	1000001707	29430	29430	29430	29430	29430	29430	29430	29430	469	469	469	469	469	469	469	469	469	469	469	468	468	468	468	468	468	468	468	468	468	468	468	468	468	468	468	468	468	2887326	2887326
ncbi1000001708	1000001708	Acinetobacter_baumannii_BJAB0868_GCF_000419425.1	1000001708	1000001708	1000001708	1000001708	1000001708	1000001708	1000001708	1000001708	470	470	470	470	470	909768	909768	909768	469	469	469	469	469	469	469	469	469	469	469	468	468	468	468	468	468	468	468	468	468	468	468	468	468	468	468	468	468	2887326	2887326
ncbi1000001709	1000001709	Acinetobacter_baumannii_BJAB0715_GCF_000419405.1	1000001709	1000001709	1000001709	1000001709	1000001709	1000001709	1000001709	1000001709	470	470	470	470	470	909768	909768	909768	469	469	469	469	469	469	469	469	469	469	469	468	468	468	468	468	468	468	468	468	468	468	468	468	468	468	468	468	468	2887326	2887326
ncbi1000001710	1000001710	Acinetobacter_baumannii_BJAB07104_GCF_000419385.1	1000001710	1000001710	1000001710	1000001710	1000001710	1000001710	1000001710	1000001710	470	470	470	470	470	909768	909768	909768	469	469	469	469	469	469	469	469	469	469	469	468	468	468	468	468	468	468	468	468	468	468	468	468	468	468	468	468	468	2887326	2887326
ncbi1000001711	1000001711	Acinetobacter_baumannii_AB-HKU3-08_GCF_000417805.2	1000001711	1000001711	1000001711	1000001711	1000001711	1000001711	1000001711	1000001711	470	470	470	470	470	909768	909768	909768	469	469	469	469	469	469	469	469	469	469	469	468	468	468	468	468	468	468	468	468	468	468	468	468	468	468	468	468	468	2887326	2887326
ncbi1000001712	1000001712	Acinetobacter_baumannii_AB-HKU3-10_GCF_000417785.2	1000001712	1000001712	1000001712	1000001712	1000001712	1000001712	1000001712	1000001712	470	470	470	470	470	909768	909768	909768	469	469	469	469	469	469	469	469	469	469	469	468	468	468	468	468	468	468	468	468	468	468	468	468	468	468	468	468	468	2887326	2887326
ncbi1000001713	1000001713	Acinetobacter_gyllenbergii_MTCC_11365_GCF_000414075.1	1000001713	1000001713	1000001713	1000001713	1000001713	1000001713	1000001713	1000001713	134534	134534	134534	134534	134534	134534	134534	134534	469	469	469	469	469	469	469	469	469	469	469	468	468	468	468	468	468	468	468	468	468	468	468	468	468	468	468	468	468	2887326	2887326
ncbi1000001714	1000001714	Acinetobacter_guillouiae_MSP4-18_GCF_000414055.1	1000001714	1000001714	1000001714	1000001714	1000001714	1000001714	1000001714	1000001714	106649	106649	106649	106649	106649	106649	106649	106649	469	469	469	469	469	469	469	469	469	469	469	468	468	468	468	468	468	468	468	468	468	468	468	468	468	468	468	468	468	2887326	2887326
ncbi1000001716	1000001716	Acinetobacter_baumannii_NIPH_410_GCF_000413915.1	1000001716	1000001716	1000001716	1000001716	1000001716	1000001716	1000001716	1000001716	470	470	470	470	470	909768	909768	909768	469	469	469	469	469	469	469	469	469	469	469	468	468	468	468	468	468	468	468	468	468	468	468	468	468	468	468	468	468	2887326	2887326
ncbi1000001717	1000001717	Acinetobacter_rudis_CIP_110305_GCF_000413895.1	1000001717	421052	421052	421052	421052	421052	421052	421052	632955	632955	632955	632955	632955	632955	632955	632955	469	469	469	469	469	469	469	469	469	469	469	468	468	468	468	468	468	468	468	468	468	468	468	468	468	468	468	468	468	2887326	2887326
ncbi1000001718	1000001718	Acinetobacter_indicus_ANC_4215_GCF_000413875.1	1000001718	1000001718	1000001718	1000001718	1000001718	1000001718	1000001718	1000001718	756892	756892	756892	756892	756892	756892	756892	756892	469	469	469	469	469	469	469	469	469	469	469	468	468	468	468	468	468	468	468	468	468	468	468	468	468	468	468	468	468	2887326	2887326
ncbi1000001719	1000001719	Acinetobacter_gyllenbergii_CIP_110306_GCF_000413855.1	1000001719	1000001719	1000001719	1000001719	1000001719	1000001719	1000001719	1000001719	134534	134534	134534	134534	134534	134534	134534	134534	469	469	469	469	469	469	469	469	469	469	469	468	468	468	468	468	468	468	468	468	468	468	468	468	468	468	468	468	468	2887326	2887326
ncbi1000001720	1000001720	Acinetobacter_tandoii_DSM_14970__GCF_000400735.1	1000001720	1000001720	1000001720	1000001720	1000001720	1000001720	1000001720	1000001720	202954	202954	202954	202954	202954	202954	202954	202954	469	469	469	469	469	469	469	469	469	469	469	468	468	468	468	468	468	468	468	468	468	468	468	468	468	468	468	468	468	2887326	2887326
ncbi1000001722	1000001722	Acinetobacter_lactucae_GCF_000399705.1	1000001722	1000001722	1000001722	1000001722	1000001722	1000001722	1000001722	1000001722	1785128	1785128	1785128	1785128	1785128	909768	909768	909768	469	469	469	469	469	469	469	469	469	469	469	468	468	468	468	468	468	468	468	468	468	468	468	468	468	468	468	468	468	2887326	2887326
ncbi1000001723	1000001723	Acinetobacter_pittii_ANC_4050_GCF_000399685.1	1000001723	1000001723	1000001723	1000001723	1000001723	1000001723	1000001723	1000001723	48296	48296	48296	48296	48296	909768	909768	909768	469	469	469	469	469	469	469	469	469	469	469	468	468	468	468	468	468	468	468	468	468	468	468	468	468	468	468	468	468	2887326	2887326
ncbi1000001724	1000001724	Acinetobacter_calcoaceticus_ANC_3811_GCF_000399665.1	1000001724	1000001724	1000001724	1000001724	1000001724	1000001724	1000001724	1000001724	471	471	471	471	471	909768	909768	909768	469	469	469	469	469	469	469	469	469	469	469	468	468	468	468	468	468	468	468	468	468	468	468	468	468	468	468	468	468	2887326	2887326
ncbi1000001726	1000001726	Acinetobacter_tjernbergiae_DSM_14971__GCF_000374425.1	1000001726	1000001726	1000001726	1000001726	1000001726	1000001726	1000001726	1000001726	202955	202955	202955	202955	202955	202955	202955	202955	469	469	469	469	469	469	469	469	469	469	469	468	468	468	468	468	468	468	468	468	468	468	468	468	468	468	468	468	468	2887326	2887326
ncbi1000001727	1000001727	Acinetobacter_ursingii_NIPH_706_GCF_000369885.1	1000001727	1000001727	1000001727	1000001727	1000001727	1000001727	1000001727	1000001727	108980	108980	108980	108980	108980	108980	108980	108980	469	469	469	469	469	469	469	469	469	469	469	468	468	468	468	468	468	468	468	468	468	468	468	468	468	468	468	468	468	2887326	2887326
ncbi1000001733	1000001733	Acinetobacter_colistiniresistens_GCF_000369765.1	1000001733	1000001733	1000001733	1000001733	1000001733	1000001733	1000001733	1000001733	280145	280145	280145	280145	280145	280145	280145	280145	469	469	469	469	469	469	469	469	469	469	469	468	468	468	468	468	468	468	468	468	468	468	468	468	468	468	468	468	468	2887326	2887326
ncbi1000001740	1000001740	Acinetobacter_variabilis_GCF_000369625.1	1000001740	1000001740	1000001740	1000001740	1000001740	1000001740	1000001740	1000001740	70346	70346	70346	70346	70346	70346	70346	70346	469	469	469	469	469	469	469	469	469	469	469	468	468	468	468	468	468	468	468	468	468	468	468	468	468	468	468	468	468	2887326	2887326
ncbi1000001752	1000001752	Acinetobacter_baumannii_ANC_4097_GCF_000369365.1	1000001752	1000001752	1000001752	1000001752	1000001752	1000001752	1000001752	1000001752	470	470	470	470	470	909768	909768	909768	469	469	469	469	469	469	469	469	469	469	469	468	468	468	468	468	468	468	468	468	468	468	468	468	468	468	468	468	468	2887326	2887326
ncbi1000001753	1000001753	Acinetobacter_baumannii_NIPH_80_GCF_000369345.1	1000001753	1000001753	1000001753	1000001753	1000001753	1000001753	1000001753	1000001753	470	470	470	470	470	909768	909768	909768	469	469	469	469	469	469	469	469	469	469	469	468	468	468	468	468	468	468	468	468	468	468	468	468	468	468	468	468	468	2887326	2887326
ncbi1000001754	1000001754	Acinetobacter_baumannii_NIPH_290_GCF_000369325.1	1000001754	1000001754	1000001754	1000001754	1000001754	1000001754	1000001754	1000001754	470	470	470	470	470	909768	909768	909768	469	469	469	469	469	469	469	469	469	469	469	468	468	468	468	468	468	468	468	468	468	468	468	468	468	468	468	468	468	2887326	2887326
ncbi1000001755	1000001755	Acinetobacter_baumannii_NIPH_70_GCF_000369305.1	1000001755	1000001755	1000001755	1000001755	1000001755	1000001755	1000001755	1000001755	470	470	470	470	470	909768	909768	909768	469	469	469	469	469	469	469	469	469	469	469	468	468	468	468	468	468	468	468	468	468	468	468	468	468	468	468	468	468	2887326	2887326
ncbi1000001756	1000001756	Acinetobacter_baumannii_NIPH_528_GCF_000369285.1	1000001756	1000001756	1000001756	1000001756	1000001756	1000001756	1000001756	1000001756	470	470	470	470	470	909768	909768	909768	469	469	469	469	469	469	469	469	469	469	469	468	468	468	468	468	468	468	468	468	468	468	468	468	468	468	468	468	468	2887326	2887326
ncbi1000001757	1000001757	Acinetobacter_baumannii_NIPH_67_GCF_000369265.1	1000001757	1000001757	1000001757	1000001757	1000001757	1000001757	1000001757	1000001757	470	470	470	470	470	909768	909768	909768	469	469	469	469	469	469	469	469	469	469	469	468	468	468	468	468	468	468	468	468	468	468	468	468	468	468	468	468	468	2887326	2887326
ncbi1000001758	1000001758	Acinetobacter_baumannii_NIPH_601_GCF_000369245.1	1000001758	1000001758	1000001758	1000001758	1000001758	1000001758	1000001758	1000001758	470	470	470	470	470	909768	909768	909768	469	469	469	469	469	469	469	469	469	469	469	468	468	468	468	468	468	468	468	468	468	468	468	468	468	468	468	468	468	2887326	2887326
ncbi1000001759	1000001759	Acinetobacter_baumannii_NIPH_329_GCF_000369225.1	1000001759	1000001759	1000001759	1000001759	1000001759	1000001759	1000001759	1000001759	470	470	470	470	470	909768	909768	909768	469	469	469	469	469	469	469	469	469	469	469	468	468	468	468	468	468	468	468	468	468	468	468	468	468	468	468	468	468	2887326	2887326
ncbi1000001760	1000001760	Acinetobacter_baumannii_NIPH_335_GCF_000369205.1	1000001760	1000001760	1000001760	1000001760	1000001760	1000001760	1000001760	1000001760	470	470	470	470	470	909768	909768	909768	469	469	469	469	469	469	469	469	469	469	469	468	468	468	468	468	468	468	468	468	468	468	468	468	468	468	468	468	468	2887326	2887326
ncbi1000001761	1000001761	Acinetobacter_baumannii_NIPH_527_GCF_000369185.1	1000001761	1000001761	1000001761	1000001761	1000001761	1000001761	1000001761	1000001761	470	470	470	470	470	909768	909768	909768	469	469	469	469	469	469	469	469	469	469	469	468	468	468	468	468	468	468	468	468	468	468	468	468	468	468	468	468	468	2887326	2887326
ncbi1000001762	1000001762	Acinetobacter_baumannii_NIPH_201_GCF_000369165.1	1000001762	1000001762	1000001762	1000001762	1000001762	1000001762	1000001762	1000001762	470	470	470	470	470	909768	909768	909768	469	469	469	469	469	469	469	469	469	469	469	468	468	468	468	468	468	468	468	468	468	468	468	468	468	468	468	468	468	2887326	2887326
ncbi1000001763	1000001763	Acinetobacter_lwoffii_NIPH_478_GCF_000369145.1	1000001763	1000001763	1000001763	1000001763	1000001763	1000001763	1000001763	1000001763	28090	28090	28090	28090	28090	28090	28090	28090	469	469	469	469	469	469	469	469	469	469	469	468	468	468	468	468	468	468	468	468	468	468	468	468	468	468	468	468	468	2887326	2887326
ncbi1000001764	1000001764	Acinetobacter_lwoffii_ATCC_9957__GCF_000369125.1	1000001764	1000001764	1000001764	1000001764	1000001764	1000001764	1000001764	1000001764	28090	28090	28090	28090	28090	28090	28090	28090	469	469	469	469	469	469	469	469	469	469	469	468	468	468	468	468	468	468	468	468	468	468	468	468	468	468	468	468	468	2887326	2887326
ncbi1000001765	1000001765	Acinetobacter_haemolyticus_NIPH_261_GCF_000369085.1	1000001765	1000001765	1000001765	1000001765	1000001765	1000001765	1000001765	1000001765	29430	29430	29430	29430	29430	29430	29430	29430	469	469	469	469	469	469	469	469	469	469	469	468	468	468	468	468	468	468	468	468	468	468	468	468	468	468	468	468	468	2887326	2887326
ncbi1000001766	1000001766	Acinetobacter_haemolyticus_CIP_64.3_GCF_000369065.1	1000001766	1000001766	1000001766	1000001766	1000001766	1000001766	1000001766	1000001766	29430	29430	29430	29430	29430	29430	29430	29430	469	469	469	469	469	469	469	469	469	469	469	468	468	468	468	468	468	468	468	468	468	468	468	468	468	468	468	468	468	2887326	2887326
ncbi1000001767	1000001767	Acinetobacter_pittii_ATCC_19004__GCF_000369045.1	1000001767	1000001767	1000001767	1000001767	1000001767	1000001767	1000001767	1000001767	48296	48296	48296	48296	48296	909768	909768	909768	469	469	469	469	469	469	469	469	469	469	469	468	468	468	468	468	468	468	468	468	468	468	468	468	468	468	468	468	468	2887326	2887326
ncbi1000001768	1000001768	Acinetobacter_pittii_ANC_3678_GCF_000369025.1	1000001768	1000001768	1000001768	1000001768	1000001768	1000001768	1000001768	1000001768	48296	48296	48296	48296	48296	909768	909768	909768	469	469	469	469	469	469	469	469	469	469	469	468	468	468	468	468	468	468	468	468	468	468	468	468	468	468	468	468	468	2887326	2887326
ncbi1000001769	1000001769	Acinetobacter_beijerinckii_CIP_110307_GCF_000369005.1	1000001769	1000001769	1000001769	1000001769	1000001769	1000001769	1000001769	1000001769	262668	262668	262668	262668	262668	262668	262668	262668	469	469	469	469	469	469	469	469	469	469	469	468	468	468	468	468	468	468	468	468	468	468	468	468	468	468	468	468	468	2887326	2887326
ncbi1000001770	1000001770	Acinetobacter_beijerinckii_ANC_3835_GCF_000368985.1	1000001770	1000001770	1000001770	1000001770	1000001770	1000001770	1000001770	1000001770	262668	262668	262668	262668	262668	262668	262668	262668	469	469	469	469	469	469	469	469	469	469	469	468	468	468	468	468	468	468	468	468	468	468	468	468	468	468	468	468	468	2887326	2887326
ncbi1000001772	1000001772	Acinetobacter_calcoaceticus_ANC_3680_GCF_000368945.1	1000001772	1000001772	1000001772	1000001772	1000001772	1000001772	1000001772	1000001772	471	471	471	471	471	909768	909768	909768	469	469	469	469	469	469	469	469	469	469	469	468	468	468	468	468	468	468	468	468	468	468	468	468	468	468	468	468	468	2887326	2887326
ncbi1000001774	1000001774	Acinetobacter_radioresistens_NIPH_2130_GCF_000368885.1	1000001774	1000001774	1000001774	1000001774	1000001774	1000001774	1000001774	1000001774	40216	40216	40216	40216	40216	40216	40216	40216	469	469	469	469	469	469	469	469	469	469	469	468	468	468	468	468	468	468	468	468	468	468	468	468	468	468	468	468	468	2887326	2887326
ncbi1000001775	1000001775	Acinetobacter_bouvetii_DSM_14964__GCF_000368865.1	1000001775	1000001775	1000001775	1000001775	1000001775	1000001775	1000001775	1000001775	202951	202951	202951	202951	202951	202951	202951	202951	469	469	469	469	469	469	469	469	469	469	469	468	468	468	468	468	468	468	468	468	468	468	468	468	468	468	468	468	468	2887326	2887326
ncbi1000001776	1000001776	Acinetobacter_ursingii_ANC_3649_GCF_000368845.1	1000001776	1000001776	1000001776	1000001776	1000001776	1000001776	1000001776	1000001776	108980	108980	108980	108980	108980	108980	108980	108980	469	469	469	469	469	469	469	469	469	469	469	468	468	468	468	468	468	468	468	468	468	468	468	468	468	468	468	468	468	2887326	2887326
ncbi1000001778	1000001778	Acinetobacter_johnsonii_ANC_3681_GCF_000368805.1	1000001778	1000001778	1000001778	1000001778	1000001778	1000001778	1000001778	1000001778	40214	40214	40214	40214	40214	40214	40214	40214	469	469	469	469	469	469	469	469	469	469	469	468	468	468	468	468	468	468	468	468	468	468	468	468	468	468	468	468	468	2887326	2887326
ncbi1000001779	1000001779	Acinetobacter_towneri_DSM_14962__GCF_000368785.1	1000001779	1000001779	1000001779	1000001779	1000001779	1000001779	1000001779	1000001779	202956	202956	202956	202956	202956	202956	202956	202956	469	469	469	469	469	469	469	469	469	469	469	468	468	468	468	468	468	468	468	468	468	468	468	468	468	468	468	468	468	2887326	2887326
ncbi1000001780	1000001780	Acinetobacter_junii_CIP_64.5_GCF_000368765.1	1000001780	1000001780	1000001780	1000001780	1000001780	1000001780	1000001780	1000001780	40215	40215	40215	40215	40215	40215	40215	40215	469	469	469	469	469	469	469	469	469	469	469	468	468	468	468	468	468	468	468	468	468	468	468	468	468	468	468	468	468	2887326	2887326
ncbi1000001781	1000001781	Acinetobacter_junii_NIPH_182_GCF_000368745.1	1000001781	1000001781	1000001781	1000001781	1000001781	1000001781	1000001781	1000001781	40215	40215	40215	40215	40215	40215	40215	40215	469	469	469	469	469	469	469	469	469	469	469	468	468	468	468	468	468	468	468	468	468	468	468	468	468	468	468	468	468	2887326	2887326
ncbi1000001782	1000001782	Acinetobacter_soli_NIPH_2899_GCF_000368725.1	1000001782	1000001782	1000001782	1000001782	1000001782	1000001782	1000001782	1000001782	487316	487316	487316	487316	487316	487316	487316	487316	469	469	469	469	469	469	469	469	469	469	469	468	468	468	468	468	468	468	468	468	468	468	468	468	468	468	468	468	468	2887326	2887326
ncbi1000001783	1000001783	Acinetobacter_soli_CIP_110264_GCF_000368705.1	1000001783	1000001783	1000001783	1000001783	1000001783	1000001783	1000001783	1000001783	487316	487316	487316	487316	487316	487316	487316	487316	469	469	469	469	469	469	469	469	469	469	469	468	468	468	468	468	468	468	468	468	468	468	468	468	468	468	468	468	468	2887326	2887326
ncbi1000001784	1000001784	Acinetobacter_baylyi_DSM_14961__GCF_000368685.1	1000001784	62977	62977	62977	62977	62977	62977	62977	202950	202950	202950	202950	202950	202950	202950	202950	469	469	469	469	469	469	469	469	469	469	469	468	468	468	468	468	468	468	468	468	468	468	468	468	468	468	468	468	468	2887326	2887326
ncbi1000001785	1000001785	Acinetobacter_junii_CIP_107470_GCF_000368665.1	1000001785	1000001785	1000001785	1000001785	1000001785	1000001785	1000001785	1000001785	40215	40215	40215	40215	40215	40215	40215	40215	469	469	469	469	469	469	469	469	469	469	469	468	468	468	468	468	468	468	468	468	468	468	468	468	468	468	468	468	468	2887326	2887326
ncbi1000001786	1000001786	Acinetobacter_brisouii_ANC_4119_GCF_000368645.1	1000001786	1000001786	1000001786	1000001786	1000001786	1000001786	1000001786	1000001786	396323	396323	396323	396323	396323	396323	396323	396323	469	469	469	469	469	469	469	469	469	469	469	468	468	468	468	468	468	468	468	468	468	468	468	468	468	468	468	468	468	2887326	2887326
ncbi1000001787	1000001787	Acinetobacter_schindleri_CIP_107287_GCF_000368625.1	1000001787	1000001787	1000001787	1000001787	1000001787	1000001787	1000001787	1000001787	108981	108981	108981	108981	108981	108981	108981	108981	469	469	469	469	469	469	469	469	469	469	469	468	468	468	468	468	468	468	468	468	468	468	468	468	468	468	468	468	468	2887326	2887326
ncbi1000001788	1000001788	Acinetobacter_nosocomialis_NIPH_386_GCF_000368605.1	1000001788	1000001788	1000001788	1000001788	1000001788	1000001788	1000001788	1000001788	106654	106654	106654	106654	106654	909768	909768	909768	469	469	469	469	469	469	469	469	469	469	469	468	468	468	468	468	468	468	468	468	468	468	468	468	468	468	468	468	468	2887326	2887326
ncbi1000001790	1000001790	Acinetobacter_gerneri_DSM_14967__GCF_000368565.1	1000001790	1000001790	1000001790	1000001790	1000001790	1000001790	1000001790	1000001790	202952	202952	202952	202952	202952	202952	202952	202952	469	469	469	469	469	469	469	469	469	469	469	468	468	468	468	468	468	468	468	468	468	468	468	468	468	468	468	468	468	2887326	2887326
ncbi1000001791	1000001791	Acinetobacter_baumannii_NIPH_60_GCF_000368545.1	1000001791	1000001791	1000001791	1000001791	1000001791	1000001791	1000001791	1000001791	470	470	470	470	470	909768	909768	909768	469	469	469	469	469	469	469	469	469	469	469	468	468	468	468	468	468	468	468	468	468	468	468	468	468	468	468	468	468	2887326	2887326
ncbi1000001792	1000001792	Acinetobacter_baumannii_NIPH_190_GCF_000368525.1	1000001792	1000001792	1000001792	1000001792	1000001792	1000001792	1000001792	1000001792	470	470	470	470	470	909768	909768	909768	469	469	469	469	469	469	469	469	469	469	469	468	468	468	468	468	468	468	468	468	468	468	468	468	468	468	468	468	468	2887326	2887326
ncbi1000001793	1000001793	Acinetobacter_bereziniae_NIPH_3_GCF_000368505.1	1000001793	1000001793	1000001793	1000001793	1000001793	1000001793	1000001793	1000001793	106648	106648	106648	106648	106648	106648	106648	106648	469	469	469	469	469	469	469	469	469	469	469	468	468	468	468	468	468	468	468	468	468	468	468	468	468	468	468	468	468	2887326	2887326
ncbi1000001794	1000001794	Acinetobacter_guillouiae_NIPH_991_GCF_000368485.1	1000001794	1000001794	1000001794	1000001794	1000001794	1000001794	1000001794	1000001794	106649	106649	106649	106649	106649	106649	106649	106649	469	469	469	469	469	469	469	469	469	469	469	468	468	468	468	468	468	468	468	468	468	468	468	468	468	468	468	468	468	2887326	2887326
ncbi1000001795	1000001795	Acinetobacter_schindleri_NIPH_900_GCF_000368465.1	1000001795	1000001795	1000001795	1000001795	1000001795	1000001795	1000001795	1000001795	108981	108981	108981	108981	108981	108981	108981	108981	469	469	469	469	469	469	469	469	469	469	469	468	468	468	468	468	468	468	468	468	468	468	468	468	468	468	468	468	468	2887326	2887326
ncbi1000001806	1000001806	Acinetobacter_baumannii_NIPH_1734_GCF_000368245.1	1000001806	1000001806	1000001806	1000001806	1000001806	1000001806	1000001806	1000001806	470	470	470	470	470	909768	909768	909768	469	469	469	469	469	469	469	469	469	469	469	468	468	468	468	468	468	468	468	468	468	468	468	468	468	468	468	468	468	2887326	2887326
ncbi1000001807	1000001807	Acinetobacter_baumannii_NIPH_2061_GCF_000368225.1	1000001807	1000001807	1000001807	1000001807	1000001807	1000001807	1000001807	1000001807	470	470	470	470	470	909768	909768	909768	469	469	469	469	469	469	469	469	469	469	469	468	468	468	468	468	468	468	468	468	468	468	468	468	468	468	468	468	468	2887326	2887326
ncbi1000001808	1000001808	Acinetobacter_baumannii_NIPH_615_GCF_000368205.1	1000001808	1000001808	1000001808	1000001808	1000001808	1000001808	1000001808	1000001808	470	470	470	470	470	909768	909768	909768	469	469	469	469	469	469	469	469	469	469	469	468	468	468	468	468	468	468	468	468	468	468	468	468	468	468	468	468	468	2887326	2887326
ncbi1000001809	1000001809	Acinetobacter_baumannii_NIPH_146_GCF_000368185.1	1000001809	1000001809	1000001809	1000001809	1000001809	1000001809	1000001809	1000001809	470	470	470	470	470	909768	909768	909768	469	469	469	469	469	469	469	469	469	469	469	468	468	468	468	468	468	468	468	468	468	468	468	468	468	468	468	468	468	2887326	2887326
ncbi1000001810	1000001810	Acinetobacter_lwoffii_NIPH_715_GCF_000368165.1	1000001810	1000001810	1000001810	1000001810	1000001810	1000001810	1000001810	1000001810	28090	28090	28090	28090	28090	28090	28090	28090	469	469	469	469	469	469	469	469	469	469	469	468	468	468	468	468	468	468	468	468	468	468	468	468	468	468	468	468	468	2887326	2887326
ncbi1000001811	1000001811	Acinetobacter_guillouiae_CIP_63.46_GCF_000368145.1	1000001811	1000001811	1000001811	1000001811	1000001811	1000001811	1000001811	1000001811	106649	106649	106649	106649	106649	106649	106649	106649	469	469	469	469	469	469	469	469	469	469	469	468	468	468	468	468	468	468	468	468	468	468	468	468	468	468	468	468	468	2887326	2887326
ncbi1000001812	1000001812	Acinetobacter_baumannii_NIPH_1362_GCF_000368125.1	1000001812	1000001812	1000001812	1000001812	1000001812	1000001812	1000001812	1000001812	470	470	470	470	470	909768	909768	909768	469	469	469	469	469	469	469	469	469	469	469	468	468	468	468	468	468	468	468	468	468	468	468	468	468	468	468	468	468	2887326	2887326
ncbi1000001813	1000001813	Acinetobacter_baumannii_NIPH_1669_GCF_000368105.1	1000001813	1000001813	1000001813	1000001813	1000001813	1000001813	1000001813	1000001813	470	470	470	470	470	909768	909768	909768	469	469	469	469	469	469	469	469	469	469	469	468	468	468	468	468	468	468	468	468	468	468	468	468	468	468	468	468	468	2887326	2887326
ncbi1000001814	1000001814	Acinetobacter_nosocomialis_NIPH_2119_GCF_000368085.1	1000001814	1000001814	1000001814	1000001814	1000001814	1000001814	1000001814	1000001814	106654	106654	106654	106654	106654	909768	909768	909768	469	469	469	469	469	469	469	469	469	469	469	468	468	468	468	468	468	468	468	468	468	468	468	468	468	468	468	468	468	2887326	2887326
ncbi1000001815	1000001815	Acinetobacter_seifertii_GCF_000368065.1	1000001815	1000001815	1000001815	1000001815	1000001815	1000001815	1000001815	1000001815	1530123	1530123	1530123	1530123	1530123	909768	909768	909768	469	469	469	469	469	469	469	469	469	469	469	468	468	468	468	468	468	468	468	468	468	468	468	468	468	468	468	468	468	2887326	2887326
ncbi1000001816	1000001816	Acinetobacter_johnsonii_CIP_64.6_GCF_000368045.1	1000001816	1000001816	1000001816	1000001816	1000001816	1000001816	1000001816	1000001816	40214	40214	40214	40214	40214	40214	40214	40214	469	469	469	469	469	469	469	469	469	469	469	468	468	468	468	468	468	468	468	468	468	468	468	468	468	468	468	468	468	2887326	2887326
ncbi1000001818	1000001818	Acinetobacter_parvus_NIPH_1103_GCF_000368005.1	1000001818	1000001818	1000001818	1000001818	1000001818	1000001818	1000001818	1000001818	134533	134533	134533	134533	134533	134533	134533	134533	469	469	469	469	469	469	469	469	469	469	469	468	468	468	468	468	468	468	468	468	468	468	468	468	468	468	468	468	468	2887326	2887326
ncbi1000001822	1000001822	Acinetobacter_bohemicus_ANC_3994_GCF_000367925.1	1000001822	1217715	1217715	1217715	1217715	1217715	1217715	1217715	1435036	1435036	1435036	1435036	1435036	1435036	1435036	1435036	469	469	469	469	469	469	469	469	469	469	469	468	468	468	468	468	468	468	468	468	468	468	468	468	468	468	468	468	468	2887326	2887326
ncbi1000001824	1000001824	Acinetobacter_baumannii_NIPH_24_GCF_000367885.1	1000001824	1000001824	1000001824	1000001824	1000001824	1000001824	1000001824	1000001824	470	470	470	470	470	909768	909768	909768	469	469	469	469	469	469	469	469	469	469	469	468	468	468	468	468	468	468	468	468	468	468	468	468	468	468	468	468	468	2887326	2887326
ncbi1000001825	1000001825	Acinetobacter_calcoaceticus_NIPH_13_GCF_000367865.1	1000001825	1000001825	1000001825	1000001825	1000001825	1000001825	1000001825	1000001825	471	471	471	471	471	909768	909768	909768	469	469	469	469	469	469	469	469	469	469	469	468	468	468	468	468	468	468	468	468	468	468	468	468	468	468	468	468	468	2887326	2887326
ncbi1000001826	1000001826	Acinetobacter_baumannii_48055_GCF_000359725.1	1000001826	1000001826	1000001826	1000001826	1000001826	1000001826	1000001826	1000001826	470	470	470	470	470	909768	909768	909768	469	469	469	469	469	469	469	469	469	469	469	468	468	468	468	468	468	468	468	468	468	468	468	468	468	468	468	468	468	2887326	2887326
ncbi1000001827	1000001827	Acinetobacter_baumannii_ABNIH24_GCF_000354155.1	1000001827	1000001827	1000001827	1000001827	1000001827	1000001827	1000001827	1000001827	470	470	470	470	470	909768	909768	909768	469	469	469	469	469	469	469	469	469	469	469	468	468	468	468	468	468	468	468	468	468	468	468	468	468	468	468	468	468	2887326	2887326
ncbi1000001828	1000001828	Acinetobacter_baumannii_ABNIH20_GCF_000354135.1	1000001828	1000001828	1000001828	1000001828	1000001828	1000001828	1000001828	1000001828	470	470	470	470	470	909768	909768	909768	469	469	469	469	469	469	469	469	469	469	469	468	468	468	468	468	468	468	468	468	468	468	468	468	468	468	468	468	468	2887326	2887326
ncbi1000001829	1000001829	Acinetobacter_baumannii_ABNIH18_GCF_000354115.1	1000001829	1000001829	1000001829	1000001829	1000001829	1000001829	1000001829	1000001829	470	470	470	470	470	909768	909768	909768	469	469	469	469	469	469	469	469	469	469	469	468	468	468	468	468	468	468	468	468	468	468	468	468	468	468	468	468	468	2887326	2887326
ncbi1000001830	1000001830	Acinetobacter_baumannii_ABNIH17_GCF_000354095.1	1000001830	1000001830	1000001830	1000001830	1000001830	1000001830	1000001830	1000001830	470	470	470	470	470	909768	909768	909768	469	469	469	469	469	469	469	469	469	469	469	468	468	468	468	468	468	468	468	468	468	468	468	468	468	468	468	468	468	2887326	2887326
ncbi1000001831	1000001831	Acinetobacter_baumannii_ABNIH16_GCF_000354075.1	1000001831	1000001831	1000001831	1000001831	1000001831	1000001831	1000001831	1000001831	470	470	470	470	470	909768	909768	909768	469	469	469	469	469	469	469	469	469	469	469	468	468	468	468	468	468	468	468	468	468	468	468	468	468	468	468	468	468	2887326	2887326
ncbi1000001832	1000001832	Acinetobacter_baumannii_ABNIH15_GCF_000354055.1	1000001832	1000001832	1000001832	1000001832	1000001832	1000001832	1000001832	1000001832	470	470	470	470	470	909768	909768	909768	469	469	469	469	469	469	469	469	469	469	469	468	468	468	468	468	468	468	468	468	468	468	468	468	468	468	468	468	468	2887326	2887326
ncbi1000001833	1000001833	Acinetobacter_baumannii_ABNIH14_GCF_000354035.1	1000001833	1000001833	1000001833	1000001833	1000001833	1000001833	1000001833	1000001833	470	470	470	470	470	909768	909768	909768	469	469	469	469	469	469	469	469	469	469	469	468	468	468	468	468	468	468	468	468	468	468	468	468	468	468	468	468	468	2887326	2887326
ncbi1000001834	1000001834	Acinetobacter_baumannii_ABNIH11_GCF_000354015.1	1000001834	1000001834	1000001834	1000001834	1000001834	1000001834	1000001834	1000001834	470	470	470	470	470	909768	909768	909768	469	469	469	469	469	469	469	469	469	469	469	468	468	468	468	468	468	468	468	468	468	468	468	468	468	468	468	468	468	2887326	2887326
ncbi1000001835	1000001835	Acinetobacter_baumannii_ABNIH7_GCF_000353975.1	1000001835	1000001835	1000001835	1000001835	1000001835	1000001835	1000001835	1000001835	470	470	470	470	470	909768	909768	909768	469	469	469	469	469	469	469	469	469	469	469	468	468	468	468	468	468	468	468	468	468	468	468	468	468	468	468	468	468	2887326	2887326
ncbi1000001836	1000001836	Acinetobacter_baumannii_ABNIH25_GCF_000353915.1	1000001836	1000001836	1000001836	1000001836	1000001836	1000001836	1000001836	1000001836	470	470	470	470	470	909768	909768	909768	469	469	469	469	469	469	469	469	469	469	469	468	468	468	468	468	468	468	468	468	468	468	468	468	468	468	468	468	468	2887326	2887326
ncbi1000001837	1000001837	Acinetobacter_baumannii_ABNIH26_GCF_000353895.1	1000001837	1000001837	1000001837	1000001837	1000001837	1000001837	1000001837	1000001837	470	470	470	470	470	909768	909768	909768	469	469	469	469	469	469	469	469	469	469	469	468	468	468	468	468	468	468	468	468	468	468	468	468	468	468	468	468	468	2887326	2887326
ncbi1000001838	1000001838	Acinetobacter_baumannii_ABNIH13_GCF_000353855.1	1000001838	1000001838	1000001838	1000001838	1000001838	1000001838	1000001838	1000001838	470	470	470	470	470	909768	909768	909768	469	469	469	469	469	469	469	469	469	469	469	468	468	468	468	468	468	468	468	468	468	468	468	468	468	468	468	468	468	2887326	2887326
ncbi1000001839	1000001839	Acinetobacter_baumannii_ABNIH23_GCF_000353815.1	1000001839	1000001839	1000001839	1000001839	1000001839	1000001839	1000001839	1000001839	470	470	470	470	470	909768	909768	909768	469	469	469	469	469	469	469	469	469	469	469	468	468	468	468	468	468	468	468	468	468	468	468	468	468	468	468	468	468	2887326	2887326
ncbi1000001840	1000001840	Acinetobacter_baumannii_ABNIH22_GCF_000353795.1	1000001840	1000001840	1000001840	1000001840	1000001840	1000001840	1000001840	1000001840	470	470	470	470	470	909768	909768	909768	469	469	469	469	469	469	469	469	469	469	469	468	468	468	468	468	468	468	468	468	468	468	468	468	468	468	468	468	468	2887326	2887326
ncbi1000001841	1000001841	Acinetobacter_baumannii_ABNIH19_GCF_000353775.1	1000001841	1000001841	1000001841	1000001841	1000001841	1000001841	1000001841	1000001841	470	470	470	470	470	909768	909768	909768	469	469	469	469	469	469	469	469	469	469	469	468	468	468	468	468	468	468	468	468	468	468	468	468	468	468	468	468	468	2887326	2887326
ncbi1000001842	1000001842	Acinetobacter_baumannii_AB405E4_GCF_000342085.1	1000001842	1000001842	1000001842	1000001842	1000001842	1000001842	1000001842	1000001842	470	470	470	470	470	909768	909768	909768	469	469	469	469	469	469	469	469	469	469	469	468	468	468	468	468	468	468	468	468	468	468	468	468	468	468	468	468	468	2887326	2887326
ncbi1000001843	1000001843	Acinetobacter_baumannii_AB1H8_GCF_000342065.1	1000001843	1000001843	1000001843	1000001843	1000001843	1000001843	1000001843	1000001843	470	470	470	470	470	909768	909768	909768	469	469	469	469	469	469	469	469	469	469	469	468	468	468	468	468	468	468	468	468	468	468	468	468	468	468	468	468	468	2887326	2887326
ncbi1000001844	1000001844	Acinetobacter_baumannii_MSP4-16_GCF_000341985.1	1000001844	1000001844	1000001844	1000001844	1000001844	1000001844	1000001844	1000001844	470	470	470	470	470	909768	909768	909768	469	469	469	469	469	469	469	469	469	469	469	468	468	468	468	468	468	468	468	468	468	468	468	468	468	468	468	468	468	2887326	2887326
ncbi1000001846	1000001846	Acinetobacter_baumannii_AB4A3_GCF_000338835.1	1000001846	1000001846	1000001846	1000001846	1000001846	1000001846	1000001846	1000001846	470	470	470	470	470	909768	909768	909768	469	469	469	469	469	469	469	469	469	469	469	468	468	468	468	468	468	468	468	468	468	468	468	468	468	468	468	468	468	2887326	2887326
ncbi1000001847	1000001847	Acinetobacter_baumannii_Naval-78_GCF_000335675.1	1000001847	1000001847	1000001847	1000001847	1000001847	1000001847	1000001847	1000001847	470	470	470	470	470	909768	909768	909768	469	469	469	469	469	469	469	469	469	469	469	468	468	468	468	468	468	468	468	468	468	468	468	468	468	468	468	468	468	2887326	2887326
ncbi1000001848	1000001848	Acinetobacter_baumannii_OIFC338_GCF_000335655.1	1000001848	1000001848	1000001848	1000001848	1000001848	1000001848	1000001848	1000001848	470	470	470	470	470	909768	909768	909768	469	469	469	469	469	469	469	469	469	469	469	468	468	468	468	468	468	468	468	468	468	468	468	468	468	468	468	468	468	2887326	2887326
ncbi1000001849	1000001849	Acinetobacter_baumannii_OIFC047_GCF_000335635.1	1000001849	1000001849	1000001849	1000001849	1000001849	1000001849	1000001849	1000001849	470	470	470	470	470	909768	909768	909768	469	469	469	469	469	469	469	469	469	469	469	468	468	468	468	468	468	468	468	468	468	468	468	468	468	468	468	468	468	2887326	2887326
ncbi1000001850	1000001850	Acinetobacter_baumannii_WC-A-92_GCF_000335615.1	1000001850	1000001850	1000001850	1000001850	1000001850	1000001850	1000001850	1000001850	470	470	470	470	470	909768	909768	909768	469	469	469	469	469	469	469	469	469	469	469	468	468	468	468	468	468	468	468	468	468	468	468	468	468	468	468	468	468	2887326	2887326
ncbi1000001851	1000001851	Acinetobacter_baumannii_AA-014_GCF_000335595.1	1000001851	1000001851	1000001851	1000001851	1000001851	1000001851	1000001851	1000001851	470	470	470	470	470	909768	909768	909768	469	469	469	469	469	469	469	469	469	469	469	468	468	468	468	468	468	468	468	468	468	468	468	468	468	468	468	468	468	2887326	2887326
ncbi1000001854	1000001854	Acinetobacter_baumannii_Naval-57_GCF_000335535.1	1000001854	1000001854	1000001854	1000001854	1000001854	1000001854	1000001854	1000001854	470	470	470	470	470	909768	909768	909768	469	469	469	469	469	469	469	469	469	469	469	468	468	468	468	468	468	468	468	468	468	468	468	468	468	468	468	468	468	2887326	2887326
ncbi1000001855	1000001855	Acinetobacter_baumannii_ABIsac_ColiR_GCF_000333735.1	1000001855	1000001855	1000001855	1000001855	1000001855	1000001855	1000001855	1000001855	470	470	470	470	470	909768	909768	909768	469	469	469	469	469	469	469	469	469	469	469	468	468	468	468	468	468	468	468	468	468	468	468	468	468	468	468	468	468	2887326	2887326
ncbi1000001856	1000001856	Acinetobacter_baumannii_ABIsac_ColiS_GCF_000333715.1	1000001856	1000001856	1000001856	1000001856	1000001856	1000001856	1000001856	1000001856	470	470	470	470	470	909768	909768	909768	469	469	469	469	469	469	469	469	469	469	469	468	468	468	468	468	468	468	468	468	468	468	468	468	468	468	468	468	468	2887326	2887326
ncbi1000001857	1000001857	Acinetobacter_baumannii_53264_GCF_000332855.1	1000001857	1000001857	1000001857	1000001857	1000001857	1000001857	1000001857	1000001857	470	470	470	470	470	909768	909768	909768	469	469	469	469	469	469	469	469	469	469	469	468	468	468	468	468	468	468	468	468	468	468	468	468	468	468	468	468	468	2887326	2887326
ncbi1000001858	1000001858	Acinetobacter_pittii_GCF_000315155.1	1000001858	1000001858	1000001858	1000001858	1000001858	1000001858	1000001858	1000001858	48296	48296	48296	48296	48296	909768	909768	909768	469	469	469	469	469	469	469	469	469	469	469	468	468	468	468	468	468	468	468	468	468	468	468	468	468	468	468	468	468	2887326	2887326
ncbi1000001859	1000001859	Acinetobacter_baumannii_Naval-113_GCF_000314655.1	1000001859	1000001859	1000001859	1000001859	1000001859	1000001859	1000001859	1000001859	470	470	470	470	470	909768	909768	909768	469	469	469	469	469	469	469	469	469	469	469	468	468	468	468	468	468	468	468	468	468	468	468	468	468	468	468	468	468	2887326	2887326
ncbi1000001860	1000001860	Acinetobacter_baumannii_WC-348_GCF_000314635.1	1000001860	1000001860	1000001860	1000001860	1000001860	1000001860	1000001860	1000001860	470	470	470	470	470	909768	909768	909768	469	469	469	469	469	469	469	469	469	469	469	468	468	468	468	468	468	468	468	468	468	468	468	468	468	468	468	468	468	2887326	2887326
ncbi1000001862	1000001862	Acinetobacter_nosocomialis_GCF_000314595.1	1000001862	1000001862	1000001862	1000001862	1000001862	1000001862	1000001862	1000001862	106654	106654	106654	106654	106654	909768	909768	909768	469	469	469	469	469	469	469	469	469	469	469	468	468	468	468	468	468	468	468	468	468	468	468	468	468	468	468	468	468	2887326	2887326
ncbi1000001864	1000001864	Acinetobacter_baumannii_Canada_BC1_GCF_000309275.1	1000001864	1000001864	1000001864	1000001864	1000001864	1000001864	1000001864	1000001864	470	470	470	470	470	909768	909768	909768	469	469	469	469	469	469	469	469	469	469	469	468	468	468	468	468	468	468	468	468	468	468	468	468	468	468	468	468	468	2887326	2887326
ncbi1000001865	1000001865	Acinetobacter_baumannii_Naval-82_GCF_000309255.1	1000001865	1000001865	1000001865	1000001865	1000001865	1000001865	1000001865	1000001865	470	470	470	470	470	909768	909768	909768	469	469	469	469	469	469	469	469	469	469	469	468	468	468	468	468	468	468	468	468	468	468	468	468	468	468	468	468	468	2887326	2887326
ncbi1000001866	1000001866	Acinetobacter_baumannii_OIFC035_GCF_000309235.1	1000001866	1000001866	1000001866	1000001866	1000001866	1000001866	1000001866	1000001866	470	470	470	470	470	909768	909768	909768	469	469	469	469	469	469	469	469	469	469	469	468	468	468	468	468	468	468	468	468	468	468	468	468	468	468	468	468	468	2887326	2887326
ncbi1000001867	1000001867	Acinetobacter_baumannii_WC-A-694_GCF_000309215.1	1000001867	1000001867	1000001867	1000001867	1000001867	1000001867	1000001867	1000001867	470	470	470	470	470	909768	909768	909768	469	469	469	469	469	469	469	469	469	469	469	468	468	468	468	468	468	468	468	468	468	468	468	468	468	468	468	468	468	2887326	2887326
ncbi1000001868	1000001868	Acinetobacter_baumannii_Naval-21_GCF_000309195.1	1000001868	1000001868	1000001868	1000001868	1000001868	1000001868	1000001868	1000001868	470	470	470	470	470	909768	909768	909768	469	469	469	469	469	469	469	469	469	469	469	468	468	468	468	468	468	468	468	468	468	468	468	468	468	468	468	468	468	2887326	2887326
ncbi1000001869	1000001869	Acinetobacter_baumannii_Naval-2_GCF_000309175.1	1000001869	1000001869	1000001869	1000001869	1000001869	1000001869	1000001869	1000001869	470	470	470	470	470	909768	909768	909768	469	469	469	469	469	469	469	469	469	469	469	468	468	468	468	468	468	468	468	468	468	468	468	468	468	468	468	468	468	2887326	2887326
ncbi1000001870	1000001870	Acinetobacter_baumannii_OIFC111_GCF_000309155.1	1000001870	1000001870	1000001870	1000001870	1000001870	1000001870	1000001870	1000001870	470	470	470	470	470	909768	909768	909768	469	469	469	469	469	469	469	469	469	469	469	468	468	468	468	468	468	468	468	468	468	468	468	468	468	468	468	468	468	2887326	2887326
ncbi1000001871	1000001871	Acinetobacter_baumannii_OIFC099_GCF_000309135.1	1000001871	1000001871	1000001871	1000001871	1000001871	1000001871	1000001871	1000001871	470	470	470	470	470	909768	909768	909768	469	469	469	469	469	469	469	469	469	469	469	468	468	468	468	468	468	468	468	468	468	468	468	468	468	468	468	468	468	2887326	2887326
ncbi1000001872	1000001872	Acinetobacter_baumannii_OIFC065_GCF_000309115.1	1000001872	1000001872	1000001872	1000001872	1000001872	1000001872	1000001872	1000001872	470	470	470	470	470	909768	909768	909768	469	469	469	469	469	469	469	469	469	469	469	468	468	468	468	468	468	468	468	468	468	468	468	468	468	468	468	468	468	2887326	2887326
ncbi1000001873	1000001873	Acinetobacter_baumannii_OIFC087_GCF_000309095.1	1000001873	1000001873	1000001873	1000001873	1000001873	1000001873	1000001873	1000001873	470	470	470	470	470	909768	909768	909768	469	469	469	469	469	469	469	469	469	469	469	468	468	468	468	468	468	468	468	468	468	468	468	468	468	468	468	468	468	2887326	2887326
ncbi1000001874	1000001874	Acinetobacter_haemolyticus_TG19602_GCF_000309035.1	1000001874	1000001874	1000001874	1000001874	1000001874	1000001874	1000001874	1000001874	29430	29430	29430	29430	29430	29430	29430	29430	469	469	469	469	469	469	469	469	469	469	469	468	468	468	468	468	468	468	468	468	468	468	468	468	468	468	468	468	468	2887326	2887326
ncbi1000001875	1000001875	Acinetobacter_calcoaceticus_TG19588_GCF_000309015.1	1000001875	1000001875	1000001875	1000001875	1000001875	1000001875	1000001875	1000001875	471	471	471	471	471	909768	909768	909768	469	469	469	469	469	469	469	469	469	469	469	468	468	468	468	468	468	468	468	468	468	468	468	468	468	468	468	468	468	2887326	2887326
ncbi1000001876	1000001876	Acinetobacter_baumannii_AB_2008-23-07-01-7_GCF_000308995.1	1000001876	1000001876	1000001876	1000001876	1000001876	1000001876	1000001876	1000001876	470	470	470	470	470	909768	909768	909768	469	469	469	469	469	469	469	469	469	469	469	468	468	468	468	468	468	468	468	468	468	468	468	468	468	468	468	468	468	2887326	2887326
ncbi1000001877	1000001877	Acinetobacter_venetianus_VE-C3_GCF_000308235.1	1000001877	1000001877	1000001877	1000001877	1000001877	1000001877	1000001877	1000001877	52133	52133	52133	52133	52133	52133	52133	52133	469	469	469	469	469	469	469	469	469	469	469	468	468	468	468	468	468	468	468	468	468	468	468	468	468	468	468	468	468	2887326	2887326
ncbi1000001878	1000001878	Acinetobacter_baumannii_OIFC0162_GCF_000307895.1	1000001878	1000001878	1000001878	1000001878	1000001878	1000001878	1000001878	1000001878	470	470	470	470	470	909768	909768	909768	469	469	469	469	469	469	469	469	469	469	469	468	468	468	468	468	468	468	468	468	468	468	468	468	468	468	468	468	468	2887326	2887326
ncbi1000001879	1000001879	Acinetobacter_baumannii_Naval-83_GCF_000305315.1	1000001879	1000001879	1000001879	1000001879	1000001879	1000001879	1000001879	1000001879	470	470	470	470	470	909768	909768	909768	469	469	469	469	469	469	469	469	469	469	469	468	468	468	468	468	468	468	468	468	468	468	468	468	468	468	468	468	468	2887326	2887326
ncbi1000001880	1000001880	Acinetobacter_baumannii_Naval-13_GCF_000305295.1	1000001880	1000001880	1000001880	1000001880	1000001880	1000001880	1000001880	1000001880	470	470	470	470	470	909768	909768	909768	469	469	469	469	469	469	469	469	469	469	469	468	468	468	468	468	468	468	468	468	468	468	468	468	468	468	468	468	468	2887326	2887326
ncbi1000001881	1000001881	Acinetobacter_baumannii_OIFC110_GCF_000305275.1	1000001881	1000001881	1000001881	1000001881	1000001881	1000001881	1000001881	1000001881	470	470	470	470	470	909768	909768	909768	469	469	469	469	469	469	469	469	469	469	469	468	468	468	468	468	468	468	468	468	468	468	468	468	468	468	468	468	468	2887326	2887326
ncbi1000001882	1000001882	Acinetobacter_baumannii_OIFC180_GCF_000305255.1	1000001882	1000001882	1000001882	1000001882	1000001882	1000001882	1000001882	1000001882	470	470	470	470	470	909768	909768	909768	469	469	469	469	469	469	469	469	469	469	469	468	468	468	468	468	468	468	468	468	468	468	468	468	468	468	468	468	468	2887326	2887326
ncbi1000001883	1000001883	Acinetobacter_baumannii_OIFC098_GCF_000305235.1	1000001883	1000001883	1000001883	1000001883	1000001883	1000001883	1000001883	1000001883	470	470	470	470	470	909768	909768	909768	469	469	469	469	469	469	469	469	469	469	469	468	468	468	468	468	468	468	468	468	468	468	468	468	468	468	468	468	468	2887326	2887326
ncbi1000001884	1000001884	Acinetobacter_baumannii_OIFC074_GCF_000305215.1	1000001884	1000001884	1000001884	1000001884	1000001884	1000001884	1000001884	1000001884	470	470	470	470	470	909768	909768	909768	469	469	469	469	469	469	469	469	469	469	469	468	468	468	468	468	468	468	468	468	468	468	468	468	468	468	468	468	468	2887326	2887326
ncbi1000001885	1000001885	Acinetobacter_baumannii_IS-235_GCF_000304695.1	1000001885	1000001885	1000001885	1000001885	1000001885	1000001885	1000001885	1000001885	470	470	470	470	470	909768	909768	909768	469	469	469	469	469	469	469	469	469	469	469	468	468	468	468	468	468	468	468	468	468	468	468	468	468	468	468	468	468	2887326	2887326
ncbi1000001886	1000001886	Acinetobacter_baumannii_Naval-72_GCF_000304675.1	1000001886	1000001886	1000001886	1000001886	1000001886	1000001886	1000001886	1000001886	470	470	470	470	470	909768	909768	909768	469	469	469	469	469	469	469	469	469	469	469	468	468	468	468	468	468	468	468	468	468	468	468	468	468	468	468	468	468	2887326	2887326
ncbi1000001887	1000001887	Acinetobacter_baumannii_IS-251_GCF_000304655.1	1000001887	1000001887	1000001887	1000001887	1000001887	1000001887	1000001887	1000001887	470	470	470	470	470	909768	909768	909768	469	469	469	469	469	469	469	469	469	469	469	468	468	468	468	468	468	468	468	468	468	468	468	468	468	468	468	468	468	2887326	2887326
ncbi1000001888	1000001888	Acinetobacter_baumannii_TYTH-1_GCF_000302575.1	1000001888	1000001888	1000001888	1000001888	1000001888	1000001888	1000001888	1000001888	470	470	470	470	470	909768	909768	909768	469	469	469	469	469	469	469	469	469	469	469	468	468	468	468	468	468	468	468	468	468	468	468	468	468	468	468	468	468	2887326	2887326
ncbi1000001892	1000001892	Acinetobacter_pittii_TG6411_GCF_000302375.1	1000001892	1000001892	1000001892	1000001892	1000001892	1000001892	1000001892	1000001892	48296	48296	48296	48296	48296	909768	909768	909768	469	469	469	469	469	469	469	469	469	469	469	468	468	468	468	468	468	468	468	468	468	468	468	468	468	468	468	468	468	2887326	2887326
ncbi1000001893	1000001893	Acinetobacter_junii_TG19608_GCF_000302355.1	1000001893	1000001893	1000001893	1000001893	1000001893	1000001893	1000001893	1000001893	40215	40215	40215	40215	40215	40215	40215	40215	469	469	469	469	469	469	469	469	469	469	469	468	468	468	468	468	468	468	468	468	468	468	468	468	468	468	468	468	468	2887326	2887326
ncbi1000001894	1000001894	Acinetobacter_johnsonii_TG19625_GCF_000302335.1	1000001894	1000001894	1000001894	1000001894	1000001894	1000001894	1000001894	1000001894	40214	40214	40214	40214	40214	40214	40214	40214	469	469	469	469	469	469	469	469	469	469	469	468	468	468	468	468	468	468	468	468	468	468	468	468	468	468	468	468	468	2887326	2887326
ncbi1000001895	1000001895	Acinetobacter_haemolyticus_TG19599_GCF_000302315.1	1000001895	1000001895	1000001895	1000001895	1000001895	1000001895	1000001895	1000001895	29430	29430	29430	29430	29430	29430	29430	29430	469	469	469	469	469	469	469	469	469	469	469	468	468	468	468	468	468	468	468	468	468	468	468	468	468	468	468	468	468	2887326	2887326
ncbi1000001896	1000001896	Acinetobacter_calcoaceticus_TG19585_GCF_000302295.1	1000001896	1000001896	1000001896	1000001896	1000001896	1000001896	1000001896	1000001896	471	471	471	471	471	909768	909768	909768	469	469	469	469	469	469	469	469	469	469	469	468	468	468	468	468	468	468	468	468	468	468	468	468	468	468	468	468	468	2887326	2887326
ncbi1000001897	1000001897	Acinetobacter_baumannii_TG19582_GCF_000302275.1	1000001897	1000001897	1000001897	1000001897	1000001897	1000001897	1000001897	1000001897	470	470	470	470	470	909768	909768	909768	469	469	469	469	469	469	469	469	469	469	469	468	468	468	468	468	468	468	468	468	468	468	468	468	468	468	468	468	468	2887326	2887326
ncbi1000001898	1000001898	Acinetobacter_baumannii_AB_TG27343_GCF_000302255.1	1000001898	1000001898	1000001898	1000001898	1000001898	1000001898	1000001898	1000001898	470	470	470	470	470	909768	909768	909768	469	469	469	469	469	469	469	469	469	469	469	468	468	468	468	468	468	468	468	468	468	468	468	468	468	468	468	468	468	2887326	2887326
ncbi1000001899	1000001899	Acinetobacter_baumannii_AB_TG27339_GCF_000302235.1	1000001899	1000001899	1000001899	1000001899	1000001899	1000001899	1000001899	1000001899	470	470	470	470	470	909768	909768	909768	469	469	469	469	469	469	469	469	469	469	469	468	468	468	468	468	468	468	468	468	468	468	468	468	468	468	468	468	468	2887326	2887326
ncbi1000001900	1000001900	Acinetobacter_baumannii_AB_TG27335_GCF_000302215.1	1000001900	1000001900	1000001900	1000001900	1000001900	1000001900	1000001900	1000001900	470	470	470	470	470	909768	909768	909768	469	469	469	469	469	469	469	469	469	469	469	468	468	468	468	468	468	468	468	468	468	468	468	468	468	468	468	468	468	2887326	2887326
ncbi1000001901	1000001901	Acinetobacter_baumannii_AB_TG27327_GCF_000302195.1	1000001901	1000001901	1000001901	1000001901	1000001901	1000001901	1000001901	1000001901	470	470	470	470	470	909768	909768	909768	469	469	469	469	469	469	469	469	469	469	469	468	468	468	468	468	468	468	468	468	468	468	468	468	468	468	468	468	468	2887326	2887326
ncbi1000001902	1000001902	Acinetobacter_baumannii_AB_TG2032_GCF_000302175.1	1000001902	1000001902	1000001902	1000001902	1000001902	1000001902	1000001902	1000001902	470	470	470	470	470	909768	909768	909768	469	469	469	469	469	469	469	469	469	469	469	468	468	468	468	468	468	468	468	468	468	468	468	468	468	468	468	468	468	2887326	2887326
ncbi1000001903	1000001903	Acinetobacter_baumannii_AB_TG2018_GCF_000302155.1	1000001903	1000001903	1000001903	1000001903	1000001903	1000001903	1000001903	1000001903	470	470	470	470	470	909768	909768	909768	469	469	469	469	469	469	469	469	469	469	469	468	468	468	468	468	468	468	468	468	468	468	468	468	468	468	468	468	468	2887326	2887326
ncbi1000001904	1000001904	Acinetobacter_baumannii_AB_TG19617_GCF_000302135.1	1000001904	1000001904	1000001904	1000001904	1000001904	1000001904	1000001904	1000001904	470	470	470	470	470	909768	909768	909768	469	469	469	469	469	469	469	469	469	469	469	468	468	468	468	468	468	468	468	468	468	468	468	468	468	468	468	468	468	2887326	2887326
ncbi1000001905	1000001905	Acinetobacter_baylyi_TG19579_GCF_000302115.1	1000001905	62977	62977	62977	62977	62977	62977	62977	202950	202950	202950	202950	202950	202950	202950	202950	469	469	469	469	469	469	469	469	469	469	469	468	468	468	468	468	468	468	468	468	468	468	468	468	468	468	468	468	468	2887326	2887326
ncbi1000001906	1000001906	Acinetobacter_baumannii_AB_909-14-7_GCF_000302095.1	1000001906	1000001906	1000001906	1000001906	1000001906	1000001906	1000001906	1000001906	470	470	470	470	470	909768	909768	909768	469	469	469	469	469	469	469	469	469	469	469	468	468	468	468	468	468	468	468	468	468	468	468	468	468	468	468	468	468	2887326	2887326
ncbi1000001907	1000001907	Acinetobacter_baumannii_AB_909-05_GCF_000302075.1	1000001907	1000001907	1000001907	1000001907	1000001907	1000001907	1000001907	1000001907	470	470	470	470	470	909768	909768	909768	469	469	469	469	469	469	469	469	469	469	469	468	468	468	468	468	468	468	468	468	468	468	468	468	468	468	468	468	468	2887326	2887326
ncbi1000001908	1000001908	Acinetobacter_baumannii_AB_908-14-7_GCF_000302055.1	1000001908	1000001908	1000001908	1000001908	1000001908	1000001908	1000001908	1000001908	470	470	470	470	470	909768	909768	909768	469	469	469	469	469	469	469	469	469	469	469	468	468	468	468	468	468	468	468	468	468	468	468	468	468	468	468	468	468	2887326	2887326
ncbi1000001909	1000001909	Acinetobacter_baumannii_AB_908-13_GCF_000302035.1	1000001909	1000001909	1000001909	1000001909	1000001909	1000001909	1000001909	1000001909	470	470	470	470	470	909768	909768	909768	469	469	469	469	469	469	469	469	469	469	469	468	468	468	468	468	468	468	468	468	468	468	468	468	468	468	468	468	468	2887326	2887326
ncbi1000001910	1000001910	Acinetobacter_baumannii_AB_2009-04-02-7_GCF_000302015.1	1000001910	1000001910	1000001910	1000001910	1000001910	1000001910	1000001910	1000001910	470	470	470	470	470	909768	909768	909768	469	469	469	469	469	469	469	469	469	469	469	468	468	468	468	468	468	468	468	468	468	468	468	468	468	468	468	468	468	2887326	2887326
ncbi1000001911	1000001911	Acinetobacter_baumannii_AB_2009-04-01-7_GCF_000301995.1	1000001911	1000001911	1000001911	1000001911	1000001911	1000001911	1000001911	1000001911	470	470	470	470	470	909768	909768	909768	469	469	469	469	469	469	469	469	469	469	469	468	468	468	468	468	468	468	468	468	468	468	468	468	468	468	468	468	468	2887326	2887326
ncbi1000001912	1000001912	Acinetobacter_baumannii_AB_2008-23-01-01-7_GCF_000301975.1	1000001912	1000001912	1000001912	1000001912	1000001912	1000001912	1000001912	1000001912	470	470	470	470	470	909768	909768	909768	469	469	469	469	469	469	469	469	469	469	469	468	468	468	468	468	468	468	468	468	468	468	468	468	468	468	468	468	468	2887326	2887326
ncbi1000001913	1000001913	Acinetobacter_baumannii_AB_2008-15-70_GCF_000301955.1	1000001913	1000001913	1000001913	1000001913	1000001913	1000001913	1000001913	1000001913	470	470	470	470	470	909768	909768	909768	469	469	469	469	469	469	469	469	469	469	469	468	468	468	468	468	468	468	468	468	468	468	468	468	468	468	468	468	468	2887326	2887326
ncbi1000001914	1000001914	Acinetobacter_baumannii_AB_2008-15-52_GCF_000301935.1	1000001914	1000001914	1000001914	1000001914	1000001914	1000001914	1000001914	1000001914	470	470	470	470	470	909768	909768	909768	469	469	469	469	469	469	469	469	469	469	469	468	468	468	468	468	468	468	468	468	468	468	468	468	468	468	468	468	468	2887326	2887326
ncbi1000001915	1000001915	Acinetobacter_baumannii_AB_2008-15-34-7_GCF_000301915.1	1000001915	1000001915	1000001915	1000001915	1000001915	1000001915	1000001915	1000001915	470	470	470	470	470	909768	909768	909768	469	469	469	469	469	469	469	469	469	469	469	468	468	468	468	468	468	468	468	468	468	468	468	468	468	468	468	468	468	2887326	2887326
ncbi1000001916	1000001916	Acinetobacter_baumannii_AB_2007-16-27-01_GCF_000301895.1	1000001916	1000001916	1000001916	1000001916	1000001916	1000001916	1000001916	1000001916	470	470	470	470	470	909768	909768	909768	469	469	469	469	469	469	469	469	469	469	469	468	468	468	468	468	468	468	468	468	468	468	468	468	468	468	468	468	468	2887326	2887326
ncbi1000001917	1000001917	Acinetobacter_baumannii_AB_2007-09-110-01-7_GCF_000301875.1	1000001917	1000001917	1000001917	1000001917	1000001917	1000001917	1000001917	1000001917	470	470	470	470	470	909768	909768	909768	469	469	469	469	469	469	469	469	469	469	469	468	468	468	468	468	468	468	468	468	468	468	468	468	468	468	468	468	468	2887326	2887326
ncbi1000001918	1000001918	Acinetobacter_baumannii_AB_1583-8_GCF_000301855.1	1000001918	1000001918	1000001918	1000001918	1000001918	1000001918	1000001918	1000001918	470	470	470	470	470	909768	909768	909768	469	469	469	469	469	469	469	469	469	469	469	468	468	468	468	468	468	468	468	468	468	468	468	468	468	468	468	468	468	2887326	2887326
ncbi1000001919	1000001919	Acinetobacter_baumannii_AB_1536-8_GCF_000301835.1	1000001919	1000001919	1000001919	1000001919	1000001919	1000001919	1000001919	1000001919	470	470	470	470	470	909768	909768	909768	469	469	469	469	469	469	469	469	469	469	469	468	468	468	468	468	468	468	468	468	468	468	468	468	468	468	468	468	468	2887326	2887326
ncbi1000001920	1000001920	Acinetobacter_schindleri_TG19614_GCF_000301815.1	1000001920	1000001920	1000001920	1000001920	1000001920	1000001920	1000001920	1000001920	108981	108981	108981	108981	108981	108981	108981	108981	469	469	469	469	469	469	469	469	469	469	469	468	468	468	468	468	468	468	468	468	468	468	468	468	468	468	468	468	468	2887326	2887326
ncbi1000001921	1000001921	Acinetobacter_radioresistens_TG02010_GCF_000301795.1	1000001921	1000001921	1000001921	1000001921	1000001921	1000001921	1000001921	1000001921	40216	40216	40216	40216	40216	40216	40216	40216	469	469	469	469	469	469	469	469	469	469	469	468	468	468	468	468	468	468	468	468	468	468	468	468	468	468	468	468	468	2887326	2887326
ncbi1000001922	1000001922	Acinetobacter_nosocomialis_TG21145_GCF_000301775.1	1000001922	1000001922	1000001922	1000001922	1000001922	1000001922	1000001922	1000001922	106654	106654	106654	106654	106654	909768	909768	909768	469	469	469	469	469	469	469	469	469	469	469	468	468	468	468	468	468	468	468	468	468	468	468	468	468	468	468	468	468	2887326	2887326
ncbi1000001923	1000001923	Acinetobacter_lwoffii_TG19636_GCF_000301755.1	1000001923	1000001923	1000001923	1000001923	1000001923	1000001923	1000001923	1000001923	28090	28090	28090	28090	28090	28090	28090	28090	469	469	469	469	469	469	469	469	469	469	469	468	468	468	468	468	468	468	468	468	468	468	468	468	468	468	468	468	468	2887326	2887326
ncbi1000001924	1000001924	Acinetobacter_johnsonii_TG19605_GCF_000301735.1	1000001924	1000001924	1000001924	1000001924	1000001924	1000001924	1000001924	1000001924	40214	40214	40214	40214	40214	40214	40214	40214	469	469	469	469	469	469	469	469	469	469	469	468	468	468	468	468	468	468	468	468	468	468	468	468	468	468	468	468	468	2887326	2887326
ncbi1000001925	1000001925	Acinetobacter_haemolyticus_TG21157_GCF_000301715.1	1000001925	1000001925	1000001925	1000001925	1000001925	1000001925	1000001925	1000001925	29430	29430	29430	29430	29430	29430	29430	29430	469	469	469	469	469	469	469	469	469	469	469	468	468	468	468	468	468	468	468	468	468	468	468	468	468	468	468	468	468	2887326	2887326
ncbi1000001926	1000001926	Acinetobacter_nosocomialis_TG19596_GCF_000301695.1	1000001926	1000001926	1000001926	1000001926	1000001926	1000001926	1000001926	1000001926	106654	106654	106654	106654	106654	909768	909768	909768	469	469	469	469	469	469	469	469	469	469	469	468	468	468	468	468	468	468	468	468	468	468	468	468	468	468	468	468	468	2887326	2887326
ncbi1000001927	1000001927	Acinetobacter_calcoaceticus_TG19593_GCF_000301675.1	1000001927	1000001927	1000001927	1000001927	1000001927	1000001927	1000001927	1000001927	471	471	471	471	471	909768	909768	909768	469	469	469	469	469	469	469	469	469	469	469	468	468	468	468	468	468	468	468	468	468	468	468	468	468	468	468	468	468	2887326	2887326
ncbi1000001928	1000001928	Acinetobacter_baumannii_AB_TG5064_GCF_000301655.1	1000001928	1000001928	1000001928	1000001928	1000001928	1000001928	1000001928	1000001928	470	470	470	470	470	909768	909768	909768	469	469	469	469	469	469	469	469	469	469	469	468	468	468	468	468	468	468	468	468	468	468	468	468	468	468	468	468	468	2887326	2887326
ncbi1000001930	1000001930	Acinetobacter_baumannii_AB_TG27331_GCF_000301615.1	1000001930	1000001930	1000001930	1000001930	1000001930	1000001930	1000001930	1000001930	470	470	470	470	470	909768	909768	909768	469	469	469	469	469	469	469	469	469	469	469	468	468	468	468	468	468	468	468	468	468	468	468	468	468	468	468	468	468	2887326	2887326
ncbi1000001931	1000001931	Acinetobacter_baumannii_AB_TG27323_GCF_000301595.1	1000001931	1000001931	1000001931	1000001931	1000001931	1000001931	1000001931	1000001931	470	470	470	470	470	909768	909768	909768	469	469	469	469	469	469	469	469	469	469	469	468	468	468	468	468	468	468	468	468	468	468	468	468	468	468	468	468	468	2887326	2887326
ncbi1000001932	1000001932	Acinetobacter_baumannii_AB_TG2631_GCF_000301575.1	1000001932	1000001932	1000001932	1000001932	1000001932	1000001932	1000001932	1000001932	470	470	470	470	470	909768	909768	909768	469	469	469	469	469	469	469	469	469	469	469	468	468	468	468	468	468	468	468	468	468	468	468	468	468	468	468	468	468	2887326	2887326
ncbi1000001933	1000001933	Acinetobacter_baumannii_AB_TG2031_GCF_000301555.1	1000001933	1000001933	1000001933	1000001933	1000001933	1000001933	1000001933	1000001933	470	470	470	470	470	909768	909768	909768	469	469	469	469	469	469	469	469	469	469	469	468	468	468	468	468	468	468	468	468	468	468	468	468	468	468	468	468	468	2887326	2887326
ncbi1000001934	1000001934	Acinetobacter_baumannii_AB_TG2030_GCF_000301535.1	1000001934	1000001934	1000001934	1000001934	1000001934	1000001934	1000001934	1000001934	470	470	470	470	470	909768	909768	909768	469	469	469	469	469	469	469	469	469	469	469	468	468	468	468	468	468	468	468	468	468	468	468	468	468	468	468	468	468	2887326	2887326
ncbi1000001935	1000001935	Acinetobacter_baumannii_AB_TG2028_GCF_000301515.1	1000001935	1000001935	1000001935	1000001935	1000001935	1000001935	1000001935	1000001935	470	470	470	470	470	909768	909768	909768	469	469	469	469	469	469	469	469	469	469	469	468	468	468	468	468	468	468	468	468	468	468	468	468	468	468	468	468	468	2887326	2887326
ncbi1000001936	1000001936	Acinetobacter_baumannii_AB_TG2026_GCF_000301495.1	1000001936	1000001936	1000001936	1000001936	1000001936	1000001936	1000001936	1000001936	470	470	470	470	470	909768	909768	909768	469	469	469	469	469	469	469	469	469	469	469	468	468	468	468	468	468	468	468	468	468	468	468	468	468	468	468	468	468	2887326	2887326
ncbi1000001937	1000001937	Acinetobacter_baumannii_AB_TG2023_GCF_000301475.1	1000001937	1000001937	1000001937	1000001937	1000001937	1000001937	1000001937	1000001937	470	470	470	470	470	909768	909768	909768	469	469	469	469	469	469	469	469	469	469	469	468	468	468	468	468	468	468	468	468	468	468	468	468	468	468	468	468	468	2887326	2887326
ncbi1000001938	1000001938	Acinetobacter_baumannii_AB_TG2022_GCF_000301455.1	1000001938	1000001938	1000001938	1000001938	1000001938	1000001938	1000001938	1000001938	470	470	470	470	470	909768	909768	909768	469	469	469	469	469	469	469	469	469	469	469	468	468	468	468	468	468	468	468	468	468	468	468	468	468	468	468	468	468	2887326	2887326
ncbi1000001939	1000001939	Acinetobacter_baumannii_AB_909-02-7_GCF_000301435.1	1000001939	1000001939	1000001939	1000001939	1000001939	1000001939	1000001939	1000001939	470	470	470	470	470	909768	909768	909768	469	469	469	469	469	469	469	469	469	469	469	468	468	468	468	468	468	468	468	468	468	468	468	468	468	468	468	468	468	2887326	2887326
ncbi1000001940	1000001940	Acinetobacter_baumannii_AB_909-01-7_GCF_000301415.1	1000001940	1000001940	1000001940	1000001940	1000001940	1000001940	1000001940	1000001940	470	470	470	470	470	909768	909768	909768	469	469	469	469	469	469	469	469	469	469	469	468	468	468	468	468	468	468	468	468	468	468	468	468	468	468	468	468	468	2887326	2887326
ncbi1000001941	1000001941	Acinetobacter_baumannii_AB_908-12_GCF_000301395.1	1000001941	1000001941	1000001941	1000001941	1000001941	1000001941	1000001941	1000001941	470	470	470	470	470	909768	909768	909768	469	469	469	469	469	469	469	469	469	469	469	468	468	468	468	468	468	468	468	468	468	468	468	468	468	468	468	468	468	2887326	2887326
ncbi1000001942	1000001942	Acinetobacter_baumannii_AB_515-8_GCF_000301375.1	1000001942	1000001942	1000001942	1000001942	1000001942	1000001942	1000001942	1000001942	470	470	470	470	470	909768	909768	909768	469	469	469	469	469	469	469	469	469	469	469	468	468	468	468	468	468	468	468	468	468	468	468	468	468	468	468	468	468	2887326	2887326
ncbi1000001943	1000001943	Acinetobacter_baumannii_AB_2008-15-71_GCF_000301355.1	1000001943	1000001943	1000001943	1000001943	1000001943	1000001943	1000001943	1000001943	470	470	470	470	470	909768	909768	909768	469	469	469	469	469	469	469	469	469	469	469	468	468	468	468	468	468	468	468	468	468	468	468	468	468	468	468	468	468	2887326	2887326
ncbi1000001944	1000001944	Acinetobacter_baumannii_AB_2008-15-69_GCF_000301335.1	1000001944	1000001944	1000001944	1000001944	1000001944	1000001944	1000001944	1000001944	470	470	470	470	470	909768	909768	909768	469	469	469	469	469	469	469	469	469	469	469	468	468	468	468	468	468	468	468	468	468	468	468	468	468	468	468	468	468	2887326	2887326
ncbi1000001945	1000001945	Acinetobacter_baumannii_AB_2008-15-45_GCF_000301315.1	1000001945	1000001945	1000001945	1000001945	1000001945	1000001945	1000001945	1000001945	470	470	470	470	470	909768	909768	909768	469	469	469	469	469	469	469	469	469	469	469	468	468	468	468	468	468	468	468	468	468	468	468	468	468	468	468	468	468	2887326	2887326
ncbi1000001946	1000001946	Acinetobacter_baumannii_AB_2007-16-25-01-7_GCF_000301295.1	1000001946	1000001946	1000001946	1000001946	1000001946	1000001946	1000001946	1000001946	470	470	470	470	470	909768	909768	909768	469	469	469	469	469	469	469	469	469	469	469	468	468	468	468	468	468	468	468	468	468	468	468	468	468	468	468	468	468	2887326	2887326
ncbi1000001947	1000001947	Acinetobacter_baumannii_AB_1766_8_GCF_000301275.1	1000001947	1000001947	1000001947	1000001947	1000001947	1000001947	1000001947	1000001947	470	470	470	470	470	909768	909768	909768	469	469	469	469	469	469	469	469	469	469	469	468	468	468	468	468	468	468	468	468	468	468	468	468	468	468	468	468	468	2887326	2887326
ncbi1000001948	1000001948	Acinetobacter_baumannii_AB_1650-8_GCF_000301255.1	1000001948	1000001948	1000001948	1000001948	1000001948	1000001948	1000001948	1000001948	470	470	470	470	470	909768	909768	909768	469	469	469	469	469	469	469	469	469	469	469	468	468	468	468	468	468	468	468	468	468	468	468	468	468	468	468	468	468	2887326	2887326
ncbi1000001949	1000001949	Acinetobacter_baumannii_AB_1649-8_GCF_000301235.1	1000001949	1000001949	1000001949	1000001949	1000001949	1000001949	1000001949	1000001949	470	470	470	470	470	909768	909768	909768	469	469	469	469	469	469	469	469	469	469	469	468	468	468	468	468	468	468	468	468	468	468	468	468	468	468	468	468	468	2887326	2887326
ncbi1000001950	1000001950	Acinetobacter_baumannii_AB_1595-8_GCF_000301215.1	1000001950	1000001950	1000001950	1000001950	1000001950	1000001950	1000001950	1000001950	470	470	470	470	470	909768	909768	909768	469	469	469	469	469	469	469	469	469	469	469	468	468	468	468	468	468	468	468	468	468	468	468	468	468	468	468	468	468	2887326	2887326
ncbi1000001951	1000001951	Acinetobacter_baumannii_AB_1594-8_GCF_000301195.1	1000001951	1000001951	1000001951	1000001951	1000001951	1000001951	1000001951	1000001951	470	470	470	470	470	909768	909768	909768	469	469	469	469	469	469	469	469	469	469	469	468	468	468	468	468	468	468	468	468	468	468	468	468	468	468	468	468	468	2887326	2887326
ncbi1000001952	1000001952	Acinetobacter_baumannii_AB_1582-8_GCF_000301175.1	1000001952	1000001952	1000001952	1000001952	1000001952	1000001952	1000001952	1000001952	470	470	470	470	470	909768	909768	909768	469	469	469	469	469	469	469	469	469	469	469	468	468	468	468	468	468	468	468	468	468	468	468	468	468	468	468	468	468	2887326	2887326
ncbi1000001953	1000001953	Acinetobacter_nosocomialis_Ab22222_GCF_000300635.1	1000001953	1000001953	1000001953	1000001953	1000001953	1000001953	1000001953	1000001953	106654	106654	106654	106654	106654	909768	909768	909768	469	469	469	469	469	469	469	469	469	469	469	468	468	468	468	468	468	468	468	468	468	468	468	468	468	468	468	468	468	2887326	2887326
ncbi1000001954	1000001954	Acinetobacter_baumannii_ZWS1219_GCF_000299675.1	1000001954	1000001954	1000001954	1000001954	1000001954	1000001954	1000001954	1000001954	470	470	470	470	470	909768	909768	909768	469	469	469	469	469	469	469	469	469	469	469	468	468	468	468	468	468	468	468	468	468	468	468	468	468	468	468	468	468	2887326	2887326
ncbi1000001955	1000001955	Acinetobacter_baumannii_ZWS1122_GCF_000299655.1	1000001955	1000001955	1000001955	1000001955	1000001955	1000001955	1000001955	1000001955	470	470	470	470	470	909768	909768	909768	469	469	469	469	469	469	469	469	469	469	469	468	468	468	468	468	468	468	468	468	468	468	468	468	468	468	468	468	468	2887326	2887326
ncbi1000001956	1000001956	Acinetobacter_baumannii_Ab44444_GCF_000297955.1	1000001956	1000001956	1000001956	1000001956	1000001956	1000001956	1000001956	1000001956	470	470	470	470	470	909768	909768	909768	469	469	469	469	469	469	469	469	469	469	469	468	468	468	468	468	468	468	468	468	468	468	468	468	468	468	468	468	468	2887326	2887326
ncbi1000001957	1000001957	Acinetobacter_baumannii_Ab33333_GCF_000297935.1	1000001957	1000001957	1000001957	1000001957	1000001957	1000001957	1000001957	1000001957	470	470	470	470	470	909768	909768	909768	469	469	469	469	469	469	469	469	469	469	469	468	468	468	468	468	468	468	468	468	468	468	468	468	468	468	468	468	468	2887326	2887326
ncbi1000001958	1000001958	Acinetobacter_baumannii_Ab11111_GCF_000297915.1	1000001958	1000001958	1000001958	1000001958	1000001958	1000001958	1000001958	1000001958	470	470	470	470	470	909768	909768	909768	469	469	469	469	469	469	469	469	469	469	469	468	468	468	468	468	468	468	468	468	468	468	468	468	468	468	468	468	468	2887326	2887326
ncbi1000001959	1000001959	Acinetobacter_baumannii_IS-58_GCF_000297595.1	1000001959	1000001959	1000001959	1000001959	1000001959	1000001959	1000001959	1000001959	470	470	470	470	470	909768	909768	909768	469	469	469	469	469	469	469	469	469	469	469	468	468	468	468	468	468	468	468	468	468	468	468	468	468	468	468	468	468	2887326	2887326
ncbi1000001960	1000001960	Acinetobacter_baumannii_WC-692_GCF_000297575.1	1000001960	1000001960	1000001960	1000001960	1000001960	1000001960	1000001960	1000001960	470	470	470	470	470	909768	909768	909768	469	469	469	469	469	469	469	469	469	469	469	468	468	468	468	468	468	468	468	468	468	468	468	468	468	468	468	468	468	2887326	2887326
ncbi1000001961	1000001961	Acinetobacter_baumannii_IS-116_GCF_000297535.1	1000001961	1000001961	1000001961	1000001961	1000001961	1000001961	1000001961	1000001961	470	470	470	470	470	909768	909768	909768	469	469	469	469	469	469	469	469	469	469	469	468	468	468	468	468	468	468	468	468	468	468	468	468	468	468	468	468	468	2887326	2887326
ncbi1000001962	1000001962	Acinetobacter_baumannii_IS-143_GCF_000297515.1	1000001962	1000001962	1000001962	1000001962	1000001962	1000001962	1000001962	1000001962	470	470	470	470	470	909768	909768	909768	469	469	469	469	469	469	469	469	469	469	469	468	468	468	468	468	468	468	468	468	468	468	468	468	468	468	468	468	468	2887326	2887326
ncbi1000001963	1000001963	Acinetobacter_baumannii_BZICU-2_GCF_000292545.1	1000001963	1000001963	1000001963	1000001963	1000001963	1000001963	1000001963	1000001963	470	470	470	470	470	909768	909768	909768	469	469	469	469	469	469	469	469	469	469	469	468	468	468	468	468	468	468	468	468	468	468	468	468	468	468	468	468	468	2887326	2887326
ncbi1000001965	1000001965	Acinetobacter_baumannii_Canada_BC-5_GCF_000286615.1	1000001965	1000001965	1000001965	1000001965	1000001965	1000001965	1000001965	1000001965	470	470	470	470	470	909768	909768	909768	469	469	469	469	469	469	469	469	469	469	469	468	468	468	468	468	468	468	468	468	468	468	468	468	468	468	468	468	468	2887326	2887326
ncbi1000001966	1000001966	Acinetobacter_radioresistens_WC-A-157_GCF_000286595.1	1000001966	1000001966	1000001966	1000001966	1000001966	1000001966	1000001966	1000001966	40216	40216	40216	40216	40216	40216	40216	40216	469	469	469	469	469	469	469	469	469	469	469	468	468	468	468	468	468	468	468	468	468	468	468	468	468	468	468	468	468	2887326	2887326
ncbi1000001967	1000001967	Acinetobacter_baumannii_IS-123_GCF_000286535.1	1000001967	1000001967	1000001967	1000001967	1000001967	1000001967	1000001967	1000001967	470	470	470	470	470	909768	909768	909768	469	469	469	469	469	469	469	469	469	469	469	468	468	468	468	468	468	468	468	468	468	468	468	468	468	468	468	468	468	2887326	2887326
ncbi1000001968	1000001968	Acinetobacter_baumannii_OIFC189_GCF_000278685.1	1000001968	1000001968	1000001968	1000001968	1000001968	1000001968	1000001968	1000001968	470	470	470	470	470	909768	909768	909768	469	469	469	469	469	469	469	469	469	469	469	468	468	468	468	468	468	468	468	468	468	468	468	468	468	468	468	468	468	2887326	2887326
ncbi1000001969	1000001969	Acinetobacter_baumannii_OIFC143_GCF_000278665.1	1000001969	1000001969	1000001969	1000001969	1000001969	1000001969	1000001969	1000001969	470	470	470	470	470	909768	909768	909768	469	469	469	469	469	469	469	469	469	469	469	468	468	468	468	468	468	468	468	468	468	468	468	468	468	468	468	468	468	2887326	2887326
ncbi1000001970	1000001970	Acinetobacter_baumannii_OIFC109_GCF_000278645.1	1000001970	1000001970	1000001970	1000001970	1000001970	1000001970	1000001970	1000001970	470	470	470	470	470	909768	909768	909768	469	469	469	469	469	469	469	469	469	469	469	468	468	468	468	468	468	468	468	468	468	468	468	468	468	468	468	468	468	2887326	2887326
ncbi1000001971	1000001971	Acinetobacter_baumannii_OIFC137_GCF_000278625.1	1000001971	1000001971	1000001971	1000001971	1000001971	1000001971	1000001971	1000001971	470	470	470	470	470	909768	909768	909768	469	469	469	469	469	469	469	469	469	469	469	468	468	468	468	468	468	468	468	468	468	468	468	468	468	468	468	468	468	2887326	2887326
ncbi1000001972	1000001972	Acinetobacter_baumannii_Naval-17_GCF_000278605.1	1000001972	1000001972	1000001972	1000001972	1000001972	1000001972	1000001972	1000001972	470	470	470	470	470	909768	909768	909768	469	469	469	469	469	469	469	469	469	469	469	468	468	468	468	468	468	468	468	468	468	468	468	468	468	468	468	468	468	2887326	2887326
ncbi1000001974	1000001974	Acinetobacter_bereziniae_LMG_1003__GCF_000248295.1	1000001974	1000001974	1000001974	1000001974	1000001974	1000001974	1000001974	1000001974	106648	106648	106648	106648	106648	106648	106648	106648	469	469	469	469	469	469	469	469	469	469	469	468	468	468	468	468	468	468	468	468	468	468	468	468	468	468	468	468	468	2887326	2887326
ncbi1000001975	1000001975	Acinetobacter_baumannii_W7282_GCF_000248275.1	1000001975	1000001975	1000001975	1000001975	1000001975	1000001975	1000001975	1000001975	470	470	470	470	470	909768	909768	909768	469	469	469	469	469	469	469	469	469	469	469	468	468	468	468	468	468	468	468	468	468	468	468	468	468	468	468	468	468	2887326	2887326
ncbi1000001976	1000001976	Acinetobacter_baumannii_AB5711_GCF_000241725.1	1000001976	1000001976	1000001976	1000001976	1000001976	1000001976	1000001976	1000001976	470	470	470	470	470	909768	909768	909768	469	469	469	469	469	469	469	469	469	469	469	468	468	468	468	468	468	468	468	468	468	468	468	468	468	468	468	468	468	2887326	2887326
ncbi1000001977	1000001977	Acinetobacter_baumannii_AB5256_GCF_000241705.1	1000001977	1000001977	1000001977	1000001977	1000001977	1000001977	1000001977	1000001977	470	470	470	470	470	909768	909768	909768	469	469	469	469	469	469	469	469	469	469	469	468	468	468	468	468	468	468	468	468	468	468	468	468	468	468	468	468	468	2887326	2887326
ncbi1000001979	1000001979	Acinetobacter_pittii_D499_GCF_000230465.1	1000001979	1000001979	1000001979	1000001979	1000001979	1000001979	1000001979	1000001979	48296	48296	48296	48296	48296	909768	909768	909768	469	469	469	469	469	469	469	469	469	469	469	468	468	468	468	468	468	468	468	468	468	468	468	468	468	468	468	468	468	2887326	2887326
ncbi1000001980	1000001980	Acinetobacter_baumannii_MDR-ZJ06_GCF_000226275.2	1000001980	1000001980	1000001980	1000001980	1000001980	1000001980	1000001980	1000001980	470	470	470	470	470	909768	909768	909768	469	469	469	469	469	469	469	469	469	469	469	468	468	468	468	468	468	468	468	468	468	468	468	468	468	468	468	468	468	2887326	2887326
ncbi1000001981	1000001981	Acinetobacter_baumannii_ABNIH4_GCF_000222285.1	1000001981	1000001981	1000001981	1000001981	1000001981	1000001981	1000001981	1000001981	470	470	470	470	470	909768	909768	909768	469	469	469	469	469	469	469	469	469	469	469	468	468	468	468	468	468	468	468	468	468	468	468	468	468	468	468	468	468	2887326	2887326
ncbi1000001982	1000001982	Acinetobacter_baumannii_ABNIH3_GCF_000222265.1	1000001982	1000001982	1000001982	1000001982	1000001982	1000001982	1000001982	1000001982	470	470	470	470	470	909768	909768	909768	469	469	469	469	469	469	469	469	469	469	469	468	468	468	468	468	468	468	468	468	468	468	468	468	468	468	468	468	468	2887326	2887326
ncbi1000001983	1000001983	Acinetobacter_baumannii_ABNIH2_GCF_000222245.1	1000001983	1000001983	1000001983	1000001983	1000001983	1000001983	1000001983	1000001983	470	470	470	470	470	909768	909768	909768	469	469	469	469	469	469	469	469	469	469	469	468	468	468	468	468	468	468	468	468	468	468	468	468	468	468	468	468	468	2887326	2887326
ncbi1000001984	1000001984	Acinetobacter_baumannii_ABNIH1_GCF_000222225.1	1000001984	1000001984	1000001984	1000001984	1000001984	1000001984	1000001984	1000001984	470	470	470	470	470	909768	909768	909768	469	469	469	469	469	469	469	469	469	469	469	468	468	468	468	468	468	468	468	468	468	468	468	468	468	468	468	468	468	2887326	2887326
ncbi1000001985	1000001985	Acinetobacter_lwoffii_WJ10621_GCF_000219275.1	1000001985	1000001985	1000001985	1000001985	1000001985	1000001985	1000001985	1000001985	28090	28090	28090	28090	28090	28090	28090	28090	469	469	469	469	469	469	469	469	469	469	469	468	468	468	468	468	468	468	468	468	468	468	468	468	468	468	468	468	468	2887326	2887326
ncbi1000001986	1000001986	Acinetobacter_baumannii_OIFC032_GCF_000215005.1	1000001986	1000001986	1000001986	1000001986	1000001986	1000001986	1000001986	1000001986	470	470	470	470	470	909768	909768	909768	469	469	469	469	469	469	469	469	469	469	469	468	468	468	468	468	468	468	468	468	468	468	468	468	468	468	468	468	468	2887326	2887326
ncbi1000001987	1000001987	Acinetobacter_baumannii_Naval-81_GCF_000214985.1	1000001987	1000001987	1000001987	1000001987	1000001987	1000001987	1000001987	1000001987	470	470	470	470	470	909768	909768	909768	469	469	469	469	469	469	469	469	469	469	469	468	468	468	468	468	468	468	468	468	468	468	468	468	468	468	468	468	468	2887326	2887326
ncbi1000001989	1000001989	Acinetobacter_oleivorans_DR1_GCF_000196795.1	1000001989	436717	436717	436717	436717	436717	436717	436717	1148157	1148157	1148157	1148157	1148157	1148157	1148157	1148157	469	469	469	469	469	469	469	469	469	469	469	468	468	468	468	468	468	468	468	468	468	468	468	468	468	468	468	468	468	2887326	2887326
ncbi1000001990	1000001990	Acinetobacter_pittii_PHEA-2_GCF_000191145.1	1000001990	1000001990	1000001990	1000001990	1000001990	1000001990	1000001990	1000001990	48296	48296	48296	48296	48296	909768	909768	909768	469	469	469	469	469	469	469	469	469	469	469	468	468	468	468	468	468	468	468	468	468	468	468	468	468	468	468	468	468	2887326	2887326
ncbi1000001991	1000001991	Acinetobacter_baumannii_3909_GCF_000189695.1	1000001991	1000001991	1000001991	1000001991	1000001991	1000001991	1000001991	1000001991	470	470	470	470	470	909768	909768	909768	469	469	469	469	469	469	469	469	469	469	469	468	468	468	468	468	468	468	468	468	468	468	468	468	468	468	468	468	468	2887326	2887326
ncbi1000001992	1000001992	Acinetobacter_baumannii_3990_GCF_000189675.1	1000001992	1000001992	1000001992	1000001992	1000001992	1000001992	1000001992	1000001992	470	470	470	470	470	909768	909768	909768	469	469	469	469	469	469	469	469	469	469	469	468	468	468	468	468	468	468	468	468	468	468	468	468	468	468	468	468	468	2887326	2887326
ncbi1000001993	1000001993	Acinetobacter_baumannii_AB210_GCF_000189655.1	1000001993	1000001993	1000001993	1000001993	1000001993	1000001993	1000001993	1000001993	470	470	470	470	470	909768	909768	909768	469	469	469	469	469	469	469	469	469	469	469	468	468	468	468	468	468	468	468	468	468	468	468	468	468	468	468	468	468	2887326	2887326
ncbi1000001994	1000001994	Acinetobacter_baumannii_1656-2_GCF_000188215.1	1000001994	1000001994	1000001994	1000001994	1000001994	1000001994	1000001994	1000001994	470	470	470	470	470	909768	909768	909768	469	469	469	469	469	469	469	469	469	469	469	468	468	468	468	468	468	468	468	468	468	468	468	468	468	468	468	468	468	2887326	2887326
ncbi1000001995	1000001995	Acinetobacter_baumannii_MDR-TJ_GCF_000187205.2	1000001995	1000001995	1000001995	1000001995	1000001995	1000001995	1000001995	1000001995	470	470	470	470	470	909768	909768	909768	469	469	469	469	469	469	469	469	469	469	469	468	468	468	468	468	468	468	468	468	468	468	468	468	468	468	468	468	468	2887326	2887326
ncbi1000001996	1000001996	Acinetobacter_baumannii_D1279779_GCF_000186665.3	1000001996	1000001996	1000001996	1000001996	1000001996	1000001996	1000001996	1000001996	470	470	470	470	470	909768	909768	909768	469	469	469	469	469	469	469	469	469	469	469	468	468	468	468	468	468	468	468	468	468	468	468	468	468	468	468	468	468	2887326	2887326
ncbi1000001997	1000001997	Acinetobacter_baumannii_WM99c_GCF_000186645.1	1000001997	1000001997	1000001997	1000001997	1000001997	1000001997	1000001997	1000001997	470	470	470	470	470	909768	909768	909768	469	469	469	469	469	469	469	469	469	469	469	468	468	468	468	468	468	468	468	468	468	468	468	468	468	468	468	468	468	2887326	2887326
ncbi1000001998	1000001998	Acinetobacter_baumannii_UMB002_GCF_000184495.1	1000001998	1000001998	1000001998	1000001998	1000001998	1000001998	1000001998	1000001998	470	470	470	470	470	909768	909768	909768	469	469	469	469	469	469	469	469	469	469	469	468	468	468	468	468	468	468	468	468	468	468	468	468	468	468	468	468	468	2887326	2887326
ncbi1000001999	1000001999	Acinetobacter_baumannii_UMB001_GCF_000184475.1	1000001999	1000001999	1000001999	1000001999	1000001999	1000001999	1000001999	1000001999	470	470	470	470	470	909768	909768	909768	469	469	469	469	469	469	469	469	469	469	469	468	468	468	468	468	468	468	468	468	468	468	468	468	468	468	468	468	468	2887326	2887326
ncbi1000002000	1000002000	Acinetobacter_baumannii_AB059_GCF_000177735.1	1000002000	1000002000	1000002000	1000002000	1000002000	1000002000	1000002000	1000002000	470	470	470	470	470	909768	909768	909768	469	469	469	469	469	469	469	469	469	469	469	468	468	468	468	468	468	468	468	468	468	468	468	468	468	468	468	468	468	2887326	2887326
ncbi1000002001	1000002001	Acinetobacter_baumannii_AB058_GCF_000177715.1	1000002001	1000002001	1000002001	1000002001	1000002001	1000002001	1000002001	1000002001	470	470	470	470	470	909768	909768	909768	469	469	469	469	469	469	469	469	469	469	469	468	468	468	468	468	468	468	468	468	468	468	468	468	468	468	468	468	468	2887326	2887326
ncbi1000002002	1000002002	Acinetobacter_baumannii_AB056_GCF_000177695.1	1000002002	1000002002	1000002002	1000002002	1000002002	1000002002	1000002002	1000002002	470	470	470	470	470	909768	909768	909768	469	469	469	469	469	469	469	469	469	469	469	468	468	468	468	468	468	468	468	468	468	468	468	468	468	468	468	468	468	2887326	2887326
ncbi1000002003	1000002003	Acinetobacter_radioresistens_SK82_GCF_000175675.1	1000002003	1000002003	1000002003	1000002003	1000002003	1000002003	1000002003	1000002003	40216	40216	40216	40216	40216	40216	40216	40216	469	469	469	469	469	469	469	469	469	469	469	468	468	468	468	468	468	468	468	468	468	468	468	468	468	468	468	468	468	2887326	2887326
ncbi1000002004	1000002004	Acinetobacter_baumannii_AB900_GCF_000173395.1	1000002004	1000002004	1000002004	1000002004	1000002004	1000002004	1000002004	1000002004	470	470	470	470	470	909768	909768	909768	469	469	469	469	469	469	469	469	469	469	469	468	468	468	468	468	468	468	468	468	468	468	468	468	468	468	468	468	468	2887326	2887326
ncbi1000002005	1000002005	Acinetobacter_haemolyticus_ATCC_19194_GCF_000164055.1	1000002005	1000002005	1000002005	1000002005	1000002005	1000002005	1000002005	1000002005	29430	29430	29430	29430	29430	29430	29430	29430	469	469	469	469	469	469	469	469	469	469	469	468	468	468	468	468	468	468	468	468	468	468	468	468	468	468	468	468	468	2887326	2887326
ncbi1000002007	1000002007	Acinetobacter_baumannii_6014059_GCF_000163395.2	1000002007	1000002007	1000002007	1000002007	1000002007	1000002007	1000002007	1000002007	470	470	470	470	470	909768	909768	909768	469	469	469	469	469	469	469	469	469	469	469	468	468	468	468	468	468	468	468	468	468	468	468	468	468	468	468	468	468	2887326	2887326
ncbi1000002008	1000002008	Acinetobacter_baumannii_6013113_GCF_000163375.2	1000002008	1000002008	1000002008	1000002008	1000002008	1000002008	1000002008	1000002008	470	470	470	470	470	909768	909768	909768	469	469	469	469	469	469	469	469	469	469	469	468	468	468	468	468	468	468	468	468	468	468	468	468	468	468	468	468	468	2887326	2887326
ncbi1000002009	1000002009	Acinetobacter_baumannii_6013150_GCF_000163355.2	1000002009	1000002009	1000002009	1000002009	1000002009	1000002009	1000002009	1000002009	470	470	470	470	470	909768	909768	909768	469	469	469	469	469	469	469	469	469	469	469	468	468	468	468	468	468	468	468	468	468	468	468	468	468	468	468	468	468	2887326	2887326
ncbi1000002011	1000002011	Acinetobacter_radioresistens_SH164_GCF_000162115.1	1000002011	1000002011	1000002011	1000002011	1000002011	1000002011	1000002011	1000002011	40216	40216	40216	40216	40216	40216	40216	40216	469	469	469	469	469	469	469	469	469	469	469	468	468	468	468	468	468	468	468	468	468	468	468	468	468	468	468	468	468	2887326	2887326
ncbi1000002012	1000002012	Acinetobacter_lwoffii_SH145_GCF_000162095.1	1000002012	1000002012	1000002012	1000002012	1000002012	1000002012	1000002012	1000002012	28090	28090	28090	28090	28090	28090	28090	28090	469	469	469	469	469	469	469	469	469	469	469	468	468	468	468	468	468	468	468	468	468	468	468	468	468	468	468	468	468	2887326	2887326
ncbi1000002013	1000002013	Acinetobacter_junii_SH205_GCF_000162075.1	1000002013	1000002013	1000002013	1000002013	1000002013	1000002013	1000002013	1000002013	40215	40215	40215	40215	40215	40215	40215	40215	469	469	469	469	469	469	469	469	469	469	469	468	468	468	468	468	468	468	468	468	468	468	468	468	468	468	468	468	468	2887326	2887326
ncbi1000002014	1000002014	Acinetobacter_johnsonii_SH046_GCF_000162055.1	1000002014	1000002014	1000002014	1000002014	1000002014	1000002014	1000002014	1000002014	40214	40214	40214	40214	40214	40214	40214	40214	469	469	469	469	469	469	469	469	469	469	469	468	468	468	468	468	468	468	468	468	468	468	468	468	468	468	468	468	468	2887326	2887326
ncbi1000002015	1000002015	Acinetobacter_calcoaceticus_RUH2202_GCF_000162035.1	1000002015	1000002015	1000002015	1000002015	1000002015	1000002015	1000002015	1000002015	471	471	471	471	471	909768	909768	909768	469	469	469	469	469	469	469	469	469	469	469	468	468	468	468	468	468	468	468	468	468	468	468	468	468	468	468	468	468	2887326	2887326
ncbi1000002017	1000002017	Acinetobacter_baumannii_AYE_GCF_000069245.1	1000002017	1000002017	1000002017	1000002017	1000002017	1000002017	1000002017	1000002017	470	470	470	470	470	909768	909768	909768	469	469	469	469	469	469	469	469	469	469	469	468	468	468	468	468	468	468	468	468	468	468	468	468	468	468	468	468	468	2887326	2887326
ncbi1000002018	1000002018	Acinetobacter_baylyi_ADP1_GCF_000046845.1	1000002018	62977	62977	62977	62977	62977	62977	62977	202950	202950	202950	202950	202950	202950	202950	202950	469	469	469	469	469	469	469	469	469	469	469	468	468	468	468	468	468	468	468	468	468	468	468	468	468	468	468	468	468	2887326	2887326
ncbi1000002019	1000002019	Acinetobacter_baumannii_AB0057_GCF_000021245.2	1000002019	1000002019	1000002019	1000002019	1000002019	1000002019	1000002019	1000002019	470	470	470	470	470	909768	909768	909768	469	469	469	469	469	469	469	469	469	469	469	468	468	468	468	468	468	468	468	468	468	468	468	468	468	468	468	468	468	2887326	2887326
ncbi1000002020	1000002020	Acinetobacter_baumannii_ACICU_GCF_000018445.1	1000002020	1000002020	1000002020	1000002020	1000002020	1000002020	1000002020	1000002020	470	470	470	470	470	909768	909768	909768	469	469	469	469	469	469	469	469	469	469	469	468	468	468	468	468	468	468	468	468	468	468	468	468	468	468	468	468	468	2887326	2887326
ncbi1000002021	1000002021	Psychrobacter_aquaticus_CMS_56_GCF_000471625.1	1000002021	1354303	1354303	1354303	1354303	1354303	1354303	1354303	248452	248452	248452	248452	248452	248452	248452	248452	497	497	497	497	497	497	497	497	497	497	497	468	468	468	468	468	468	468	468	468	468	468	468	468	468	468	468	468	468	2887326	2887326
ncbi1000002022	1000002022	Psychrobacter_cryohalolentis_K5_GCF_000013905.1	1000002022	335284	335284	335284	335284	335284	335284	335284	330922	330922	330922	330922	330922	330922	330922	330922	497	497	497	497	497	497	497	497	497	497	497	468	468	468	468	468	468	468	468	468	468	468	468	468	468	468	468	468	468	2887326	2887326
ncbi1000002023	1000002023	Psychrobacter_alimentarius_GCF_001606025.1	1000002023	1000002023	1000002023	1000002023	1000002023	1000002023	1000002023	1000002023	261164	261164	261164	261164	261164	261164	261164	261164	497	497	497	497	497	497	497	497	497	497	497	468	468	468	468	468	468	468	468	468	468	468	468	468	468	468	468	468	468	2887326	2887326
ncbi1000002024	1000002024	Psychrobacter_glaciei_GCF_014652895.1	1000002024	1000002024	1000002024	1000002024	1000002024	1000002024	1000002024	1000002024	619771	619771	619771	619771	619771	619771	619771	619771	497	497	497	497	497	497	497	497	497	497	497	468	468	468	468	468	468	468	468	468	468	468	468	468	468	468	468	468	468	2887326	2887326
ncbi1000002025	1000002025	Psychrobacter_aquimaris_GCF_016107525.1	1000002025	1000002025	1000002025	1000002025	1000002025	1000002025	1000002025	1000002025	292733	292733	292733	292733	292733	292733	292733	292733	497	497	497	497	497	497	497	497	497	497	497	468	468	468	468	468	468	468	468	468	468	468	468	468	468	468	468	468	468	2887326	2887326
ncbi1000002026	1000002026	Psychrobacter_immobilis_GCF_003148585.1	1000002026	1000002026	1000002026	1000002026	1000002026	1000002026	1000002026	1000002026	498	498	498	498	498	498	498	498	497	497	497	497	497	497	497	497	497	497	497	468	468	468	468	468	468	468	468	468	468	468	468	468	468	468	468	468	468	2887326	2887326
ncbi1000002027	1000002027	Psychrobacter_pacificensis_GCF_900101915.1	1000002027	1000002027	1000002027	1000002027	1000002027	1000002027	1000002027	1000002027	112002	112002	112002	112002	112002	112002	112002	112002	497	497	497	497	497	497	497	497	497	497	497	468	468	468	468	468	468	468	468	468	468	468	468	468	468	468	468	468	468	2887326	2887326
ncbi1000002028	1000002028	Psychrobacter_faecalis_GCF_016107575.1	1000002028	1000002028	1000002028	1000002028	1000002028	1000002028	1000002028	1000002028	180588	180588	180588	180588	180588	180588	180588	180588	497	497	497	497	497	497	497	497	497	497	497	468	468	468	468	468	468	468	468	468	468	468	468	468	468	468	468	468	468	2887326	2887326
ncbi1000002029	1000002029	Psychrobacter_phenylpyruvicus_DSM_7000__GCF_001591185.1	1000002029	1123034	1123034	1123034	1123034	1123034	1123034	1123034	29432	29432	29432	29432	29432	29432	29432	29432	497	497	497	497	497	497	497	497	497	497	497	468	468	468	468	468	468	468	468	468	468	468	468	468	468	468	468	468	468	2887326	2887326
ncbi1000002030	1000002030	Psychrobacter_proteolyticus_GCF_003350005.1	1000002030	1000002030	1000002030	1000002030	1000002030	1000002030	1000002030	1000002030	147825	147825	147825	147825	147825	147825	147825	147825	497	497	497	497	497	497	497	497	497	497	497	468	468	468	468	468	468	468	468	468	468	468	468	468	468	468	468	468	468	2887326	2887326
ncbi1000002031	1000002031	Psychrobacter_urativorans_GCF_001298525.1	1000002031	1000002031	1000002031	1000002031	1000002031	1000002031	1000002031	1000002031	45610	45610	45610	45610	45610	45610	45610	45610	497	497	497	497	497	497	497	497	497	497	497	468	468	468	468	468	468	468	468	468	468	468	468	468	468	468	468	468	468	2887326	2887326
ncbi1000002032	1000002032	Psychrobacter_frigidicola_GCF_007997305.1	1000002032	1000002032	1000002032	1000002032	1000002032	1000002032	1000002032	1000002032	45611	45611	45611	45611	45611	45611	45611	45611	497	497	497	497	497	497	497	497	497	497	497	468	468	468	468	468	468	468	468	468	468	468	468	468	468	468	468	468	468	2887326	2887326
ncbi1000002033	1000002033	Pseudomonas_aeruginosa_PAO1_GCF_000006765.1	1000002033	1000002033	1000002033	1000002033	1000002033	1000002033	1000002033	1000002033	287	287	287	287	287	136841	136841	136841	286	286	286	286	286	286	286	286	286	286	286	135621	135621	135621	135621	135621	135621	135621	135621	135621	135621	135621	135621	135621	135621	135621	135621	135621	135621	72274	72274
ncbi1000002034	1000002034	Pseudomonas_aeruginosa_GCF_001457615.1	1000002034	1000002034	1000002034	1000002034	1000002034	1000002034	1000002034	1000002034	287	287	287	287	287	136841	136841	136841	286	286	286	286	286	286	286	286	286	286	286	135621	135621	135621	135621	135621	135621	135621	135621	135621	135621	135621	135621	135621	135621	135621	135621	135621	135621	72274	72274
ncbi1000002035	1000002035	Pseudomonas_aeruginosa_DSM_50071__GCF_001045685.1	1000002035	1000002035	1000002035	1000002035	1000002035	1000002035	1000002035	1000002035	287	287	287	287	287	136841	136841	136841	286	286	286	286	286	286	286	286	286	286	286	135621	135621	135621	135621	135621	135621	135621	135621	135621	135621	135621	135621	135621	135621	135621	135621	135621	135621	72274	72274
ncbi1000002036	1000002036	Pseudomonas_putida_KT2440_GCF_000007565.2	1000002036	160488	160488	160488	160488	160488	160488	160488	303	303	303	303	303	136845	136845	136845	286	286	286	286	286	286	286	286	286	286	286	135621	135621	135621	135621	135621	135621	135621	135621	135621	135621	135621	135621	135621	135621	135621	135621	135621	135621	72274	72274
ncbi1000002037	1000002037	Pseudomonas_fluorescens_F113_GCF_000237065.1	1000002037	1000002037	1000002037	1000002037	1000002037	1000002037	1000002037	1000002037	1114970	1114970	1114970	1114970	1114970	136843	136843	136843	286	286	286	286	286	286	286	286	286	286	286	135621	135621	135621	135621	135621	135621	135621	135621	135621	135621	135621	135621	135621	135621	135621	135621	135621	135621	72274	72274
ncbi1000002038	1000002038	Pseudomonas_silesiensis_GCF_001661075.1	1000002038	1000002038	1000002038	1000002038	1000002038	1000002038	1000002038	1000002038	1853130	1853130	1853130	1853130	1853130	1853130	1853130	1853130	286	286	286	286	286	286	286	286	286	286	286	135621	135621	135621	135621	135621	135621	135621	135621	135621	135621	135621	135621	135621	135621	135621	135621	135621	135621	72274	72274
ncbi1000002039	1000002039	Pseudomonas_furukawaii_GCF_002355475.1	1000002039	1000002039	1000002039	1000002039	1000002039	1000002039	1000002039	1000002039	1149133	1149133	1149133	1232139	1232139	136841	136841	136841	286	286	286	286	286	286	286	286	286	286	286	135621	135621	135621	135621	135621	135621	135621	135621	135621	135621	135621	135621	135621	135621	135621	135621	135621	135621	72274	72274
ncbi1000002040	1000002040	Pseudomonas_entomophila_L48_GCF_000026105.1	1000002040	384676	384676	384676	384676	384676	384676	384676	312306	312306	312306	312306	312306	312306	312306	312306	286	286	286	286	286	286	286	286	286	286	286	135621	135621	135621	135621	135621	135621	135621	135621	135621	135621	135621	135621	135621	135621	135621	135621	135621	135621	72274	72274
ncbi1000002041	1000002041	Pseudomonas_versuta_GCF_001294575.1	1000002041	1000002041	1000002041	1000002041	1000002041	1000002041	1000002041	1000002041	1788301	1788301	1788301	1788301	1788301	1788301	1788301	1788301	286	286	286	286	286	286	286	286	286	286	286	135621	135621	135621	135621	135621	135621	135621	135621	135621	135621	135621	135621	135621	135621	135621	135621	135621	135621	72274	72274
ncbi1000002042	1000002042	Pseudomonas_rhizosphaerae_GCF_000761155.1	1000002042	1000002042	1000002042	1000002042	1000002042	1000002042	1000002042	1000002042	216142	216142	216142	216142	216142	216142	216142	216142	286	286	286	286	286	286	286	286	286	286	286	135621	135621	135621	135621	135621	135621	135621	135621	135621	135621	135621	135621	135621	135621	135621	135621	135621	135621	72274	72274
ncbi1000002043	1000002043	Pseudomonas_citronellolis_GCF_001586155.1	1000002043	1000002043	1000002043	1000002043	1000002043	1000002043	1000002043	1000002043	53408	53408	53408	53408	53408	136841	136841	136841	286	286	286	286	286	286	286	286	286	286	286	135621	135621	135621	135621	135621	135621	135621	135621	135621	135621	135621	135621	135621	135621	135621	135621	135621	135621	72274	72274
ncbi1000002044	1000002044	Pseudomonas_chlororaphis_GCF_014524625.1	1000002044	1000002044	1000002044	1000002044	1000002044	1000002044	1000002044	1000002044	587753	587753	587753	587753	587753	136842	136842	136842	286	286	286	286	286	286	286	286	286	286	286	135621	135621	135621	135621	135621	135621	135621	135621	135621	135621	135621	135621	135621	135621	135621	135621	135621	135621	72274	72274
ncbi1000002045	1000002045	Neisseria_gonorrhoeae_FA_1090_GCF_000006845.1	1000002045	242231	242231	242231	242231	242231	242231	242231	485	485	485	485	485	485	485	485	482	482	482	482	482	482	482	482	482	482	482	481	481	481	481	481	481	481	481	481	481	481	481	481	481	481	481	481	481	206351	206351
ncbi1000002046	1000002046	Neisseria_meningitidis_MC58_GCF_000008805.1	1000002046	122586	122586	122586	491	491	491	491	487	487	487	487	487	487	487	487	482	482	482	482	482	482	482	482	482	482	482	481	481	481	481	481	481	481	481	481	481	481	481	481	481	481	481	481	481	206351	206351
ncbi1000002047	1000002047	Legionella_pneumophila_subsp._pneumophila_str._Philadelphia_1_GCF_000008485.1	1000002047	272624	272624	272624	272624	272624	272624	91891	446	446	446	446	446	446	446	446	445	445	445	445	445	445	445	445	445	445	445	444	444	444	444	444	444	444	444	444	444	444	444	444	444	444	444	444	444	118969	118969
ncbi1000002048	1000002048	Xanthomonas_oryzae_pv._oryzae_PXO99A_GCF_000019585.2	1000002048	360094	360094	64187	64187	64187	64187	64187	347	347	347	347	347	347	347	347	338	338	338	338	338	338	338	338	338	338	338	32033	32033	32033	32033	32033	32033	32033	32033	32033	32033	32033	32033	32033	32033	32033	32033	32033	32033	135614	135614
ncbi1000002049	1000002049	Shewanella_oneidensis_MR-1_GCF_000146165.2	1000002049	211586	211586	211586	211586	211586	211586	211586	70863	70863	70863	70863	70863	70863	70863	70863	22	22	22	22	22	22	22	22	22	22	22	267890	267890	267890	267890	267890	267890	267890	267890	267890	267890	267890	267890	267890	267890	267890	267890	267890	267890	135622	135622
ncbi999999009	999999009	Acinetobacter_apis_GCF_900197575.1	999999009	999999009	999999009	999999009	999999009	999999009	999999009	999999009	1229165	1229165	1229165	1229165	1229165	1229165	1229165	1229165	469	469	469	469	469	469	469	469	469	469	469	468	468	468	468	468	468	468	468	468	468	468	468	468	468	468	468	468	468	2887326	2887326
ncbi999999107	999999107	Acinetobacter_kyonggiensis_GCF_900107285.1	999999107	999999107	999999107	999999107	999999107	999999107	999999107	999999107	595670	595670	595670	595670	595670	595670	595670	595670	469	469	469	469	469	469	469	469	469	469	469	468	468	468	468	468	468	468	468	468	468	468	468	468	468	468	468	468	468	2887326	2887326
ncbi999999108	999999108	Acinetobacter_puyangensis_GCF_900096995.1	999999108	999999108	999999108	999999108	999999108	999999108	999999108	999999108	1096779	1096779	1096779	1096779	1096779	1096779	1096779	1096779	469	469	469	469	469	469	469	469	469	469	469	468	468	468	468	468	468	468	468	468	468	468	468	468	468	468	468	468	468	2887326	2887326
ncbi999999109	999999109	Acinetobacter_boissieri_GCF_900096955.1	999999109	999999109	999999109	999999109	999999109	999999109	999999109	999999109	1219383	1219383	1219383	1219383	1219383	1219383	1219383	1219383	469	469	469	469	469	469	469	469	469	469	469	468	468	468	468	468	468	468	468	468	468	468	468	468	468	468	468	468	468	2887326	2887326
ncbi999999110	999999110	Acinetobacter_marinus_GCF_900096915.1	999999110	999999110	999999110	999999110	999999110	999999110	999999110	999999110	281375	281375	281375	281375	281375	281375	281375	281375	469	469	469	469	469	469	469	469	469	469	469	468	468	468	468	468	468	468	468	468	468	468	468	468	468	468	468	468	468	2887326	2887326
ncbi999999111	999999111	Acinetobacter_kookii_GCF_900096895.1	999999111	999999111	999999111	999999111	999999111	999999111	999999111	999999111	1226327	1226327	1226327	1226327	1226327	1226327	1226327	1226327	469	469	469	469	469	469	469	469	469	469	469	468	468	468	468	468	468	468	468	468	468	468	468	468	468	468	468	468	468	2887326	2887326
ncbi999999112	999999112	Acinetobacter_albensis_GCF_900095025.1	999999112	999999112	999999112	999999112	999999112	999999112	999999112	999999112	1673609	1673609	1673609	1673609	1673609	1673609	1673609	1673609	469	469	469	469	469	469	469	469	469	469	469	468	468	468	468	468	468	468	468	468	468	468	468	468	468	468	468	468	468	2887326	2887326
ncbi999999381	999999381	Acinetobacter_piscicola_GCF_002233755.1	999999381	999999381	999999381	999999381	999999381	999999381	999999381	999999381	2006115	2006115	2006115	2006115	2006115	2006115	2006115	2006115	469	469	469	469	469	469	469	469	469	469	469	468	468	468	468	468	468	468	468	468	468	468	468	468	468	468	468	468	468	2887326	2887326
ncbi999999508	999999508	Acinetobacter_populi_GCF_002174125.1	999999508	999999508	999999508	999999508	999999508	999999508	999999508	999999508	1582270	1582270	1582270	1582270	1582270	1582270	1582270	1582270	469	469	469	469	469	469	469	469	469	469	469	468	468	468	468	468	468	468	468	468	468	468	468	468	468	468	468	468	468	2887326	2887326
ncbi999999510	999999510	Acinetobacter_nosocomialis_P020_GCF_002166815.1	999999510	999999510	999999510	999999510	999999510	999999510	999999510	999999510	106654	106654	106654	106654	106654	909768	909768	909768	469	469	469	469	469	469	469	469	469	469	469	468	468	468	468	468	468	468	468	468	468	468	468	468	468	468	468	468	468	2887326	2887326
ncbi999999512	999999512	Acinetobacter_chinensis_GCF_002165375.2	999999512	999999512	999999512	999999512	999999512	999999512	999999512	999999512	2004650	2004650	2004650	2004650	2004650	2004650	2004650	2004650	469	469	469	469	469	469	469	469	469	469	469	468	468	468	468	468	468	468	468	468	468	468	468	468	468	468	468	468	468	2887326	2887326
ncbi999999852	999999852	Acinetobacter_baumannii_A13_GCF_001951035.1	999999852	999999852	999999852	999999852	999999852	999999852	999999852	999999852	470	470	470	470	470	909768	909768	909768	469	469	469	469	469	469	469	469	469	469	469	468	468	468	468	468	468	468	468	468	468	468	468	468	468	468	468	468	468	2887326	2887326
[truncated: 100 more columns]
