# Supplementary material for: Feature architecture aware phylogenetic profiling indicates a functional diversification of type IVa pili in the nosocomial pathogen Acinetobacter baumannii
Source: PLoS Genet. 2023 Jul 27;19(7):e1010646. doi: 10.1371/journal.pgen.1010646 (PMC10374093; doi:10.1371/journal.pgen.1010646)
Supplement: S1 Data — The corresponding data files are available online via figshare: https://figshare.com/articles/dataset/_/21964535 and can be viewed with PhyloProfile [99]. (ZIP) [file pgen.1010646.s021.zip › S1_Data/README]

To use this data, the following steps are required:

Installation of PhyloProfile (https://github.com/BIONF/PhyloProfile)
Run the software via R
    library("PhyloProfile")
    runPhyloProfile()
Upload the input file
    type_IV_pilus.phyloprofile
A message will appear, stating that the taxon IDs are not recognized. Select
    Function - NCBI taxonomy data - Import taxonomy DB files.
    Select the provided files within the taxonomy_data directory.
In the Input & settings tab, upload:
    Additional input data - type_IV_pilus.domains
    Fasta files - type_IV_pilus.fa
    Order taxa by user defined tree - type_IV_pilus.nwk
Select A. baumannii as the reference, and Plot.
Datapoints represent the orthologs and their feature architecture can be inspected by clicking on them.
