# Supplementary material for: Feature architecture aware phylogenetic profiling indicates a functional diversification of type IVa pili in the nosocomial pathogen Acinetobacter baumannii
Source: PLoS Genet. 2023 Jul 27;19(7):e1010646. doi: 10.1371/journal.pgen.1010646 (PMC10374093; doi:10.1371/journal.pgen.1010646)
Supplement: S1 Data — The corresponding data files are available online via figshare: https://figshare.com/articles/dataset/_/21964535 and can be viewed with PhyloProfile [99]. (ZIP) [file pgen.1010646.s021.zip › S1_Data/type_IV_pilus.fa]

>WP_085940514.1|GCF_000737145@575584@1|WP_085940514.1|1
MQASDLQIYASPTAGKKTIVMMLDTSGSMTNNSYGENRLAMLKNGMNAFLASNNPVLNDTRVGLGNFSANGDSRSGQILVAAAPLGDASTLNTVGSQRYKLKQAVANLTAGGSTPSAHAYAEAAAYLMGTTTYSETNYAIRKDSYIKRVRRSDNRTEYSYCTNYRDSQIDTANLWQPCRSNSYWSSWSTNNPGVDNATAYDTSSDWTYYYTYYYTTFNYAVANADSGIPKSKSNDTASNPNIVVDRNATNSNAVYQSPLPAVANRQSCDGQGIYFLSDGEPNNTTNTRSASVMSTALGSTFGADFNCSGGLSNTTADSGWACMGEFAKRLFDKTKNPAGVSIQTAFVGFGSDFSSLSSSDVKNACRLSSRTQSDRKGDDACSPNQSTNAVAAPGYGNGGFFPTQSSQGVTDSVIAFINNLDKVPLEPLTTGAISVPYDALNPKNLQEYGYLRAFEPNPANTYLTWRGNLKKYHVVLSGANAGAFEANSGGLVYNASGAFRTGTKDYWNSSTYTDGGKVFLGGSYANVPLPIAGQPETRDAEGNITKYYYAVQSKIRNLFTDVSAVAADGSLTKISTSGTNLLKIPAAPPEGTNPFDTVANTASYVLGKFDPSTGQNILKAFPISLKLKILNYLGYSTDINATTLPSSLVTSNEPYLSMGGSIHSLPVQLTYNGTLDDNGNLTSAREQSILYGTMEGGLHIVDASSGIEQMVFVPADILNDSVASKALVVGQSDASAPAHGMDGAWVSDPAYNITTVGSGSSAVSKVTAKQMNIYGGMRMGGSSYYGLDVLSPTSPKLLFRIGADQTDYSRMGQSWSKPVLANIRYNGSIRRVLIVGGGYDQCYEKPNITLTDACFTNGKAKGNAVYIIDAKTGQRLWWTSDTGSNTDNANMKHSIVSRISTLDRDADGLVDHLYFGDLGGQIFRVDLNNNQTKTNSTYSSFGVRVVRLANLATNDSTYDGTNDYTGGNAPRFYEPPTVTIHDYGIHTFITVGIASGDRSTPLDVYPLTGREGMTPASALSGRPVNNVYGIIDKDFVKKNLMSLTDNQLETKDITRTGLRKNPQILRTGETRVAQIFFPTTGVGKGGWYRSLSSTSDGTEKANNSFRIKGGLKAFEEPMAITGNLIIPVYDPQGTGIVAADPCLPRVVGETDRQTYCLPFGACLNPDGTINSNKENPSGFQTKTGSNCPAGVSECNTNVIGAGIRNITFVPKRDEPPVTNSCGKLQLSGNENGTGEWQCTSHLLPVRWYERYR
>WP_085940514.1|GCF_000018445@405416@1|WP_000768964.1|1
MKLKLKNFKPNNLWYAVYSSSMIFTWLMTSSVVQASDLQIYASPTAGKKTIVMMLDTSGSMTNNSYGENRLAMLKNGMNAFLASNNPVLNDTRVGLGNFSANGDSRSGQILVAAAPLGDASTLNTVGSQRYKLKQAVANLTAGGSTPSAHAYAEAAAYLMGTTTYSETNYAIRKDSYIKRVRRSDNRTEYSYCTNYRDSQIDTANLWQPCRSNSYWSSWSTNNPGVDNATAYDTSSDWTYYYTYYYTTFNYAVANADSGIPKSKSNDTASNPNIVVDRNATNSNAVYQSPLPAVANRQSCDGQGIYFLSDGEPNNTTNTRSASVMSTALGSTFGADFNCSGGLSNTTADSGWACMGEFAKRLFDKTKNPAGVSIQTAFVGFGSDFSSLSSSDVKNACRLSSRTQSDRKGDDACSPNQSTNAVAAPGYGNGGFFPTQSSQGVTDSVIAFINNLDKVPLEPLTTGAISVPYDALNPKNLQEYGYLRAFEPNPANTYLTWRGNLKKYHVVLSGANAGAFEANSGGLVYNASGAFRTGTKDYWNSSTYTDGGKVFLGGSYANVPLPIAGQPETRDAEGNITKYYYAVQSKIRNLFTDVSAVAADGSLTKISTSGTNLLKIPAAPPEGTNPFDTVANTASYVLGKFDPSTGQNILKAFPISLKLKILNYLGYSTDINATTLPSSLVTSNEPYLSMGGSIHSLPVQLTYNGTLDDNGNLTSAREQSILYGTMEGGLHIVDASSGIEQMVFVPADILNDSVASKALVVGQSDASAPAHGMDGAWVSDPAYNITTVGSGSSAVSKVTAKQMNIYGGMRMGGSSYYGLDVLSPTSPKLLFRIGADQTDYSRMGQSWSKPVLANIRYNGSIRRVLIVGGGYDQCYEKPNITLTDACFTNGKAKGNAVYIIDAKTGQRLWWTSDTGSNTDNANMKHSIVSRISTLDRDADGLVDHLYFGDLGGQIFRVDLNNNQTKTNSTYSSFGVRVVRLANLATNDSTYDGTNDYTGGNAPRFYEPPTVTIHDYGIHTFITLGIASGDRSTPLDVYPLTGREGMTPASALSGRPVNNVYGIIDRDFVKKNLMSLTDNQLETKDITRTGLRKNPQILRTGETRVAQIFFPTTGVGKGGWYRSLSSTSDGTEKANNSFRIKGGLKAFEEPMAITGNLIIPVYDPQGTGIVAADPCLPRVVGETDRQTYCLPFGACLNPDGTINSNKENPSGFQTKTGSNCPAGVSECNTNVIGAGIRNITFVPKRDEPPVTNSCGKLQLSGNENGTGEWQCTSHLLPVRWYERYR
>WP_085940514.1|GCF_000013905@1000002022@1|WP_011512638.1|1
MKRFDNIPTINNMIAVPLKYLVVAMASMIAMPISQADVADKKIGDLEIYKAAESGKTTITMMLDTSGSMTLNQVNYACDLPGGATFSAVGAEWSNTNPQYIRNFCSNNARYFYRLDVNDKNQWYRCGGSNGSGSSNYSFNDCDSKLSKAPSTVGYDYITSSSGNQYYFTGEKVYDRLTRLKDAIFTLMNSTQLDPKKVAIGIGQFSSQSGSDNIVEFNANGTAKNADGSSGKILLPAALLDETQRQKIRQVVAAAAGGGGTPTANAYAEVGAYMLGTKTSGTGSGFSKSTISSKSNSGSNYISPLLKPSSCDGRGIYFLTDGAPNNSEKPLDLMKLALNRSNFSKSNDTLPSGSGNNNGMPEVGSFAKALRDSTVSPLGTDQEIYTAVVGFGSDFDVDRVEDAAKPESQRVIRNLPYTNPKTGVISNRDFYNCANIVGKDNDATKDARNACNWGEKAHPSLPGVGGFGEGGFYSAQSTNDIVNSIISFVTDLDNTLPSTPSGTIIIPDDPYRADSQLAVAYYPTLQPKVGDNSVVWEGNMKKYKLNEGTLFGKGGSKLFKNIAGELNPVTPDFWSDQDYLNKNDKVESGGFYAQLKTPVNGVTSVRALYVEDWKSATDQSTVLRKVGVNIAGKMTVDNNVLTDTTFKDTNTYSPATLRKLLNFLGFDVLPATGTAVKDMTLSTANVSKAIKVLGATIHSTPAAVSYSATLDPTTGRVTDTRDDYVLFGSSEGGLHLVDAGDQGTGDGGKEKFVIIPREMLRDASKSDALIKDAKKAEIGSPNFGIDAPWLVTADYKYDLSNNRVNVNKTGGKGVFAYGGLRMGGEAFYGLNLNDSDNPSMMFTITPATAGFSRMGQIWSKPTKAKIKTSNTDTGTDVLVFGGGYDMCYEKETFQVGVIDAQLLSSCSNISSTKGNSVYIINAKTGALIWSASNVSNSTGASNTVSAMTNSVVAGVTTLDRDNDGFMDHMYFADLGGQIFRADFTNAGFIKPVTTGTASAETSFTNTRVTRVLKSAYTGTDKKYNYRFYERPVVSFYRNDTTNRLFALVNAISGDRSSPLSKIRDNTKADRLYGIIDSDVTKANSVFYASNFTTTGTSGGQEIMDLEANNTASSHLAELPSTLGSSTATEYTLAQKNAAINIQKAGTKKGWYYPLTRFDGYGNVRYGKGIGKSEVVDSFIYTTVYNPDMSYGDVDSCSAKVTGGSERQLYCLPYGICTDDASKNGTGGYVQAGKGIQELTLGPRSSSLSNQRLLIGTRTLTERANDRVNFGSDNGKGLFNALTNPKGLNQSNLVATDSSIGNGTAPDMIFNERFTLQPKTWYEVD
>WP_085940514.1|GCF_000021245@480119@2|WP_000768943.1|1
MKLKLKNFKPNNLWYAVCSSSMIFTWLMTSSVVQASDLQIYASPTAGKKTIVMMLDTSGSMTNNSYGENRLAMLKNGMNAFLASNNPVLNDTRVGLGNFSANGDSRSGQILVAAAPLGDASTLNTVGSQRYKLKQAVANLTAGGSTPSAHAYAEAAAYLMGTTTYSETNYAIRKDSYIKRVRRSDNRTEYSYCTNYRDSQIDTANLWQPCRSNSYWSSWSTNNPGVDNATAYDTSSDWTYYYTYYYTTFNYAVANADSGIPKSKSNDTASNPNIVVDRNATNSNAVYQSPLPAVANRQSCDGQGIYFLSDGEPNNTTNTRSASVMSTALGSTFGADFNCSGGLSNTTADSGWACMGEFAKRLFDKTKNPAGVSIQTAFVGFGSDFSSLNSSDVKNACRLSSRTQSDRKGDDACSPNQSTNAVAAPGYGNGGFFPTQSSQGVTDSVIAFINNLDKVPLEPLTTGAISVPYDALNPKNLQEYGYLRAFEPNPANTYLTWRGNLKKYHVVLSGANAGAFEANSGGLVYNASGAFRTGTKDYWNSSTYTDGGKVFLGGSYANVPLPIAGQPETRDAEGNITKYYYAVQSKIRNLFTDVSAVAADGSLTKISTSGTNLLKIPAAPPEETNPFDTVANTASYVLGKFDPSTGQNILKAFPISLKLKILNYLGYSTDINATTLPSSLVTSNEPYLSMGGSIHSLPVQLTYNGTLDDNGNLTSAREQSILYGTMEGGLHIVDASSGIEQMVFVPADILNDSVASKALVVGQSDASAPAHGMDGAWVSDPAYNITTVGSGSSAVSKVTAKQMNIYGGMRMGGSSYYGLDVLSPTSPKLLFRIGADQNDYSRMGQSWSKPVLANIRYNGSIRRVLIVGGGYDQCYEKPNITLTDACFTNGKAKGNAVYIIDAKTGQRLWWTSDTGSNTDNANMKHSIVSRISTLDRDADGLVDHLYFGDLGGQIFRVDLNNNQTKTNSTYSSFGVRVVRLANLATNDSTYDGTNDYTGGNAPRFYEPPTVTIHDYGIHTFITVGIASGDRSTPLDVYPLTGREGMTPASALSGRPVNNVYGIIDRDFVKKNLMSLTDNQLETKDITRTGLRKNPQILRTGETRVAQIFFPTTGVGKGGWYRSLSSTSDGTEKANNSFRIKGGLKAFEEPMAITGNLIILVYDPQGTGIVAADPCLPRVVGETDRQTYCLPFGACLNSDGSIDQNKENHSGFETQTGTNCPVGASECNKNVIGSGIRSVTFVPTEDNPPTTNSCGKLKLSGNEQGTGQWQCTSHLVPTRWYERYR
>WP_085940514.1|GCF_000046845@62977@1|WP_004923840.1|1
MKKSIYTQYLNSLYLVLQHKFSIFSISVFSCMLIMTSVVQASDVEVYQQGAQFDKRLMLMVDQSRSMGGAGALDLLKEYPICVGKGVSNVLGSGGGLGILGDKDALELVTDTVGAVDQVVLQGLLGGSLDPLLKITTESPSSKYNYARNYCTVVTTDLVVKTLDGLLKPLLGATGLDAKSYIENTCDFQANIQLLNSVSVVGVYRCYDKLSRVKNALTDVLLGNDKTGLKPLPDNVSVGLSAMPVDIMTKDRAGRILAPACKLSTTKASDTSNQCFEKGYAGSATTYRGYLVEKVANGIQSKGEFNLQNILLIVPKLVAALVGDVFNKLIGILTNPIRGLTDLLEFENTANVINDLLKTLGLSGNIPTASTYAETGAYLLGTSTKGTGARQIAMRIIPVKILFIPLLGWYDYKCDKYGKDSWQADGVTCKDDAWQYKLGGISTTNLIQVNDDLVSSLISDGVVGGLLNGVVGNILGIKVSEKHLYYGYDSQADIEYSGFNYRDNSVPTRNNNQFYQAPANQPQCNASGIMVITGGVPNITPTTTDVLLQPSGKEGLGTKNAIERLMGRSLDTQATDLSRLDLQSVFQCDESAGLKSTTLSSRDYATWSCIGNYSKKLLDKNVSTGVIGVGREFITIPSTKDSAQLEASMSNLNNSLLGQTVPNLVKDTLNVLLGGPLVNGLTNLLGNLFPTDAEDVKNLARWGVLGKGGWYNSASSENIANSVYSFYSDLGVTKRETFLGAPVIPTDPLTPYNLNNYVFQNMFVPDDKQTWFGNVKKYMTDTGETIQTKTFQDVWSNQNIDQTNILSGGVIDKLPIASGNNASTRQLYINRTCDTKAKKYDVSNAISAVGNNYYTQLCAGQTTDPRRNDLMNLLGYQIQSVNNQETLVAKPEYRKIGMVLHSTPIKITQSATVKDDGSLTRDDYLVFGSAEGLLHVVNADTGVEKLAFLPNEMLENSKQRKAFTGNGLEGHDSFSNMQYGVDGPWTAYTEYVWNSKDNKLTVGKSTTDAVCIKDGVFTGACGKQYLYGGLRMGGRSYYALDLNDLAAPKLKFYIDPASGRVYSDAYPGGKSFDAIKNMGQSWSKPTIAWINWQGKRKLVMFVGGGYDAGGTDGNSNNGGYELANYNQTNKRGAGVYMFDAENGDLLWWANNLATTSNDVSNSALNTNMQFSVVGRINTVDRDGDGLIDHLYFGDLGGQLWRVDINNRVDAKQFASAALLLDLQSNRPTDLKDTNVRFYEAPVFSIYGYGSESLAVLSIASSNRSLPISDKSAGAIFNIFDKDVTQVSFTTRDTYTDNKNLVAYSQLPKWGALTNENKPQYGWYVKLIDQQKVMDETAVINKSLYVSIYDPIAQDGRVADCSIGIQGLSSIRRYCLPYGVCEKQTDLSGMLKLGKGILPVTIGSGSTDNKSTRQLIGGFSKDERTNAANVLGQNTLRRQIVPLKWYEQSTP
>WP_085940514.1|GCF_000069245@509173@1|WP_000768943.1|1
MKLKLKNFKPNNLWYAVCSSSMIFTWLMTSSVVQASDLQIYASPTAGKKTIVMMLDTSGSMTNNSYGENRLAMLKNGMNAFLASNNPVLNDTRVGLGNFSANGDSRSGQILVAAAPLGDASTLNTVGSQRYKLKQAVANLTAGGSTPSAHAYAEAAAYLMGTTTYSETNYAIRKDSYIKRVRRSDNRTEYSYCTNYRDSQIDTANLWQPCRSNSYWSSWSTNNPGVDNATAYDTSSDWTYYYTYYYTTFNYAVANADSGIPKSKSNDTASNPNIVVDRNATNSNAVYQSPLPAVANRQSCDGQGIYFLSDGEPNNTTNTRSASVMSTALGSTFGADFNCSGGLSNTTADSGWACMGEFAKRLFDKTKNPAGVSIQTAFVGFGSDFSSLNSSDVKNACRLSSRTQSDRKGDDACSPNQSTNAVAAPGYGNGGFFPTQSSQGVTDSVIAFINNLDKVPLEPLTTGAISVPYDALNPKNLQEYGYLRAFEPNPANTYLTWRGNLKKYHVVLSGANAGAFEANSGGLVYNASGAFRTGTKDYWNSSTYTDGGKVFLGGSYANVPLPIAGQPETRDAEGNITKYYYAVQSKIRNLFTDVSAVAADGSLTKISTSGTNLLKIPAAPPEETNPFDTVANTASYVLGKFDPSTGQNILKAFPISLKLKILNYLGYSTDINATTLPSSLVTSNEPYLSMGGSIHSLPVQLTYNGTLDDNGNLTSAREQSILYGTMEGGLHIVDASSGIEQMVFVPADILNDSVASKALVVGQSDASAPAHGMDGAWVSDPAYNITTVGSGSSAVSKVTAKQMNIYGGMRMGGSSYYGLDVLSPTSPKLLFRIGADQNDYSRMGQSWSKPVLANIRYNGSIRRVLIVGGGYDQCYEKPNITLTDACFTNGKAKGNAVYIIDAKTGQRLWWTSDTGSNTDNANMKHSIVSRISTLDRDADGLVDHLYFGDLGGQIFRVDLNNNQTKTNSTYSSFGVRVVRLANLATNDSTYDGTNDYTGGNAPRFYEPPTVTIHDYGIHTFITVGIASGDRSTPLDVYPLTGREGMTPASALSGRPVNNVYGIIDRDFVKKNLMSLTDNQLETKDITRTGLRKNPQILRTGETRVAQIFFPTTGVGKGGWYRSLSSTSDGTEKANNSFRIKGGLKAFEEPMAITGNLIILVYDPQGTGIVAADPCLPRVVGETDRQTYCLPFGACLNSDGSIDQNKENHSGFETQTGTNCPVGASECNKNVIGSGIRSVTFVPTEDNPPTTNSCGKLKLSGNEQGTGQWQCTSHLVPTRWYERYR
>WP_085940514.1|GCF_000146165@1000002049@2|WP_011073358.1|1
MLIKKLTFCTLLALASTSISSFGDDTELYVKESSTRTGARPKVLVIFDNSGSMSTEEITQVVDYDPDYDYPPLSGSGYSGDRIYYTVGGGALPTPDTTSDRRYFNATINGCNQSKVALDQFGRFTGYIREFTSSGTTGVWKEFPETDGRNIKVVDCWEDISTVDPQNSSPYSNGFPANGLTTGSGKNKKAFPYNTSSSPGTTWANALAAAKNTGFGVGQPVTFYTDNYLRWYWLSKEGRLPTIKVPRIDIAKKAISNIIRSTPTVDFGLAVFNYNYPNEGNRDGGRIVSGITQMTDTSRASLLSTIDGLPAKTNTPLCETMYEAYRYFAGKGVVFGHADTDYGSYVGNRPPYDNSVETNGTYVSPFKVCTDIAYVIYVTDGSPTVDGSANNNVKTLTAAASKSGNYSSFSQGLSTPSYLPALASYMFNNDLINKPDSSNTEQMQNVRTYTIGFSKGADDAAPLLAETAKRGGGLYFAAQNSLELQNALNDALSNILNIDSSFTSPSIASNNFDRTQTFDAAYYAMFLPGKGPRWSGNLKKLRVTADGTLVDGEGNAAIADNGNIKETACTIWTDCTSQKDGNKVEVGGAAAQLRGQLNRTILSNLAGTSSLSPLTLSNAQNAAGGEQALATFMRTDIDEVANTLDWLKGIDVDDDNKNGSITDKRNDVMGDPLHSKPLALNFGSETATDIRIILGTNQGVLHMFKDAGESVSETWGFIPYELLPNLIELRTNDPSGVHTVYGMDSSPVAYTETDSTGKVNKAWVFVGMQRGGSSYYALDVSNPDSPSLMWTINPSSDGFVDLGQTWSEPIVTKIVGYDKPVLIFGGGYDESFDATPTTSPQGRAIYIVDAQKGTLIHSFGGSASGATVLPGIQGSIPNSVAVLDSNNDGYTDRIYASDVTGNIWRMDLPTASSGTWTAFKFASLGGSNSDNRRFFAEPVVAQTMFTNLSEVSVTTGTETVTTKTHQNVPYDAVAVGSGMRSSPSSTNVNDMFFMLQDRNVVTKSFTGSNVPATITINNLYDVTSSAPTSETDNINFGTKFGWFYDFSGLGEKSLTAALIVQGKVYFTSYSPPADSVADNVCLVSGAGKLYAFDLHKGTRSFSQLYYELGERVPDTPQIVIPAPETGKDPYIYIIGVGKGDINENGEYSGTINVASGLGVNKIYYHIDE
>WP_085940514.1|GCF_000162035@575585@1|WP_080547740.1|1
MQASDLQIYASPTAGKKTIVMMLDTSGSMTSNSYNENRLAMLKNGMNAFLASNNPVLNDTRVGLGNFSANGDSRSGQILVAAAPLGDASTLNTVGSQRYKLKQAVANLTAGGSTPSAHAYAEAAAYLMGTTTYSEVNYAIRKDSYIKRVRKSDNRTEYSYCTNYRDSQIDTTNLWQPCRSSNYWSNWSTSNPGVDTATAYDTSSDWTYSYTYYYTNFNYAIANADSGLPKSKINDTSNNSNIVIDRNASNLNAIYQSPLPAVANRQSCDGQGIYFLSDGEPNNTTNTRSASVMSTALGSTLGADFNCSGGLSNTSSDSGWACMGEFAKRLFDKTKNPAGVSIQTAFVGFGSDFSSLSSDDVKNACRLSSRTQSERKGDDSCSPNQSTNAVATPGYGNGGFFPTQSAQGVTNSVISFINNLDKVPLEPLTTGAISVPYDALNPKNLQEYGYLRAFEPNPANTYLTWRGNLKKYHVVLSGTNAGAFEANTGGLVYNASGAFRNGTKDYWNSSNYNDGGKVFLGGSYAKVPVPIVGQNETRDEEGNITKYYYAVQSKIRNLFTDVSAVAADGSLTKISTSGTNLLKIPAAPLEGTNPFDSVANTASYVLGKFDASTGQDILKAFPISLKLKILNYLGYSTDIGAATLPSSLVTSNEPYLSMGGSIHSLPVQLTYNGTLDENGNLTSAREQSILYGTMEGGLHIVDASTGVEQMAFVPADILNDPIASKALVVGQSDATAPAHGMDGAWVSDPAYSITTTGSGSAAVSKVTAKQMNIYGGMRMGGSSYYGLNVLNPASPKLLFRVGLDQTDYNRMGQSWSKPVLANIRYNGVIKRVMIVGGGYDQCYENPNITLSNSCFTNGKAKGNAVYIIDAKTGERLWWTSDTGSNIDNSNMKHSIVSRISTLDRDADGLVDHLYFGDLGGQVFRIDLNNNQTKTNSTYSSFGIRVVRLANLATNDSTYDSSNDYTGGNAPRFYEPPTVTIHDYGIRTFITVGIASGDRSTPLDVYPLTGREGMSPSTALSGRAVNNVYGIIDKDFIKKNLMSLTDSQLETKDITRSTLRKNPQILRSGETRVAQIFFPNTGMGQGGWYRSLSSMNDGTEKANNSFRIKGGLKAFEEPMAITGTLIVPVYDPQGTGIVAADPCLPRVVGETDQQTYCLPFGACLNTDGSINRDKEEDSGFKTQTGSNCPVGASECNTNVIGSGIRSVTFVPTEDNPPAANSCGKLKLSGNEQGTGQWQCTSHLVPTRWYERYR
>WP_085940514.1|GCF_000162075@575587@1|WP_005403303.1|1
MNMKQILNHTALTKARLSILSASITALICSSVGASDIDIYKAPATGAGATTILFMLDKSGSMNFTDYGNTVTYDEQNCPSKNNDAGGFSYKKADSVVTHTFGASDWYGTKTLSYRECIRGTSRWGFWSGWTFDTEIDRKATRLTQLKIGLLQLLLGDKSDPNNIVEPLSPDLYIGLAVFSGSIGQKIQDVKKLDNTHRANLVQTILDLTATGGTPTPYAYAEAAAILMGTKTGGGNYSNSSTNYSKPVSIAAQTTDTAKQCSAQGIYFLTDGRPEPDGTAPGDDGKSGDAYKVMKSALDTKGSLFDCKATATSVLGRLSSYYDDQHAWNCTGKFNQALLDPEKNPVGIKIKTAVVGFGRDFDTAVTDPSDDVKDAKSWGELGEGGSYSGLDSKAVVESFKKFLTTVKTDIPGISTGNATLPIDALNSNAIQPYGYFPQFVPKVATTESQRTWYGNLKKYHAVLGSLYGNRSGSYPGTITGSNPVMQNNEIKNVADLWKNSAYVPTSNETAFQGGALSNLLQGYVADRSPKERLLLTDFSYQNGKVSQNLNLSWYDDSEKKTKFNAITTAYNLNSSAPYRAALMGLLGYESAVAGEDLTTKSITGKLPQIGAILHSKPVLLTQSGIPTVTGTSTSATIDTTNRDDYILFGSTQGVLHVLDAKNGKGNEVFAFVPKEMIELQNQGFLLDGGADTGGKNKLYYGIDGEWTAHTVYVSDPNGKLTVDGGSRIIQNDAGEDETINLKGKQWVYGGLRMGGRSYYSLDLTDMSSPKVKFHIDPNNKQVHYLDGSTTESKTIDELKYMGQSWSKPTLAYVNWFGKRKLVMIVGGGYDAGSTPGLEADGDGIYKTKTVGDKLVKDKRDGYGGYEAADYDQTNKIGAGVYMFDADNGDLLWSVSGNNTATTTSGTKNLKLAGNGSTVNMNYSIVSEIKTVDRNNDGLIDHLYFGDLRGQAFRVDFSPSTSGFKSQVNRILDLSATRKRFYNAPTFTVHSKEGVAVVSFASGNKSQPLHGHATPVSGVDDFDGVFAIYDYDVYSSKYPTSAFDTRTLGANNATAISQLKLLDNRVDSNDSLTNSKRPKIDSSLGNGGWYYLFNKEEALSATGTAETSTKNKQILKSLGSLVAMESDLYVPVFDSSKPGTTGSCSAGVAGETALQRFCLPYGICKTNIYIPLGAGIGEPIIGGGRDGDPNKRSIFVLNEDKKDGVTGSGSGQIKNYGGALKFIPNRWYEKYAQGGG
>WP_085940514.1|GCF_000162095@575588@1|WP_080547876.1|1
MDKEGKQKFLSEITKLKAFGGTPISQAYEVSRGLFDKTAVNAKQSCLGQGIYFLTDGEPSSAGNNYWSNIHTNAASKRTVNGVLTATVGFGGGYDLKESGGKGGFFKCDSLIKNDHKSLCNWGEKAQNNGNGGFYNAQSTQDLVKSIEQFVDDVSVEIEGSTMGTNTIPVDALDSTRLQNYSYFPMFKPIAGGKEQLWAGNLKKFEVKTSTGTVVDQSDKPVFKDGKIQEKLSDYWFEANGSSDDDVYMAWGGLLSKLKVHHKPLITSGNLGFNRNVYLDIGVNNGNDLKHAVTDVLKGSETLENKKHYLYGLLGYSKLTQSDFDALASKSYNEQLSYLQTKTSTQDFQMGSVIHSTPIMLTQKGVFEEKDGEYGVTTREDYILAGTTQGLVQVVNADNGKEVFSFLPSEFLTRTNNPQEKGFAESLALDRFKTANTDKFFYGIDGPWVAHTEYEYIFEGDKEIMTAKKQYAYGGLRMGGRSYYALDLTNLGKTSGKPKLLFAIKPDNHTSGALSYMGESWSKPVITYIPWKGQKKLAMIVGGGYDRLYEKQLTNTELSGNVAGNGIYIFAAEDLDTNTKAGSLLWWGSSNATNSTSSTKIDAMTHSIPSRVKAVDRNGDGITDHLYVGDLGGQVFRVDFNSKLGTSATNTTLVHQAEKIADLNTSGKTPRRFYEAPTFTIHKDGNGKRFAMVTLASGDRSSPLGTGTSYPQDYVVAIKDDTVTSNPVGTPTLITLDSMHDISGTGSFNKGTHKGWFYPMPKIGIDAKHQVRAMEEGIALDNDLYYSLFNPDESTAKDGDATECTGGIVGSSSAYKFCLPYGDKTCFGTTTSTNPEKIGDLGAGIIGLTFGAGRSTATNRTLIFNKDIDPKPPEYTVSDKLVPKRWFEYLPFNSGDD
>WP_085940514.1|GCF_000162115@575589@1|WP_039900926.1|1
MKTKYQIMALSLILLLSGMNWSHASDLTIYQGNSSGQTSIFMMLDTSGSMGWGAGYGGSSMSLQNDYGVCVVKNNGKGGSDSIDSEDSTTTPSYKRYYCSVTKSIYDGLDNPYKQRVRNDCSVNGTGYKCYDRLTRLKDAMFTLLNSRALSGIKLGAGYYSYEGEGQKGIVSIPAKPMSDPTHVTDLKNFVAGLKATGGTPTAAAYAEAGAYMMGTKTSGVTTEYLPVYKELYWESLVGWRKCKKWRSVTISENGYAFKKCDTNNDSLELLGNWPSAKPSPVESDLIPAGYVITRYTGVLDNPVYAELTSDLHIVTDGTDSAYSGYSKIGKYISGSGNYSTTTAHTDYSTLADIKNSSNYISPAVANSTCSGNGIYFLTDGYPNGTEPKAIRNLMHLTLKKSDGTNAISMATNCSSSLSSTGSSDRNNSAWECIGEYSKALMNKNNPRGVQIQTAVIGFGSSFAGIPKNADGTYNCNASGLSKDIQNSCLWGTSDYGTGGFYQASNSEDIIKSMTQFLSGLQVEFKPSNLGIISIPKDPLDQTKAMNIGFFPMLQPLQDSTRATWLGNLKKYYVYNGTLSDSETGGNTLYTSSQEINPLAKDLWSNTTGDNSPINVGGAWNKIPVPSSRLVANDAISNINSSRNVYVLSNGNIKKVTKDNLAEDIPNSDKIGTESYFSIPTRKALLKYLGYQTEPVNLNKATLDAITHPTDPYRFLGGVIHSTPLVVTKYSDINILNNKVTSRDEYVIYGSIEGGLHIVDAISGKEQSVFIPKEILENQPETLASENAISVNGIKYGVDAPWAADNTFKVTTVTSGTVTTTKYEADKMNIYGGLRMGGEALYGLNISTPSAPSLLFHITRTTPGFSRMAQIWSKPTIANMRVKGEKKRVLIFGGGYDQSIYEKSASSYIEPTTSQSTQGNALYIVDASNGSLLWMTSADTTGITQSHKYTQNSDIRYSVVGQPTVLDYDADGLTDVIYFADLGGQIFRIDLNNANQISTSVDSNLAARVQTIANLKTGSSPTQFVPRFYERLSVAVFDEGRERFVLLTAGSGNRSFPLEVEKAKNKIYGIIDRDVVNDTLSTNYTPSAVIQYDDLAKSGVLGKTDTTPISSANITNIKNKILKGWAFELRSTDSGNYARAYEESDLKGGDLYVTLYDPKATATGELANSCTGGVRGLSTIYRICMPYGDCAAYLKKDYPGIVGPNFGPSSNYPRKQTLVNPTPETKEMCVGNCDNNNTVPTEQKTYTYEQNRKINPVRWFEW
>WP_085940514.1|GCF_000163355@525243@2|WP_085940658.1|1
MQASDLQIYASPTAGKKTIVMMLDTSGSMTNNSYGENRLAMLKNGMNAFLASNNPVLNDTRVGLGNFSANGDSRSGQILVAAAPLGDASTLNTVGSQRYKLKQAVANLTAGGSTPSAHAYAEAAAYLMGTTTYSETNYAIRKDSYIKRVRRSDNRTEYSYCTNYRDSQIDTANLWQPCRSNSYWSSWSTNNPGVDNATAYDTSSDWTYYYTYYYTTFNYAVANADSGIPKSKSNDTASNPNIVVDRNATNSNAVYQSPLPAVANRQSCDGQGIYFLSDGEPNNTTNTRSASVMSTALGSTFGADFNCSGGLSNTTADSGWACMGEFAKRLFDKTKNPAGVSIQTAFVGFGSDFSSLNSSDVKNACRLSSRTQSDRKGDDACSPNQSTNAVAAPGYGNGGFFPTQSSQGVTDSVIAFINNLDKVPLEPLTTGAISVPYDALNPKNLQEYGYLRAFEPNPANTYLTWRGNLKKYHVVLSGANAGAFEANSGGLVYNASGAFRTGTKDYWNSSTYTDGGKVFLGGSYANVPLPIAGQPETRDAEGNITKYYYAVQSKIRNLFTDVSAVAADGSLTKISTSGTNLLKIPAAPPEETNPFDTVANTASYVLGKFDPSTGQNILKAFPISLKLKILNYLGYSTDINATTLPSSLVTSNEPYLSMGGSIHSLPVQLTYNGTLDDNGNLTSAREQSILYGTMEGGLHIVDASSGIEQMVFVPADILNDSVASKALVVGQSDASAPAHGMDGAWVSDPAYNITTVGSGSSAVSKVTAKQMNIYGGMRMGGSSYYGLDVLSPTSPKLLFRIGADQNDYSRMGQSWSKPVLANIRYNGSIRRVLIVGGGYDQCYEKPNITLTDACFTNGKAKGNAVYIIDAKTGQRLWWTSDTGSNTDNANMKHSIVSRISTLDRDADGLVDHLYFGDLGGQIFRVDLNNNQTKTNSTYSSFGVRVVRLANLATNDSTYDGTNDYTGGNAPRFYEPPTVTIHDYGIHTFITVGIASGDRSTPLDVYPLTGREGMTPASALSGRPVNNVYGIIDRDFVKKNLMSLTDNQLETKDITRTGLRKNPQILRTGETRVAQIFFPTTGVGKGGWYRSLSSTSDGTEKANNSFRIKGGLKAFEEPMAITGNLIILVYDPQGTGIVAADPCLPRVVGETDRQTYCLPFGACLNSDGSIDQNKENHSGFETQTGTNCPVGASECNKNVIGSGIRSVTFVPTEDNPPTTNSCGKLKLSGNEQGTGQWQCTSHLVPTRWYERYR
>WP_085940514.1|GCF_000163395@525242@2|WP_085916957.1|1
MQASDLQIYASPTAGKKTIVMMLDTSGSMTNNSYGENRLAMLKNGMNAFLASNNPVLNDTRVGLGNFSANGDSRSGQILVAAAPLGDASTLNTVGSQRYKLKQAVANLTAGGSTPSAHAYAEAAAYLMGTTTYSETNYAIRKDSYIKRVRRSDNRTEYSYCTNYRDSQIDTANLWQPCRSNSYWSSWSTNNPGVDNATAYDTSSDWTYYYTYYYTTFNYAVANADSGIPKSKSNDTASNPNIVVDRNATNSNAVYQSPLPAVANRQSCDGQGIYFLSDGEPNNTTNTRSASVMSTALGSTFGADFNCSGGLSNTTADSGWACMGEFAKRLFDKTKNPAGVSIQTAFVGFGSDFSSLSSSDVKNACRLSSRTQSDRKGDDACSPNQSTNAVAAPGYGNGGFFPTQSSQGVTDSVIAFINNLDKVPLEPLTTGAISVPYDALNPKNLQEYGYLRAFEPNPANTYLTWRGNLKKYHVVLSGANAGTFEANTGGLVYNATGAFRTGTKDYWNSSTYNDGGKVFFGGSYAKVPLPIAGQPETRDEEGNITKYYYAVQTKIRNLFTDVSAVASDGSLTKISTSGTNLLKIPAAPPEGTNPFDTVANTASYVLGKFDPSTGQNILKAFPISLKLKILNYLGYSTDINATTLPSSLVTSNEPYLSMGGSIHSLPVQLTYNGTLDDNGNLTSAREQSILYGTMEGGLHIVDASSGIEQMVFVPADILNDSVASKALVVGQSDASAPAHGMDGAWVSDPAYNITTVGSGSSAVSKVTAKQMNIYGGMRMGGSSYYGLDVLSPTSPKLLFRIGADQTDYSRMGQSWSKPVLANIRYNGSIRRVLIVGGGYDQCYEKPNITLTDACFTNGKAKGNAVYIIDAKTGQRLWWTSDTGSNTDNANMKHSIVSRISTLDRDADGLVDHLYFGDLGGQIFRVDLNNNQTKTNSTYSSFGVRVVRLANLATNDSTYDGTNDYTGGNAPRFYEPPTVTIHDYGIHTFITLGIASGDRSTPLDVYPLTGREGMTPASALSGRPVNNVYGIIDRDFVKKNLMSLTDNQLETKDITRTGLRKNPQILRTGETRVAQIFFPTTGVGKGGWYRSLSSTSDGTEKANNSFRIKGGLKAFEEPMAITGNLIIPVYDPQGTGIVAADPCLPRVVGETDRQTYCLPFGACLNPDGTINSNKENPSGFQTKTGSNCPAGVSECNTNVIGAGIRNITFVPKRDEPPVTNSCGKLQLSGNENGTGEWQCTSHLLPVRWYERYR
>WP_085940514.1|GCF_000163375@592014@2|WP_085940658.1|1
MQASDLQIYASPTAGKKTIVMMLDTSGSMTNNSYGENRLAMLKNGMNAFLASNNPVLNDTRVGLGNFSANGDSRSGQILVAAAPLGDASTLNTVGSQRYKLKQAVANLTAGGSTPSAHAYAEAAAYLMGTTTYSETNYAIRKDSYIKRVRRSDNRTEYSYCTNYRDSQIDTANLWQPCRSNSYWSSWSTNNPGVDNATAYDTSSDWTYYYTYYYTTFNYAVANADSGIPKSKSNDTASNPNIVVDRNATNSNAVYQSPLPAVANRQSCDGQGIYFLSDGEPNNTTNTRSASVMSTALGSTFGADFNCSGGLSNTTADSGWACMGEFAKRLFDKTKNPAGVSIQTAFVGFGSDFSSLNSSDVKNACRLSSRTQSDRKGDDACSPNQSTNAVAAPGYGNGGFFPTQSSQGVTDSVIAFINNLDKVPLEPLTTGAISVPYDALNPKNLQEYGYLRAFEPNPANTYLTWRGNLKKYHVVLSGANAGAFEANSGGLVYNASGAFRTGTKDYWNSSTYTDGGKVFLGGSYANVPLPIAGQPETRDAEGNITKYYYAVQSKIRNLFTDVSAVAADGSLTKISTSGTNLLKIPAAPPEETNPFDTVANTASYVLGKFDPSTGQNILKAFPISLKLKILNYLGYSTDINATTLPSSLVTSNEPYLSMGGSIHSLPVQLTYNGTLDDNGNLTSAREQSILYGTMEGGLHIVDASSGIEQMVFVPADILNDSVASKALVVGQSDASAPAHGMDGAWVSDPAYNITTVGSGSSAVSKVTAKQMNIYGGMRMGGSSYYGLDVLSPTSPKLLFRIGADQNDYSRMGQSWSKPVLANIRYNGSIRRVLIVGGGYDQCYEKPNITLTDACFTNGKAKGNAVYIIDAKTGQRLWWTSDTGSNTDNANMKHSIVSRISTLDRDADGLVDHLYFGDLGGQIFRVDLNNNQTKTNSTYSSFGVRVVRLANLATNDSTYDGTNDYTGGNAPRFYEPPTVTIHDYGIHTFITVGIASGDRSTPLDVYPLTGREGMTPASALSGRPVNNVYGIIDRDFVKKNLMSLTDNQLETKDITRTGLRKNPQILRTGETRVAQIFFPTTGVGKGGWYRSLSSTSDGTEKANNSFRIKGGLKAFEEPMAITGNLIILVYDPQGTGIVAADPCLPRVVGETDRQTYCLPFGACLNSDGSIDQNKENHSGFETQTGTNCPVGASECNKNVIGSGIRSVTFVPTEDNPPTTNSCGKLKLSGNEQGTGQWQCTSHLVPTRWYERYR
>WP_085940514.1|GCF_000164055@707232@1|WP_004641269.1|1
MKNKMQESKQYRLYRQKLLATTIAALSSGLVITSVAQASDIDIYQEAKSGDVSLMMLFDISGSMGAPQLIGNAGACDIPTGSVSGSGNELSSNGSPAYTRYFCTASSVRRYAFKRTGSSTNTYKYYNCGDAGSYYKSDCTTERTTTPSLSGFTSEGSAPEVYYYKTETGKFYDRITRLKDGMFDLLYGNTAKGIERITDDKIIGLSAYSFNGIGRNGYILAPARRLDAVVNVNGVTKTHRQVLLDIIANKLYARGGTPTGNAYAEAAAYFMGTRTFNSNELSNFSSGAPVYFRYSSSGTTHYSQCNEWDNSGNCTFWPSTSHPNTSARTFDYLPLDLSQYTTGSCTVRLANNTSGSNLTSNITGTCYYLRGNIARSSDHPHGFNYSAGLGIKTADGTRYQKPASLEQSDDVKKCSGQGIYVLTDGAPSSQHNQAKAMRNALNGASFTCTEQAGDSTNNTVATSCSLAFSQRLLNDNPTGLKIRTAVVGFGSDFNDIPSYDPGKTQEENLNALGTINSATKAAAEWGIKGEGGWYSGNSSQDVVDSVNNFINGLGGSIPAVTTGSPTVPKDRLNPAVLQKQAYFPQFQPTPDKTYQLWAGNLKKYNVVVGVLKDNAGNNIVDSQGRIVDNYDLWSPAVSTNPAIKDGDEEIFGSTKFALKGGAWSQLKLRKNTDATVDNRKLLTNRIASGTGTAATFVTGTSLRRVSSADLTDTTYKNDANRGYLMQLLGYNVNPSNPEITATTPELRQIGAVMHSSPLLVTNKGKIVYKNGELKTENREDFVLFGTTQGLLHVVDAETGQEKFAFVPNEMIERQKEAFQKYDTTSGGLSNLYYGIDGAWTTYTEYVVDGSGNLTVGSGKGTNQKGKQMAYGGLRMGGRSYYALDLQNINDPELLFHISPDDKKVYSRDGSITTYNELGDMGQSWSKPAITWVKWNKQRKRVMFVGGGYDAGGVDGNANTGGYESDTYNQTNKKGGGVYMFDADNGKLLWWAGANSTTASTNVVKTAASDLKYSVVSEIRTEDRNGDGLADHLYFGDLGGQLFRIDLDNNAASTKDFAKTPRRLLNLNAAEKSPRFYEMPSFSVYDHAGQTFAVVSIGSGNRSLPLKDYTVGTSGYDYDAVYNIYDRDVTARRLYQSGYTFVTPTLTKSNLGEITQANRNDDTTLVAPYPMSPTAMQGWYYKFKSNKLQSAKVFSTPIALNNRLFVSTFDGSKPGLSGDCGAGVKGESFLNQFCLPYGQCDKKLVTDSGIACSTGDGCSLGAGIQYSTIVDDEKDCDPTDPTCGPSGGGNGGPGDGTNNKNYCLSTGNRGATTVGGVIATGSSRICLEPQRWYERFR
>WP_085940514.1|GCF_000175675@596318@1|WP_005405237.1|1
MDKLIKKIKVASVSGIVTILICITQSVSSYASDTELYRPPQNKELTLMFMLDVSGSMSPSGNSYGENRLQSLKNGMLKLLQGDSSDGTQPLPDDLVTGLSEFSGTTGRIKLEARSLGEKISIGGAKEVYRTIQTIEQNANRTVTSSRITSFSQNRTQYGTRTQSCWFIFCSWDEPGNWTPSDSSNTGWVNQSSSSGTWTSDNPSWSLSGNPSATATTNQECRAWATNNTSCTLWINTSTPLSSFNTSTSVTSNTSFSYSNIRSGSESPISSSSPVTSGITNSNPSCSGSNCSRTQSRTQSTTEIKTTPQNATASYTSTVTYSGANTITHRERMINAVNALTAGGGTPTAFAYAEVAAYLMGQTTKNVVNSGFTASSEGAIRNTNNYIKPEQIDSSKTCNGQGIYFLTDGVPEYGRSNSSLDIMRTSLGTSGSDFSCKADSLGWRTPYYNSSNNTNNWTCIGEYTKAILNKDLNPTGTSILTAVVGFGSDMSADRPSSSVANDIADAKAWGELGEGGFYKGNNAQSIVDSVSDFINKLDRYIPGVTVGSATIPVDALDTQNVQPWAYFPQFDPKPTNSSTGALTWIGNVKKYKTLNNNLLDRGNEIITDNNGLLKDDLNDYWADTSVTKTITKEVNGNKISFKVKVGGALSQLPVGYNANNTPIERRIFTDRTIQVSSTDSTTNQIGSISSGNLKKIGRNDFISSSVNQFKEDPKRGYILSLLGYNVSRELASSINSLPKNDTNQTQLERLVSSNSALLRQMGAVMHSRPILLTQQGTTKYENEVLSYDDRDDLILFGTTQGLLHIVKAGKTATDTEAGKELFTFVPNEMIENQAEAFLNQESQSGTLQYGIDGQWTAYTEYVTQKGSNSTDEPVVTVKGGKQWVYGGLRMGGRSYYALDLTDISSTDNNSVPKLKFRINPSATSSGPLSYMGQSWSKPNITWVNWKGKRKLVMFVGGGYDMGYEADVYNQVNGVGAGVYMFDADNGDLLWWASSNLAADVNSENSPNALKVDDMKYSVVSQIKTVDRNNDGLVDHLYFGDLGGQVWRVDLNNTKTLTDAFAKRAVKILNLNKTNGSSPRFYTTPSFTIHNGGASGLFATISLGSGDLSSPMSAESSSGKDNIYVIFDKDVTKANLYQLTDNQLITRNIVIGSSGNTLAVNTDGNTKTTLARAGWYYPLANKLRVLNDTVAIAGDLYVSVFDSSKDLDALSCSGGVRGESNVEQFCLPYGQCSEIKNGSEVIGTRLKDVPLGKGNIGIAFGGSTGTPSPDRTLILNVSKPVGKVLPNYPGKLKLVSQRWYEKYAKAS
>WP_085940514.1|GCF_000173395@557601@1|WP_000768962.1|1
MKLKLKNFKPNNLWYAVCSSSMIFTWLMTSSVVQASDLQIYASPTAGKKTIVMMLDTSGSMTSNSYGENRLAMLKNGMNAFLASNNPVLNDTRVGLGNFSANGDSRSGQILVAAAPLGDASTLNTVGSQRYKLKQAVANLTAGGSTPSAHAYAEAAAYLMGTTTYSETNYAIRKDSYIKRVRRSDNRTEYSYCTNYRDSQIDTANLWQPCRSNSYWSSWSTNNPGVDNATAYDTSSDWTYYYTYYYTTFNYAVANADSGIPKSKSNDTASNPNIVVDRNATNSNAVYQSPLPAVANRQSCDGQGIYFLSDGEPNNTTNTRSASVMSTALGSTFGANFNCSGGLSNTTADSGWACMGEFAKRLFDKTKNPAGVSIQTAFVGFGSDFSSLSSSDVKNACRLSSRTQSDRKGDDACSPNQSTNAVAAPGYGNGGFFPTQSSQGVTDSVIAFINNLDKVPLEPLTTGAISVPYDALNPKNLQEYGYLRAFEPNPANTYLTWRGNLKKYHVVLSGANAGAFEANSGGLVYNASGAFRTGTKDYWNSSTYTDGGKVFLGGSYANVPLPIAGQPETRDAEGNITKYYYAVQSKIRNLFTDVSAVAADGSLTKISTSGTNLLKIPAAPPEGTNPFDTVANTASYVLGKFDPSTGQNILKAFPISLKLKILNYLGYSTDINATTLPSSLVTSNEPYLSMGGSIHSLPVQLTYNGTLDDNGNLTSAREQSILYGTMEGGLHIVDASSGIEQMVFVPADILNDSVASKALVVGQSDASAPAHGMDGAWVSDPAYNITTVGSGSSAVSKVTAKQMNIYGGMRMGGSSYYGLDVLSPTSPKLLFRIGADQTDYSRMGQSWSKPVLANIRYNGSIRRVLIVGGGYDQCYEKPNITLTDACFTNGKAKGNAVYIIDAKTGQRLWWTSDTGSNTDNTNMKHSIVSRISTLDRDADGLVDHLYFGDLGGQIFRVDLNNNQTKNNSTYSSFGVRVVRLANLATNDSTYDGTNDYTGGNAPRFYEPPTVTIHDYGIHTFITVGIASGDRSTPLDVYPLTGREGMLPASALSGRPVNNVYGIIDRDFVKKNLMSLTDNQLETKDITRTGLRKNPQILRTGETRVAQIFFPTTGVGKGGWYRSLSSTSDGTEKANNSFRIKGGLKAFEEPMAITGNLIIPVYDPQGTGIVAADPCLPRVVGETDRQTYCLPFGACLNPDGTINSNKENPSGFQTKTGSNCPAGVSECNTNVIGAGIRNITFVPKRDEPPVTNSCGKLQLSGNENGTGEWQCTSHLLPVRWYERYR
>WP_085940514.1|GCF_000177695@710094@1|WP_000768943.1|1
MKLKLKNFKPNNLWYAVCSSSMIFTWLMTSSVVQASDLQIYASPTAGKKTIVMMLDTSGSMTNNSYGENRLAMLKNGMNAFLASNNPVLNDTRVGLGNFSANGDSRSGQILVAAAPLGDASTLNTVGSQRYKLKQAVANLTAGGSTPSAHAYAEAAAYLMGTTTYSETNYAIRKDSYIKRVRRSDNRTEYSYCTNYRDSQIDTANLWQPCRSNSYWSSWSTNNPGVDNATAYDTSSDWTYYYTYYYTTFNYAVANADSGIPKSKSNDTASNPNIVVDRNATNSNAVYQSPLPAVANRQSCDGQGIYFLSDGEPNNTTNTRSASVMSTALGSTFGADFNCSGGLSNTTADSGWACMGEFAKRLFDKTKNPAGVSIQTAFVGFGSDFSSLNSSDVKNACRLSSRTQSDRKGDDACSPNQSTNAVAAPGYGNGGFFPTQSSQGVTDSVIAFINNLDKVPLEPLTTGAISVPYDALNPKNLQEYGYLRAFEPNPANTYLTWRGNLKKYHVVLSGANAGAFEANSGGLVYNASGAFRTGTKDYWNSSTYTDGGKVFLGGSYANVPLPIAGQPETRDAEGNITKYYYAVQSKIRNLFTDVSAVAADGSLTKISTSGTNLLKIPAAPPEETNPFDTVANTASYVLGKFDPSTGQNILKAFPISLKLKILNYLGYSTDINATTLPSSLVTSNEPYLSMGGSIHSLPVQLTYNGTLDDNGNLTSAREQSILYGTMEGGLHIVDASSGIEQMVFVPADILNDSVASKALVVGQSDASAPAHGMDGAWVSDPAYNITTVGSGSSAVSKVTAKQMNIYGGMRMGGSSYYGLDVLSPTSPKLLFRIGADQNDYSRMGQSWSKPVLANIRYNGSIRRVLIVGGGYDQCYEKPNITLTDACFTNGKAKGNAVYIIDAKTGQRLWWTSDTGSNTDNANMKHSIVSRISTLDRDADGLVDHLYFGDLGGQIFRVDLNNNQTKTNSTYSSFGVRVVRLANLATNDSTYDGTNDYTGGNAPRFYEPPTVTIHDYGIHTFITVGIASGDRSTPLDVYPLTGREGMTPASALSGRPVNNVYGIIDRDFVKKNLMSLTDNQLETKDITRTGLRKNPQILRTGETRVAQIFFPTTGVGKGGWYRSLSSTSDGTEKANNSFRIKGGLKAFEEPMAITGNLIILVYDPQGTGIVAADPCLPRVVGETDRQTYCLPFGACLNSDGSIDQNKENHSGFETQTGTNCPVGASECNKNVIGSGIRSVTFVPTEDNPPTTNSCGKLKLSGNEQGTGQWQCTSHLVPTRWYERYR
>WP_085940514.1|GCF_000177715@710095@1|WP_000768942.1|1
MKLKLKNFKPNNLWYAVCSSSMIFTWLMTSSVVQASDLQIYASPTAGKKTIVMMLDTSGSMTNNSYGENRLAMLKNGMNAFLASNNPVLNDTRVGLGNFSANGDSRSGQILVAAAPLGDASTLNTVGSQRYKLKQAVANLTAGGSTPSAHAYAEAAAYLMGTTTYSETNYAIRKDSYIKRVRRSDNRTEYSYCTNYRDSQIDTANLWQPCRSNSYWSSWSTNNPGVDNATAYDTSSDWTYYYTYYYTTFNYAVANADSGIPKSKSNDTASNPNIVVDRNATNSNAVYQSPLPAVANRQSCDGQGIYFLSDGEPNNTTNTRSASVMSTALGSTFGADFNCSGGLSNTTADSGWACMGEFAKRLFDKTKNPAGVSIQTAFVGFGSDFSSLNSSDVKNACRLSSRTQSDRKGDDACSPNQSTNAVAAPGYGNGGFFPTQSSQGVTDSVIAFINNLDKVPLEPLTTGAISVPYDALNPKNLQEYGYLRAFEPNPANTYLTWRGNLKKYHVVLSGANAGAFEANSGGLVYNASGAFRTGTKDYWNSSTYTDGGKVFLGGSYANVPLPIAGQPETRDAEGNITKYYYAVQSKIRNLFTDVSAVAADGSLTKISTSGTNLLKIPAAPPEETNPFDTVANTASYVLGKFDPSTGQNILKAFPISLKLKILNYLGYSTDINATTLPSSLVTSNEPYLSMGGSIHSLPVQLTYNGTLDDNGNLTSAREQSILYGTMEGGLHIVDASSGIEQMVFVPADILNDSVASKALVVGQSDASAPAHGMDGAWVSDPAYNITTVGSGSSAVSKVTAKQMNIYGG
>WP_085940514.1|GCF_000177735@710096@1|WP_000768941.1|1
MKLKLKNFKPNNLWYAVCSSSMIFTWLMTSSVVQASDLQIYASPTAGKKTIVMMLDTSGSMTNNSYGENRLAMLKNGMNAFLASNNPVLNDTRVGLGNFSANGDSRSGQILVAAAPLGDASTLNTVGSQRYKLKQAVANLTAGGSTPSAHAYAEAAAYLMGTTTYSETNYAIRKDSYIKRVRRSDNRTEYSYCTNYRDSQIDTANLWQPCRSNSYWSSWSTNNPGVDNATAYDTSSDWTYYYTYYYTTFNYAVANADSGIPKSKSNDTASNPNIVVDRNATNSNAVYQSPLPAVANRQSCDGQGIYFLSDGEPNNTTNTRSASVMSTALGSTFGADFNCSGGLSNTTADSGWACMGEFAKRLFDKTKNPAGVSIQTAFVGFGSDFSSLNSSDVKNACRLSSRTQSDRKGDDACSPNQSTNAVAAPGYGNGGFFPTQSSQGVTDSVIAFINNLDKVPLEPLTTGAISVPYDALNPKNLQEYGYLRAFEPNPANTYLTWRGNLKKYHVVLSGANAGAFEANSGGLVYNASGAFRTGTKDYWNSSTYTDGGKVFLGGSYANVPLPIAGQPETRDAEGNITKYYYAVQSKIRNLFTDVSAVAADGSLTKISTSGTNLLKIPAAPPEETNPFD
>WP_085940514.1|GCF_000184495@933264@1|WP_000768947.1|1
MKLKLKNFKPNNLWYAVCSSSMIFTWLMTSSVVQASDLQIYASPTAGKKTIVMMLDTSGSMTNNSYGENRLAMLKNGMNAFLASNNPVLNDTRVGLGNFSANGDSRSGQILVAAAPLGDASTLNTVGSQRYKLKQAVANLTAGGSTPSAHAYAEAAAYLMGTTTYSETNYAIRKDSYIKRVRRSDNRTEYSYCTNYRDSQIDTANLWQPCRSNSYWSSWSTNNPGVDNATAYDTSSDWTYYYTYYYTTFNYAVANADSGIPKSKSNDTASNPNIVVDRNATNSNAVYQSPLPAVANRQSCDGQGIYFLSDGEPNNTTNTRSASVMSTALGSTFGADFNCSGGLSNTTADSGWACMGEFAKRLFDKTKNPAGVSIQTAFVGFGSDFSSLNSSDVKNACRLSSRTQSDRKGDDACSPNQSTNAVAAPGYGNGGFFPTQSSQGVTDSVIAFINNLDKVPLEPLTTGAISVPYDALNPKNLQEYGYLRAFEPNPANTYLTWRGNLKKYHVVLSGANAGAFEANSGGLVYNASGAFRTGTKDYWNSSTYTDGGKVFLGGSYANVPLPIAGQPETRDAEGNITKYYYAVQSKIRNLFTDVSAVAADGSLTKISTSGTNLLKIPAAPPEGTNPFDTVANTASYVLGKFDPSTGQNILKAFPISLKLKILNYLGYSTDINATTLPSSLVTSNEPYLSMGGSIHSLPVQLTYNGTLDDNGNLTSAREQSILYGTMEGGLHIVDASSGIEQMVFVPADILNDSVASKALVVGQSDASAPAHGMDGAWVSDPAYNITTVGSGSSAVSKVTAKQMNIYGGMRMGGSSYYGLDVLSPTSPKLLFRIGADQTDYSRMGQSWSKPVLANIRYNGSIRRVLIVGGGYDQCYEKPNITLTDACFTNGKAKGNAVYIIDAKTGQRLWWTSDTGSNTDNANMKHSIVSRISTLDRDADGLVDHLYFGDLGGQIFRVDLNNNQTKTNSTYSSFGVRVVRLANLATNDSTYDGTNDYTGGNAPRFYEPPTVTIHDYGIHTFITVGIASGDRSTPLDVYPLTGREGMTPASALSGRPVNNVYGIIDRDFVKKNLMSLTDNQLETKDITRTGLRKNPQILRTGETRVAQIFFPTTGVGKGGWYRSLSSTSDGTEKANNSFRIKGGLKAFEEPMAITGNLIIPVYDPQGTGIVAADPCLPRVVGETDRQTYCLPFGACLNPDGTINSNKENPSGFQTKTGSNCPAGVSECNTNVIGAGIRNITFVPKRDEPPVTNSCGKLQLSGNENGTGEWQCTSHLLPVRWYERYR
>WP_085940514.1|GCF_000184475@933263@1|WP_000768966.1|1
MKLKLKNFKPNNLWYAVYSSSMIFTWLMTSSVVQASDLQIYASPTAGKKTIVMMLDTSGSMTNNSYGENRLAMLKNGMNAFLASNNPVLNDTRVGLGNFSANGDSRSGQILVAAAPLGDASTLNTVGSQRYKLKQAVANLTAGGSTPSAHAYAEAAAYLMGTTTYSETNYAIRKDSYIKRVRRSDNRTEYSYCTNYRDSQIDTANLWQPCRSNSYWSSWSTNNPGVDNATAYDTSSDWTYYYTYYYTTFNYAVANADSGIPKSKSNDTASNPNIVVDRNATNSNAVYQSPLPAVANRQSCDGQGIYFLSDGEPNNTTNTRSASVMSTALGSTFGADFNCSGGLSNTTADSGWACMGEFAKRLFDKTKNPAGVSIQTAFVGFGSDFSSLSSSDVKNACRLSSRTQSDRKGDDACSPNQSTNAVAAPGYGNGGFFPTQSSQGVTDSVIAFINNLDKVPLEPLTTGAISVPYDALNPKNLQEYGYLRAFEPNPANTYLTWRGNLKKYHVVLSGANAGAFEANSGGLVYNASGAFRTGTKDYWNSSTYTDGGKVFLGGSYANVPLPIAGQPETRDAEGNITKYYYAVQTKIRNLFTDVSAVAADGSLTKISTSGTNLLKIPAAPPEGTNPFDTVANTASYVLGKFDPSTGQNILKAFPISLKLKILNYLGYSTDINATTLPSSLVTSNEPYLSMGGSIHSLPVQLTYNGTLDDNGNLTSAREQSILYGTMEGGLHIVDASSGIEQMVFVPADILNDSVASKALVVGQSDASAPAHGMDGAWVSDPAYNITTVGSGSSAVSKVTAKQMNIYGGMRMGGSSYYGLDVLSPTSPKLLFRIGADQTDYSRMGQSWSKPVLANIRYNGSIRRVLIVGGGYDQCYEKPNITLTDACFTNGKAKGNAVYIIDAKTGQRLWWTSDTGSNTDNANMKHSIVSRISTLDRDADGLVDHLYFGDLGGQIFRVDLNNNQTKTNSTYSSFGVRVVRLANLATNDSTYDGTNDYTGGNAPRFYEPPTVTIHDYGIHTFITVGIASGDRSTPLDVYPLTGREGMTPASALSGRPVNNVYGIIDKDFVKKNLMSLTDNQLETKDITRTGLRKNPQILRTGETRVAQIFFPTTGVGKGGWYRSLSSTSDGTEKANNSFRIKGGLKAFEEPMAITGNLIIPVYDPQGTGIVAADPCLPRVVGETDRQTYCLPFGACLNPDGTINSNKENPSGFQTKTGSNCPAGVSECNTNVIGAGIRNITFVPKRDEPPVTNSCGKLQLSGNENGTGEWQCTSHLLPVRWYERYR
>WP_085940514.1|GCF_000186645@945555@1|WP_000768970.1|1
MKLKLKNFKPNNLWYAVYSSSMIFTWLMTSSVVQASDLQIYASPTAGKKTIVMMLDTSGSMTNNSYGENRLAMLKNGMNAFLASNNPVLNDTRVGLGNFSANGDSRSGQILVAAAPLGDASTLNTVGSQRYKLKQAVANLTAGGSTPSAHAYAEAAAYLMGTTTYSETNYAIRKDSYIKRVRRSDNRTEYSYCTNYRDSQIDTANLWQPCRSNSYWSSWSTNNPGVDNATAYDTSSDWTYYYTYYYTTFNYAVANADSGIPKSKSNDTASNPNIVVDRNATNSNAVYQSPLPAVANRQSCDGQGIYFLSDGEPNNTTNTRSASVMSTALGSTFGADFNCSGGLSNTTADSGWACMGEFAKRLFDKTKNPAGVSIQTAFVGFGSDFSSLSSSDVKNACRLSSRTQSDRKGDDACSPNQSTNAVAAPGYGNGGFFPTQSSQGVTDSVIAFINNLDKVPLEPLTTGAISVPYDALNPKNLQEYGYLRAFEPNPANTYLTWRGNLKKYHVVLSGANAGTFEANTGGLVYNATGAFRTGTKDYWNSSTYNDGGKVFFGGSYAKVPLPIAGQPETRDEEGNITKYYYAVQTKIRNLFTDVSAVASDGSLTKISTSGTNLLKIPAAPPEGTNPFDTVANTASYVLGKFDPSTGQNILKAFPISLKLKILNYLGYSTDINATTLPSSLVTSNEPYLSMGGSIHSLPVQLTYNGTLDDNGNLTSAREQSILYGTMEGGLHIVDASSGIEQMVFVPADILNDSVASKALVVGQSDASAPAHGMDGAWVSDPAYNITTVGSGSSAVSKVTAKQMNIYGGMRMGGSSYYGLDVLSPTSPKLLFRIGADQTDYSRMGQSWSKPVLANIRYNGSIRRVLIVGGGYDQCYEKPNITLTDACFTNGKAKGNAVYIIDAKTGQRLWWTSDTGSNTDNANMKHSIVSRISTLDRDADGLVDHLYFGDLGGQIFRVDLNNNQTKTNSTYSSFGVRVVRLANLATNDSTYDGTNDYTGGNAPRFYEPPTVTIHDYGIHTFITLGIASGDRSTPLDVYPLTGREGMTPASALSGRPVNNVYGIIDRDFVKKNLMSLTDNQLETKDITRTGLRKNPQILRTGETRVAQIFFPTTGVGKGGWYRSLSSTSDGTEKANNSFRIKGGLKAFEEPMAITGNLIIPVYDPQGTGIVAADPCLPRVVGETDRQTYCLPFGACLNPDGTINSNKENPSGFQTKTGSNCPAGVSECNTNVIGAGIRNITFVPKRDEPPVTNSCGKLQLSGNENGTGEWQCTSHLLPVRWYERYR
>WP_085940514.1|GCF_000189655@886886@1|WP_000768970.1|1
MKLKLKNFKPNNLWYAVYSSSMIFTWLMTSSVVQASDLQIYASPTAGKKTIVMMLDTSGSMTNNSYGENRLAMLKNGMNAFLASNNPVLNDTRVGLGNFSANGDSRSGQILVAAAPLGDASTLNTVGSQRYKLKQAVANLTAGGSTPSAHAYAEAAAYLMGTTTYSETNYAIRKDSYIKRVRRSDNRTEYSYCTNYRDSQIDTANLWQPCRSNSYWSSWSTNNPGVDNATAYDTSSDWTYYYTYYYTTFNYAVANADSGIPKSKSNDTASNPNIVVDRNATNSNAVYQSPLPAVANRQSCDGQGIYFLSDGEPNNTTNTRSASVMSTALGSTFGADFNCSGGLSNTTADSGWACMGEFAKRLFDKTKNPAGVSIQTAFVGFGSDFSSLSSSDVKNACRLSSRTQSDRKGDDACSPNQSTNAVAAPGYGNGGFFPTQSSQGVTDSVIAFINNLDKVPLEPLTTGAISVPYDALNPKNLQEYGYLRAFEPNPANTYLTWRGNLKKYHVVLSGANAGTFEANTGGLVYNATGAFRTGTKDYWNSSTYNDGGKVFFGGSYAKVPLPIAGQPETRDEEGNITKYYYAVQTKIRNLFTDVSAVASDGSLTKISTSGTNLLKIPAAPPEGTNPFDTVANTASYVLGKFDPSTGQNILKAFPISLKLKILNYLGYSTDINATTLPSSLVTSNEPYLSMGGSIHSLPVQLTYNGTLDDNGNLTSAREQSILYGTMEGGLHIVDASSGIEQMVFVPADILNDSVASKALVVGQSDASAPAHGMDGAWVSDPAYNITTVGSGSSAVSKVTAKQMNIYGGMRMGGSSYYGLDVLSPTSPKLLFRIGADQTDYSRMGQSWSKPVLANIRYNGSIRRVLIVGGGYDQCYEKPNITLTDACFTNGKAKGNAVYIIDAKTGQRLWWTSDTGSNTDNANMKHSIVSRISTLDRDADGLVDHLYFGDLGGQIFRVDLNNNQTKTNSTYSSFGVRVVRLANLATNDSTYDGTNDYTGGNAPRFYEPPTVTIHDYGIHTFITLGIASGDRSTPLDVYPLTGREGMTPASALSGRPVNNVYGIIDRDFVKKNLMSLTDNQLETKDITRTGLRKNPQILRTGETRVAQIFFPTTGVGKGGWYRSLSSTSDGTEKANNSFRIKGGLKAFEEPMAITGNLIIPVYDPQGTGIVAADPCLPRVVGETDRQTYCLPFGACLNPDGTINSNKENPSGFQTKTGSNCPAGVSECNTNVIGAGIRNITFVPKRDEPPVTNSCGKLQLSGNENGTGEWQCTSHLLPVRWYERYR
>WP_085940514.1|GCF_000187205@889738@2|WP_000768970.1|1
MKLKLKNFKPNNLWYAVYSSSMIFTWLMTSSVVQASDLQIYASPTAGKKTIVMMLDTSGSMTNNSYGENRLAMLKNGMNAFLASNNPVLNDTRVGLGNFSANGDSRSGQILVAAAPLGDASTLNTVGSQRYKLKQAVANLTAGGSTPSAHAYAEAAAYLMGTTTYSETNYAIRKDSYIKRVRRSDNRTEYSYCTNYRDSQIDTANLWQPCRSNSYWSSWSTNNPGVDNATAYDTSSDWTYYYTYYYTTFNYAVANADSGIPKSKSNDTASNPNIVVDRNATNSNAVYQSPLPAVANRQSCDGQGIYFLSDGEPNNTTNTRSASVMSTALGSTFGADFNCSGGLSNTTADSGWACMGEFAKRLFDKTKNPAGVSIQTAFVGFGSDFSSLSSSDVKNACRLSSRTQSDRKGDDACSPNQSTNAVAAPGYGNGGFFPTQSSQGVTDSVIAFINNLDKVPLEPLTTGAISVPYDALNPKNLQEYGYLRAFEPNPANTYLTWRGNLKKYHVVLSGANAGTFEANTGGLVYNATGAFRTGTKDYWNSSTYNDGGKVFFGGSYAKVPLPIAGQPETRDEEGNITKYYYAVQTKIRNLFTDVSAVASDGSLTKISTSGTNLLKIPAAPPEGTNPFDTVANTASYVLGKFDPSTGQNILKAFPISLKLKILNYLGYSTDINATTLPSSLVTSNEPYLSMGGSIHSLPVQLTYNGTLDDNGNLTSAREQSILYGTMEGGLHIVDASSGIEQMVFVPADILNDSVASKALVVGQSDASAPAHGMDGAWVSDPAYNITTVGSGSSAVSKVTAKQMNIYGGMRMGGSSYYGLDVLSPTSPKLLFRIGADQTDYSRMGQSWSKPVLANIRYNGSIRRVLIVGGGYDQCYEKPNITLTDACFTNGKAKGNAVYIIDAKTGQRLWWTSDTGSNTDNANMKHSIVSRISTLDRDADGLVDHLYFGDLGGQIFRVDLNNNQTKTNSTYSSFGVRVVRLANLATNDSTYDGTNDYTGGNAPRFYEPPTVTIHDYGIHTFITLGIASGDRSTPLDVYPLTGREGMTPASALSGRPVNNVYGIIDRDFVKKNLMSLTDNQLETKDITRTGLRKNPQILRTGETRVAQIFFPTTGVGKGGWYRSLSSTSDGTEKANNSFRIKGGLKAFEEPMAITGNLIIPVYDPQGTGIVAADPCLPRVVGETDRQTYCLPFGACLNPDGTINSNKENPSGFQTKTGSNCPAGVSECNTNVIGAGIRNITFVPKRDEPPVTNSCGKLQLSGNENGTGEWQCTSHLLPVRWYERYR
>WP_085940514.1|GCF_000186665@945556@3|WP_000768961.1|1
MKLKLKNFKPNNLWYAVCSSSMIFTWLMTSSVVQASDLQIYASPTAGKKTIVMMLDTSGSMTSNSYGENRLAMLKNGMNAFLASNNPVLNDTRVGLGNFSADGDSRSGQILVAAAPLGDASTLNTMGSQRYKLKQAVASLTASGYTPSAHAYAEAAAYLMGTTTLKNINLVDAPIYFSYVTYDRRGRVITNYHACTEWNTEGTICNSWDSSSLSNPPVISGLQQASCTANIGWQLLSGTCYKKTGLITINNLDSGFNKSISGSKNTDQSQYNSPLPAVANRQSCDGQGIYFLSDGEPNKTTDTRSASIMSTALGSTFGADFNCSGGLSNTTADSGWACMGEFAKRLFDKTKNPAGVSIQTAFVGFGSDFSSLSSSDVKNACRLSSRTQFDRGGDDLCSPNQTTNAITAPGYGNGGFFSTQSAQGVTDSVIAFINNLDKVPLEPLTTGAISVPYDALNPKNLQEYGYLRAFEPNPANTYLTWRGNLKKYHVVLSGTNAGAFEANTGGLVYNATGAFRTGTKDYWNSSTYNDGGKVFFGGSYAKVPLPIAGQNETRDAEGNITKYYYAVQSKIRNLFTDVSAVAADGSLTKISTSGTNLLKIPAAPPEGTNPFDTVANTASYVLGKFDPSTGQNILKAFPISLKLKILNYLGYSTDISATTLPSSLVTSNEPYLSMGGSIHSLPVQLTYNGTLDDNGNLTSAREQSILYGTMEGGLHIVDASSGIEQMVFVPADILNDSVASKALVVGQSDASAPAHGMDGAWVSDPAYNITTVGSGSSAVSKVTAKQMNIYGGMRMGGSSYYGLDVLSPTSPKLLFRIGADQTDYSRMGQSWSKPVLANIRYNGSIRRVLIVGGGYDQCYEKPNITLTDACFTNGKAKGNAVYIIDAKTGQRLWWTSDTGSNTDNANMKHSIVSRISTLDRDADGLVDHLYFGDLGGQIFRVDLNNNQTKTNSTYSSFGVRVVRLANLATNDSTYDGTNDYTGGNAPRFYEPPTVTIHDYGIHTFITVGIASGDRSTPLDVYPLTGREGMTPTSALSGRPVNNVYGIIDRDFVKKNLMSLTDNQLETKDITRTGLRKNPQILRTGETRVAQIFFPTTGVGKGGWYRSLSSTSDGTEKANNSFRIKGGLKAFEEPMAITGNLIIPVYDPQGTGIVAADPCLPRVVGETDRQTYCLPFGACLNSDGSIDQNKENHSGFETQTGTNCPVGASECNKNVIGSGIRSVTFVPTEDNPPMTNSCGKLKLSGNEQGTGQWQCTSHLVPTRWYERYR
>WP_085940514.1|GCF_000188215@696749@1|WP_000768968.1|1
MKLKLKNFKPNNLWYAVYSSSMIFTWLMTSSVVQASDLQIYASPTAGKKTIVMMLDTSGSMTNNSYGENRLAMLKNGMNAFLASNNPVLNDTRVGLGNFSANGDSRSGQILVAAAPLGDASTLNTVGSQRYKLKQAVANLTAGGSTPSAHAYAEAAAYLMGTTTYSETNYAIRKDSYIKRVRRSDNRTEYSYCTNYRDSQIDTANLWQPCRSNSYWSSWSTNNPGVDNATAYDTSSDWTYYYTYYYTTFNYAVANADSGIPKSKSNDTASNPNIVVDRNATNSNAVYQSPLPAVANRQSCDGQGIYFLSDGEPNNTTNTRSASVMSTALGSTFGADFNCSGGLSNTTADSGWACMGEFAKRLFDKTKNPAGVSIQTAFVGFGSDFSSLSSSDVKNACRLSSRTQSDRKGDDACSPNQSTNAVAAPGYGNGGFFPTQSSQGVTDSVIAFINNLDKVPLEPLTTGAISVPYDALNPKNLQEYGYLRAFEPNPANTYLTWRGNLKKYHVVLSGANAGTFEANTGGLVYNATGAFRTGTKDYWNSSTYNDGGKVFFGGSYAKVPLPIAGQPETRDEEGNITKYYYAVQTKIRNLFTDVSAVASDGSLTKISTSGTNLLKIPAAPPEGTNPFDTVANTASYVLGKFDPSTGQNILKAFPISLKLKILNYLGYSTDINATTLPSSLVTSNEPYLSMGGSIHSLPVQLTYNGTLDDNGNLTSAREQSILYGTMEGGLHIVDASSGIEQMVFVPADILNDSVASKALVVGQSDASAPAHGMDGAWVSDPAYNITTVGSGSSAVSKVTAKQMNIYGGMRMGGSSYYGLDVLSPTSPKLLFRIGADQTDYSRMGQSWSKPVLANIRYNGSIRRVLIVGGGYDQCYEKPNITLTDACFTNGKAKGNAVYIIDAKTGQRLWWTSDTGSNTDNANMKHSIVSRISTLDRDADGLVDHLYFGDLGGQIFRVDLNNNQTKTNSTYSSFGIRVVRLANLATNDSTYDGTNDYTGGNAPRFYEPPTVTIHDYGIHTFITLGIASGDRSTPLDVYPLTGREGMTPASALSGRPVNNVYGIIDRDFVKKNLMSLTDNQLETKDITRTGLRKNPQILRTGETRVAQIFFPTTGVGKGGWYRSLSSTSDGTEKANNSFRIKGGLKAFEEPMAITGNLIIPVYDPQGTGIVAADPCLPRVVGETDRQTYCLPFGACLNPDGTINSNKENPSGFQTKTGSNCPAGVSECNTNVIGAGIRNITFVPKRDEPPVTNSCGKLQLSGNENGTGEWQCTSHLLPVRWYERYR
>WP_085940514.1|GCF_000196795@436717@1|WP_148237837.1|1
MDYWGIDEMKILNTKKAKVLKCKVLVMAISAIMTSTVTTSVVRASDVQIYQNPTATKYPIIMLAIDNSFSMTINDAYYNNTRMSRLDALKRSLVTALQALNTDGTYKIPNITYMGLTKFAGDVSNPRRSRIWVPAKRLDALVSGTKTQRQFLIEQINGLGADSSTPTSTLFAETYAYLLGSRTDSPNAVNNFSNGYQADLSGMSNAATGTVSNGKYIAPIESLPNENDKQCSTQGVFFLTDGAPSGIPATNTQLLLKNVAANAGITGVDANTISGSVTDVPAVYYNYSKARNSATTNGEFYEMKLSAADNEVTTNNTVTGYQDRSGWSYIADLVKATSTTATPISKKRIYLATVGFGPLFNTAVNSGGNQVETCDKDSTGRNIHCYIGSRGAVNTNLGNSDTSPYSNTLNADALKMLGDKVGEGDTYGTDKPIGGYTYADTGEKVQNALLRFVGAISQGTFEAASFGTYVVPADPMATSASYSYVFAPQFQPKVSGSGGTIVSTQQLWLGNLKKYTLNSSGTMVDVNGNTVLKNTGGINTLTQDFWNAENINDGDDALKGGAWSQLSVPNTSSGTLSTVTNASDIQTRPLYINATIPTALTDTNKNKVVAANSLTQLSTQTVLTASYIDSTAGSGTTAWRQNVYQPYLLSALGYKLTKTELEAKTAGYKWDTVDKVKNLNVMQQMGGVLHSDPLLVTLEAKYDPTTGAILSNTQSTVNRKDYIVMGSIQGLLHILNQATGKEEMAFLPNEILQDVNRRDALLDVSNTTTSTTNPFYGIDAQWGSWIEYSIDATNNKFKANIANIYGGMRMGGKSYYGLNIKNPADPKFLFQIDPVNGVINSGTSGVSATGNQVTALQAMGQSWSKPTLAKIRFNNQVKNVMIVGGGYDPAYETDGYQPTSTTVNAGAGIYIFDATTGALLWDARYGSSNSTSTVDVKDSNLKYSVVSQIKAFDRDADGLVDNLYFGDLGGQIFRVDLNNGYGTSTTNFGRVNRLANFSALNQRFYEMPTLSIHDRNGSRFGVLGIASGNRSFPLNKANSNDNRIYALYDYDIASSNLYSSTFSKTSNLTESDLYNWSAIASTNVANLMNNTKKGWYYVLRETDGTAQTANTGTVKALNGYLVVANTAQFSDFYVSLYNPNHASTKQPNACTGGITGSSVIRRLCLPYGVCGDATDATNFNANKIGGNVGNASDGISKINAGGFSNGVNNLIKLLPEVGRNYKTTKIFQSTNWYERQ
>WP_085940514.1|GCF_000189695@886889@1|WP_000768955.1|1
MKLKLKNFKPNNLWYAVCSSSMIFTWLMTSSVVQASDLQIYASPTAGKKTIVMMLDTSGSMTNNSYGENRLAMLKNGMNAFLASNNPVLNDTRVGLGNFSANGDSRSGQILVAAAPLGDASTLNTVGSQRYKLKQAVANLTAGGSTPSAHAYAEAAAYLMGTTTYSETNYAIRKDSYIKRVRRSDNRTEYSYCTNYRDSQIDTANLWQPCRSNSYWSSWSTNNPGVDNATAYDTSSDWTYYYTYYYTTFNYAVANADSGIPKSKSNDTASNPNIVVDRNATNSNAVYQSPLPAVANRQSCDGQGIYFLSDGEPNNTTNTRSASVMSTALGSTFGADFNCSGGLSNTTADSGWACMGVFAKRLFDKTKNPAGVSIQTAFVGFGSDFSSLNSSDVKNACRLSSRTQSDRKGDDACSPNQSTNAVAAPGYGNGGFFPTQSSQGVTDSVIAFINNLDKVPLEPLTTGAISVPYDALNPKNLQEYGYLRAFEPNPANTYLTWRGNLKKYHVVLSGANAGAFEANSGGLVYNASGAFRTGTKDYWNSSTYTDGGKVFLGGSYANVPLPIAGQPETRDAEGNITKYYYAVQSKIRNLFTDVSAVAADGSLTKISTSGTNLLKIPAAPPEGTNPFDTVANTASYVLGKFDPSTGQNILKAFPISLKLKILNYLGYSTDINATTLPSSLVTSNEPYLSMGGSIHSLPVQLTYNGTLDDNGNLTSAREQSILYGTMEGGLHIVDASSGIEQMVFVPADILNDSVASKALVVGQSDASAPAHGMDGAWVSDPAYNITTVGSGSSAVSKVTAKQMNIYGGMRMGGSSYYGLDVLSPTSPKLLFRIGADQNDYSRMGQSWSKPVLANIRYNGSIRRVLIVGGGYDQCYEKPNITLTDACFTNGKAKGNAVYIIDAKTGQRLWWTSDTGSNTDNANMKHSIVSRISTLDRDADGLVDHLYFGDLGGQIFRVDLNNNQTKTNSTYSSFGVRVVRLANLATNDSTYDGTNDYTGGNAPRFYEPPTVTIHDYGIHTFITVGIASGDRSTPLDVYPLTGREGMTPASALSGRPVNNVYGIIDRDFVKKNLMSLTDNQLETKDITRTGLRKNPQILRTGETRVAQIFFPTTGVGKGGWYRSLSSTSDGTEKANNSFRIKGGLKAFEEPMAITGNLIIPVYDPQGTGIVAADPCLPRVVGETDRQTYCLPFGACLNPDGTINSNKENPSGFQTKTGSNCPAGVSECNTNVIGAGIRNITFVPKRDEPPVTNSCGKLQLSGNENGTGEWQCTSHLLPVRWYERYR
>WP_085940514.1|GCF_000191145@871585@1|YP_004996899.1|1
MQASDLQIYAAPTAGKKTIVMMLDTSGSMTNNSYGENRLAMLKNGMNAFLASNNPVLNDTRVGLGNFSANGDSRSGQVLVAAAPLGDASTLNTVGSQRYKLKQAVANLTAGGSTPSAHAYAEAAAYLMGTTTYSEANYAIRKDSYIRRVRKSDNRTEYSYCTNYRDSQIDTTNLWQPCRSNNYWSNWSTSNPGVDTATAYDTSSDWTYSYTYYYTTFNYAVANVDSGIPKSKSNDTASNPNIVVDRNASNLNAIYQSPLPAVANRQSCDGQGIYFLSDGEPNNTTNTRSATVMSTALGSTLGANFTCSGGLSNTTADSGWACMGEFAKRLFDKTKNPAGVSIQTAFVGFGSDFSSLSSSDVKNACRLSSRTQSDRKSDDNCSPNQTTNAVAAPGYGNGGFFPTQSAQGVTDSVIAFINNLDKVPLEPLTTGAISVPYDALNPKNLQEYGYLRAFEPNPANTYLTWRGNLKKYHVVLSGTNAGAFEANTGGLVYNATGAFRTGTKDYWNSSTYNDGGKVFFGGSYAKVPLPIAGQNETRDEEGNITKYYYAVQTKIRNLFTDVSAVASDGSLTKISTSGTNLLKIPATPPEGTNPFDSVANTASYVLGKFNASTGQDILKAFPISLKLKILNYLGYSTDISATTLPSSLVTSNEPYLSMGGSIHSLPVQLTYNGTLDENGNLTSAREQSILYGTMEGGLHIVDASTGVEQMAFIPADILNDPVASKALVVGQSDATAPAHGMDGAWVSDPAYSITTKGSGSSVVSKVTAKQMNIYGGMRMGGSSYYGLNVLNPASPKLLFRVGADQTDYSRMGQSWSKPVLANIRYNGVIKRVMIVGGGYDQCYENPNITLSNSCFTNGKAKGNAVYIIDAKTGERLWWTSDTGSNIDNSNMKHSIVSRISTLDRDADGLVDHLYFGDLGGQIFRIDLNNNQTKTNSTYSSFGVRVVRLANLATNDATYDSSNDYTAGNAPRFYEPPTVTIHDYGIRTFITVGIASGDRSTPLDVYPLTGREGMSPSTALSGRPVNNVYGIIDKDFIKKNLMSLTDSQLETKDITRSTLRKNPQILRSGETRVAQIFFPNTGTGQNGWYRSLSSMSDGTEKANNSFRIKGGLKAFEEPMAITGTLIVPVYDPQGTGIVAADPCLPRVVGETDQQTFCLPFGACLNSDGSIDQNKENHSGFETQTGNTCPVGVSECNENVIGSGIRGIAFVPKRDEPPVTNSCGKLQLSGNESGTGEWQCTSHLVPTRWYERYR
>WP_085940514.1|GCF_000189675@886888@1|WP_000768964.1|1
MKLKLKNFKPNNLWYAVYSSSMIFTWLMTSSVVQASDLQIYASPTAGKKTIVMMLDTSGSMTNNSYGENRLAMLKNGMNAFLASNNPVLNDTRVGLGNFSANGDSRSGQILVAAAPLGDASTLNTVGSQRYKLKQAVANLTAGGSTPSAHAYAEAAAYLMGTTTYSETNYAIRKDSYIKRVRRSDNRTEYSYCTNYRDSQIDTANLWQPCRSNSYWSSWSTNNPGVDNATAYDTSSDWTYYYTYYYTTFNYAVANADSGIPKSKSNDTASNPNIVVDRNATNSNAVYQSPLPAVANRQSCDGQGIYFLSDGEPNNTTNTRSASVMSTALGSTFGADFNCSGGLSNTTADSGWACMGEFAKRLFDKTKNPAGVSIQTAFVGFGSDFSSLSSSDVKNACRLSSRTQSDRKGDDACSPNQSTNAVAAPGYGNGGFFPTQSSQGVTDSVIAFINNLDKVPLEPLTTGAISVPYDALNPKNLQEYGYLRAFEPNPANTYLTWRGNLKKYHVVLSGANAGAFEANSGGLVYNASGAFRTGTKDYWNSSTYTDGGKVFLGGSYANVPLPIAGQPETRDAEGNITKYYYAVQSKIRNLFTDVSAVAADGSLTKISTSGTNLLKIPAAPPEGTNPFDTVANTASYVLGKFDPSTGQNILKAFPISLKLKILNYLGYSTDINATTLPSSLVTSNEPYLSMGGSIHSLPVQLTYNGTLDDNGNLTSAREQSILYGTMEGGLHIVDASSGIEQMVFVPADILNDSVASKALVVGQSDASAPAHGMDGAWVSDPAYNITTVGSGSSAVSKVTAKQMNIYGGMRMGGSSYYGLDVLSPTSPKLLFRIGADQTDYSRMGQSWSKPVLANIRYNGSIRRVLIVGGGYDQCYEKPNITLTDACFTNGKAKGNAVYIIDAKTGQRLWWTSDTGSNTDNANMKHSIVSRISTLDRDADGLVDHLYFGDLGGQIFRVDLNNNQTKTNSTYSSFGVRVVRLANLATNDSTYDGTNDYTGGNAPRFYEPPTVTIHDYGIHTFITLGIASGDRSTPLDVYPLTGREGMTPASALSGRPVNNVYGIIDRDFVKKNLMSLTDNQLETKDITRTGLRKNPQILRTGETRVAQIFFPTTGVGKGGWYRSLSSTSDGTEKANNSFRIKGGLKAFEEPMAITGNLIIPVYDPQGTGIVAADPCLPRVVGETDRQTYCLPFGACLNPDGTINSNKENPSGFQTKTGSNCPAGVSECNTNVIGAGIRNITFVPKRDEPPVTNSCGKLQLSGNENGTGEWQCTSHLLPVRWYERYR
>WP_085940514.1|GCF_000215005@903890@1|WP_000768966.1|1
MKLKLKNFKPNNLWYAVYSSSMIFTWLMTSSVVQASDLQIYASPTAGKKTIVMMLDTSGSMTNNSYGENRLAMLKNGMNAFLASNNPVLNDTRVGLGNFSANGDSRSGQILVAAAPLGDASTLNTVGSQRYKLKQAVANLTAGGSTPSAHAYAEAAAYLMGTTTYSETNYAIRKDSYIKRVRRSDNRTEYSYCTNYRDSQIDTANLWQPCRSNSYWSSWSTNNPGVDNATAYDTSSDWTYYYTYYYTTFNYAVANADSGIPKSKSNDTASNPNIVVDRNATNSNAVYQSPLPAVANRQSCDGQGIYFLSDGEPNNTTNTRSASVMSTALGSTFGADFNCSGGLSNTTADSGWACMGEFAKRLFDKTKNPAGVSIQTAFVGFGSDFSSLSSSDVKNACRLSSRTQSDRKGDDACSPNQSTNAVAAPGYGNGGFFPTQSSQGVTDSVIAFINNLDKVPLEPLTTGAISVPYDALNPKNLQEYGYLRAFEPNPANTYLTWRGNLKKYHVVLSGANAGAFEANSGGLVYNASGAFRTGTKDYWNSSTYTDGGKVFLGGSYANVPLPIAGQPETRDAEGNITKYYYAVQTKIRNLFTDVSAVAADGSLTKISTSGTNLLKIPAAPPEGTNPFDTVANTASYVLGKFDPSTGQNILKAFPISLKLKILNYLGYSTDINATTLPSSLVTSNEPYLSMGGSIHSLPVQLTYNGTLDDNGNLTSAREQSILYGTMEGGLHIVDASSGIEQMVFVPADILNDSVASKALVVGQSDASAPAHGMDGAWVSDPAYNITTVGSGSSAVSKVTAKQMNIYGGMRMGGSSYYGLDVLSPTSPKLLFRIGADQTDYSRMGQSWSKPVLANIRYNGSIRRVLIVGGGYDQCYEKPNITLTDACFTNGKAKGNAVYIIDAKTGQRLWWTSDTGSNTDNANMKHSIVSRISTLDRDADGLVDHLYFGDLGGQIFRVDLNNNQTKTNSTYSSFGVRVVRLANLATNDSTYDGTNDYTGGNAPRFYEPPTVTIHDYGIHTFITVGIASGDRSTPLDVYPLTGREGMTPASALSGRPVNNVYGIIDKDFVKKNLMSLTDNQLETKDITRTGLRKNPQILRTGETRVAQIFFPTTGVGKGGWYRSLSSTSDGTEKANNSFRIKGGLKAFEEPMAITGNLIIPVYDPQGTGIVAADPCLPRVVGETDRQTYCLPFGACLNPDGTINSNKENPSGFQTKTGSNCPAGVSECNTNVIGAGIRNITFVPKRDEPPVTNSCGKLQLSGNENGTGEWQCTSHLLPVRWYERYR
>WP_085940514.1|GCF_000222225@992402@1|WP_000768966.1|1
MKLKLKNFKPNNLWYAVYSSSMIFTWLMTSSVVQASDLQIYASPTAGKKTIVMMLDTSGSMTNNSYGENRLAMLKNGMNAFLASNNPVLNDTRVGLGNFSANGDSRSGQILVAAAPLGDASTLNTVGSQRYKLKQAVANLTAGGSTPSAHAYAEAAAYLMGTTTYSETNYAIRKDSYIKRVRRSDNRTEYSYCTNYRDSQIDTANLWQPCRSNSYWSSWSTNNPGVDNATAYDTSSDWTYYYTYYYTTFNYAVANADSGIPKSKSNDTASNPNIVVDRNATNSNAVYQSPLPAVANRQSCDGQGIYFLSDGEPNNTTNTRSASVMSTALGSTFGADFNCSGGLSNTTADSGWACMGEFAKRLFDKTKNPAGVSIQTAFVGFGSDFSSLSSSDVKNACRLSSRTQSDRKGDDACSPNQSTNAVAAPGYGNGGFFPTQSSQGVTDSVIAFINNLDKVPLEPLTTGAISVPYDALNPKNLQEYGYLRAFEPNPANTYLTWRGNLKKYHVVLSGANAGAFEANSGGLVYNASGAFRTGTKDYWNSSTYTDGGKVFLGGSYANVPLPIAGQPETRDAEGNITKYYYAVQTKIRNLFTDVSAVAADGSLTKISTSGTNLLKIPAAPPEGTNPFDTVANTASYVLGKFDPSTGQNILKAFPISLKLKILNYLGYSTDINATTLPSSLVTSNEPYLSMGGSIHSLPVQLTYNGTLDDNGNLTSAREQSILYGTMEGGLHIVDASSGIEQMVFVPADILNDSVASKALVVGQSDASAPAHGMDGAWVSDPAYNITTVGSGSSAVSKVTAKQMNIYGGMRMGGSSYYGLDVLSPTSPKLLFRIGADQTDYSRMGQSWSKPVLANIRYNGSIRRVLIVGGGYDQCYEKPNITLTDACFTNGKAKGNAVYIIDAKTGQRLWWTSDTGSNTDNANMKHSIVSRISTLDRDADGLVDHLYFGDLGGQIFRVDLNNNQTKTNSTYSSFGVRVVRLANLATNDSTYDGTNDYTGGNAPRFYEPPTVTIHDYGIHTFITVGIASGDRSTPLDVYPLTGREGMTPASALSGRPVNNVYGIIDKDFVKKNLMSLTDNQLETKDITRTGLRKNPQILRTGETRVAQIFFPTTGVGKGGWYRSLSSTSDGTEKANNSFRIKGGLKAFEEPMAITGNLIIPVYDPQGTGIVAADPCLPRVVGETDRQTYCLPFGACLNPDGTINSNKENPSGFQTKTGSNCPAGVSECNTNVIGAGIRNITFVPKRDEPPVTNSCGKLQLSGNENGTGEWQCTSHLLPVRWYERYR
>WP_085940514.1|GCF_000214985@903898@1|WP_000768953.1|1
MKLKLKNFKPNNLWYAVCSSSMIFTWLMTSSVVQASDLQIYASPTAGKKTIVMMLDTSGSMTNNSYGENRLAMLKNGMNAFLASNNPVLNDTRVGLGNFSANGDSRSGQILVAAAPLGDASTLNTVGSQRYKLKQAVANLTAGGSTPSAHAYAEAAAYLMGTTTYSETNYAIRKDSYIKRVRRSDNRTEYSYCTNYRDSQIDTANLWQPCRSNSYWSSWSTNNPGVDNATAYDTSSDWTYYYTYYYTTFNYAVANADSGIPKSKSNDTASNPNIVVDRNATNSNAVYQSPLPAVANRQSCDGQGIYFLSDGEPNNTTNTRSASVMSTALGSTFGADFNCSGGLSNTTADSGWACMGEFAKRLFDKTKNPAGVSIQTAFVGFGSDFSSLSSSDVKNACRLSSRTQSDRKGDDACSPNQSTNAVAAPGYGNGGFFPTQSSQGVTDSVIAFINNLDKVPLEPLTTGAISVPYDALNPKNLQEYGYLRAFEPNPANTYLTWRGNLKKYHVVLSGANAGAFEANSGGLVYNASGAFRTGTKDYWNSSTYTDGGKVFLGGSYANVPLPIAGQPETRDAEGNITKYYYAVQSKIRNLFTDVSAVAADGSLTKISTSGTNLLKIPAVPPEGTNPFDTVANTASYVLGKFDPSTGQNILKAFPISLKLKILNYLGYSTDINATTLPSSLVTSNEPYLSMGGSIHSLPVQLTYNGTLDDNGNLTSAREQSILYGTMEGGLHIVDASSGIEQMVFVPADILNDSVASKALVVGQSDASAPAHGMDGAWVSDPAYNITTVGSGSSAVSKVTAKQMNIYGGMRMGGSSYYGLDVLSPTSPKLLFRIGADQTDYSRMGQSWSKPVLANIRYNGSIRRVLIVGGGYDQCYEKPNITLTDACFTNGKAKGNAVYIIDAKTGQRLWWTSDTGSNTDNANMKHSIVSRISTLDRDADGLVDHLYFGDLGGQIFRVDLNNNQTKTNSTYSSFGVRVVRLANLATNDSTYDGTNDYTGGNAPRFYEPPTVTIHDYGIHTFITVGIASGDRSTPLDVYPLTGREGMLPASALSGRPVNNVYGIIDRDFVKKNLMSLTDNQLETKDITRTGLRKNPQILRTGETRVAQIFFPTTGVGKGGWYRSLSSTSDGTEKANNSFRIKGGLKAFEEPMAITGNLIIPVYDPQGTGIVAADPCLPRVVGETDRQTYCLPFGACLNSDGSIDQNKENHSGFETQTGTNCPVGASECNKNVIGSGIRSVTFVPTEDNPPTTNSCGKLKLSGNEQGTGQWQCTSHLVPTRWYERYR
>WP_085940514.1|GCF_000222245@992403@1|WP_000768970.1|1
MKLKLKNFKPNNLWYAVYSSSMIFTWLMTSSVVQASDLQIYASPTAGKKTIVMMLDTSGSMTNNSYGENRLAMLKNGMNAFLASNNPVLNDTRVGLGNFSANGDSRSGQILVAAAPLGDASTLNTVGSQRYKLKQAVANLTAGGSTPSAHAYAEAAAYLMGTTTYSETNYAIRKDSYIKRVRRSDNRTEYSYCTNYRDSQIDTANLWQPCRSNSYWSSWSTNNPGVDNATAYDTSSDWTYYYTYYYTTFNYAVANADSGIPKSKSNDTASNPNIVVDRNATNSNAVYQSPLPAVANRQSCDGQGIYFLSDGEPNNTTNTRSASVMSTALGSTFGADFNCSGGLSNTTADSGWACMGEFAKRLFDKTKNPAGVSIQTAFVGFGSDFSSLSSSDVKNACRLSSRTQSDRKGDDACSPNQSTNAVAAPGYGNGGFFPTQSSQGVTDSVIAFINNLDKVPLEPLTTGAISVPYDALNPKNLQEYGYLRAFEPNPANTYLTWRGNLKKYHVVLSGANAGTFEANTGGLVYNATGAFRTGTKDYWNSSTYNDGGKVFFGGSYAKVPLPIAGQPETRDEEGNITKYYYAVQTKIRNLFTDVSAVASDGSLTKISTSGTNLLKIPAAPPEGTNPFDTVANTASYVLGKFDPSTGQNILKAFPISLKLKILNYLGYSTDINATTLPSSLVTSNEPYLSMGGSIHSLPVQLTYNGTLDDNGNLTSAREQSILYGTMEGGLHIVDASSGIEQMVFVPADILNDSVASKALVVGQSDASAPAHGMDGAWVSDPAYNITTVGSGSSAVSKVTAKQMNIYGGMRMGGSSYYGLDVLSPTSPKLLFRIGADQTDYSRMGQSWSKPVLANIRYNGSIRRVLIVGGGYDQCYEKPNITLTDACFTNGKAKGNAVYIIDAKTGQRLWWTSDTGSNTDNANMKHSIVSRISTLDRDADGLVDHLYFGDLGGQIFRVDLNNNQTKTNSTYSSFGVRVVRLANLATNDSTYDGTNDYTGGNAPRFYEPPTVTIHDYGIHTFITLGIASGDRSTPLDVYPLTGREGMTPASALSGRPVNNVYGIIDRDFVKKNLMSLTDNQLETKDITRTGLRKNPQILRTGETRVAQIFFPTTGVGKGGWYRSLSSTSDGTEKANNSFRIKGGLKAFEEPMAITGNLIIPVYDPQGTGIVAADPCLPRVVGETDRQTYCLPFGACLNPDGTINSNKENPSGFQTKTGSNCPAGVSECNTNVIGAGIRNITFVPKRDEPPVTNSCGKLQLSGNENGTGEWQCTSHLLPVRWYERYR
>WP_085940514.1|GCF_000222285@992405@1|WP_000768966.1|1
MKLKLKNFKPNNLWYAVYSSSMIFTWLMTSSVVQASDLQIYASPTAGKKTIVMMLDTSGSMTNNSYGENRLAMLKNGMNAFLASNNPVLNDTRVGLGNFSANGDSRSGQILVAAAPLGDASTLNTVGSQRYKLKQAVANLTAGGSTPSAHAYAEAAAYLMGTTTYSETNYAIRKDSYIKRVRRSDNRTEYSYCTNYRDSQIDTANLWQPCRSNSYWSSWSTNNPGVDNATAYDTSSDWTYYYTYYYTTFNYAVANADSGIPKSKSNDTASNPNIVVDRNATNSNAVYQSPLPAVANRQSCDGQGIYFLSDGEPNNTTNTRSASVMSTALGSTFGADFNCSGGLSNTTADSGWACMGEFAKRLFDKTKNPAGVSIQTAFVGFGSDFSSLSSSDVKNACRLSSRTQSDRKGDDACSPNQSTNAVAAPGYGNGGFFPTQSSQGVTDSVIAFINNLDKVPLEPLTTGAISVPYDALNPKNLQEYGYLRAFEPNPANTYLTWRGNLKKYHVVLSGANAGAFEANSGGLVYNASGAFRTGTKDYWNSSTYTDGGKVFLGGSYANVPLPIAGQPETRDAEGNITKYYYAVQTKIRNLFTDVSAVAADGSLTKISTSGTNLLKIPAAPPEGTNPFDTVANTASYVLGKFDPSTGQNILKAFPISLKLKILNYLGYSTDINATTLPSSLVTSNEPYLSMGGSIHSLPVQLTYNGTLDDNGNLTSAREQSILYGTMEGGLHIVDASSGIEQMVFVPADILNDSVASKALVVGQSDASAPAHGMDGAWVSDPAYNITTVGSGSSAVSKVTAKQMNIYGGMRMGGSSYYGLDVLSPTSPKLLFRIGADQTDYSRMGQSWSKPVLANIRYNGSIRRVLIVGGGYDQCYEKPNITLTDACFTNGKAKGNAVYIIDAKTGQRLWWTSDTGSNTDNANMKHSIVSRISTLDRDADGLVDHLYFGDLGGQIFRVDLNNNQTKTNSTYSSFGVRVVRLANLATNDSTYDGTNDYTGGNAPRFYEPPTVTIHDYGIHTFITVGIASGDRSTPLDVYPLTGREGMTPASALSGRPVNNVYGIIDKDFVKKNLMSLTDNQLETKDITRTGLRKNPQILRTGETRVAQIFFPTTGVGKGGWYRSLSSTSDGTEKANNSFRIKGGLKAFEEPMAITGNLIIPVYDPQGTGIVAADPCLPRVVGETDRQTYCLPFGACLNPDGTINSNKENPSGFQTKTGSNCPAGVSECNTNVIGAGIRNITFVPKRDEPPVTNSCGKLQLSGNENGTGEWQCTSHLLPVRWYERYR
>WP_085940514.1|GCF_000222265@992404@1|WP_000768970.1|1
MKLKLKNFKPNNLWYAVYSSSMIFTWLMTSSVVQASDLQIYASPTAGKKTIVMMLDTSGSMTNNSYGENRLAMLKNGMNAFLASNNPVLNDTRVGLGNFSANGDSRSGQILVAAAPLGDASTLNTVGSQRYKLKQAVANLTAGGSTPSAHAYAEAAAYLMGTTTYSETNYAIRKDSYIKRVRRSDNRTEYSYCTNYRDSQIDTANLWQPCRSNSYWSSWSTNNPGVDNATAYDTSSDWTYYYTYYYTTFNYAVANADSGIPKSKSNDTASNPNIVVDRNATNSNAVYQSPLPAVANRQSCDGQGIYFLSDGEPNNTTNTRSASVMSTALGSTFGADFNCSGGLSNTTADSGWACMGEFAKRLFDKTKNPAGVSIQTAFVGFGSDFSSLSSSDVKNACRLSSRTQSDRKGDDACSPNQSTNAVAAPGYGNGGFFPTQSSQGVTDSVIAFINNLDKVPLEPLTTGAISVPYDALNPKNLQEYGYLRAFEPNPANTYLTWRGNLKKYHVVLSGANAGTFEANTGGLVYNATGAFRTGTKDYWNSSTYNDGGKVFFGGSYAKVPLPIAGQPETRDEEGNITKYYYAVQTKIRNLFTDVSAVASDGSLTKISTSGTNLLKIPAAPPEGTNPFDTVANTASYVLGKFDPSTGQNILKAFPISLKLKILNYLGYSTDINATTLPSSLVTSNEPYLSMGGSIHSLPVQLTYNGTLDDNGNLTSAREQSILYGTMEGGLHIVDASSGIEQMVFVPADILNDSVASKALVVGQSDASAPAHGMDGAWVSDPAYNITTVGSGSSAVSKVTAKQMNIYGGMRMGGSSYYGLDVLSPTSPKLLFRIGADQTDYSRMGQSWSKPVLANIRYNGSIRRVLIVGGGYDQCYEKPNITLTDACFTNGKAKGNAVYIIDAKTGQRLWWTSDTGSNTDNANMKHSIVSRISTLDRDADGLVDHLYFGDLGGQIFRVDLNNNQTKTNSTYSSFGVRVVRLANLATNDSTYDGTNDYTGGNAPRFYEPPTVTIHDYGIHTFITLGIASGDRSTPLDVYPLTGREGMTPASALSGRPVNNVYGIIDRDFVKKNLMSLTDNQLETKDITRTGLRKNPQILRTGETRVAQIFFPTTGVGKGGWYRSLSSTSDGTEKANNSFRIKGGLKAFEEPMAITGNLIIPVYDPQGTGIVAADPCLPRVVGETDRQTYCLPFGACLNPDGTINSNKENPSGFQTKTGSNCPAGVSECNTNVIGAGIRNITFVPKRDEPPVTNSCGKLQLSGNENGTGEWQCTSHLLPVRWYERYR
>WP_085940514.1|GCF_000226275@497978@2|WP_000768970.1|1
MKLKLKNFKPNNLWYAVYSSSMIFTWLMTSSVVQASDLQIYASPTAGKKTIVMMLDTSGSMTNNSYGENRLAMLKNGMNAFLASNNPVLNDTRVGLGNFSANGDSRSGQILVAAAPLGDASTLNTVGSQRYKLKQAVANLTAGGSTPSAHAYAEAAAYLMGTTTYSETNYAIRKDSYIKRVRRSDNRTEYSYCTNYRDSQIDTANLWQPCRSNSYWSSWSTNNPGVDNATAYDTSSDWTYYYTYYYTTFNYAVANADSGIPKSKSNDTASNPNIVVDRNATNSNAVYQSPLPAVANRQSCDGQGIYFLSDGEPNNTTNTRSASVMSTALGSTFGADFNCSGGLSNTTADSGWACMGEFAKRLFDKTKNPAGVSIQTAFVGFGSDFSSLSSSDVKNACRLSSRTQSDRKGDDACSPNQSTNAVAAPGYGNGGFFPTQSSQGVTDSVIAFINNLDKVPLEPLTTGAISVPYDALNPKNLQEYGYLRAFEPNPANTYLTWRGNLKKYHVVLSGANAGTFEANTGGLVYNATGAFRTGTKDYWNSSTYNDGGKVFFGGSYAKVPLPIAGQPETRDEEGNITKYYYAVQTKIRNLFTDVSAVASDGSLTKISTSGTNLLKIPAAPPEGTNPFDTVANTASYVLGKFDPSTGQNILKAFPISLKLKILNYLGYSTDINATTLPSSLVTSNEPYLSMGGSIHSLPVQLTYNGTLDDNGNLTSAREQSILYGTMEGGLHIVDASSGIEQMVFVPADILNDSVASKALVVGQSDASAPAHGMDGAWVSDPAYNITTVGSGSSAVSKVTAKQMNIYGGMRMGGSSYYGLDVLSPTSPKLLFRIGADQTDYSRMGQSWSKPVLANIRYNGSIRRVLIVGGGYDQCYEKPNITLTDACFTNGKAKGNAVYIIDAKTGQRLWWTSDTGSNTDNANMKHSIVSRISTLDRDADGLVDHLYFGDLGGQIFRVDLNNNQTKTNSTYSSFGVRVVRLANLATNDSTYDGTNDYTGGNAPRFYEPPTVTIHDYGIHTFITLGIASGDRSTPLDVYPLTGREGMTPASALSGRPVNNVYGIIDRDFVKKNLMSLTDNQLETKDITRTGLRKNPQILRTGETRVAQIFFPTTGVGKGGWYRSLSSTSDGTEKANNSFRIKGGLKAFEEPMAITGNLIIPVYDPQGTGIVAADPCLPRVVGETDRQTYCLPFGACLNPDGTINSNKENPSGFQTKTGSNCPAGVSECNTNVIGAGIRNITFVPKRDEPPVTNSCGKLQLSGNENGTGEWQCTSHLLPVRWYERYR
>WP_085940514.1|GCF_000230465@1086014@1|WP_002116849.1|1
MKLKLKNFKPNNLWYAICSSSVAFTWLMTSSVVQASDLQIYASPTAGKKTIVMMLDTSGSMTNNSYGENRLAMLKNGMNAFLASNNPVLNDTRVGLGNFSANGDSRSGQVLVAAAPLGDASTLNTVGSQRYKLKQAVANLTAGGSTPSAHAYAEAAAYLMGTTTYSEANYAIRKDSYIKRVRKSDNRTEYSYCTNYRDSQIDTTNLWQPCRSNNYWSNWSTSNPGVDAATAYDTSSDWTYSYTYYYTTFNYAVANADSGIPKSKSNDTTSNPNIVVDRNASNLNAIYQSPLPAVTNRQSCDGQGIYFLSDGEPNNTTNTRSATVMSTALGSTLGANFTCSGGLSNTTADSGWACMGEFAKRLFDKTKNPAGVSIQTAFVGFGSDFSSLSSSDVKNACRLSSRTQSDRKGDDACSPNQTTNAVAAPGYGNGGFFPTQSAQGVTDSVIAFINNLEKVPLQPLTTGAISVPYDALNPKNLQEYGYLRALEPNPANTYLTWRGNLKKYHVVLSGGNAGAFEANTGGLVYNASGAFRTGTKDYWNSSNYNDGGNVFLGGSYAKVPLPIAGQNETRDEDGNIIKYYYAVQTKIRNLFTDVSAVAADGSLTKISTSGTNLLKIPAAPPEGTNPFDSVANTASYVLGKFNASTGQDILKAFPIGLKLKILNYLGYSTDISATTLPSSLVTSNEPYLSMGGSIHSLPVQLTYNGTLDENGNLTSAREQSILYGTMEGGLHLVDASTGVEQMAFVPADILNDPIASKALVVGQSDASAPAHGMDGAWVSDPAYSITTTGSGSSAVSKVTAKQMNIYGGMRMGGSSYYGLNVLNPVSPKLLFRVGADQTDYSRMGQSWSKPVLANIRYNGVIKRVMIVGGGYDQCYENPNITLSNSCFTNGKAKGNAVYIIDAKTGERLWWTSDTGSNIDNSNMKHSIVSRISTLDRDADGLVDHLYFGDLGGQIFRIDLNNNQTKTNSTYSSFGIRVVRLANLATNDSTYDASNDYTAGNAPRFYEPPTVTIHDYGIRTFITVGIASGDRSTPLDVYPLTGREGMSPSTALSGRPVNNVYGIIDKDFIKKNLMSLADNQLETKDITRLTLRKNPQILRSGETRVAQIFFPNTGVGQSGWYRSLSSMSDGTEKANNSFRIKGGLKAFEEPMAVTGTLIVPVYDPQGTGIVAADPCLPRVVGETDQQTFCLPFGACLNSDGSIDQNKENGSGFKTQTGTNCPVGASECNKNVIGSGIRGVTFVPTEDNPPATNSCGKLKLSGNESGTGEWQCTSHLVPARWYERYR
>WP_085940514.1|GCF_000241725@1116236@1|WP_000768970.1|1
MKLKLKNFKPNNLWYAVYSSSMIFTWLMTSSVVQASDLQIYASPTAGKKTIVMMLDTSGSMTNNSYGENRLAMLKNGMNAFLASNNPVLNDTRVGLGNFSANGDSRSGQILVAAAPLGDASTLNTVGSQRYKLKQAVANLTAGGSTPSAHAYAEAAAYLMGTTTYSETNYAIRKDSYIKRVRRSDNRTEYSYCTNYRDSQIDTANLWQPCRSNSYWSSWSTNNPGVDNATAYDTSSDWTYYYTYYYTTFNYAVANADSGIPKSKSNDTASNPNIVVDRNATNSNAVYQSPLPAVANRQSCDGQGIYFLSDGEPNNTTNTRSASVMSTALGSTFGADFNCSGGLSNTTADSGWACMGEFAKRLFDKTKNPAGVSIQTAFVGFGSDFSSLSSSDVKNACRLSSRTQSDRKGDDACSPNQSTNAVAAPGYGNGGFFPTQSSQGVTDSVIAFINNLDKVPLEPLTTGAISVPYDALNPKNLQEYGYLRAFEPNPANTYLTWRGNLKKYHVVLSGANAGTFEANTGGLVYNATGAFRTGTKDYWNSSTYNDGGKVFFGGSYAKVPLPIAGQPETRDEEGNITKYYYAVQTKIRNLFTDVSAVASDGSLTKISTSGTNLLKIPAAPPEGTNPFDTVANTASYVLGKFDPSTGQNILKAFPISLKLKILNYLGYSTDINATTLPSSLVTSNEPYLSMGGSIHSLPVQLTYNGTLDDNGNLTSAREQSILYGTMEGGLHIVDASSGIEQMVFVPADILNDSVASKALVVGQSDASAPAHGMDGAWVSDPAYNITTVGSGSSAVSKVTAKQMNIYGGMRMGGSSYYGLDVLSPTSPKLLFRIGADQTDYSRMGQSWSKPVLANIRYNGSIRRVLIVGGGYDQCYEKPNITLTDACFTNGKAKGNAVYIIDAKTGQRLWWTSDTGSNTDNANMKHSIVSRISTLDRDADGLVDHLYFGDLGGQIFRVDLNNNQTKTNSTYSSFGVRVVRLANLATNDSTYDGTNDYTGGNAPRFYEPPTVTIHDYGIHTFITLGIASGDRSTPLDVYPLTGREGMTPASALSGRPVNNVYGIIDRDFVKKNLMSLTDNQLETKDITRTGLRKNPQILRTGETRVAQIFFPTTGVGKGGWYRSLSSTSDGTEKANNSFRIKGGLKAFEEPMAITGNLIIPVYDPQGTGIVAADPCLPRVVGETDRQTYCLPFGACLNPDGTINSNKENPSGFQTKTGSNCPAGVSECNTNVIGAGIRNITFVPKRDEPPVTNSCGKLQLSGNENGTGEWQCTSHLLPVRWYERYR
>WP_085940514.1|GCF_000241705@1116235@1|WP_000768954.1|1
MKLKLKNFKPNNLWYAVCSSSMIFTWLMTSSVVQASDLQIYASPTAGKKTIVMMLDTSGSMTNNSYGENRLAMLKNGMNAFLASNNPVLNDTRVGLGNFSANGDSRSGQILVAAAPLGDASTLNTVGSQRYKLKQAVANLTAGGSTPSAHAYAEAAAYLMGTTTYSETNYAIRKDSYIKRVRRSDNRTEYSYCTNYRDSQIDTANLWQPCRSNSYWSSWSTNNPGVDNATAYDTSSDWTYYYTYYYTTFNYAVANADSGIPKSKSNDTASNPNIVVDRNATNSNAVYQSPLPAVANRQSCDGQGIYFLSDGEPNNTTNTRSASVMSTALGSTFGADFNCSGGLSNTTADSGWACMGEFAKRLFDKTKNPAGVSIQTAFVGFGSDFSSLSSSDVKNACRLSSRTQSDRKGNDACSPNQSTNAVAAPGYGNGGFFPTQSSQGVTDSVIAFINNLDKVPLEPLTTGAISVPYDALNPKNLQEYGYLRAFEPNPANTYLTWRGNLKKYHVVLSGANAGAFEANSGGLVYNASGAFRTGTKDYWNSSTYTDGGKVFLGGSYANVPLPIAGQSETRDAEGNITKYYYAVQSKIRNLFTDVSAVAADGSLTKISTSGTNLLKIPAAPPEGTNPFDTVANTASYVLGKFDPSTGQNILKAFPISLKLKILNYLGYSTDINATTLPSSLVTSNEPYLSMGGSIHSLPVQLTYNGTLDDNGNLTSAREQSILYGTMEGGLHIVDASSGIEQMVFVPADILNDSVASKALVVGQSDASAPAHGMDGAWVSDPAYNITTVGSGSSAVSKVTAKQMNIYGGMRMGGSSYYGLDVLSPTSPKLLFRIGADQTDYSRMGQSWSKPVLANIRYNGSIRRVLIVGGGYDQCYEKPNITLTDACFTNGKAKGNAVYIIDAKTGQRLWWTSDTGSNTDNANMKHSIVSRISTLDRDADGLVDHLYFGDLGGQIFRVDLNNNQTKTNSTYSSFGVRVVRLANLATNDSTYDGTNDYTGGNAPRFYEPPTVTIHDYGIHTFITVGIASGDRSTPLDVYPLTGREGMTPASALSGRPVNNVYGIIDRDFVKKNLMSLTDNQLETKDITRTGLRKNPQILRTGETRVAQIFFPTTGVGKGGWYRSLSSTSDGTEKANNSFRIKGGLKAFEEPMAITGNLIIPVYDPQGTGIVAADPCLPRVVGETDRQTYCLPFGACLNPDGTINSNKENPSGFQTKTGSNCPAGVSECNTNVIGAGIRNITFVPKRDEPPVTNSCGKLQLSGNENGTGEWQCTSHLLPVRWYERYR
>WP_085940514.1|GCF_000248275@981329@1|WP_000768970.1|1
MKLKLKNFKPNNLWYAVYSSSMIFTWLMTSSVVQASDLQIYASPTAGKKTIVMMLDTSGSMTNNSYGENRLAMLKNGMNAFLASNNPVLNDTRVGLGNFSANGDSRSGQILVAAAPLGDASTLNTVGSQRYKLKQAVANLTAGGSTPSAHAYAEAAAYLMGTTTYSETNYAIRKDSYIKRVRRSDNRTEYSYCTNYRDSQIDTANLWQPCRSNSYWSSWSTNNPGVDNATAYDTSSDWTYYYTYYYTTFNYAVANADSGIPKSKSNDTASNPNIVVDRNATNSNAVYQSPLPAVANRQSCDGQGIYFLSDGEPNNTTNTRSASVMSTALGSTFGADFNCSGGLSNTTADSGWACMGEFAKRLFDKTKNPAGVSIQTAFVGFGSDFSSLSSSDVKNACRLSSRTQSDRKGDDACSPNQSTNAVAAPGYGNGGFFPTQSSQGVTDSVIAFINNLDKVPLEPLTTGAISVPYDALNPKNLQEYGYLRAFEPNPANTYLTWRGNLKKYHVVLSGANAGTFEANTGGLVYNATGAFRTGTKDYWNSSTYNDGGKVFFGGSYAKVPLPIAGQPETRDEEGNITKYYYAVQTKIRNLFTDVSAVASDGSLTKISTSGTNLLKIPAAPPEGTNPFDTVANTASYVLGKFDPSTGQNILKAFPISLKLKILNYLGYSTDINATTLPSSLVTSNEPYLSMGGSIHSLPVQLTYNGTLDDNGNLTSAREQSILYGTMEGGLHIVDASSGIEQMVFVPADILNDSVASKALVVGQSDASAPAHGMDGAWVSDPAYNITTVGSGSSAVSKVTAKQMNIYGGMRMGGSSYYGLDVLSPTSPKLLFRIGADQTDYSRMGQSWSKPVLANIRYNGSIRRVLIVGGGYDQCYEKPNITLTDACFTNGKAKGNAVYIIDAKTGQRLWWTSDTGSNTDNANMKHSIVSRISTLDRDADGLVDHLYFGDLGGQIFRVDLNNNQTKTNSTYSSFGVRVVRLANLATNDSTYDGTNDYTGGNAPRFYEPPTVTIHDYGIHTFITLGIASGDRSTPLDVYPLTGREGMTPASALSGRPVNNVYGIIDRDFVKKNLMSLTDNQLETKDITRTGLRKNPQILRTGETRVAQIFFPTTGVGKGGWYRSLSSTSDGTEKANNSFRIKGGLKAFEEPMAITGNLIIPVYDPQGTGIVAADPCLPRVVGETDRQTYCLPFGACLNPDGTINSNKENPSGFQTKTGSNCPAGVSECNTNVIGAGIRNITFVPKRDEPPVTNSCGKLQLSGNENGTGEWQCTSHLLPVRWYERYR
>WP_085940514.1|GCF_000248295@981324@1|WP_005035424.1|1
MKKQRNWFITELKLTQLSRGVSFVAGFVGTTLIASSVVQASDLQIYATPTAGKKTIVMMLDTSGSMSGGDSGQSGSRLTRLKNGMNTFLDSNNPILTDVRVGLGHYSVNGDGKTARILVEANALGTVNSSQRQALKKAVAGLSASGNTPTAHAFAEAAAYLMGTSPALKLNNAEVYFRYGGSNSSYWASCLSWNSAKTSCTSWGGTSTSTRNTTGLSSQSCTKYIDDQGRSYSGTCYSGSEVILSLSGFNNSASSTKNGNQYLSPLPPVDERVSCDGQGVYILSDGEANGSSPSEATSIMSVVLDDNGTNFSCPSNGLNTGSAASWHCMGEFAKRLFDKTSNPAQVSIQTAFVGFGSDFNSLSQTHVQQACKLSSRTQADRTGDDACSPGNGSVSVTSPGYGNGGFFTTQSAQGVTDSVVAFINNLGKAPLEPLTTGAISVPVDNLNPSGLQPYGYLRGLEPNPQSSDLIWAGNLKKYQVIQTGSNAGAFAAIGSKLVYDKQGGFNTGTRDLWNSSNVYSGKVYNDGGVIRLGGAYSKVPMPILGQTENLAIDPPQYAYTANPNALRNLFTDVQSTGGANLTNAGKNANLIKVPGGGIPTSGAANYVLDQFKNQTTLKDFPVLTKIKLLNYLGFSVPYDETATTLPTSLQTPNSPFLAMGGSIHSLPVQLTYSGTLDETGNLTSTRSQSVLYGTMDGGLHIVDGSTGAEQMAFIPAELLRSDTGSKALIKGQTDTNAPVSGTDGAWISDSTYQTQRGSGSNSSAVKALSMNIYGGMRMGGSSYYALDVLNPSSPKLKFRLGADVTGFGRIGQSWSKPVLANVRYNGVNKRVMIVGGGYDQCYENPQFELGKAVSNADFPDTSCDKKIQAQGNAVYMVDANDGTLIWSATYGANSTDDKKYLKHSIVSRISAIDRDGDGLVDNLYFGDLGGQVFRADLDNYQTKSGSAYSNFGVRVSRIANLATNDSLNNKDWDYTGSKAPRFYEAPTLTIHDEGANTFLVVGLASGNRSTPLDVVPTVGREKLLPTTALSGRPVNNVYGLIDRDFIEPNLMKSTYSVKTSSLSLDLLQKNPQLLTGKIANAFFGTGNLKQGWYRSLSSMSNGTERGGTAFRVAGGMKAYEEPFAITGNLIIPVYDPQGTGISGQDPCKPRVVGETDRQVFCLPYGACLKTDGTVDGGAAGQESKTGFQTTTTGCPAGVSECNDNVIGTGIRGLAMAPITSSTPNSACSDKTLAGNEKGTGKWACQQIINPTRWYDKWLK
>WP_085940514.1|GCF_000278645@903892@1|WP_000768953.1|1
MKLKLKNFKPNNLWYAVCSSSMIFTWLMTSSVVQASDLQIYASPTAGKKTIVMMLDTSGSMTNNSYGENRLAMLKNGMNAFLASNNPVLNDTRVGLGNFSANGDSRSGQILVAAAPLGDASTLNTVGSQRYKLKQAVANLTAGGSTPSAHAYAEAAAYLMGTTTYSETNYAIRKDSYIKRVRRSDNRTEYSYCTNYRDSQIDTANLWQPCRSNSYWSSWSTNNPGVDNATAYDTSSDWTYYYTYYYTTFNYAVANADSGIPKSKSNDTASNPNIVVDRNATNSNAVYQSPLPAVANRQSCDGQGIYFLSDGEPNNTTNTRSASVMSTALGSTFGADFNCSGGLSNTTADSGWACMGEFAKRLFDKTKNPAGVSIQTAFVGFGSDFSSLSSSDVKNACRLSSRTQSDRKGDDACSPNQSTNAVAAPGYGNGGFFPTQSSQGVTDSVIAFINNLDKVPLEPLTTGAISVPYDALNPKNLQEYGYLRAFEPNPANTYLTWRGNLKKYHVVLSGANAGAFEANSGGLVYNASGAFRTGTKDYWNSSTYTDGGKVFLGGSYANVPLPIAGQPETRDAEGNITKYYYAVQSKIRNLFTDVSAVAADGSLTKISTSGTNLLKIPAVPPEGTNPFDTVANTASYVLGKFDPSTGQNILKAFPISLKLKILNYLGYSTDINATTLPSSLVTSNEPYLSMGGSIHSLPVQLTYNGTLDDNGNLTSAREQSILYGTMEGGLHIVDASSGIEQMVFVPADILNDSVASKALVVGQSDASAPAHGMDGAWVSDPAYNITTVGSGSSAVSKVTAKQMNIYGGMRMGGSSYYGLDVLSPTSPKLLFRIGADQTDYSRMGQSWSKPVLANIRYNGSIRRVLIVGGGYDQCYEKPNITLTDACFTNGKAKGNAVYIIDAKTGQRLWWTSDTGSNTDNANMKHSIVSRISTLDRDADGLVDHLYFGDLGGQIFRVDLNNNQTKTNSTYSSFGVRVVRLANLATNDSTYDGTNDYTGGNAPRFYEPPTVTIHDYGIHTFITVGIASGDRSTPLDVYPLTGREGMLPASALSGRPVNNVYGIIDRDFVKKNLMSLTDNQLETKDITRTGLRKNPQILRTGETRVAQIFFPTTGVGKGGWYRSLSSTSDGTEKANNSFRIKGGLKAFEEPMAITGNLIIPVYDPQGTGIVAADPCLPRVVGETDRQTYCLPFGACLNSDGSIDQNKENHSGFETQTGTNCPVGASECNKNVIGSGIRSVTFVPTEDNPPTTNSCGKLKLSGNEQGTGQWQCTSHLVPTRWYERYR
>WP_085940514.1|GCF_000278605@903896@1|WP_000768970.1|1
MKLKLKNFKPNNLWYAVYSSSMIFTWLMTSSVVQASDLQIYASPTAGKKTIVMMLDTSGSMTNNSYGENRLAMLKNGMNAFLASNNPVLNDTRVGLGNFSANGDSRSGQILVAAAPLGDASTLNTVGSQRYKLKQAVANLTAGGSTPSAHAYAEAAAYLMGTTTYSETNYAIRKDSYIKRVRRSDNRTEYSYCTNYRDSQIDTANLWQPCRSNSYWSSWSTNNPGVDNATAYDTSSDWTYYYTYYYTTFNYAVANADSGIPKSKSNDTASNPNIVVDRNATNSNAVYQSPLPAVANRQSCDGQGIYFLSDGEPNNTTNTRSASVMSTALGSTFGADFNCSGGLSNTTADSGWACMGEFAKRLFDKTKNPAGVSIQTAFVGFGSDFSSLSSSDVKNACRLSSRTQSDRKGDDACSPNQSTNAVAAPGYGNGGFFPTQSSQGVTDSVIAFINNLDKVPLEPLTTGAISVPYDALNPKNLQEYGYLRAFEPNPANTYLTWRGNLKKYHVVLSGANAGTFEANTGGLVYNATGAFRTGTKDYWNSSTYNDGGKVFFGGSYAKVPLPIAGQPETRDEEGNITKYYYAVQTKIRNLFTDVSAVASDGSLTKISTSGTNLLKIPAAPPEGTNPFDTVANTASYVLGKFDPSTGQNILKAFPISLKLKILNYLGYSTDINATTLPSSLVTSNEPYLSMGGSIHSLPVQLTYNGTLDDNGNLTSAREQSILYGTMEGGLHIVDASSGIEQMVFVPADILNDSVASKALVVGQSDASAPAHGMDGAWVSDPAYNITTVGSGSSAVSKVTAKQMNIYGGMRMGGSSYYGLDVLSPTSPKLLFRIGADQTDYSRMGQSWSKPVLANIRYNGSIRRVLIVGGGYDQCYEKPNITLTDACFTNGKAKGNAVYIIDAKTGQRLWWTSDTGSNTDNANMKHSIVSRISTLDRDADGLVDHLYFGDLGGQIFRVDLNNNQTKTNSTYSSFGVRVVRLANLATNDSTYDGTNDYTGGNAPRFYEPPTVTIHDYGIHTFITLGIASGDRSTPLDVYPLTGREGMTPASALSGRPVNNVYGIIDRDFVKKNLMSLTDNQLETKDITRTGLRKNPQILRTGETRVAQIFFPTTGVGKGGWYRSLSSTSDGTEKANNSFRIKGGLKAFEEPMAITGNLIIPVYDPQGTGIVAADPCLPRVVGETDRQTYCLPFGACLNPDGTINSNKENPSGFQTKTGSNCPAGVSECNTNVIGAGIRNITFVPKRDEPPVTNSCGKLQLSGNENGTGEWQCTSHLLPVRWYERYR
>WP_085940514.1|GCF_000278625@903889@1|WP_000768953.1|1
MKLKLKNFKPNNLWYAVCSSSMIFTWLMTSSVVQASDLQIYASPTAGKKTIVMMLDTSGSMTNNSYGENRLAMLKNGMNAFLASNNPVLNDTRVGLGNFSANGDSRSGQILVAAAPLGDASTLNTVGSQRYKLKQAVANLTAGGSTPSAHAYAEAAAYLMGTTTYSETNYAIRKDSYIKRVRRSDNRTEYSYCTNYRDSQIDTANLWQPCRSNSYWSSWSTNNPGVDNATAYDTSSDWTYYYTYYYTTFNYAVANADSGIPKSKSNDTASNPNIVVDRNATNSNAVYQSPLPAVANRQSCDGQGIYFLSDGEPNNTTNTRSASVMSTALGSTFGADFNCSGGLSNTTADSGWACMGEFAKRLFDKTKNPAGVSIQTAFVGFGSDFSSLSSSDVKNACRLSSRTQSDRKGDDACSPNQSTNAVAAPGYGNGGFFPTQSSQGVTDSVIAFINNLDKVPLEPLTTGAISVPYDALNPKNLQEYGYLRAFEPNPANTYLTWRGNLKKYHVVLSGANAGAFEANSGGLVYNASGAFRTGTKDYWNSSTYTDGGKVFLGGSYANVPLPIAGQPETRDAEGNITKYYYAVQSKIRNLFTDVSAVAADGSLTKISTSGTNLLKIPAVPPEGTNPFDTVANTASYVLGKFDPSTGQNILKAFPISLKLKILNYLGYSTDINATTLPSSLVTSNEPYLSMGGSIHSLPVQLTYNGTLDDNGNLTSAREQSILYGTMEGGLHIVDASSGIEQMVFVPADILNDSVASKALVVGQSDASAPAHGMDGAWVSDPAYNITTVGSGSSAVSKVTAKQMNIYGGMRMGGSSYYGLDVLSPTSPKLLFRIGADQTDYSRMGQSWSKPVLANIRYNGSIRRVLIVGGGYDQCYEKPNITLTDACFTNGKAKGNAVYIIDAKTGQRLWWTSDTGSNTDNANMKHSIVSRISTLDRDADGLVDHLYFGDLGGQIFRVDLNNNQTKTNSTYSSFGVRVVRLANLATNDSTYDGTNDYTGGNAPRFYEPPTVTIHDYGIHTFITVGIASGDRSTPLDVYPLTGREGMLPASALSGRPVNNVYGIIDRDFVKKNLMSLTDNQLETKDITRTGLRKNPQILRTGETRVAQIFFPTTGVGKGGWYRSLSSTSDGTEKANNSFRIKGGLKAFEEPMAITGNLIIPVYDPQGTGIVAADPCLPRVVGETDRQTYCLPFGACLNSDGSIDQNKENHSGFETQTGTNCPVGASECNKNVIGSGIRSVTFVPTEDNPPTTNSCGKLKLSGNEQGTGQWQCTSHLVPTRWYERYR
>WP_085940514.1|GCF_000278665@903893@1|WP_000768954.1|1
MKLKLKNFKPNNLWYAVCSSSMIFTWLMTSSVVQASDLQIYASPTAGKKTIVMMLDTSGSMTNNSYGENRLAMLKNGMNAFLASNNPVLNDTRVGLGNFSANGDSRSGQILVAAAPLGDASTLNTVGSQRYKLKQAVANLTAGGSTPSAHAYAEAAAYLMGTTTYSETNYAIRKDSYIKRVRRSDNRTEYSYCTNYRDSQIDTANLWQPCRSNSYWSSWSTNNPGVDNATAYDTSSDWTYYYTYYYTTFNYAVANADSGIPKSKSNDTASNPNIVVDRNATNSNAVYQSPLPAVANRQSCDGQGIYFLSDGEPNNTTNTRSASVMSTALGSTFGADFNCSGGLSNTTADSGWACMGEFAKRLFDKTKNPAGVSIQTAFVGFGSDFSSLSSSDVKNACRLSSRTQSDRKGNDACSPNQSTNAVAAPGYGNGGFFPTQSSQGVTDSVIAFINNLDKVPLEPLTTGAISVPYDALNPKNLQEYGYLRAFEPNPANTYLTWRGNLKKYHVVLSGANAGAFEANSGGLVYNASGAFRTGTKDYWNSSTYTDGGKVFLGGSYANVPLPIAGQSETRDAEGNITKYYYAVQSKIRNLFTDVSAVAADGSLTKISTSGTNLLKIPAAPPEGTNPFDTVANTASYVLGKFDPSTGQNILKAFPISLKLKILNYLGYSTDINATTLPSSLVTSNEPYLSMGGSIHSLPVQLTYNGTLDDNGNLTSAREQSILYGTMEGGLHIVDASSGIEQMVFVPADILNDSVASKALVVGQSDASAPAHGMDGAWVSDPAYNITTVGSGSSAVSKVTAKQMNIYGGMRMGGSSYYGLDVLSPTSPKLLFRIGADQTDYSRMGQSWSKPVLANIRYNGSIRRVLIVGGGYDQCYEKPNITLTDACFTNGKAKGNAVYIIDAKTGQRLWWTSDTGSNTDNANMKHSIVSRISTLDRDADGLVDHLYFGDLGGQIFRVDLNNNQTKTNSTYSSFGVRVVRLANLATNDSTYDGTNDYTGGNAPRFYEPPTVTIHDYGIHTFITVGIASGDRSTPLDVYPLTGREGMTPASALSGRPVNNVYGIIDRDFVKKNLMSLTDNQLETKDITRTGLRKNPQILRTGETRVAQIFFPTTGVGKGGWYRSLSSTSDGTEKANNSFRIKGGLKAFEEPMAITGNLIIPVYDPQGTGIVAADPCLPRVVGETDRQTYCLPFGACLNPDGTINSNKENPSGFQTKTGSNCPAGVSECNTNVIGAGIRNITFVPKRDEPPVTNSCGKLQLSGNENGTGEWQCTSHLLPVRWYERYR
>WP_085940514.1|GCF_000278685@903894@1|WP_000768970.1|1
MKLKLKNFKPNNLWYAVYSSSMIFTWLMTSSVVQASDLQIYASPTAGKKTIVMMLDTSGSMTNNSYGENRLAMLKNGMNAFLASNNPVLNDTRVGLGNFSANGDSRSGQILVAAAPLGDASTLNTVGSQRYKLKQAVANLTAGGSTPSAHAYAEAAAYLMGTTTYSETNYAIRKDSYIKRVRRSDNRTEYSYCTNYRDSQIDTANLWQPCRSNSYWSSWSTNNPGVDNATAYDTSSDWTYYYTYYYTTFNYAVANADSGIPKSKSNDTASNPNIVVDRNATNSNAVYQSPLPAVANRQSCDGQGIYFLSDGEPNNTTNTRSASVMSTALGSTFGADFNCSGGLSNTTADSGWACMGEFAKRLFDKTKNPAGVSIQTAFVGFGSDFSSLSSSDVKNACRLSSRTQSDRKGDDACSPNQSTNAVAAPGYGNGGFFPTQSSQGVTDSVIAFINNLDKVPLEPLTTGAISVPYDALNPKNLQEYGYLRAFEPNPANTYLTWRGNLKKYHVVLSGANAGTFEANTGGLVYNATGAFRTGTKDYWNSSTYNDGGKVFFGGSYAKVPLPIAGQPETRDEEGNITKYYYAVQTKIRNLFTDVSAVASDGSLTKISTSGTNLLKIPAAPPEGTNPFDTVANTASYVLGKFDPSTGQNILKAFPISLKLKILNYLGYSTDINATTLPSSLVTSNEPYLSMGGSIHSLPVQLTYNGTLDDNGNLTSAREQSILYGTMEGGLHIVDASSGIEQMVFVPADILNDSVASKALVVGQSDASAPAHGMDGAWVSDPAYNITTVGSGSSAVSKVTAKQMNIYGGMRMGGSSYYGLDVLSPTSPKLLFRIGADQTDYSRMGQSWSKPVLANIRYNGSIRRVLIVGGGYDQCYEKPNITLTDACFTNGKAKGNAVYIIDAKTGQRLWWTSDTGSNTDNANMKHSIVSRISTLDRDADGLVDHLYFGDLGGQIFRVDLNNNQTKTNSTYSSFGVRVVRLANLATNDSTYDGTNDYTGGNAPRFYEPPTVTIHDYGIHTFITLGIASGDRSTPLDVYPLTGREGMTPASALSGRPVNNVYGIIDRDFVKKNLMSLTDNQLETKDITRTGLRKNPQILRTGETRVAQIFFPTTGVGKGGWYRSLSSTSDGTEKANNSFRIKGGLKAFEEPMAITGNLIIPVYDPQGTGIVAADPCLPRVVGETDRQTYCLPFGACLNPDGTINSNKENPSGFQTKTGSNCPAGVSECNTNVIGAGIRNITFVPKRDEPPVTNSCGKLQLSGNENGTGEWQCTSHLLPVRWYERYR
>WP_085940514.1|GCF_000286595@903900@1|WP_034429179.1|1
MKIKFKKSIVTAWAAGLTSLVCGAVSASDIELYKPAQTSKTTLMFMLDVSGSMAYCDNRASTDYKCQSGDVSRLDYLKTGMKDLLNGNPAKNIQKLDDNLYVGLGVFSGTASNNDGTGRIQIGAKRLGDIYTYTSELDKEVFKTVDKRSRFCYVFGCLDWNRWSQDSKQECDNWDDKGICKSWKNYSKTIEGTSYSISEEQTECSFSIINCLQEKRTTVYFLKSSASGSVKETHRSRLLKIIDNINAHGGTPTAFAYAEAGAYMLGETTAGVDNSGYNAAVSDVKNSGKYKAPETMPTASIDTSQCSGYGIYFLTDGVPEYGKNASSLNIMKKSLGTNGSSFSCSTASLGGRGSYYNSENNTNNWTCIGEYTKALLDPEKNPLKVSIKTAVVGFGSTMDQATPTGNTKNDILDAQAWGALGKGGFYRGSDSASVVNSVNQFLQVLATNIPSVTTGTATIPVDNLDTQMIQPWVYFPQFDPQPASTAVSWMGNVKKFSSETGVLKDRDNKAVMSKEGILADDVYDFWADPAIIKEITKGSGANAETIRVKLGGTLSKVKLGRTISPFVERKIYTDRAKITISGAESSATTVKKGDLNLLVAKDLYESNATNNFVQDKKRGYLAALFGFDISKTMASALTISTSDTPHTNFKNFITNQNNAKLRQMGAVMHSKPLLITQSGTTSYTAATDTLTYTNRDDLIVFGSTAGLLHVVKAGNNENGYSGGAGEEIFVFAPSELIDKQPQAFLNNKEQAGELHYGIDGPWTAYTEYVTTGTGINPKVTVQGGKQWIYGGLRMGGRSYYALDLSDVTSSGGTPKIKFKIDPSALDAPVALTHMGESWSKPLITWVNWQGKRKLVMVVGGGYDRSYESPDYASEPSKGAGVYIFDADNGKLLWWASKHANNTATESKVDDLKYSVVSQIKAVDRNNDGLTDHFYFGDLGGQLWRIDWGNLSTTGVSGETARVTRLLNLNDGKNSPRFYTTPTFTIHNTVNDKLAVITIGSGDFSSPMSAGVNPNDAVYVIFDKDVTKRNLPVLKPDQLKTRNLVLTDLVKNNKTDSVGIDKNGWYYPLPSKSRILNDHIAIDNDLYVSIFNANEDIDNKSCTGGIRGKSTAQLFCLPYGGKQCFTGKSPDGKDIEYDSEFDLGRGNVGINLGGLKRNRSIILNTVNNLKLKGYQGKTQFISQRWYER
>WP_085940514.1|GCF_000286535@903899@1|WP_000768953.1|1
MKLKLKNFKPNNLWYAVCSSSMIFTWLMTSSVVQASDLQIYASPTAGKKTIVMMLDTSGSMTNNSYGENRLAMLKNGMNAFLASNNPVLNDTRVGLGNFSANGDSRSGQILVAAAPLGDASTLNTVGSQRYKLKQAVANLTAGGSTPSAHAYAEAAAYLMGTTTYSETNYAIRKDSYIKRVRRSDNRTEYSYCTNYRDSQIDTANLWQPCRSNSYWSSWSTNNPGVDNATAYDTSSDWTYYYTYYYTTFNYAVANADSGIPKSKSNDTASNPNIVVDRNATNSNAVYQSPLPAVANRQSCDGQGIYFLSDGEPNNTTNTRSASVMSTALGSTFGADFNCSGGLSNTTADSGWACMGEFAKRLFDKTKNPAGVSIQTAFVGFGSDFSSLSSSDVKNACRLSSRTQSDRKGDDACSPNQSTNAVAAPGYGNGGFFPTQSSQGVTDSVIAFINNLDKVPLEPLTTGAISVPYDALNPKNLQEYGYLRAFEPNPANTYLTWRGNLKKYHVVLSGANAGAFEANSGGLVYNASGAFRTGTKDYWNSSTYTDGGKVFLGGSYANVPLPIAGQPETRDAEGNITKYYYAVQSKIRNLFTDVSAVAADGSLTKISTSGTNLLKIPAVPPEGTNPFDTVANTASYVLGKFDPSTGQNILKAFPISLKLKILNYLGYSTDINATTLPSSLVTSNEPYLSMGGSIHSLPVQLTYNGTLDDNGNLTSAREQSILYGTMEGGLHIVDASSGIEQMVFVPADILNDSVASKALVVGQSDASAPAHGMDGAWVSDPAYNITTVGSGSSAVSKVTAKQMNIYGGMRMGGSSYYGLDVLSPTSPKLLFRIGADQTDYSRMGQSWSKPVLANIRYNGSIRRVLIVGGGYDQCYEKPNITLTDACFTNGKAKGNAVYIIDAKTGQRLWWTSDTGSNTDNANMKHSIVSRISTLDRDADGLVDHLYFGDLGGQIFRVDLNNNQTKTNSTYSSFGVRVVRLANLATNDSTYDGTNDYTGGNAPRFYEPPTVTIHDYGIHTFITVGIASGDRSTPLDVYPLTGREGMLPASALSGRPVNNVYGIIDRDFVKKNLMSLTDNQLETKDITRTGLRKNPQILRTGETRVAQIFFPTTGVGKGGWYRSLSSTSDGTEKANNSFRIKGGLKAFEEPMAITGNLIIPVYDPQGTGIVAADPCLPRVVGETDRQTYCLPFGACLNSDGSIDQNKENHSGFETQTGTNCPVGASECNKNVIGSGIRSVTFVPTEDNPPTTNSCGKLKLSGNEQGTGQWQCTSHLVPTRWYERYR
>WP_085940514.1|GCF_000286615@903895@1|WP_000768943.1|1
MKLKLKNFKPNNLWYAVCSSSMIFTWLMTSSVVQASDLQIYASPTAGKKTIVMMLDTSGSMTNNSYGENRLAMLKNGMNAFLASNNPVLNDTRVGLGNFSANGDSRSGQILVAAAPLGDASTLNTVGSQRYKLKQAVANLTAGGSTPSAHAYAEAAAYLMGTTTYSETNYAIRKDSYIKRVRRSDNRTEYSYCTNYRDSQIDTANLWQPCRSNSYWSSWSTNNPGVDNATAYDTSSDWTYYYTYYYTTFNYAVANADSGIPKSKSNDTASNPNIVVDRNATNSNAVYQSPLPAVANRQSCDGQGIYFLSDGEPNNTTNTRSASVMSTALGSTFGADFNCSGGLSNTTADSGWACMGEFAKRLFDKTKNPAGVSIQTAFVGFGSDFSSLNSSDVKNACRLSSRTQSDRKGDDACSPNQSTNAVAAPGYGNGGFFPTQSSQGVTDSVIAFINNLDKVPLEPLTTGAISVPYDALNPKNLQEYGYLRAFEPNPANTYLTWRGNLKKYHVVLSGANAGAFEANSGGLVYNASGAFRTGTKDYWNSSTYTDGGKVFLGGSYANVPLPIAGQPETRDAEGNITKYYYAVQSKIRNLFTDVSAVAADGSLTKISTSGTNLLKIPAAPPEETNPFDTVANTASYVLGKFDPSTGQNILKAFPISLKLKILNYLGYSTDINATTLPSSLVTSNEPYLSMGGSIHSLPVQLTYNGTLDDNGNLTSAREQSILYGTMEGGLHIVDASSGIEQMVFVPADILNDSVASKALVVGQSDASAPAHGMDGAWVSDPAYNITTVGSGSSAVSKVTAKQMNIYGGMRMGGSSYYGLDVLSPTSPKLLFRIGADQNDYSRMGQSWSKPVLANIRYNGSIRRVLIVGGGYDQCYEKPNITLTDACFTNGKAKGNAVYIIDAKTGQRLWWTSDTGSNTDNANMKHSIVSRISTLDRDADGLVDHLYFGDLGGQIFRVDLNNNQTKTNSTYSSFGVRVVRLANLATNDSTYDGTNDYTGGNAPRFYEPPTVTIHDYGIHTFITVGIASGDRSTPLDVYPLTGREGMTPASALSGRPVNNVYGIIDRDFVKKNLMSLTDNQLETKDITRTGLRKNPQILRTGETRVAQIFFPTTGVGKGGWYRSLSSTSDGTEKANNSFRIKGGLKAFEEPMAITGNLIILVYDPQGTGIVAADPCLPRVVGETDRQTYCLPFGACLNSDGSIDQNKENHSGFETQTGTNCPVGASECNKNVIGSGIRSVTFVPTEDNPPTTNSCGKLKLSGNEQGTGQWQCTSHLVPTRWYERYR
>WP_085940514.1|GCF_000297535@903912@1|WP_000768957.1|1
MKLKLKNFKPNNLWYAVCSSSMIFTWLMTSSVVQASDLQIYASPTAGKKTIVMMLDTSGSMTNNSYGENRLAMLKNGMNAFLASNNPVLNDTRVGLGNFSANGDSRSGQILVAAAPLGDASTLNTVGSQRYKLKQAVANLTAGGSTPSAHAYAEAAAYLMGTTTYSETNYAIRKDSYIKRVRRSDNRTEYSYCTNYRDSQIDTANLWQPCRSNSYWSSWSTNNPGVDNATAYDTSSDWTYYYTYYYTTFNYAVANADSGIPKSKSNDTASNPNIVVDRNATNSNVVYQSPLPAVANRQSCDGQGIYFLSDGEPNNTTNTRSASVMSTALGSTFGADFNCSGGLSNTTADSGWACMGEFAKRLFDKTKNPAGVSIQTAFVGFGSDFSSLSSSDVKNACRLSSRTQSDRKGDDACSPNQSTNAVAAPGYGNGGFFPTQSSQGVTDSVIAFINNLDKVPLEPLTTGAISVPYDALNPKNLQEYGYLRAFEPNPANTYLTWRGNLKKYHVVLSGANAGAFEANSGGLVYNASGAFRAGTKDYWNSSTYTDGGKVFLGGSYANVPLPIAGQPETRDAEGNITKYYYAVQSKIRNLFTDVSAVAADGSLTKISTSGTNLLKIPAAPPEGTNPFDTVANTASYVLGKFDPSTGQNILKAFPISLKLKILNYLGYSTDINATTLPPSLVTSNEPYLSMGGSIHSLPVQLTYNGTLDDNGNLTSAREQSILYGTMEGGLHIVDASSGIEQMVFVPADILNDSVASKALVVGQSDASAPAHGMDGAWVSDPAYNITTVGSGSSAVSKVTAKQMNIYGGMRMGGSSYYGLDVLSPTSPKLLFRIGADQTDYSRMGQSWSKPVLANIRYNGSIRRVLIVGGGYDQCYEKPNITLTDACFTNGKAKGNAVYIIDAKTGQRLWWTSDTGSNTDNANMKHSIVSRISTLDRDADGLVDHLYFGDLGGQIFRVDLNNNQTKTNSTYSSFGVRVVRLANLATNDSTYDGTNDYTGGNAPRFYEPPTVTIHDYGIHTFITVGIASGDRSTPLDVYPLTGREGMTPASALSGRPVNNVYGIIDRDFVKKNLMSLTDNQLETKDITRTGLRKNPQILRTSETRVAQIFFPTTGVGKGGWYRSLSSASDGTEKANNSFRIKGGLKAFEEPMAITGNLIIPVYDPQGTGIVAADPCLPRVVGETDRQTYCLPFGACLNPDGTINSNKENPSGFQTKTGSNCPAGVSECNTNVIGAGIRNITFVPKRDEPPVTNSCGKLQLSGNENGTGEWQCTSHLLPVRWYERYR
>WP_085940514.1|GCF_000297515@903911@1|WP_000768966.1|1
MKLKLKNFKPNNLWYAVYSSSMIFTWLMTSSVVQASDLQIYASPTAGKKTIVMMLDTSGSMTNNSYGENRLAMLKNGMNAFLASNNPVLNDTRVGLGNFSANGDSRSGQILVAAAPLGDASTLNTVGSQRYKLKQAVANLTAGGSTPSAHAYAEAAAYLMGTTTYSETNYAIRKDSYIKRVRRSDNRTEYSYCTNYRDSQIDTANLWQPCRSNSYWSSWSTNNPGVDNATAYDTSSDWTYYYTYYYTTFNYAVANADSGIPKSKSNDTASNPNIVVDRNATNSNAVYQSPLPAVANRQSCDGQGIYFLSDGEPNNTTNTRSASVMSTALGSTFGADFNCSGGLSNTTADSGWACMGEFAKRLFDKTKNPAGVSIQTAFVGFGSDFSSLSSSDVKNACRLSSRTQSDRKGDDACSPNQSTNAVAAPGYGNGGFFPTQSSQGVTDSVIAFINNLDKVPLEPLTTGAISVPYDALNPKNLQEYGYLRAFEPNPANTYLTWRGNLKKYHVVLSGANAGAFEANSGGLVYNASGAFRTGTKDYWNSSTYTDGGKVFLGGSYANVPLPIAGQPETRDAEGNITKYYYAVQTKIRNLFTDVSAVAADGSLTKISTSGTNLLKIPAAPPEGTNPFDTVANTASYVLGKFDPSTGQNILKAFPISLKLKILNYLGYSTDINATTLPSSLVTSNEPYLSMGGSIHSLPVQLTYNGTLDDNGNLTSAREQSILYGTMEGGLHIVDASSGIEQMVFVPADILNDSVASKALVVGQSDASAPAHGMDGAWVSDPAYNITTVGSGSSAVSKVTAKQMNIYGGMRMGGSSYYGLDVLSPTSPKLLFRIGADQTDYSRMGQSWSKPVLANIRYNGSIRRVLIVGGGYDQCYEKPNITLTDACFTNGKAKGNAVYIIDAKTGQRLWWTSDTGSNTDNANMKHSIVSRISTLDRDADGLVDHLYFGDLGGQIFRVDLNNNQTKTNSTYSSFGVRVVRLANLATNDSTYDGTNDYTGGNAPRFYEPPTVTIHDYGIHTFITVGIASGDRSTPLDVYPLTGREGMTPASALSGRPVNNVYGIIDKDFVKKNLMSLTDNQLETKDITRTGLRKNPQILRTGETRVAQIFFPTTGVGKGGWYRSLSSTSDGTEKANNSFRIKGGLKAFEEPMAITGNLIIPVYDPQGTGIVAADPCLPRVVGETDRQTYCLPFGACLNPDGTINSNKENPSGFQTKTGSNCPAGVSECNTNVIGAGIRNITFVPKRDEPPVTNSCGKLQLSGNENGTGEWQCTSHLLPVRWYERYR
>WP_085940514.1|GCF_000297575@903913@1|WP_000768949.1|1
MKLKLKNFKPNNLWYAVCSSSMIFTWLMTSSVVQASDLQIYASPTAGKKTIVMMLDTSGSMTNNSYGENRLAMLKNGMNAFLASNNPVLNDTRVGLGNFSANGDSRSGQILVAAAPLGDASTLNTVGSQRYKLKQAVANLTAGGSTPSAHAYAEAAAYLMGTTTYSETNYAIRKDSYIKRVRRSDNRTEYSYCTNYRDSQIDTANLWQPCRSNSYWSSWSTNNPGVDNATAYDTSSDWTYYYTYYYTTFNYAVANADSGIPKSKSNDTASNPNIVVDRNATNSNAVYQSPLPAVANRQSCDGQGIYFLSDGEPNNTTNTRSASVMSTALGSTFGADFNCSGGLSNTTADSGWACMGEFAKRLFDKTKNPAGVSIQTAFVGFGSDFSSLSSSDVKNACRLSSRTQSDRKGDDACSPNQSTNAVAAPGYGNGGFFPTQSSQGVTDSVIAFINNLDKVPLEPLTTGAISVPYDALNPKNLQEYGYLRAFEPNPANTYLTWRGNLKKYHVVLSGANAGAFEANSGGLVYNASGAFRTGTKDYWNSSTYTDGGKVFLGGSYANVPLPIAGQPETRDAEGNITKYYYAVQSKIRNLFTDVSAVAADGSLTKISTSGTNLLKIPAAPPEGTNPFDTVANTASYVLGKFDPSTGQNILKAFPISLKLKILNYLGYSTDINATTLPSSLVTSNEPYLSMGGSIHSLPVQLTYNGTLDDNGNLTSAREQSILYGTMEGGLHIVDASSGIEQMVFVPADILNDSVASKALVVGQSDASAPAHGMDGAWVSDPAYNITTVGSGSSAVSKVTAKQMNIYGGMRMGGSSYYGLDVLSPTSPKLLFRIGADQNDYSRMGQSWSKPVLANIRYNGSIRRVLIVGGGYDQCYEKPNITLTDACFTNGKAKGNAVYIIDAKTGQRLWWTSDTGSNTDNANMKHSIVSRISTLDRDADGLVDHLYFGDLGGQIFRVDLNNNQTKTNSTYSSFGVRVVRLANLATNDSTYDGTNDYTGGNAPRFYEPPTVTIHDYGIHTFITVGIASGDRSTPLDVYPLTGREGMTPASALSGRPVNNVYGIIDRDFVKKNLMSLTDNQLETKDITRTGLRKNPQILRTGETRVAQIFFPTTGVGKGGWYRSLSSTSDGTEKANNSFRIKGGHKAFEEPMAITGNLIIPVYDPQGTGIVAADPCLPRVVGETDRQTYCLPFGACLNPDGTINSNKENPSGFQTKTGSNCPAGVSECNTNVIGAGIRNITFVPKRDEPPVTNSCGKLQLSGNENGTGEWQCTSHLLPVRWYERYR
>WP_085940514.1|GCF_000292545@1210907@1|WP_000307955.1|1
RSASVMSTALGSTFGADFNCSGGLSNTTADSGWACMGEFAKRLFDKTKNPAGVSIQTAFVGFGSDFSSLSSSDVKNACRLSSRTQSDRKGDDACSPNQSTNAVAAPGYGNGGFFPTQSSQGVTDSVIAFINNLDKVPLEPLTTGAISVPYDALNPKNLQEYGYLRAFEPNPANTYLTWRGNLKKYHVVLSGANAGAFEANSGGLVYNASGAFRTGTKDYWNSSTYTDGGKVFLGGSYANVPLPIAGQPETRDAEGNITKYYYAVQSKIRNLFTDVSAVAADGSLTKISTSGTNLLKIPAAPPEGTNPFDTVANTASYVLGKFDPSTGQNILKAFPISLKLKILNYLGYSTDINATTLPSSLVTSNEPYLSMGGSIHSLPVQLTYNGTLDDNGNLTSAREQSILYGTMEGGLHIVDASSGIEQMVFVPADILNDSVASKALVVGQSDASAPAHGMDGAWVSDPAYNITTVGSGSSAVSKVTAKQMNIYGGMRMGGSSYYGLDVLSPTSPKLLFRIGADQTDYSRMGQSWSKPVLANIRYNGSIRRVLIVGGGYDQCYEKPNITLTDACFTNGKAKGNAVYIIDAKTGQRLWWTSDTGSNTDNANMKHSIVSRISTLDRDADGLVDHLYFGDLGGQIFRVDLNNNQTKTNSTYSSFGVRVVRLANLATNDSTYDGTNDYTGGNAPRFYEPPTVTIHDYGIHTFITVGIASGDRSTPLDVYPLTGREGMTPASALSGRPVNNVYGIIDKDFVKKNLMSLTDNQLETKDITRTGLRKNPQILRTGETRVAQIFFPTTGVGKGGWYRSLSSTSDGTEKANNSFRIKGGLKAFEEPMAITGNLIIPVYDPQGTGIVAADPCLPRVVGETDRQTYCLPFGACLNPDGTINSNKENPSGFQTKTGSNCPAGVSECNTNVIGAGIRNITFVPKRDEPPVTNSCGKLQLSGNENGTGEWQCTSHLLPVRWYERYR
>WP_085940514.1|GCF_000297595@903914@1|WP_000768943.1|1
MKLKLKNFKPNNLWYAVCSSSMIFTWLMTSSVVQASDLQIYASPTAGKKTIVMMLDTSGSMTNNSYGENRLAMLKNGMNAFLASNNPVLNDTRVGLGNFSANGDSRSGQILVAAAPLGDASTLNTVGSQRYKLKQAVANLTAGGSTPSAHAYAEAAAYLMGTTTYSETNYAIRKDSYIKRVRRSDNRTEYSYCTNYRDSQIDTANLWQPCRSNSYWSSWSTNNPGVDNATAYDTSSDWTYYYTYYYTTFNYAVANADSGIPKSKSNDTASNPNIVVDRNATNSNAVYQSPLPAVANRQSCDGQGIYFLSDGEPNNTTNTRSASVMSTALGSTFGADFNCSGGLSNTTADSGWACMGEFAKRLFDKTKNPAGVSIQTAFVGFGSDFSSLNSSDVKNACRLSSRTQSDRKGDDACSPNQSTNAVAAPGYGNGGFFPTQSSQGVTDSVIAFINNLDKVPLEPLTTGAISVPYDALNPKNLQEYGYLRAFEPNPANTYLTWRGNLKKYHVVLSGANAGAFEANSGGLVYNASGAFRTGTKDYWNSSTYTDGGKVFLGGSYANVPLPIAGQPETRDAEGNITKYYYAVQSKIRNLFTDVSAVAADGSLTKISTSGTNLLKIPAAPPEETNPFDTVANTASYVLGKFDPSTGQNILKAFPISLKLKILNYLGYSTDINATTLPSSLVTSNEPYLSMGGSIHSLPVQLTYNGTLDDNGNLTSAREQSILYGTMEGGLHIVDASSGIEQMVFVPADILNDSVASKALVVGQSDASAPAHGMDGAWVSDPAYNITTVGSGSSAVSKVTAKQMNIYGGMRMGGSSYYGLDVLSPTSPKLLFRIGADQNDYSRMGQSWSKPVLANIRYNGSIRRVLIVGGGYDQCYEKPNITLTDACFTNGKAKGNAVYIIDAKTGQRLWWTSDTGSNTDNANMKHSIVSRISTLDRDADGLVDHLYFGDLGGQIFRVDLNNNQTKTNSTYSSFGVRVVRLANLATNDSTYDGTNDYTGGNAPRFYEPPTVTIHDYGIHTFITVGIASGDRSTPLDVYPLTGREGMTPASALSGRPVNNVYGIIDRDFVKKNLMSLTDNQLETKDITRTGLRKNPQILRTGETRVAQIFFPTTGVGKGGWYRSLSSTSDGTEKANNSFRIKGGLKAFEEPMAITGNLIILVYDPQGTGIVAADPCLPRVVGETDRQTYCLPFGACLNSDGSIDQNKENHSGFETQTGTNCPVGASECNKNVIGSGIRSVTFVPTEDNPPTTNSCGKLKLSGNEQGTGQWQCTSHLVPTRWYERYR
>WP_085940514.1|GCF_000297935@1168590@1|WP_085940514.1|1
MQASDLQIYASPTAGKKTIVMMLDTSGSMTNNSYGENRLAMLKNGMNAFLASNNPVLNDTRVGLGNFSANGDSRSGQILVAAAPLGDASTLNTVGSQRYKLKQAVANLTAGGSTPSAHAYAEAAAYLMGTTTYSETNYAIRKDSYIKRVRRSDNRTEYSYCTNYRDSQIDTANLWQPCRSNSYWSSWSTNNPGVDNATAYDTSSDWTYYYTYYYTTFNYAVANADSGIPKSKSNDTASNPNIVVDRNATNSNAVYQSPLPAVANRQSCDGQGIYFLSDGEPNNTTNTRSASVMSTALGSTFGADFNCSGGLSNTTADSGWACMGEFAKRLFDKTKNPAGVSIQTAFVGFGSDFSSLSSSDVKNACRLSSRTQSDRKGDDACSPNQSTNAVAAPGYGNGGFFPTQSSQGVTDSVIAFINNLDKVPLEPLTTGAISVPYDALNPKNLQEYGYLRAFEPNPANTYLTWRGNLKKYHVVLSGANAGAFEANSGGLVYNASGAFRTGTKDYWNSSTYTDGGKVFLGGSYANVPLPIAGQPETRDAEGNITKYYYAVQSKIRNLFTDVSAVAADGSLTKISTSGTNLLKIPAAPPEGTNPFDTVANTASYVLGKFDPSTGQNILKAFPISLKLKILNYLGYSTDINATTLPSSLVTSNEPYLSMGGSIHSLPVQLTYNGTLDDNGNLTSAREQSILYGTMEGGLHIVDASSGIEQMVFVPADILNDSVASKALVVGQSDASAPAHGMDGAWVSDPAYNITTVGSGSSAVSKVTAKQMNIYGGMRMGGSSYYGLDVLSPTSPKLLFRIGADQTDYSRMGQSWSKPVLANIRYNGSIRRVLIVGGGYDQCYEKPNITLTDACFTNGKAKGNAVYIIDAKTGQRLWWTSDTGSNTDNANMKHSIVSRISTLDRDADGLVDHLYFGDLGGQIFRVDLNNNQTKTNSTYSSFGVRVVRLANLATNDSTYDGTNDYTGGNAPRFYEPPTVTIHDYGIHTFITVGIASGDRSTPLDVYPLTGREGMTPASALSGRPVNNVYGIIDKDFVKKNLMSLTDNQLETKDITRTGLRKNPQILRTGETRVAQIFFPTTGVGKGGWYRSLSSTSDGTEKANNSFRIKGGLKAFEEPMAITGNLIIPVYDPQGTGIVAADPCLPRVVGETDRQTYCLPFGACLNPDGTINSNKENPSGFQTKTGSNCPAGVSECNTNVIGAGIRNITFVPKRDEPPVTNSCGKLQLSGNENGTGEWQCTSHLLPVRWYERYR
>WP_085940514.1|GCF_000297955@1168591@1|WP_086221690.1|1
MQASDLQIYASPTAGKKTIVMMLDTSGSMTNNSYGENRLAMLKNGMNAFLASNNPVLNDTRVGLGNFSANGDSRSGQILVAAAPLGDASTLNTVGSQRYKLKQAVANLTAGGSTPSAHAYAEAAAYLMGTTTYSETNYAIRKDSYIKRVRRSDNRTEYSYCTNYRDSQIDTANLWQPCRSNSYWSSWSTNNPGVDNATAYDTSSDWTYYYTYYYTTFNYAVANADSGIPKSKSNDTASNPNIVVDRNATNSNAVYQSPLPAVANRQSCDGQGIYFLSDGEPNNTTNTRSASVMSTALGSTFGADFNCSGGLSNTTADSGWACMGEFAKRLFDKTKNPAGVSIQTAFVGFGSDFSSLSSSDVKNACRLSSRTQSDRKGDDACSPNQSTNAVAAPGYGNGGFFPTQSSQGVTDSVIAFINNLDKVPLEPLTTGAISVPYDALNPKNLQEYGYLRAFEPNPANTYLTWRGNLKKYHVVLSGANAGAFEANSGGLVYNASGAFRTGTKDYWNSSTYTDGGKVFLGGSYANVPLPIAGQPETRDAEGNITKYYYAVQTKIRNLFTDVSAVAADGSLTKISTSGTNLLKIPAAPPEGTNPFDTVANTASYVLGKFDPSTGQNILKAFPISLKLKILNYLGYSTDINATTLPSSLVTSNEPYLSMGGSIHSLPVQLTYNGTLDDNGNLTSAREQSILYGTMEGGLHIVDASSGIEQMVFVPADILNDSVASKALVVGQSDASAPAHGMDGAWVSDPAYNITTVGSGSSAVSKVTAKQMNIYGGMRMGGSSYYGLDVLSPTSPKLLFRIGADQTDYSRMGQSWSKPVLANIRYNGSIRRVLIVGGGYDQCYEKPNITLTDACFTNGKAKGNAVYIIDAKTGQRLWWTSDTGSNTDNANMKHSIVSRISTLDRDADGLVDHLYFGDLGGQIFRVDLNNNQTKTNSTYSSFGVRVVRLANLATNDSTYDGTNDYTGGNAPRFYEPPTVTIHDYGIHTFITVGIASGDRSTPLDVYPLTGREGMTPASALSGRPVNNVYGIIDKDFVKKNLMSLTDNQLETKDITRTGLRKNPQILRTGETRVAQIFFPTTGVGKGGWYRSLSSTSDGTEKANNSFRIKGGLKAFEEPMAITGNLIIPVYDPQGTGIVAADPCLPRVVGETDRQTYCLPFGACLNPDGTINSNKENPSGFQTKTGSNCPAGVSECNTNVIGAGIRNITFVPKRDEPPVTNSCGKLQLSGNENGTGEWQCTSHLLPVRWYERYR
>WP_085940514.1|GCF_000299655@1223564@1|WP_000768970.1|1
MKLKLKNFKPNNLWYAVYSSSMIFTWLMTSSVVQASDLQIYASPTAGKKTIVMMLDTSGSMTNNSYGENRLAMLKNGMNAFLASNNPVLNDTRVGLGNFSANGDSRSGQILVAAAPLGDASTLNTVGSQRYKLKQAVANLTAGGSTPSAHAYAEAAAYLMGTTTYSETNYAIRKDSYIKRVRRSDNRTEYSYCTNYRDSQIDTANLWQPCRSNSYWSSWSTNNPGVDNATAYDTSSDWTYYYTYYYTTFNYAVANADSGIPKSKSNDTASNPNIVVDRNATNSNAVYQSPLPAVANRQSCDGQGIYFLSDGEPNNTTNTRSASVMSTALGSTFGADFNCSGGLSNTTADSGWACMGEFAKRLFDKTKNPAGVSIQTAFVGFGSDFSSLSSSDVKNACRLSSRTQSDRKGDDACSPNQSTNAVAAPGYGNGGFFPTQSSQGVTDSVIAFINNLDKVPLEPLTTGAISVPYDALNPKNLQEYGYLRAFEPNPANTYLTWRGNLKKYHVVLSGANAGTFEANTGGLVYNATGAFRTGTKDYWNSSTYNDGGKVFFGGSYAKVPLPIAGQPETRDEEGNITKYYYAVQTKIRNLFTDVSAVASDGSLTKISTSGTNLLKIPAAPPEGTNPFDTVANTASYVLGKFDPSTGQNILKAFPISLKLKILNYLGYSTDINATTLPSSLVTSNEPYLSMGGSIHSLPVQLTYNGTLDDNGNLTSAREQSILYGTMEGGLHIVDASSGIEQMVFVPADILNDSVASKALVVGQSDASAPAHGMDGAWVSDPAYNITTVGSGSSAVSKVTAKQMNIYGGMRMGGSSYYGLDVLSPTSPKLLFRIGADQTDYSRMGQSWSKPVLANIRYNGSIRRVLIVGGGYDQCYEKPNITLTDACFTNGKAKGNAVYIIDAKTGQRLWWTSDTGSNTDNANMKHSIVSRISTLDRDADGLVDHLYFGDLGGQIFRVDLNNNQTKTNSTYSSFGVRVVRLANLATNDSTYDGTNDYTGGNAPRFYEPPTVTIHDYGIHTFITLGIASGDRSTPLDVYPLTGREGMTPASALSGRPVNNVYGIIDRDFVKKNLMSLTDNQLETKDITRTGLRKNPQILRTGETRVAQIFFPTTGVGKGGWYRSLSSTSDGTEKANNSFRIKGGLKAFEEPMAITGNLIIPVYDPQGTGIVAADPCLPRVVGETDRQTYCLPFGACLNPDGTINSNKENPSGFQTKTGSNCPAGVSECNTNVIGAGIRNITFVPKRDEPPVTNSCGKLQLSGNENGTGEWQCTSHLLPVRWYERYR
>WP_085940514.1|GCF_000301175@1221245@1|WP_085916957.1|1
MQASDLQIYASPTAGKKTIVMMLDTSGSMTNNSYGENRLAMLKNGMNAFLASNNPVLNDTRVGLGNFSANGDSRSGQILVAAAPLGDASTLNTVGSQRYKLKQAVANLTAGGSTPSAHAYAEAAAYLMGTTTYSETNYAIRKDSYIKRVRRSDNRTEYSYCTNYRDSQIDTANLWQPCRSNSYWSSWSTNNPGVDNATAYDTSSDWTYYYTYYYTTFNYAVANADSGIPKSKSNDTASNPNIVVDRNATNSNAVYQSPLPAVANRQSCDGQGIYFLSDGEPNNTTNTRSASVMSTALGSTFGADFNCSGGLSNTTADSGWACMGEFAKRLFDKTKNPAGVSIQTAFVGFGSDFSSLSSSDVKNACRLSSRTQSDRKGDDACSPNQSTNAVAAPGYGNGGFFPTQSSQGVTDSVIAFINNLDKVPLEPLTTGAISVPYDALNPKNLQEYGYLRAFEPNPANTYLTWRGNLKKYHVVLSGANAGTFEANTGGLVYNATGAFRTGTKDYWNSSTYNDGGKVFFGGSYAKVPLPIAGQPETRDEEGNITKYYYAVQTKIRNLFTDVSAVASDGSLTKISTSGTNLLKIPAAPPEGTNPFDTVANTASYVLGKFDPSTGQNILKAFPISLKLKILNYLGYSTDINATTLPSSLVTSNEPYLSMGGSIHSLPVQLTYNGTLDDNGNLTSAREQSILYGTMEGGLHIVDASSGIEQMVFVPADILNDSVASKALVVGQSDASAPAHGMDGAWVSDPAYNITTVGSGSSAVSKVTAKQMNIYGGMRMGGSSYYGLDVLSPTSPKLLFRIGADQTDYSRMGQSWSKPVLANIRYNGSIRRVLIVGGGYDQCYEKPNITLTDACFTNGKAKGNAVYIIDAKTGQRLWWTSDTGSNTDNANMKHSIVSRISTLDRDADGLVDHLYFGDLGGQIFRVDLNNNQTKTNSTYSSFGVRVVRLANLATNDSTYDGTNDYTGGNAPRFYEPPTVTIHDYGIHTFITLGIASGDRSTPLDVYPLTGREGMTPASALSGRPVNNVYGIIDRDFVKKNLMSLTDNQLETKDITRTGLRKNPQILRTGETRVAQIFFPTTGVGKGGWYRSLSSTSDGTEKANNSFRIKGGLKAFEEPMAITGNLIIPVYDPQGTGIVAADPCLPRVVGETDRQTYCLPFGACLNPDGTINSNKENPSGFQTKTGSNCPAGVSECNTNVIGAGIRNITFVPKRDEPPVTNSCGKLQLSGNENGTGEWQCTSHLLPVRWYERYR
>WP_085940514.1|GCF_000299675@1224141@1|WP_000768970.1|1
MKLKLKNFKPNNLWYAVYSSSMIFTWLMTSSVVQASDLQIYASPTAGKKTIVMMLDTSGSMTNNSYGENRLAMLKNGMNAFLASNNPVLNDTRVGLGNFSANGDSRSGQILVAAAPLGDASTLNTVGSQRYKLKQAVANLTAGGSTPSAHAYAEAAAYLMGTTTYSETNYAIRKDSYIKRVRRSDNRTEYSYCTNYRDSQIDTANLWQPCRSNSYWSSWSTNNPGVDNATAYDTSSDWTYYYTYYYTTFNYAVANADSGIPKSKSNDTASNPNIVVDRNATNSNAVYQSPLPAVANRQSCDGQGIYFLSDGEPNNTTNTRSASVMSTALGSTFGADFNCSGGLSNTTADSGWACMGEFAKRLFDKTKNPAGVSIQTAFVGFGSDFSSLSSSDVKNACRLSSRTQSDRKGDDACSPNQSTNAVAAPGYGNGGFFPTQSSQGVTDSVIAFINNLDKVPLEPLTTGAISVPYDALNPKNLQEYGYLRAFEPNPANTYLTWRGNLKKYHVVLSGANAGTFEANTGGLVYNATGAFRTGTKDYWNSSTYNDGGKVFFGGSYAKVPLPIAGQPETRDEEGNITKYYYAVQTKIRNLFTDVSAVASDGSLTKISTSGTNLLKIPAAPPEGTNPFDTVANTASYVLGKFDPSTGQNILKAFPISLKLKILNYLGYSTDINATTLPSSLVTSNEPYLSMGGSIHSLPVQLTYNGTLDDNGNLTSAREQSILYGTMEGGLHIVDASSGIEQMVFVPADILNDSVASKALVVGQSDASAPAHGMDGAWVSDPAYNITTVGSGSSAVSKVTAKQMNIYGGMRMGGSSYYGLDVLSPTSPKLLFRIGADQTDYSRMGQSWSKPVLANIRYNGSIRRVLIVGGGYDQCYEKPNITLTDACFTNGKAKGNAVYIIDAKTGQRLWWTSDTGSNTDNANMKHSIVSRISTLDRDADGLVDHLYFGDLGGQIFRVDLNNNQTKTNSTYSSFGVRVVRLANLATNDSTYDGTNDYTGGNAPRFYEPPTVTIHDYGIHTFITLGIASGDRSTPLDVYPLTGREGMTPASALSGRPVNNVYGIIDRDFVKKNLMSLTDNQLETKDITRTGLRKNPQILRTGETRVAQIFFPTTGVGKGGWYRSLSSTSDGTEKANNSFRIKGGLKAFEEPMAITGNLIIPVYDPQGTGIVAADPCLPRVVGETDRQTYCLPFGACLNPDGTINSNKENPSGFQTKTGSNCPAGVSECNTNVIGAGIRNITFVPKRDEPPVTNSCGKLQLSGNENGTGEWQCTSHLLPVRWYERYR
>WP_085940514.1|GCF_000300635@1183155@1|WP_044423581.1|1
MMNLKKRKLLSVMVSTLMACSSVSVFASDIDIYKIPRASKITLFLMFDTSGSMGSGDNYTDLNSRNSASSLYQDYNICPWSNIGSSRSPTYVSDVNVESKTYQVRGGTQKTYNVNYCNVSNTTYNNLATLYKNRILNECVKTSSTSDSYRCYDRLSRLKIALTQILSSDELPDTTRIGLGQFSSPTSTSTYSHDGKSGRVIYPVVALTQANREKLIDIVTGLSAYNGTPSAAAYGEAGAYFLGANTYGLTNSGYSYSVTTAKNNNNGYIAPLSASERADTCNGQGIYFLTDGVANSSTSSYTSAIMNKSIPLSGTGLSGGGSDAGWAEIGKFSKLLRGTNYNIKTAVVGFGSDFPNSSTYVKDLPVDILDQDGDVVESVNRRFYDCSALPDGDIKNTCNWGAKPHAQLSSSVGGFGNGGFYSAQSTQDVINSIKYFVDDIRPRFKPVLTGSPTLPQDALNSLRIQPYAYYASFTPKPQDPTQLWVGNMNKYNVKSGQLYAKDKSTKLFNTDGSLNQAAIGMWDGGVTQQLPLGTHLNTDNIRVEDRTLYTNREIKGNAAPYTATESDSLNKVSLQNLFAIDPSGSASFQNDPAKNYWLNLLGYNIGENETVTLDDVIKKPELRQVGAIMHSTPILLTQEGKITISGGQLDTTNRKDYLLFGSTQGLLHIVDAETGKETFAFVPNEIMQKQSKAFLSETSSTGGSNLLFYGIDAPWSAYTQYVAKTDGTLTVKNSGRTVTDSTSGKDIALKGLQWVYGGLRMGGRSYYALDLTDITSPTLKFHINPAGADNTDGTINTTKALSYMGQSWSKPTLAYVKFGGQKKLVMFVGGGYDEGYEDPAYEQTNKKGSGVYMFDANNGNLLWWSSANATENKGAEAYTQNNDLKYSVVSQINAVDRDSDGLVDHLYFGDLGGQVFRVDFNNESTDKTDFAKHVVRIFNQHDSAGTGASPRFYEMPSFSVSRDGNGSIVGVVALSSGNRSSPLSGVTGTNNPSPSTSASDGVFVIFDKDVANANLYSLADADLKTKDVALASLNAYFTNKFTGDAYKNGVDIATKNGWKYTYSDSAGVYKGMNGLYALDGMLYVNVFYRDGNGINGSCGGGVKGNSKLYQFCLPTGKCDFYGSTTTQPNNTDLGAGILGTGLGDYSGNTTGNKLIKNVVSTDLDCTKAANKNLPECQVFSTAVKLQHLRWYEAR
>WP_085940514.1|GCF_000301195@1221247@1|WP_100222091.1|1
MQASDLQIYASPTAGKKTIVMMLDTSGSMTNNSYGENRLAMLKNGMNAFLASNNPVLNDTRVGLGNFSANGDSRSGQILVAAAPLGDASTLNTVGSQRYKLKQAVANLTAGGSTPSAHAYAEAAAYLMGTTTYSETNYAIRKDSYIKRVRRSDNRTEYSYCTNYRDSQIDTANLWQPCRSNSYWSSWSTNNPGVDNATAYDTSSDWTYYYTYYYTTFNYAVANADSGIPKSKSNDTASNPNIVVDRNATNSNAVYQSPLPAVANRQSCDGQGIYFLSDGEPNNTTNTRSASVMSTALGSTFGADFNCSGGLSNTTADSGWACMGEFAKRLFDKTKNPAGVSIQTAFVGFGSDFSSLNSSDVKNACRLSSRTQSDRKGDDACSPNQSTNAVAAPGYGNGGFFPTQSSQGVTDSVIAFINNLDKVPLEPLTTGAISVPYDALNPKNLQEYGYLRAFEPNPANTYLTWRGNLKKYHVVLSGANAGAFEANSGGLVYNASGAFRTGTKDYWNSSTYTDGGKVFLGGSYANVPLPIAGQPETRDAEGNITKYYYAVQSKIRNLFTDVSAVAADGSLTKISTSGTNLLKIPAAPPEGTNPFDTVANTASYVLGKFDPSTGQNILKAFPISLKLKILNYLGYSTDINATTLPSSLVTSNEPYLSMGGSIHSLPVQLTYNGTLDDNGNLTSAREQSILYGTMEGGLHIVDASSGIEQMVFVPADILNDSVASKALVVGQSDASAPAHGMDGAWVSDPAYNITTVGSGSSAVSKVTAKQMNIYGGMRMGGSSYYGLDVLSPTSPKLLFRIGADQTDYSRMGQSWSKPVLANIRYNGSIRRVLIVGGGYDQCYEKPNITLTDACFTNGKAKGNAVYIIDAKTGQRLWWTSDTGSNTDNANMKHSIVSRISTLDRDADGLVDHLYFGDLGGQIFRVDLNNNQTKTNSTYSSFGVRVVRLANLATNDSTYDGTNDYTGGNAPRFYEPPTVTIHDYGIHTFITVGIASGDRSTPLDVYPLTGREGMTPASALSGRPVNNVYGIIDRDFVKKNLMSLTDNQLETKDITRTGLRKNPQILRTGETRVAQIFFPTTGVGKGGWYRSLSSASDGTEKANNSFRIKGGLKAFEEPMAITGNLIIPVYDPQGTGIVAADPCLPRVVGETDRQTYCLPFGACLNPDGTINSNKENPSGFQTKTGSNCPAGVSECNTNVIGAGIRNITFVPKRDEPPVTNSCGKLQLSGNENGTGEWQCTSHLLPVRWYERYR
>WP_085940514.1|GCF_000301215@1221248@1|WP_085916957.1|1
MQASDLQIYASPTAGKKTIVMMLDTSGSMTNNSYGENRLAMLKNGMNAFLASNNPVLNDTRVGLGNFSANGDSRSGQILVAAAPLGDASTLNTVGSQRYKLKQAVANLTAGGSTPSAHAYAEAAAYLMGTTTYSETNYAIRKDSYIKRVRRSDNRTEYSYCTNYRDSQIDTANLWQPCRSNSYWSSWSTNNPGVDNATAYDTSSDWTYYYTYYYTTFNYAVANADSGIPKSKSNDTASNPNIVVDRNATNSNAVYQSPLPAVANRQSCDGQGIYFLSDGEPNNTTNTRSASVMSTALGSTFGADFNCSGGLSNTTADSGWACMGEFAKRLFDKTKNPAGVSIQTAFVGFGSDFSSLSSSDVKNACRLSSRTQSDRKGDDACSPNQSTNAVAAPGYGNGGFFPTQSSQGVTDSVIAFINNLDKVPLEPLTTGAISVPYDALNPKNLQEYGYLRAFEPNPANTYLTWRGNLKKYHVVLSGANAGTFEANTGGLVYNATGAFRTGTKDYWNSSTYNDGGKVFFGGSYAKVPLPIAGQPETRDEEGNITKYYYAVQTKIRNLFTDVSAVASDGSLTKISTSGTNLLKIPAAPPEGTNPFDTVANTASYVLGKFDPSTGQNILKAFPISLKLKILNYLGYSTDINATTLPSSLVTSNEPYLSMGGSIHSLPVQLTYNGTLDDNGNLTSAREQSILYGTMEGGLHIVDASSGIEQMVFVPADILNDSVASKALVVGQSDASAPAHGMDGAWVSDPAYNITTVGSGSSAVSKVTAKQMNIYGGMRMGGSSYYGLDVLSPTSPKLLFRIGADQTDYSRMGQSWSKPVLANIRYNGSIRRVLIVGGGYDQCYEKPNITLTDACFTNGKAKGNAVYIIDAKTGQRLWWTSDTGSNTDNANMKHSIVSRISTLDRDADGLVDHLYFGDLGGQIFRVDLNNNQTKTNSTYSSFGVRVVRLANLATNDSTYDGTNDYTGGNAPRFYEPPTVTIHDYGIHTFITLGIASGDRSTPLDVYPLTGREGMTPASALSGRPVNNVYGIIDRDFVKKNLMSLTDNQLETKDITRTGLRKNPQILRTGETRVAQIFFPTTGVGKGGWYRSLSSTSDGTEKANNSFRIKGGLKAFEEPMAITGNLIIPVYDPQGTGIVAADPCLPRVVGETDRQTYCLPFGACLNPDGTINSNKENPSGFQTKTGSNCPAGVSECNTNVIGAGIRNITFVPKRDEPPVTNSCGKLQLSGNENGTGEWQCTSHLLPVRWYERYR
>WP_085940514.1|GCF_000301235@1221249@1|WP_085943975.1|1
MQASDLQIYASPTAGKKTIVMMLDTSGSMTNNSYGENRLAMLKNGMNAFLASNNPVLNDTRVGLGNFSANGDSRSGQILVAAAPLGDASTLNTVGSQRYKLKQAVANLTAGGSTPSAHAYAEAAAYLMGTTTYSETNYAIRKDSYIKRVRRSDNRTEYSYCTNYRDSQIDTANLWQPCRSNSYWSSWSTNNPGVDNATAYDTSSDWTYYYTYYYTTFNYAVANADSGIPKSKSNDTASNPNIVVDRNATNSNAVYQSPLPAVANRQSCDGQGIYFLSDGEPNNTTNTRSASVMSTALGSTFGADFNCSGGLSNTTADSGWACMGEFAKRLFDKTKNPAGVSIQTAFVGFGSDFSSLSSSDVKNACRLSSRTQSDRKGNDACSPNQSTNAVAAPGYGNGGFFPTQSSQGVTDSVIAFINNLDKVPLEPLTTGAISVPYDALNPKNLQEYGYLRAFEPNPANTYLTWRGNLKKYHVVLSGANAGAFEANSGGLVYNASGAFRTGTKDYWNSSTYTDGGKVFLGGSYANVPLPIAGQSETRDAEGNITKYYYAVQSKIRNLFTDVSAVAADGSLTKISTSGTNLLKIPAAPPEGTNPFDTVANTASYVLGKFDPSTGQNILKAFPISLKLKILNYLGYSTDINATTLPSSLVTSNEPYLSMGGSIHSLPVQLTYNGTLDDNGNLTSAREQSILYGTMEGGLHIVDASSGIEQMVFVPADILNDSVASKALVVGQSDASAPAHGMDGAWVSDPAYNITTVGSGSSAVSKVTAKQMNIYGGMRMGGSSYYGLDVLSPTSPKLLFRIGADQTDYSRMGQSWSKPVLANIRYNGSIRRVLIVGGGYDQCYEKPNITLTDACFTNGKAKGNAVYIIDAKTGQRLWWTSDTGSNTDNANMKHSIVSRISTLDRDADGLVDHLYFGDLGGQIFRVDLNNNQTKTNSTYSSFGVRVVRLANLATNDSTYDGTNDYTGGNAPRFYEPPTVTIHDYGIHTFITVGIASGDRSTPLDVYPLTGREGMTPASALSGRPVNNVYGIIDRDFVKKNLMSLTDNQLETKDITRTGLRKNPQILRTGETRVAQIFFPTTGVGKGGWYRSLSSTSDGTEKANNSFRIKGGLKAFEEPMAITGNLIIPVYDPQGTGIVAADPCLPRVVGETDRQTYCLPFGACLNPDGTINSNKENPSGFQTKTGSNCPAGVSECNTNVIGAGIRNITFVPKRDEPPVTNSCGKLQLSGNENGTGEWQCTSHLLPVRWYERYR
>WP_085940514.1|GCF_000301275@1221251@1|WP_085916957.1|1
MQASDLQIYASPTAGKKTIVMMLDTSGSMTNNSYGENRLAMLKNGMNAFLASNNPVLNDTRVGLGNFSANGDSRSGQILVAAAPLGDASTLNTVGSQRYKLKQAVANLTAGGSTPSAHAYAEAAAYLMGTTTYSETNYAIRKDSYIKRVRRSDNRTEYSYCTNYRDSQIDTANLWQPCRSNSYWSSWSTNNPGVDNATAYDTSSDWTYYYTYYYTTFNYAVANADSGIPKSKSNDTASNPNIVVDRNATNSNAVYQSPLPAVANRQSCDGQGIYFLSDGEPNNTTNTRSASVMSTALGSTFGADFNCSGGLSNTTADSGWACMGEFAKRLFDKTKNPAGVSIQTAFVGFGSDFSSLSSSDVKNACRLSSRTQSDRKGDDACSPNQSTNAVAAPGYGNGGFFPTQSSQGVTDSVIAFINNLDKVPLEPLTTGAISVPYDALNPKNLQEYGYLRAFEPNPANTYLTWRGNLKKYHVVLSGANAGTFEANTGGLVYNATGAFRTGTKDYWNSSTYNDGGKVFFGGSYAKVPLPIAGQPETRDEEGNITKYYYAVQTKIRNLFTDVSAVASDGSLTKISTSGTNLLKIPAAPPEGTNPFDTVANTASYVLGKFDPSTGQNILKAFPISLKLKILNYLGYSTDINATTLPSSLVTSNEPYLSMGGSIHSLPVQLTYNGTLDDNGNLTSAREQSILYGTMEGGLHIVDASSGIEQMVFVPADILNDSVASKALVVGQSDASAPAHGMDGAWVSDPAYNITTVGSGSSAVSKVTAKQMNIYGGMRMGGSSYYGLDVLSPTSPKLLFRIGADQTDYSRMGQSWSKPVLANIRYNGSIRRVLIVGGGYDQCYEKPNITLTDACFTNGKAKGNAVYIIDAKTGQRLWWTSDTGSNTDNANMKHSIVSRISTLDRDADGLVDHLYFGDLGGQIFRVDLNNNQTKTNSTYSSFGVRVVRLANLATNDSTYDGTNDYTGGNAPRFYEPPTVTIHDYGIHTFITLGIASGDRSTPLDVYPLTGREGMTPASALSGRPVNNVYGIIDRDFVKKNLMSLTDNQLETKDITRTGLRKNPQILRTGETRVAQIFFPTTGVGKGGWYRSLSSTSDGTEKANNSFRIKGGLKAFEEPMAITGNLIIPVYDPQGTGIVAADPCLPRVVGETDRQTYCLPFGACLNPDGTINSNKENPSGFQTKTGSNCPAGVSECNTNVIGAGIRNITFVPKRDEPPVTNSCGKLQLSGNENGTGEWQCTSHLLPVRWYERYR
>WP_085940514.1|GCF_000301255@1221250@1|WP_085943975.1|1
MQASDLQIYASPTAGKKTIVMMLDTSGSMTNNSYGENRLAMLKNGMNAFLASNNPVLNDTRVGLGNFSANGDSRSGQILVAAAPLGDASTLNTVGSQRYKLKQAVANLTAGGSTPSAHAYAEAAAYLMGTTTYSETNYAIRKDSYIKRVRRSDNRTEYSYCTNYRDSQIDTANLWQPCRSNSYWSSWSTNNPGVDNATAYDTSSDWTYYYTYYYTTFNYAVANADSGIPKSKSNDTASNPNIVVDRNATNSNAVYQSPLPAVANRQSCDGQGIYFLSDGEPNNTTNTRSASVMSTALGSTFGADFNCSGGLSNTTADSGWACMGEFAKRLFDKTKNPAGVSIQTAFVGFGSDFSSLSSSDVKNACRLSSRTQSDRKGNDACSPNQSTNAVAAPGYGNGGFFPTQSSQGVTDSVIAFINNLDKVPLEPLTTGAISVPYDALNPKNLQEYGYLRAFEPNPANTYLTWRGNLKKYHVVLSGANAGAFEANSGGLVYNASGAFRTGTKDYWNSSTYTDGGKVFLGGSYANVPLPIAGQSETRDAEGNITKYYYAVQSKIRNLFTDVSAVAADGSLTKISTSGTNLLKIPAAPPEGTNPFDTVANTASYVLGKFDPSTGQNILKAFPISLKLKILNYLGYSTDINATTLPSSLVTSNEPYLSMGGSIHSLPVQLTYNGTLDDNGNLTSAREQSILYGTMEGGLHIVDASSGIEQMVFVPADILNDSVASKALVVGQSDASAPAHGMDGAWVSDPAYNITTVGSGSSAVSKVTAKQMNIYGGMRMGGSSYYGLDVLSPTSPKLLFRIGADQTDYSRMGQSWSKPVLANIRYNGSIRRVLIVGGGYDQCYEKPNITLTDACFTNGKAKGNAVYIIDAKTGQRLWWTSDTGSNTDNANMKHSIVSRISTLDRDADGLVDHLYFGDLGGQIFRVDLNNNQTKTNSTYSSFGVRVVRLANLATNDSTYDGTNDYTGGNAPRFYEPPTVTIHDYGIHTFITVGIASGDRSTPLDVYPLTGREGMTPASALSGRPVNNVYGIIDRDFVKKNLMSLTDNQLETKDITRTGLRKNPQILRTGETRVAQIFFPTTGVGKGGWYRSLSSTSDGTEKANNSFRIKGGLKAFEEPMAITGNLIIPVYDPQGTGIVAADPCLPRVVGETDRQTYCLPFGACLNPDGTINSNKENPSGFQTKTGSNCPAGVSECNTNVIGAGIRNITFVPKRDEPPVTNSCGKLQLSGNENGTGEWQCTSHLLPVRWYERYR
>WP_085940514.1|GCF_000301295@1221253@1|WP_096877325.1|1
MQASDLQIYASPTAGKKTIVMMLDTSGSMTNNSYGENRLAMLKNGMNAFLASNNPVLNDTRVGLGNFSANGDSRSGQILVAAAPLGDASTLNTVGSQRYKLKQAVANLTAGGSTPSAHAYAEAAAYLMGTTTYSETNYAIRKDSYIKRVRRSDNRTEYSYCTNYRDSQIDTANLWQPCRSNSYWSSWSTNNPGVDNATAYDTSSDWTYYYTYYYTTFNYAVANADSGIPKSKSNDTASNPNIVVDRNATNSNAVYQSPLPAVANRQSCDGQGIYFLSDGEPNNTTNTRSASVMSTALGSTFGANFNCSGGLSNTTADSGWACMGEFAKRLFDKTKNPAGVSIQTAFVGFGSDFSSLSSSDVKNACRLSSRTQSDRKGDDACSPNQSTNAVAAPGYGNGGFFPTQSSQGVTDSVIAFINNLDKVPLEPLTTGAISVPYDALNPKNLQEYGYLRAFEPNPANTYLTWRGNLKKYHVVLSGANAGAFEANTGGLVYNATGAFRTGTKDYWNSSTYNDGGKVFFGGSYAKVPLPIAGQPETRDEEGNITKYYYAVQTKIRNLFTDVSAVASDGSLTKISTSGTNLLKIPATPPEGTNAFDSVANTASYVLGKFNASTGQDILKAFPISLKLKILNYLGYSTDISATTLPSSLVTSNEPYLSMGGSIHSLPVQLTYNGTLDENGNLTSAREQSILYGTMEGGLHIVDASSGIEQMVFVPADILNDSVASKALVVGQSDASAPAHGMDGAWVSDPAYNITTVGSGSSAVSKVTAKQMNIYGGMRMGGSSYYGLDVLSPTSPKLLFRIGADQTDYSRMGQSWSKPVLANIRYNGSIRRVLIVGGGYDQCYEKPNITLTDACFTNGKAKGNAVYIIDAKTGQRLWWTSDTGSNTDNANMKHSIVSRISTLDRDADGLVDHLYFGDLGGQIFRVDLNNNQTKTNSTYSSFGVRVVRLANLATNDSTYDGTNDYTGGNAPRFYEPPTVTIHDYGIHTFIIVGIASGDRSTPLDVYPLTGREGMTPASALSGRPVNNVYGIIDKDFVKKNLMSLTDNQLETKDITRTGLRKNPQILRTDETRVAQIFFPTTGVGKGGWYRSLSSTSDGTEKANNSFRIKGGLKAFEEPMAITGNLIIPVYDPQGTGIVAADPCLPRVVGETDRQTYCLPFGACLNPDGTINSNKENPSGFQTKTGSNCPAGVSECNTNVIGAGIRNITFVPKRDEPPVTNSCGKLQLSGNENGTGEWQCTSHLLPVRWYERYR
>WP_085940514.1|GCF_000301335@1221258@1|WP_085943975.1|1
MQASDLQIYASPTAGKKTIVMMLDTSGSMTNNSYGENRLAMLKNGMNAFLASNNPVLNDTRVGLGNFSANGDSRSGQILVAAAPLGDASTLNTVGSQRYKLKQAVANLTAGGSTPSAHAYAEAAAYLMGTTTYSETNYAIRKDSYIKRVRRSDNRTEYSYCTNYRDSQIDTANLWQPCRSNSYWSSWSTNNPGVDNATAYDTSSDWTYYYTYYYTTFNYAVANADSGIPKSKSNDTASNPNIVVDRNATNSNAVYQSPLPAVANRQSCDGQGIYFLSDGEPNNTTNTRSASVMSTALGSTFGADFNCSGGLSNTTADSGWACMGEFAKRLFDKTKNPAGVSIQTAFVGFGSDFSSLSSSDVKNACRLSSRTQSDRKGNDACSPNQSTNAVAAPGYGNGGFFPTQSSQGVTDSVIAFINNLDKVPLEPLTTGAISVPYDALNPKNLQEYGYLRAFEPNPANTYLTWRGNLKKYHVVLSGANAGAFEANSGGLVYNASGAFRTGTKDYWNSSTYTDGGKVFLGGSYANVPLPIAGQSETRDAEGNITKYYYAVQSKIRNLFTDVSAVAADGSLTKISTSGTNLLKIPAAPPEGTNPFDTVANTASYVLGKFDPSTGQNILKAFPISLKLKILNYLGYSTDINATTLPSSLVTSNEPYLSMGGSIHSLPVQLTYNGTLDDNGNLTSAREQSILYGTMEGGLHIVDASSGIEQMVFVPADILNDSVASKALVVGQSDASAPAHGMDGAWVSDPAYNITTVGSGSSAVSKVTAKQMNIYGGMRMGGSSYYGLDVLSPTSPKLLFRIGADQTDYSRMGQSWSKPVLANIRYNGSIRRVLIVGGGYDQCYEKPNITLTDACFTNGKAKGNAVYIIDAKTGQRLWWTSDTGSNTDNANMKHSIVSRISTLDRDADGLVDHLYFGDLGGQIFRVDLNNNQTKTNSTYSSFGVRVVRLANLATNDSTYDGTNDYTGGNAPRFYEPPTVTIHDYGIHTFITVGIASGDRSTPLDVYPLTGREGMTPASALSGRPVNNVYGIIDRDFVKKNLMSLTDNQLETKDITRTGLRKNPQILRTGETRVAQIFFPTTGVGKGGWYRSLSSTSDGTEKANNSFRIKGGLKAFEEPMAITGNLIIPVYDPQGTGIVAADPCLPRVVGETDRQTYCLPFGACLNPDGTINSNKENPSGFQTKTGSNCPAGVSECNTNVIGAGIRNITFVPKRDEPPVTNSCGKLQLSGNENGTGEWQCTSHLLPVRWYERYR
>WP_085940514.1|GCF_000301315@1221256@1|WP_085916957.1|1
MQASDLQIYASPTAGKKTIVMMLDTSGSMTNNSYGENRLAMLKNGMNAFLASNNPVLNDTRVGLGNFSANGDSRSGQILVAAAPLGDASTLNTVGSQRYKLKQAVANLTAGGSTPSAHAYAEAAAYLMGTTTYSETNYAIRKDSYIKRVRRSDNRTEYSYCTNYRDSQIDTANLWQPCRSNSYWSSWSTNNPGVDNATAYDTSSDWTYYYTYYYTTFNYAVANADSGIPKSKSNDTASNPNIVVDRNATNSNAVYQSPLPAVANRQSCDGQGIYFLSDGEPNNTTNTRSASVMSTALGSTFGADFNCSGGLSNTTADSGWACMGEFAKRLFDKTKNPAGVSIQTAFVGFGSDFSSLSSSDVKNACRLSSRTQSDRKGDDACSPNQSTNAVAAPGYGNGGFFPTQSSQGVTDSVIAFINNLDKVPLEPLTTGAISVPYDALNPKNLQEYGYLRAFEPNPANTYLTWRGNLKKYHVVLSGANAGTFEANTGGLVYNATGAFRTGTKDYWNSSTYNDGGKVFFGGSYAKVPLPIAGQPETRDEEGNITKYYYAVQTKIRNLFTDVSAVASDGSLTKISTSGTNLLKIPAAPPEGTNPFDTVANTASYVLGKFDPSTGQNILKAFPISLKLKILNYLGYSTDINATTLPSSLVTSNEPYLSMGGSIHSLPVQLTYNGTLDDNGNLTSAREQSILYGTMEGGLHIVDASSGIEQMVFVPADILNDSVASKALVVGQSDASAPAHGMDGAWVSDPAYNITTVGSGSSAVSKVTAKQMNIYGGMRMGGSSYYGLDVLSPTSPKLLFRIGADQTDYSRMGQSWSKPVLANIRYNGSIRRVLIVGGGYDQCYEKPNITLTDACFTNGKAKGNAVYIIDAKTGQRLWWTSDTGSNTDNANMKHSIVSRISTLDRDADGLVDHLYFGDLGGQIFRVDLNNNQTKTNSTYSSFGVRVVRLANLATNDSTYDGTNDYTGGNAPRFYEPPTVTIHDYGIHTFITLGIASGDRSTPLDVYPLTGREGMTPASALSGRPVNNVYGIIDRDFVKKNLMSLTDNQLETKDITRTGLRKNPQILRTGETRVAQIFFPTTGVGKGGWYRSLSSTSDGTEKANNSFRIKGGLKAFEEPMAITGNLIIPVYDPQGTGIVAADPCLPRVVGETDRQTYCLPFGACLNPDGTINSNKENPSGFQTKTGSNCPAGVSECNTNVIGAGIRNITFVPKRDEPPVTNSCGKLQLSGNENGTGEWQCTSHLLPVRWYERYR
>WP_085940514.1|GCF_000301355@1221260@1|WP_085941364.1|1
MQASDLQIYASPTAGKKTIVMMLDTSGSMTNNSYGENRLAMLKNGMNAFLASNNPVLNDTRVGLGNFSANGDSRSGQILVAAAPLGDASTLNTVGSQRYKLKQAVANLTAGGSTPSAHAYAEAAAYLMGTTTYSETNYAIRKDSYIKRVRRSDNRTEYSYCTNYRDSQIDTANLWQPCRSNSYWSSWSTNNPGVDNATAYDTSSDWTYYYTYYYTTFNYAVANADSGIPKSKSNDTASNPNIVVDRNATNSNAVYQSPLPAVANRQSCDGQGIYFLSDGEPNNTTNTRSASVMSTALGSTFGADFNCSGGLSNTTADSGWACMGEFAKRLFDKTKNPAGVSIQTAFVGFGSDFSSLSSSDVKNACRLSSRTQSDRKGDDACSPNQSTNAVAAPGYGNGGFFPTQSSQGVTDSVIAFINNLDKVPLEPLTTGAISVPYDALNPKNLQEYGYLRAFEPNPANTYLTWRGNLKKYHVVLSGANAGAFEANSGGLVYNASGAFRTGTKDYWNSSTYTDGGKVFLGGSYANVPLPIAGQPETRDAEGNITKYYYAVQSKIRNLFTDVSAVAADGSLTKISTSGTNLLKIPAVPPEGTNPFDTVANTASYVLGKFDPSTGQNILKAFPISLKLKILNYLGYSTDINATTLPSSLVTSNEPYLSMGGSIHSLPVQLTYNGTLDDNGNLTSAREQSILYGTMEGGLHIVDASSGIEQMVFVPADILNDSVASKALVVGQSDASAPAHGMDGAWVSDPAYNITTVGSGSSAVSKVTAKQMNIYGGMRMGGSSYYGLDVLSPTSPKLLFRIGADQTDYSRMGQSWSKPVLANIRYNGSIRRVLIVGGGYDQCYEKPNITLTDACFTNGKAKGNAVYIIDAKTGQRLWWTSDTGSNTDNANMKHSIVSRISTLDRDADGLVDHLYFGDLGGQIFRVDLNNNQTKTNSTYSSFGVRVVRLANLATNDSTYDGTNDYTGGNAPRFYEPPTVTIHDYGIHTFITVGIASGDRSTPLDVYPLTGREGMLPASALSGRPVNNVYGIIDRDFVKKNLMSLTDNQLETKDITRTGLRKNPQILRTGETRVAQIFFPTTGVGKGGWYRSLSSTSDGTEKANNSFRIKGGLKAFEEPMAITGNLIIPVYDPQGTGIVAADPCLPRVVGETDRQTYCLPFGACLNSDGSIDQNKENHSGFETQTGTNCPVGASECNKNVIGSGIRSVTFVPTEDNPPTTNSCGKLKLSGNEQGTGQWQCTSHLVPTRWYERYR
>WP_085940514.1|GCF_000301395@1221266@1|WP_100221783.1|1
MQASDLQIYASPTAGKKTIVMMLDTSGSMTNNSYGENRLAMLKNGMNAFLASNNPVLNDTRVGLGNFSANGDSRSGQILVAAAPLGDASTLNTVGSQRYKLKQAVANLTAGGSTPSAHAYAEAAAYLMGTTTYSETNYAIRKDSYIKRVRRSDNRTEYSYCTNYRDSQIDTANLWQPCRSNSYWSSWSTNNPGVDNATAYDTSSDWTYYYTYYYTTFNYAVANADSGIPKSKSNDTASNPNIVVDRNATNSNAVYQSPLPAVANRQSCDGQGIYFLSDGEPNNTTNTRSASVMSTALGSTFGADFNCSGGLSNTTADSGWACMGEFAKRLFDKTKNPAGVSIQTAFVGFGSDFSSLSSSDVKNACRLSSRTQSDRKGDDACSPNQSTNAVAAPGYGNGGFFPTQSSQGVTDSVIAFINNLDKVPLEPLTTGAISVPYDALNPKNLQEYGYLRAFEPNPANTYLTWRGNLKKYHVVLSGANAGTFEANTGGLVYNATGAFRTGTKDYWNSSTYNDGGKVFFGGSYAKVPLPIAGQPETRDEEGNITKYYYAVQTKIRNLFTDVSAVASDGSLTKISTSGTNLLKIPAAPPEGTNPFDTVANTASYVLGKFDPSTGQNILKAFPISLKLKILNYLGYSTDINATTLPSSLVTSNEPYLSMGGSIHSLPVQLTYNGTLDDNGNLTSAREQSILYGTMEGGLHIVDASSGIEQMVFVPADILNDSVASKALVVGQSDASAPAHGMDGAWVSDPAYNITTVGSGSSAVSKVTAKQMNIYGGMRMGGSSYYGLDVLSPTSPKLLFRIGADQTDYSRMGQSWSKPVLANIRYNGSIRRVLIVGGGYDQCYEKPNITLTDACFTNGKAKGNAVYIIDAKTGQRLWWTSDTGSNTDNANMKHSIVSRISTLDRDADGLVDHLYFGDLGGQIFHVDLNNNQTKTNSTYSSFGVRVVRLANLATNDSTYDGTNDYTGGNAPRFYEPPTVTIHDYGIHTFITLGIASGDRSTPLDVYPLTGREGMTPASALSGRPVNNVYGIIDRDFVKKNLMSLTDNQLETKDITRTGLRKNPQILRTGETRVAQIFFPTTGVGKGGWYRSLSSTSDGTEKANNSFRIKGGLKAFEEPMAITGNLIIPVYDPQGTGIVAADPCLPRVVGETDRQTYCLPFGACLNPDGTINSNKENPSGFQTKTGSNCPAGVSECNTNVIGAGIRNITFVPKRDEPPVTNSCGKLQLSGNENGTGEWQCTSHLLPVRWYERYR
>WP_085940514.1|GCF_000301435@1221270@1|WP_085940658.1|1
MQASDLQIYASPTAGKKTIVMMLDTSGSMTNNSYGENRLAMLKNGMNAFLASNNPVLNDTRVGLGNFSANGDSRSGQILVAAAPLGDASTLNTVGSQRYKLKQAVANLTAGGSTPSAHAYAEAAAYLMGTTTYSETNYAIRKDSYIKRVRRSDNRTEYSYCTNYRDSQIDTANLWQPCRSNSYWSSWSTNNPGVDNATAYDTSSDWTYYYTYYYTTFNYAVANADSGIPKSKSNDTASNPNIVVDRNATNSNAVYQSPLPAVANRQSCDGQGIYFLSDGEPNNTTNTRSASVMSTALGSTFGADFNCSGGLSNTTADSGWACMGEFAKRLFDKTKNPAGVSIQTAFVGFGSDFSSLNSSDVKNACRLSSRTQSDRKGDDACSPNQSTNAVAAPGYGNGGFFPTQSSQGVTDSVIAFINNLDKVPLEPLTTGAISVPYDALNPKNLQEYGYLRAFEPNPANTYLTWRGNLKKYHVVLSGANAGAFEANSGGLVYNASGAFRTGTKDYWNSSTYTDGGKVFLGGSYANVPLPIAGQPETRDAEGNITKYYYAVQSKIRNLFTDVSAVAADGSLTKISTSGTNLLKIPAAPPEETNPFDTVANTASYVLGKFDPSTGQNILKAFPISLKLKILNYLGYSTDINATTLPSSLVTSNEPYLSMGGSIHSLPVQLTYNGTLDDNGNLTSAREQSILYGTMEGGLHIVDASSGIEQMVFVPADILNDSVASKALVVGQSDASAPAHGMDGAWVSDPAYNITTVGSGSSAVSKVTAKQMNIYGGMRMGGSSYYGLDVLSPTSPKLLFRIGADQNDYSRMGQSWSKPVLANIRYNGSIRRVLIVGGGYDQCYEKPNITLTDACFTNGKAKGNAVYIIDAKTGQRLWWTSDTGSNTDNANMKHSIVSRISTLDRDADGLVDHLYFGDLGGQIFRVDLNNNQTKTNSTYSSFGVRVVRLANLATNDSTYDGTNDYTGGNAPRFYEPPTVTIHDYGIHTFITVGIASGDRSTPLDVYPLTGREGMTPASALSGRPVNNVYGIIDRDFVKKNLMSLTDNQLETKDITRTGLRKNPQILRTGETRVAQIFFPTTGVGKGGWYRSLSSTSDGTEKANNSFRIKGGLKAFEEPMAITGNLIILVYDPQGTGIVAADPCLPRVVGETDRQTYCLPFGACLNSDGSIDQNKENHSGFETQTGTNCPVGASECNKNVIGSGIRSVTFVPTEDNPPTTNSCGKLKLSGNEQGTGQWQCTSHLVPTRWYERYR
>WP_085940514.1|GCF_000301415@1221269@1|WP_100222091.1|1
MQASDLQIYASPTAGKKTIVMMLDTSGSMTNNSYGENRLAMLKNGMNAFLASNNPVLNDTRVGLGNFSANGDSRSGQILVAAAPLGDASTLNTVGSQRYKLKQAVANLTAGGSTPSAHAYAEAAAYLMGTTTYSETNYAIRKDSYIKRVRRSDNRTEYSYCTNYRDSQIDTANLWQPCRSNSYWSSWSTNNPGVDNATAYDTSSDWTYYYTYYYTTFNYAVANADSGIPKSKSNDTASNPNIVVDRNATNSNAVYQSPLPAVANRQSCDGQGIYFLSDGEPNNTTNTRSASVMSTALGSTFGADFNCSGGLSNTTADSGWACMGEFAKRLFDKTKNPAGVSIQTAFVGFGSDFSSLNSSDVKNACRLSSRTQSDRKGDDACSPNQSTNAVAAPGYGNGGFFPTQSSQGVTDSVIAFINNLDKVPLEPLTTGAISVPYDALNPKNLQEYGYLRAFEPNPANTYLTWRGNLKKYHVVLSGANAGAFEANSGGLVYNASGAFRTGTKDYWNSSTYTDGGKVFLGGSYANVPLPIAGQPETRDAEGNITKYYYAVQSKIRNLFTDVSAVAADGSLTKISTSGTNLLKIPAAPPEGTNPFDTVANTASYVLGKFDPSTGQNILKAFPISLKLKILNYLGYSTDINATTLPSSLVTSNEPYLSMGGSIHSLPVQLTYNGTLDDNGNLTSAREQSILYGTMEGGLHIVDASSGIEQMVFVPADILNDSVASKALVVGQSDASAPAHGMDGAWVSDPAYNITTVGSGSSAVSKVTAKQMNIYGGMRMGGSSYYGLDVLSPTSPKLLFRIGADQTDYSRMGQSWSKPVLANIRYNGSIRRVLIVGGGYDQCYEKPNITLTDACFTNGKAKGNAVYIIDAKTGQRLWWTSDTGSNTDNANMKHSIVSRISTLDRDADGLVDHLYFGDLGGQIFRVDLNNNQTKTNSTYSSFGVRVVRLANLATNDSTYDGTNDYTGGNAPRFYEPPTVTIHDYGIHTFITVGIASGDRSTPLDVYPLTGREGMTPASALSGRPVNNVYGIIDRDFVKKNLMSLTDNQLETKDITRTGLRKNPQILRTGETRVAQIFFPTTGVGKGGWYRSLSSASDGTEKANNSFRIKGGLKAFEEPMAITGNLIIPVYDPQGTGIVAADPCLPRVVGETDRQTYCLPFGACLNPDGTINSNKENPSGFQTKTGSNCPAGVSECNTNVIGAGIRNITFVPKRDEPPVTNSCGKLQLSGNENGTGEWQCTSHLLPVRWYERYR
>WP_085940514.1|GCF_000301375@1221265@1|WP_085916957.1|1
MQASDLQIYASPTAGKKTIVMMLDTSGSMTNNSYGENRLAMLKNGMNAFLASNNPVLNDTRVGLGNFSANGDSRSGQILVAAAPLGDASTLNTVGSQRYKLKQAVANLTAGGSTPSAHAYAEAAAYLMGTTTYSETNYAIRKDSYIKRVRRSDNRTEYSYCTNYRDSQIDTANLWQPCRSNSYWSSWSTNNPGVDNATAYDTSSDWTYYYTYYYTTFNYAVANADSGIPKSKSNDTASNPNIVVDRNATNSNAVYQSPLPAVANRQSCDGQGIYFLSDGEPNNTTNTRSASVMSTALGSTFGADFNCSGGLSNTTADSGWACMGEFAKRLFDKTKNPAGVSIQTAFVGFGSDFSSLSSSDVKNACRLSSRTQSDRKGDDACSPNQSTNAVAAPGYGNGGFFPTQSSQGVTDSVIAFINNLDKVPLEPLTTGAISVPYDALNPKNLQEYGYLRAFEPNPANTYLTWRGNLKKYHVVLSGANAGTFEANTGGLVYNATGAFRTGTKDYWNSSTYNDGGKVFFGGSYAKVPLPIAGQPETRDEEGNITKYYYAVQTKIRNLFTDVSAVASDGSLTKISTSGTNLLKIPAAPPEGTNPFDTVANTASYVLGKFDPSTGQNILKAFPISLKLKILNYLGYSTDINATTLPSSLVTSNEPYLSMGGSIHSLPVQLTYNGTLDDNGNLTSAREQSILYGTMEGGLHIVDASSGIEQMVFVPADILNDSVASKALVVGQSDASAPAHGMDGAWVSDPAYNITTVGSGSSAVSKVTAKQMNIYGGMRMGGSSYYGLDVLSPTSPKLLFRIGADQTDYSRMGQSWSKPVLANIRYNGSIRRVLIVGGGYDQCYEKPNITLTDACFTNGKAKGNAVYIIDAKTGQRLWWTSDTGSNTDNANMKHSIVSRISTLDRDADGLVDHLYFGDLGGQIFRVDLNNNQTKTNSTYSSFGVRVVRLANLATNDSTYDGTNDYTGGNAPRFYEPPTVTIHDYGIHTFITLGIASGDRSTPLDVYPLTGREGMTPASALSGRPVNNVYGIIDRDFVKKNLMSLTDNQLETKDITRTGLRKNPQILRTGETRVAQIFFPTTGVGKGGWYRSLSSTSDGTEKANNSFRIKGGLKAFEEPMAITGNLIIPVYDPQGTGIVAADPCLPRVVGETDRQTYCLPFGACLNPDGTINSNKENPSGFQTKTGSNCPAGVSECNTNVIGAGIRNITFVPKRDEPPVTNSCGKLQLSGNENGTGEWQCTSHLLPVRWYERYR
>WP_085940514.1|GCF_000301475@1221276@1|WP_085916957.1|1
MQASDLQIYASPTAGKKTIVMMLDTSGSMTNNSYGENRLAMLKNGMNAFLASNNPVLNDTRVGLGNFSANGDSRSGQILVAAAPLGDASTLNTVGSQRYKLKQAVANLTAGGSTPSAHAYAEAAAYLMGTTTYSETNYAIRKDSYIKRVRRSDNRTEYSYCTNYRDSQIDTANLWQPCRSNSYWSSWSTNNPGVDNATAYDTSSDWTYYYTYYYTTFNYAVANADSGIPKSKSNDTASNPNIVVDRNATNSNAVYQSPLPAVANRQSCDGQGIYFLSDGEPNNTTNTRSASVMSTALGSTFGADFNCSGGLSNTTADSGWACMGEFAKRLFDKTKNPAGVSIQTAFVGFGSDFSSLSSSDVKNACRLSSRTQSDRKGDDACSPNQSTNAVAAPGYGNGGFFPTQSSQGVTDSVIAFINNLDKVPLEPLTTGAISVPYDALNPKNLQEYGYLRAFEPNPANTYLTWRGNLKKYHVVLSGANAGTFEANTGGLVYNATGAFRTGTKDYWNSSTYNDGGKVFFGGSYAKVPLPIAGQPETRDEEGNITKYYYAVQTKIRNLFTDVSAVASDGSLTKISTSGTNLLKIPAAPPEGTNPFDTVANTASYVLGKFDPSTGQNILKAFPISLKLKILNYLGYSTDINATTLPSSLVTSNEPYLSMGGSIHSLPVQLTYNGTLDDNGNLTSAREQSILYGTMEGGLHIVDASSGIEQMVFVPADILNDSVASKALVVGQSDASAPAHGMDGAWVSDPAYNITTVGSGSSAVSKVTAKQMNIYGGMRMGGSSYYGLDVLSPTSPKLLFRIGADQTDYSRMGQSWSKPVLANIRYNGSIRRVLIVGGGYDQCYEKPNITLTDACFTNGKAKGNAVYIIDAKTGQRLWWTSDTGSNTDNANMKHSIVSRISTLDRDADGLVDHLYFGDLGGQIFRVDLNNNQTKTNSTYSSFGVRVVRLANLATNDSTYDGTNDYTGGNAPRFYEPPTVTIHDYGIHTFITLGIASGDRSTPLDVYPLTGREGMTPASALSGRPVNNVYGIIDRDFVKKNLMSLTDNQLETKDITRTGLRKNPQILRTGETRVAQIFFPTTGVGKGGWYRSLSSTSDGTEKANNSFRIKGGLKAFEEPMAITGNLIIPVYDPQGTGIVAADPCLPRVVGETDRQTYCLPFGACLNPDGTINSNKENPSGFQTKTGSNCPAGVSECNTNVIGAGIRNITFVPKRDEPPVTNSCGKLQLSGNENGTGEWQCTSHLLPVRWYERYR
>WP_085940514.1|GCF_000301455@1221275@1|WP_085916957.1|1
MQASDLQIYASPTAGKKTIVMMLDTSGSMTNNSYGENRLAMLKNGMNAFLASNNPVLNDTRVGLGNFSANGDSRSGQILVAAAPLGDASTLNTVGSQRYKLKQAVANLTAGGSTPSAHAYAEAAAYLMGTTTYSETNYAIRKDSYIKRVRRSDNRTEYSYCTNYRDSQIDTANLWQPCRSNSYWSSWSTNNPGVDNATAYDTSSDWTYYYTYYYTTFNYAVANADSGIPKSKSNDTASNPNIVVDRNATNSNAVYQSPLPAVANRQSCDGQGIYFLSDGEPNNTTNTRSASVMSTALGSTFGADFNCSGGLSNTTADSGWACMGEFAKRLFDKTKNPAGVSIQTAFVGFGSDFSSLSSSDVKNACRLSSRTQSDRKGDDACSPNQSTNAVAAPGYGNGGFFPTQSSQGVTDSVIAFINNLDKVPLEPLTTGAISVPYDALNPKNLQEYGYLRAFEPNPANTYLTWRGNLKKYHVVLSGANAGTFEANTGGLVYNATGAFRTGTKDYWNSSTYNDGGKVFFGGSYAKVPLPIAGQPETRDEEGNITKYYYAVQTKIRNLFTDVSAVASDGSLTKISTSGTNLLKIPAAPPEGTNPFDTVANTASYVLGKFDPSTGQNILKAFPISLKLKILNYLGYSTDINATTLPSSLVTSNEPYLSMGGSIHSLPVQLTYNGTLDDNGNLTSAREQSILYGTMEGGLHIVDASSGIEQMVFVPADILNDSVASKALVVGQSDASAPAHGMDGAWVSDPAYNITTVGSGSSAVSKVTAKQMNIYGGMRMGGSSYYGLDVLSPTSPKLLFRIGADQTDYSRMGQSWSKPVLANIRYNGSIRRVLIVGGGYDQCYEKPNITLTDACFTNGKAKGNAVYIIDAKTGQRLWWTSDTGSNTDNANMKHSIVSRISTLDRDADGLVDHLYFGDLGGQIFRVDLNNNQTKTNSTYSSFGVRVVRLANLATNDSTYDGTNDYTGGNAPRFYEPPTVTIHDYGIHTFITLGIASGDRSTPLDVYPLTGREGMTPASALSGRPVNNVYGIIDRDFVKKNLMSLTDNQLETKDITRTGLRKNPQILRTGETRVAQIFFPTTGVGKGGWYRSLSSTSDGTEKANNSFRIKGGLKAFEEPMAITGNLIIPVYDPQGTGIVAADPCLPRVVGETDRQTYCLPFGACLNPDGTINSNKENPSGFQTKTGSNCPAGVSECNTNVIGAGIRNITFVPKRDEPPVTNSCGKLQLSGNENGTGEWQCTSHLLPVRWYERYR
>WP_085940514.1|GCF_000301515@1221278@1|WP_085941364.1|1
MQASDLQIYASPTAGKKTIVMMLDTSGSMTNNSYGENRLAMLKNGMNAFLASNNPVLNDTRVGLGNFSANGDSRSGQILVAAAPLGDASTLNTVGSQRYKLKQAVANLTAGGSTPSAHAYAEAAAYLMGTTTYSETNYAIRKDSYIKRVRRSDNRTEYSYCTNYRDSQIDTANLWQPCRSNSYWSSWSTNNPGVDNATAYDTSSDWTYYYTYYYTTFNYAVANADSGIPKSKSNDTASNPNIVVDRNATNSNAVYQSPLPAVANRQSCDGQGIYFLSDGEPNNTTNTRSASVMSTALGSTFGADFNCSGGLSNTTADSGWACMGEFAKRLFDKTKNPAGVSIQTAFVGFGSDFSSLSSSDVKNACRLSSRTQSDRKGDDACSPNQSTNAVAAPGYGNGGFFPTQSSQGVTDSVIAFINNLDKVPLEPLTTGAISVPYDALNPKNLQEYGYLRAFEPNPANTYLTWRGNLKKYHVVLSGANAGAFEANSGGLVYNASGAFRTGTKDYWNSSTYTDGGKVFLGGSYANVPLPIAGQPETRDAEGNITKYYYAVQSKIRNLFTDVSAVAADGSLTKISTSGTNLLKIPAVPPEGTNPFDTVANTASYVLGKFDPSTGQNILKAFPISLKLKILNYLGYSTDINATTLPSSLVTSNEPYLSMGGSIHSLPVQLTYNGTLDDNGNLTSAREQSILYGTMEGGLHIVDASSGIEQMVFVPADILNDSVASKALVVGQSDASAPAHGMDGAWVSDPAYNITTVGSGSSAVSKVTAKQMNIYGGMRMGGSSYYGLDVLSPTSPKLLFRIGADQTDYSRMGQSWSKPVLANIRYNGSIRRVLIVGGGYDQCYEKPNITLTDACFTNGKAKGNAVYIIDAKTGQRLWWTSDTGSNTDNANMKHSIVSRISTLDRDADGLVDHLYFGDLGGQIFRVDLNNNQTKTNSTYSSFGVRVVRLANLATNDSTYDGTNDYTGGNAPRFYEPPTVTIHDYGIHTFITVGIASGDRSTPLDVYPLTGREGMLPASALSGRPVNNVYGIIDRDFVKKNLMSLTDNQLETKDITRTGLRKNPQILRTGETRVAQIFFPTTGVGKGGWYRSLSSTSDGTEKANNSFRIKGGLKAFEEPMAITGNLIIPVYDPQGTGIVAADPCLPRVVGETDRQTYCLPFGACLNSDGSIDQNKENHSGFETQTGTNCPVGASECNKNVIGSGIRSVTFVPTEDNPPTTNSCGKLKLSGNEQGTGQWQCTSHLVPTRWYERYR
>WP_085940514.1|GCF_000301495@1221277@1|WP_085916957.1|1
MQASDLQIYASPTAGKKTIVMMLDTSGSMTNNSYGENRLAMLKNGMNAFLASNNPVLNDTRVGLGNFSANGDSRSGQILVAAAPLGDASTLNTVGSQRYKLKQAVANLTAGGSTPSAHAYAEAAAYLMGTTTYSETNYAIRKDSYIKRVRRSDNRTEYSYCTNYRDSQIDTANLWQPCRSNSYWSSWSTNNPGVDNATAYDTSSDWTYYYTYYYTTFNYAVANADSGIPKSKSNDTASNPNIVVDRNATNSNAVYQSPLPAVANRQSCDGQGIYFLSDGEPNNTTNTRSASVMSTALGSTFGADFNCSGGLSNTTADSGWACMGEFAKRLFDKTKNPAGVSIQTAFVGFGSDFSSLSSSDVKNACRLSSRTQSDRKGDDACSPNQSTNAVAAPGYGNGGFFPTQSSQGVTDSVIAFINNLDKVPLEPLTTGAISVPYDALNPKNLQEYGYLRAFEPNPANTYLTWRGNLKKYHVVLSGANAGTFEANTGGLVYNATGAFRTGTKDYWNSSTYNDGGKVFFGGSYAKVPLPIAGQPETRDEEGNITKYYYAVQTKIRNLFTDVSAVASDGSLTKISTSGTNLLKIPAAPPEGTNPFDTVANTASYVLGKFDPSTGQNILKAFPISLKLKILNYLGYSTDINATTLPSSLVTSNEPYLSMGGSIHSLPVQLTYNGTLDDNGNLTSAREQSILYGTMEGGLHIVDASSGIEQMVFVPADILNDSVASKALVVGQSDASAPAHGMDGAWVSDPAYNITTVGSGSSAVSKVTAKQMNIYGGMRMGGSSYYGLDVLSPTSPKLLFRIGADQTDYSRMGQSWSKPVLANIRYNGSIRRVLIVGGGYDQCYEKPNITLTDACFTNGKAKGNAVYIIDAKTGQRLWWTSDTGSNTDNANMKHSIVSRISTLDRDADGLVDHLYFGDLGGQIFRVDLNNNQTKTNSTYSSFGVRVVRLANLATNDSTYDGTNDYTGGNAPRFYEPPTVTIHDYGIHTFITLGIASGDRSTPLDVYPLTGREGMTPASALSGRPVNNVYGIIDRDFVKKNLMSLTDNQLETKDITRTGLRKNPQILRTGETRVAQIFFPTTGVGKGGWYRSLSSTSDGTEKANNSFRIKGGLKAFEEPMAITGNLIIPVYDPQGTGIVAADPCLPRVVGETDRQTYCLPFGACLNPDGTINSNKENPSGFQTKTGSNCPAGVSECNTNVIGAGIRNITFVPKRDEPPVTNSCGKLQLSGNENGTGEWQCTSHLLPVRWYERYR
>WP_085940514.1|GCF_000301535@1221279@1|WP_085941364.1|1
MQASDLQIYASPTAGKKTIVMMLDTSGSMTNNSYGENRLAMLKNGMNAFLASNNPVLNDTRVGLGNFSANGDSRSGQILVAAAPLGDASTLNTVGSQRYKLKQAVANLTAGGSTPSAHAYAEAAAYLMGTTTYSETNYAIRKDSYIKRVRRSDNRTEYSYCTNYRDSQIDTANLWQPCRSNSYWSSWSTNNPGVDNATAYDTSSDWTYYYTYYYTTFNYAVANADSGIPKSKSNDTASNPNIVVDRNATNSNAVYQSPLPAVANRQSCDGQGIYFLSDGEPNNTTNTRSASVMSTALGSTFGADFNCSGGLSNTTADSGWACMGEFAKRLFDKTKNPAGVSIQTAFVGFGSDFSSLSSSDVKNACRLSSRTQSDRKGDDACSPNQSTNAVAAPGYGNGGFFPTQSSQGVTDSVIAFINNLDKVPLEPLTTGAISVPYDALNPKNLQEYGYLRAFEPNPANTYLTWRGNLKKYHVVLSGANAGAFEANSGGLVYNASGAFRTGTKDYWNSSTYTDGGKVFLGGSYANVPLPIAGQPETRDAEGNITKYYYAVQSKIRNLFTDVSAVAADGSLTKISTSGTNLLKIPAVPPEGTNPFDTVANTASYVLGKFDPSTGQNILKAFPISLKLKILNYLGYSTDINATTLPSSLVTSNEPYLSMGGSIHSLPVQLTYNGTLDDNGNLTSAREQSILYGTMEGGLHIVDASSGIEQMVFVPADILNDSVASKALVVGQSDASAPAHGMDGAWVSDPAYNITTVGSGSSAVSKVTAKQMNIYGGMRMGGSSYYGLDVLSPTSPKLLFRIGADQTDYSRMGQSWSKPVLANIRYNGSIRRVLIVGGGYDQCYEKPNITLTDACFTNGKAKGNAVYIIDAKTGQRLWWTSDTGSNTDNANMKHSIVSRISTLDRDADGLVDHLYFGDLGGQIFRVDLNNNQTKTNSTYSSFGVRVVRLANLATNDSTYDGTNDYTGGNAPRFYEPPTVTIHDYGIHTFITVGIASGDRSTPLDVYPLTGREGMLPASALSGRPVNNVYGIIDRDFVKKNLMSLTDNQLETKDITRTGLRKNPQILRTGETRVAQIFFPTTGVGKGGWYRSLSSTSDGTEKANNSFRIKGGLKAFEEPMAITGNLIIPVYDPQGTGIVAADPCLPRVVGETDRQTYCLPFGACLNSDGSIDQNKENHSGFETQTGTNCPVGASECNKNVIGSGIRSVTFVPTEDNPPTTNSCGKLKLSGNEQGTGQWQCTSHLVPTRWYERYR
>WP_085940514.1|GCF_000301575@1221282@1|WP_085916957.1|1
MQASDLQIYASPTAGKKTIVMMLDTSGSMTNNSYGENRLAMLKNGMNAFLASNNPVLNDTRVGLGNFSANGDSRSGQILVAAAPLGDASTLNTVGSQRYKLKQAVANLTAGGSTPSAHAYAEAAAYLMGTTTYSETNYAIRKDSYIKRVRRSDNRTEYSYCTNYRDSQIDTANLWQPCRSNSYWSSWSTNNPGVDNATAYDTSSDWTYYYTYYYTTFNYAVANADSGIPKSKSNDTASNPNIVVDRNATNSNAVYQSPLPAVANRQSCDGQGIYFLSDGEPNNTTNTRSASVMSTALGSTFGADFNCSGGLSNTTADSGWACMGEFAKRLFDKTKNPAGVSIQTAFVGFGSDFSSLSSSDVKNACRLSSRTQSDRKGDDACSPNQSTNAVAAPGYGNGGFFPTQSSQGVTDSVIAFINNLDKVPLEPLTTGAISVPYDALNPKNLQEYGYLRAFEPNPANTYLTWRGNLKKYHVVLSGANAGTFEANTGGLVYNATGAFRTGTKDYWNSSTYNDGGKVFFGGSYAKVPLPIAGQPETRDEEGNITKYYYAVQTKIRNLFTDVSAVASDGSLTKISTSGTNLLKIPAAPPEGTNPFDTVANTASYVLGKFDPSTGQNILKAFPISLKLKILNYLGYSTDINATTLPSSLVTSNEPYLSMGGSIHSLPVQLTYNGTLDDNGNLTSAREQSILYGTMEGGLHIVDASSGIEQMVFVPADILNDSVASKALVVGQSDASAPAHGMDGAWVSDPAYNITTVGSGSSAVSKVTAKQMNIYGGMRMGGSSYYGLDVLSPTSPKLLFRIGADQTDYSRMGQSWSKPVLANIRYNGSIRRVLIVGGGYDQCYEKPNITLTDACFTNGKAKGNAVYIIDAKTGQRLWWTSDTGSNTDNANMKHSIVSRISTLDRDADGLVDHLYFGDLGGQIFRVDLNNNQTKTNSTYSSFGVRVVRLANLATNDSTYDGTNDYTGGNAPRFYEPPTVTIHDYGIHTFITLGIASGDRSTPLDVYPLTGREGMTPASALSGRPVNNVYGIIDRDFVKKNLMSLTDNQLETKDITRTGLRKNPQILRTGETRVAQIFFPTTGVGKGGWYRSLSSTSDGTEKANNSFRIKGGLKAFEEPMAITGNLIIPVYDPQGTGIVAADPCLPRVVGETDRQTYCLPFGACLNPDGTINSNKENPSGFQTKTGSNCPAGVSECNTNVIGAGIRNITFVPKRDEPPVTNSCGKLQLSGNENGTGEWQCTSHLLPVRWYERYR
>WP_085940514.1|GCF_000301595@1221283@1|WP_085916957.1|1
MQASDLQIYASPTAGKKTIVMMLDTSGSMTNNSYGENRLAMLKNGMNAFLASNNPVLNDTRVGLGNFSANGDSRSGQILVAAAPLGDASTLNTVGSQRYKLKQAVANLTAGGSTPSAHAYAEAAAYLMGTTTYSETNYAIRKDSYIKRVRRSDNRTEYSYCTNYRDSQIDTANLWQPCRSNSYWSSWSTNNPGVDNATAYDTSSDWTYYYTYYYTTFNYAVANADSGIPKSKSNDTASNPNIVVDRNATNSNAVYQSPLPAVANRQSCDGQGIYFLSDGEPNNTTNTRSASVMSTALGSTFGADFNCSGGLSNTTADSGWACMGEFAKRLFDKTKNPAGVSIQTAFVGFGSDFSSLSSSDVKNACRLSSRTQSDRKGDDACSPNQSTNAVAAPGYGNGGFFPTQSSQGVTDSVIAFINNLDKVPLEPLTTGAISVPYDALNPKNLQEYGYLRAFEPNPANTYLTWRGNLKKYHVVLSGANAGTFEANTGGLVYNATGAFRTGTKDYWNSSTYNDGGKVFFGGSYAKVPLPIAGQPETRDEEGNITKYYYAVQTKIRNLFTDVSAVASDGSLTKISTSGTNLLKIPAAPPEGTNPFDTVANTASYVLGKFDPSTGQNILKAFPISLKLKILNYLGYSTDINATTLPSSLVTSNEPYLSMGGSIHSLPVQLTYNGTLDDNGNLTSAREQSILYGTMEGGLHIVDASSGIEQMVFVPADILNDSVASKALVVGQSDASAPAHGMDGAWVSDPAYNITTVGSGSSAVSKVTAKQMNIYGGMRMGGSSYYGLDVLSPTSPKLLFRIGADQTDYSRMGQSWSKPVLANIRYNGSIRRVLIVGGGYDQCYEKPNITLTDACFTNGKAKGNAVYIIDAKTGQRLWWTSDTGSNTDNANMKHSIVSRISTLDRDADGLVDHLYFGDLGGQIFRVDLNNNQTKTNSTYSSFGVRVVRLANLATNDSTYDGTNDYTGGNAPRFYEPPTVTIHDYGIHTFITLGIASGDRSTPLDVYPLTGREGMTPASALSGRPVNNVYGIIDRDFVKKNLMSLTDNQLETKDITRTGLRKNPQILRTGETRVAQIFFPTTGVGKGGWYRSLSSTSDGTEKANNSFRIKGGLKAFEEPMAITGNLIIPVYDPQGTGIVAADPCLPRVVGETDRQTYCLPFGACLNPDGTINSNKENPSGFQTKTGSNCPAGVSECNTNVIGAGIRNITFVPKRDEPPVTNSCGKLQLSGNENGTGEWQCTSHLLPVRWYERYR
>WP_085940514.1|GCF_000301555@1221280@1|WP_085941364.1|1
MQASDLQIYASPTAGKKTIVMMLDTSGSMTNNSYGENRLAMLKNGMNAFLASNNPVLNDTRVGLGNFSANGDSRSGQILVAAAPLGDASTLNTVGSQRYKLKQAVANLTAGGSTPSAHAYAEAAAYLMGTTTYSETNYAIRKDSYIKRVRRSDNRTEYSYCTNYRDSQIDTANLWQPCRSNSYWSSWSTNNPGVDNATAYDTSSDWTYYYTYYYTTFNYAVANADSGIPKSKSNDTASNPNIVVDRNATNSNAVYQSPLPAVANRQSCDGQGIYFLSDGEPNNTTNTRSASVMSTALGSTFGADFNCSGGLSNTTADSGWACMGEFAKRLFDKTKNPAGVSIQTAFVGFGSDFSSLSSSDVKNACRLSSRTQSDRKGDDACSPNQSTNAVAAPGYGNGGFFPTQSSQGVTDSVIAFINNLDKVPLEPLTTGAISVPYDALNPKNLQEYGYLRAFEPNPANTYLTWRGNLKKYHVVLSGANAGAFEANSGGLVYNASGAFRTGTKDYWNSSTYTDGGKVFLGGSYANVPLPIAGQPETRDAEGNITKYYYAVQSKIRNLFTDVSAVAADGSLTKISTSGTNLLKIPAVPPEGTNPFDTVANTASYVLGKFDPSTGQNILKAFPISLKLKILNYLGYSTDINATTLPSSLVTSNEPYLSMGGSIHSLPVQLTYNGTLDDNGNLTSAREQSILYGTMEGGLHIVDASSGIEQMVFVPADILNDSVASKALVVGQSDASAPAHGMDGAWVSDPAYNITTVGSGSSAVSKVTAKQMNIYGGMRMGGSSYYGLDVLSPTSPKLLFRIGADQTDYSRMGQSWSKPVLANIRYNGSIRRVLIVGGGYDQCYEKPNITLTDACFTNGKAKGNAVYIIDAKTGQRLWWTSDTGSNTDNANMKHSIVSRISTLDRDADGLVDHLYFGDLGGQIFRVDLNNNQTKTNSTYSSFGVRVVRLANLATNDSTYDGTNDYTGGNAPRFYEPPTVTIHDYGIHTFITVGIASGDRSTPLDVYPLTGREGMLPASALSGRPVNNVYGIIDRDFVKKNLMSLTDNQLETKDITRTGLRKNPQILRTGETRVAQIFFPTTGVGKGGWYRSLSSTSDGTEKANNSFRIKGGLKAFEEPMAITGNLIIPVYDPQGTGIVAADPCLPRVVGETDRQTYCLPFGACLNSDGSIDQNKENHSGFETQTGTNCPVGASECNKNVIGSGIRSVTFVPTEDNPPTTNSCGKLKLSGNEQGTGQWQCTSHLVPTRWYERYR
>WP_085940514.1|GCF_000301615@1221285@1|WP_085916957.1|1
MQASDLQIYASPTAGKKTIVMMLDTSGSMTNNSYGENRLAMLKNGMNAFLASNNPVLNDTRVGLGNFSANGDSRSGQILVAAAPLGDASTLNTVGSQRYKLKQAVANLTAGGSTPSAHAYAEAAAYLMGTTTYSETNYAIRKDSYIKRVRRSDNRTEYSYCTNYRDSQIDTANLWQPCRSNSYWSSWSTNNPGVDNATAYDTSSDWTYYYTYYYTTFNYAVANADSGIPKSKSNDTASNPNIVVDRNATNSNAVYQSPLPAVANRQSCDGQGIYFLSDGEPNNTTNTRSASVMSTALGSTFGADFNCSGGLSNTTADSGWACMGEFAKRLFDKTKNPAGVSIQTAFVGFGSDFSSLSSSDVKNACRLSSRTQSDRKGDDACSPNQSTNAVAAPGYGNGGFFPTQSSQGVTDSVIAFINNLDKVPLEPLTTGAISVPYDALNPKNLQEYGYLRAFEPNPANTYLTWRGNLKKYHVVLSGANAGTFEANTGGLVYNATGAFRTGTKDYWNSSTYNDGGKVFFGGSYAKVPLPIAGQPETRDEEGNITKYYYAVQTKIRNLFTDVSAVASDGSLTKISTSGTNLLKIPAAPPEGTNPFDTVANTASYVLGKFDPSTGQNILKAFPISLKLKILNYLGYSTDINATTLPSSLVTSNEPYLSMGGSIHSLPVQLTYNGTLDDNGNLTSAREQSILYGTMEGGLHIVDASSGIEQMVFVPADILNDSVASKALVVGQSDASAPAHGMDGAWVSDPAYNITTVGSGSSAVSKVTAKQMNIYGGMRMGGSSYYGLDVLSPTSPKLLFRIGADQTDYSRMGQSWSKPVLANIRYNGSIRRVLIVGGGYDQCYEKPNITLTDACFTNGKAKGNAVYIIDAKTGQRLWWTSDTGSNTDNANMKHSIVSRISTLDRDADGLVDHLYFGDLGGQIFRVDLNNNQTKTNSTYSSFGVRVVRLANLATNDSTYDGTNDYTGGNAPRFYEPPTVTIHDYGIHTFITLGIASGDRSTPLDVYPLTGREGMTPASALSGRPVNNVYGIIDRDFVKKNLMSLTDNQLETKDITRTGLRKNPQILRTGETRVAQIFFPTTGVGKGGWYRSLSSTSDGTEKANNSFRIKGGLKAFEEPMAITGNLIIPVYDPQGTGIVAADPCLPRVVGETDRQTYCLPFGACLNPDGTINSNKENPSGFQTKTGSNCPAGVSECNTNVIGAGIRNITFVPKRDEPPVTNSCGKLQLSGNENGTGEWQCTSHLLPVRWYERYR
>WP_085940514.1|GCF_000301675@1221295@1|WP_080592956.1|1
MQASDLQIYASPTAGKKTIVMMLDTSGSMTSNSYNENRLAMLKNGMDAFLASNNPVLNDTRVGLGNFSANGDSRSGQILVAAAPLGDASTLNTVGSQRYKLKQAVANLTAGGSTPSAHAYAEAAAYLMGTTTYSETNYVIRKESYIKRVRRSDNKTEYSSCTNSSQIDINTLSQACRSNGWSSWTTFNPGVNTLTDYETSSDRYYDYTYYYTTFNYAIANADSGIPKSKTNDTTSNPNIVIDRNASNLNAIYQSPLPAVANRQSCDGQGIYFLSDGEPNNTTNTRSATVMSTALGSTLGANFSCAGGLSNTSSDSGWACMGEFAKRLFDKTKNPAGVSIQTAFVGFGSDFSSLSSSDVKNACRLSSRTQSERKGDDACSPNQTTNAVAAPGYGNGGFFPTQSAQGVTSSVITFINNLDKVPLEPLTTGAISVPYDALNPKNLQEYGYLRAFEPNPANTYLTWRGNLKKYHVVLSGTNAGAFEANTGGLVYNASGAFRTGTKDYWNSSNYNDGGKVFLGGSYAKVPVPIVGQNETRDEEGNITKYYYAVQSKIRNLFTDVSAVAADGSLTKISTSGTNLLKIPAAPLEGTNPFDSVANTASYVLGKFDASTGQDILKAFPISLKLKILNYLGYSTDIGAATLPSSLVTSNEPYLSMGGSIHSLPVQLTYNGTLDENGNLTSAREQSILYGTMEGGLHIVDASTGVEQMAFVPADILNDLVASKALVVGQRDASAPAHGMDGAWVSDPAYSITTTGSGSAAVSKVTAKQMNIYGGMRMGGSSYYGLNVLNPASPKLLFRVGSDQTDYNRMGQSWSKPVLANIRYNGSIKRVMIVGGGYDQCYEKPNITLSDSCFTNGKAKGNAVYIIDAKTGERLWWTSDTGSNIDNSNMKHSIVSRISTLDRDADGLVDHLYFGDLGGQVFRIDLNNNQTKTNSTYSSFGIRVVRLANLATNDSTYDSSNDYTAGNAPRFYEPPTVTIHDYGIRTFITVGIASGDRSTPLDVYPLTGREGMSPSTALSGRPVNNVYGIIDKDFIKKNLMSLTDSQLETKDITRSALRKNPQILRSGETRVAQIFFPNTGMGQGGWYRSLSSTSGGTEKANNSFRIKGGLKAFEEPMAITGTLIVPVYDPQGTGIVAADPCLPRVVGETDQQTYCLPFGACLNSDGSIDQNKEDPSGFQTQTGGNCPAGVSECNKNVIGSGIRSVTFVPTEDNPPATNSCGKLKLSGNEQGTGQWQCTSHLVPTRWYERYR
>WP_085940514.1|GCF_000301655@1221290@1|WP_085916957.1|1
MQASDLQIYASPTAGKKTIVMMLDTSGSMTNNSYGENRLAMLKNGMNAFLASNNPVLNDTRVGLGNFSANGDSRSGQILVAAAPLGDASTLNTVGSQRYKLKQAVANLTAGGSTPSAHAYAEAAAYLMGTTTYSETNYAIRKDSYIKRVRRSDNRTEYSYCTNYRDSQIDTANLWQPCRSNSYWSSWSTNNPGVDNATAYDTSSDWTYYYTYYYTTFNYAVANADSGIPKSKSNDTASNPNIVVDRNATNSNAVYQSPLPAVANRQSCDGQGIYFLSDGEPNNTTNTRSASVMSTALGSTFGADFNCSGGLSNTTADSGWACMGEFAKRLFDKTKNPAGVSIQTAFVGFGSDFSSLSSSDVKNACRLSSRTQSDRKGDDACSPNQSTNAVAAPGYGNGGFFPTQSSQGVTDSVIAFINNLDKVPLEPLTTGAISVPYDALNPKNLQEYGYLRAFEPNPANTYLTWRGNLKKYHVVLSGANAGTFEANTGGLVYNATGAFRTGTKDYWNSSTYNDGGKVFFGGSYAKVPLPIAGQPETRDEEGNITKYYYAVQTKIRNLFTDVSAVASDGSLTKISTSGTNLLKIPAAPPEGTNPFDTVANTASYVLGKFDPSTGQNILKAFPISLKLKILNYLGYSTDINATTLPSSLVTSNEPYLSMGGSIHSLPVQLTYNGTLDDNGNLTSAREQSILYGTMEGGLHIVDASSGIEQMVFVPADILNDSVASKALVVGQSDASAPAHGMDGAWVSDPAYNITTVGSGSSAVSKVTAKQMNIYGGMRMGGSSYYGLDVLSPTSPKLLFRIGADQTDYSRMGQSWSKPVLANIRYNGSIRRVLIVGGGYDQCYEKPNITLTDACFTNGKAKGNAVYIIDAKTGQRLWWTSDTGSNTDNANMKHSIVSRISTLDRDADGLVDHLYFGDLGGQIFRVDLNNNQTKTNSTYSSFGVRVVRLANLATNDSTYDGTNDYTGGNAPRFYEPPTVTIHDYGIHTFITLGIASGDRSTPLDVYPLTGREGMTPASALSGRPVNNVYGIIDRDFVKKNLMSLTDNQLETKDITRTGLRKNPQILRTGETRVAQIFFPTTGVGKGGWYRSLSSTSDGTEKANNSFRIKGGLKAFEEPMAITGNLIIPVYDPQGTGIVAADPCLPRVVGETDRQTYCLPFGACLNPDGTINSNKENPSGFQTKTGSNCPAGVSECNTNVIGAGIRNITFVPKRDEPPVTNSCGKLQLSGNENGTGEWQCTSHLLPVRWYERYR
>WP_085940514.1|GCF_000301695@1221296@1|WP_017392606.1|1
MGNIMKLHFKPNKLWYAIYSTSMTFTWLMSSSVVQASDLQIYASPTAGKKTIVMMLDTSGSMGRTIQSGYSIYDDYGITSCSTTYVNSTTTPSYRRYYCGVSSNTTNSKVTNLATGCEKQADNSYRCYDRLTRLKDGMFSFLENNNPIFNNVSVGLGHFSTYSSGTTGDGSSGEILVPAANLGVVGSAQRVALKNAVAGLEASGGTPTANAYAEAAAYLMGTRTLSSTTANVAMYFKYYPVLTQTSQTVYYACGNNSASGSTDNTKCTYTPTTIPSQSNLSNYSSNTTSSTNGNITTYTTYYYKTTGWFYPTTTYYYKTTYSETKVTSSTPNYQSCTAYNSNGCTTWSAASLTNPTTDTYDTQCTVNTVAGTCVYQTKTILGTNSYSGFNSSVQSSKDPDTNYTTYKSPLPPVSQRQSCDGQGVYILSDGEPTNNVNSSVLASALNLSSFSNSGGLSGGTNWDYMSNFAKALFNGGVIQSDANNATNPANVSIQTAFVGFGSALNALSTTDAKNACKMSSRTQIDRSGDDACSPNQGTNAVSAPGYGNGGFFPTQSAQGVTDSVIAFINNLGKVPLEPLTTGAISVPYDALNPKNLQEYGYLRAFEPDPANAYLTWRGNLKKYHVVLSGSNAGAFEANSGGLVYDANGAFRSGTKDYWNSSSYNDGGKVFLGGAYSNVPLPTLGQPEEVNSQGNITKYYYAAKNKIRNLFTDVSTVATDGSLTKISTTNTNLLKIPAAPAVNTNPFDTAANTASYVLGKFNSSTGQDVLKAFPVSLKLKLLNYLGYPTDITATALPSTLTTSNAPYLSMGGSIHSFPVQLTYSGTLDQNGNLTSAREQSILYGSMEGGLHIVDASSGVEQMVFIPADILNDTVASKALVVGQSDSTAPAQGMDGAWVSDPAYNITTTGSGSSAVSKVTAKQMNIYGGMRMGGSSYYGLNVLNPSSPQLMFRIGADQSDYSRMGQSWSKPVLANIRYNGAIRRVMIVGGGYDQCYEKPNITLSDSCFSNGKAKGNAVYIIDAKTGERLWWASDTGSNNDNANMKHSIVSRISTLDRDGDGLVDHLYFGDLGGQVFRVDLNNNQTQTNSTYSSFGIRVVRLANLATNDTTNDSGNDYTGGNAPRFYEPPTVTIHDYGVRSFITVGIASGDRSTPLDVYPIIGREGMSPSTALSGRPVNNVYGIIDRDFIKKNLMSLSDSQLETKDLIRSNLRKNPQILRAGETSVGQVFFPSTGIGQAGWYRSLSSTSNGTEKADNSFRIKGGMKAFEEPIAITGNLIVPVYDPQGTGIVASDPCLPRVVGETDRQTYCLPFGVCLNTDGSINHNKEDNSGFGTDGTKNLNVIGSGVRNITFVPSEDNPSPQNSCGKLKLSGNEQGTGQWQCTSYLIPARWYERYR
>WP_085940514.1|GCF_000301715@1221299@1|WP_008941158.1|1
MKNKMQESKQYRLYRQKLLATTIAALSSGLVITSVAQASDIDIYQEAKSGDVSLMMLFDISGSMGAPQLIGNAGACDIPTGSVSGSGNELSSNGSPAYTRYFCTASSVRRYAFKRTGSSTSTYKYYNCGDAGSYYKSDCTTERTTTPSLSGFTSEGSAPEVYYYKTETGKFYDRITRLKDGMFDLLYGNTAKGIERITDDKIIGLSAYSFNGIGRNGYILAPARRLDAVVNVNGVTKTHRQVLLDIIANKLYARGGTPTGNAYAEAAAYFMGTRTFNSNELSNFPSGAPVYFRYSSSGTTHYSQCNEWDNSGNCTFWPSTSHPNTSARTFDYLPLDLSQYTTGSCTVRLANNTSGSNLTSNITGTCYYLRGNIARSSDHPHGFNYSAGLGIKTADGTRYQKPASLEQSDDVKKCSGQGIYVLTDGAPSSQHNQAKAMRNALNGASFTCTEQAGDSTNNTVATSCSLAFSQRLLNDNPTGLKIRTAVVGFGSDFNDIPSYDPGKTQEENLNALGTINSATKAAAEWGIKGEGGWYSGNSSQDVVDSVNNFINGLGGSIPAVTTGSPTVPKDRLNPAVLQKQAYFPQFQPTPDKTYQLWAGNLKKYNVVVGVLKDNAGNNIVDSQGRIVDNYDLWSPAVSTNPAIKDGDEEIFGSTKFALKGGAWSQLKLRKNTDATVDNRKLLTNRIASGTGTAATFVTGTSLRRVSSADLTDTTYKNDANRGYLMQLLGYNVNPSNPEITATTPELRQIGAVMHSSPLLVTNKGKIVYKNGELKTENREDFVLFGTTQGLLHVVDAETGQEKFAFVPNEMIERQKEAFQKYDTTSGGLSNLYYGIDGAWTTYTEYVVDGSGNLTVGSGKGTNQKGKQMAYGGLRMGGRSYYALDLQNINDPELLFHISPDDKKVYSRDGSITTYNELGDMGQSWSKPAITWVKWNKQRKRVMFVGGGYDAGGVDGNANTGGYESDTYNQTNKKGGGVYMFDADNGKLLWWAGANSTTASTNVVKTAASDLKYSVVSEIRTEDRNGDGLADHLYFGDLGGQLFRIDLDNNAASTKDFAKTPRRLLNLNAAEKSPRFYEMPSFSVYDHAGQTFAVVSIGSGNRSLPLKDYTVGTSGYDYDAVYNIYDRDVTARRLYQSGYTFVTPTLTKSNLGEITQANRNDDTTLVAPYPMSPTAMQGWYYKFKSNKLQSAKVFSTPIALNNRLFVSTFDGSKPGLSGDCGAGVKGESFLNQFCLPYGQCDKKLVTDSGIACSTGDGCSLGAGIQYSTIVDDEKDCDPTDPTCGTSGGGNGGPGDGTNNKNYCLSTGNRGATTVGGVIATGSSRICLEPQRWYERFR
>WP_085940514.1|GCF_000301775@1221308@1|WP_017398293.1|1
MGNIMKLHFKPNKLWYAIYSTSMTFTWLMSSSVVQASDLQIYASPTAGKKTIVMMLDTSGSMGRTIQSGYSIYDDYGITSCSTTYVNSTTTPSYRRYYCGVSSNTTNSKVTNLATGCEKQADNSYRCYDRLTRLKDGMFSFLENNNPIFNNVSVGLGHFSTYSSSTTGDGSSGEILVPAANLGVVGSAQRVALKNAVAGLEASGGTPTANAYAEAAAYLMGTRTLSSTTANVAMYFKYYPVLTQTSQTVYYACGNTSASGSTDNTKCTYTPTSIPSQSNLSNYSSNTTSSTNGNITTYTTYYYKTTGWFYPTTTYYYKTTYSETKVTSSTPNYQSCTAYNSNGCTTWSAASLTNPTTDTYDTQCTVNTVAGTCVYQTKTILGTNSYSGFNSSVQSSKDPDTNYTTYKSPLPPVSQRQSCDGQGVYILSDGEPTNNVNSSVLASALNLSSFSNSGGLSGGTNWDYMSNFAKALFNGGVIQSDANNATNPANVSIQTAFVGFGSALNALSTTDAKNACKMSSRTQIDRSGDDACSPNQGTNAVSAPGYGNGGFFPTQSAQGVTDSVIAFINNLGKVPLEPLTTGAISVPYDALNPKNLQEYGYLRAFEPDPANAYLTWRGNLKKYHVVLSGSNAGAFEANSGGLVYDANGAFRSGTKDYWNSSSYNDGGKVFLGGAYSNVPLPTLGQPEEVNSQGNITKYYYAAKNKIRNLFTDVSTVAADGSLTKISTTNTNLLKIPAAPAVNTNPFDTPANTASYVLGKFNSSTGQDVLKTFPVSLKLKLLNYLGYPTDITATALPSTLTTSNAPYLSMGGSIHSFPVQLTYSGTLDQNGNLTSAREQSILYGSMEGGLHIVDASSGVEQMVFIPADILNDTVASKALVVGQSDSTAPAQGMDGAWVSDPAYNITTTGSGSSAVSKVTAKQMNIYGGMRMGGSSYYGLNVLNPSSPQLMFRIGADQSDYSRMGQSWSKPVLANIRYNGAIRRVMIVGGGYDQCYEKPNITLSDSCFSNGKAKGNAVYIIDAKTGERLWWASDTGSNNDNANMKHSIVSRISTLDRDGDGLVDHLYFGDLGGQVFRVDLNNNQTQTNSTYSSFGIRVVRLANLATNDTTNDSGNDYTGGNAPRFYEPPTVTIHDYGVRSFITVGIASGDRSTPLDVYPIIGREGMSPSTALSGRPVNNVYGIIDRDFIKKNLMSLSDSQLETKDLIRSNLRKNPQILRAGETSVGQVFFPSTGTGQAGWYRSLSSTSNGTEKADNSFRIKGGMKAFEEPIAITGNLIVPVYDPQGTGIVASDPCLPRVVGETDRQTYCLPFGVCLNTDGSINHNKEDNSGFGTDGTKNLNVIGSGVRNITFVPSEDNPSPQNSCGKLKLSGNEQGTGQWQCTSYLIPARWYERYR
>WP_085940514.1|GCF_000301735@1221300@1|WP_004691459.1|1
MKTLNSRNILSTAVSALMTMMVCSSVSRASDIEIYQNAKPSTITLMMLIDISGSMDYMSYGGQSACDAPNQSVKKYALQKINPHADAPTYRRQWCEVTSGGVTTQYPDRITRVKDGMMDLLFGNTSKGITALPDNNIIGLSTLGWVRNPLLIDPTESDGRLLWDGTQSSSPMRNQTNMNSLAYGKTGEYKSARGGSESDWDNIGNIAVPARRLDATITVDGVSITQRKYLAQKIASLAAVTNTPTARSYAETIAYLLGETTQGRASSGYNFANPDAYDTTRTGYYAAPSSMTQAEADKQCNGQGVYVLTDGDPYQHTNAQELIQSALGSTGSSFSCSTSDSSAGTWDCVRNLAKNYLLNGNNPKGVAIKTAVVGFGKNFNSVPSYDKTKSIADNVTSINASSASSNQKNAALWGVEGGGGWYSGSSSEDVVNSVKGFLNEIEVEIPAVATGSPTLPQDALNPLRIQPYGYYASFVPKPQESTQLWVGNMNKYHIFNGELYNASKTIRLIKADGSLDAAAKGLWTDEGMKGQLPLGIGTNAANEQVANRTIYTNREITGTAAPYAASEIGSLKKVNVATLFGTGSTALFVNDPDKNYWLNLLGYNVAETGTVTLADLITKPELRQVGSVMHSTPILLTQSGKISYTSGTIDTTDRDDYLLFGTTQGLLHVVRAGKNATDADRGKEVFAFAPNEMMQNQKNAFLSETSSTLGKNNLFYGIDAPWTAYTQYVAKADGTLTVKDSGRVAQNASGDDIAIKGLQWVYGGLRMGGKSYYALNLSDLDNPELKFHIDPANSKIYKSSSTTTGVTALSYMGQSWSKPTIAYVNFGGVKKLVMFVGGGYDPGYENAAYDQNTTTGGGAGVYMFDANNGDLLWWTSANATAAGGAEAFTNASAATINMKYSVVSQINAIDRDSDGLVDNLYFGDLGGQGFRVDLNNAATGADASAKKANFAKRVVRLFDEHATGGASPRFYEMPSVSIHDSDDGYVAAVAFSSGNRSSPLVGAAGTNQAGSATSAVDGVFVAYDKDVAKMDLYGTPTLTTRTALSSLNSNMSTGVAINGNSGWKYTYSSTAGAYKGMNELYALDGMLYVNVFHRDGTGIGGSCGAGVKGDSYVYQFCLPTGKCPFNTTTSGVPNSVKLGAGILGAGLGQGRSSANNTGLIVNRPNTLNCTTTPNLPECQEFTTTAKLRQLRWYETR
>WP_085940514.1|GCF_000301795@1221310@1|WP_017400861.1|1
MKIKFKKSIVTAWAAGLTSLVCGAVSASDIELYKPAQTSKTTLMFMLDVSGSMAYCDNRASTDYKCQSGDVSRLDYLKTGMKDLLNGNPAKNIQKLDDNLYVGLGVFSGTASNNDGTGRIQIGAKRLGDIYTYTSELDKEVFKTVDKRSRICYVFGCLDWNRWSQDSKQECDNWDDKGICKSWKNYSKTIEGTSYSISEEQTECSFSIINCLQEKRTTVYFLKSSASGSVKETHRSRLLKIIDNINAHGGTPTAFAYAEAGAYMLGETTAGVDNSGYNAAVSDVKNSGKYKAPETMPTASIDTSQCSGYGIYFLTDGVPEYGKNASSLNIMKKSLGTNGSSFSCSTASLGGRGSYYNSENNTNNWTCIGEYTKALLDPEKNPLKVSIKTAVVGFGSTMDQATPTGNTKNDILDAQAWGALGKGGFYRGSDSASVVNSVNQFLQVLATNIPSVTTGTATIPVDNLDTQMIQPWVYFPQFDPQPASTAVSWMGNVKKFSSETGVLKDRDNKAVMSKEGILADDVYDFWADPAIIKEITKGSGANAETIRVKLGGTLSKVKLGRTISPFVERKIYTDRAKITISGAESSATTVKKGDLNLLVAKDLYESNATNNFVQDKKRGYLAALFGFDISKTMASALTISTSDTPHTNFKNFITNQNNAKLRQMGAVMHSKPLLITQSGTTSYTVATDTLTYTNRDDLIVFGSTAGLLHVVKAGNNENGYSGGAGEEIFVFAPSELIDKQPQAFLNNKEQAGELHYGIDGPWTAYTEYVTTGTGINPKVTVQGGKQWIYGGLRMGGRSYYALDLSDVTSSGGTPKIKFKIDPSALDAPVALTHMGESWSKPLITWVNWQGKRKLVMVVGGGYDRSYESPDYASEPSKGAGVYIFDADNGKLLWWASKHANNTATESKVDDLKYSVVSQIKAVDRNNDGLTDHFYFGDLGGQLWRIDWGNLSTTGVSGETARVTRLLNLNDGKNSPRFYTTPTFTIHNTVNDKLAVITIGSGDFSSPMSAGVNPNDAVYVIFDKDVTKRNLPVLKPDQLKTRNLVLTDLVKNNKTDSVGIDKNGWYYPLPSKSRILNDHIAIDNDLYVSIFNANEDIDNKSCTGGIRGKSTAQLFCLPYGGNQCFTGKSPDGKDIEYDSEFDLGRGNVGINLGGLKRNRSIILNAPNGLKLKDYQGKTQFISQRWYER
>WP_085940514.1|GCF_000301855@1221246@1|WP_094474345.1|1
MTSSVVQASDLQIYASPTAGKKTIVMMLDTSGSMTNNSYGENRLAMLKNGMNAFLASNNPVLNDTRVGLGNFSANGDSRSGQILVAAAPLGDASTLNTVGSQRYKLKQAVANLTAGGSTPSAHAYAEAAAYLMGTTTYSETNYAIRKDSYIKRVRRSDNRTEYSYCTNYRDSQIDTANLWQPCRSNSYWSSWSTNNPGVDNATAYDTSSDWTYYYTYYYTTFNYAVANADSGIPKSKSNDTASNPNIVVDRNATNSNAVYQSPLPAVANRQSCDGQGIYFLSDGEPNNTTNTRSASVMSTALGSTFGADFNCSGGLSNTTADSGWACMGEFAKRLFDKTKNPAGVSIQTAFVGFGSDFSSLSSSDVKNACRLSSRTQSDRKGDDACSPNQSTNAVAAPGYGNGGFFPTQSSQGVTDSVIAFINNLDKVPLEPLTTGAISVPYDALNPKNLQEYGYLRAFEPNPANTYLTWRGNLKKYHVVLSGANAGAFEANSGGLVYNASGAFRTGTKDYWNSSTYTDGGKVFLGGSYANVPLPIAGQPETRDAEGNITKYYYAVQSKIRNLFTDVSAVAADGSLTKISTSGTNLLKIPAAPPEGTNPFDTVANTASYVLGKFDPSTGQNILKAFPISLKLKILNYLGYSTDINATTLPSSLVTSNEPYLSMGGSIHSLPVQLTYNGTLDDNGNLTSAREQSILYGTMEGGLHIVDASSGIEQMVFVPADILNDSVASKALVVGQSDASAPAHGMDGAWVSDPAYNITTVGSGSSAVSKVTAKQMNIYGGMRMGGSSYYGLDVLSPTSPKLLFRIGADQTDYSRMGQSWSKPVLANIRYNGSIRRVLIVGGGYDQCYEKPNITLTDACFTNGKAKGNAVYIIDAKTGQRLWWTSDTGSNTDNANMKHSIVSRISTLDRDADGLVDHLYFGDLGGQIFRVDLNNNQTKTNSTYSSFGVRVVRLANLATNDSTYDGTNDYTGGNAPRFYEPPTVTIHDYGIHTFITVGIASGDRSTPLDVYPLTGREGMTPASALSGRPVNNVYGIIDRDFVKKNLMSLTDNQLETKDITRTGLRKNPQILRTGETRVAQIFFPTTGVGKGGWYRSLSSTSDGTEKANNSFRIKGGLKAFEEPMAITGNLIIPVYDPQGTGIVAADPCLPRVVGETDRQTYCLPFGACLNPDGTINSNKENPSGFQTKTGSNCPAGVSECNTNVIGAGIRNITFVPKRDEPPVTNSCGKLQLSGNENGTGEWQCTSHLLPVRWYERYR
>WP_085940514.1|GCF_000301815@1221311@1|WP_004896226.1|1
MNMKQILNHTALAKARLSIFSASITALICSSVGASDIDIYKAPATGAGATTILFMLDKSGSMNFTDYGNTVTYDKQNCPSNTNDAGGYSYKQASSNIVHTFGASEWYGTKSLSYKECIRGTTSWWLIFPSFGTEIDRQSTRLTQLKIGLLQLLLGDKSDPNNIVEPLSPDLYIGLAVFSDNKGQKIQDVKKLDNTHRANLVQTILDLTATGGTPTPYAYAEAAAILMGTKTGGGNYSNSSTNYSKPVSIAAQTTDTAKQCSAQGIYFLTDGRPEPDGTAPGDDGKSGDAYKVMKSALDTKGSLFDCKATATSVLGRLSSYYDDQHAWNCTGKFNQALLDPEKNPVGIKIKTAVVGFGRDFDTAVTDPSDDVKDAKSWGELGEGGSYSGLDSKAVVESFKKFLTTVKTDIPGISTGNATLPIDALNSNAIQPYGYFPQFVPKVATTESQRTWYGNLKKYHAVLGSLYGNRSGSYPGTITGSNPVMQNNEIKNVADLWKNSAYVPTSNETAFQGGALSNLLQGYVADRSPKERLLLTDFSYQNGKVSQNLNLSWYDDSEKKTKFNAITTAYNLNSSAPYRAALMGLLGYESAVAGEDLTTKSITGKLPQIGAILHSKPVLLTQSGIPTVTGTSTSATIDTTNRDDYILFGSTQGVLHVLDAKNGKGNEVFAFVPKEMIELQNQGFLLDGGADTGGKNKLYYGIDGEWTAHTVYVSDPNGKLTVDGGSRIIQNDAGEDETINLKGKQWVYGGLRMGGRSYYSLDLTDMSSPKVKFHIDPNNKQVHYLDGSTTESKTIDELKYMGQSWSKPTLAYVNWFGKRKLVMIVGGGYDAGSTPGLEADGDGIYKTKTVGDKLVKEKRDGYGGYEAADYDQTNKIGAGVYMFDADNGDLLWSVSGNNTATTTSGTKNLKLAGNGSTVNMNYSIVSEIKTVDRNNDGLIDHLYFGDLRGQAFRVDFSPSTSGFKSQVNRILDLSATRKRFYNAPTFTVHSKEGVAVVSFASGNKSQPLHGHATPVSGVDDFDGVFAIYDYDVYSSKYPTSAFDTRTLGANNATAISQLKLLDNRVDSNDSLTNSKRPKIDSSLGNGGWYYLFNKEEALSATGTAETSTKNKQILKSLGSLVAMESDLYVPVFDSSKPGTTGSCSAGVAGETALQRFCLPYGICKTNIYIPLGAGIGEPIIGGGRDGDPNKRSIFVLNEDKKDGVTGSGSGQIKNYGGALKFIPNRWYEKYAQGGG
>WP_085940514.1|GCF_000301835@1221244@1|WP_100222631.1|1
MQASDLQIYASPTAGKKTIVMMLDTSGSMTNNSYGENRLAMLKNGMNAFLASNNPVLNDTRVGLGNFSANGDSRSGQILVAAAPLGDASTLNTVGSQRYKLKQAVANLTAGGSTPSAHAYAEAAAYLMGTTTYSETNYAIRKDSYIKRVRRSDNRTEYSYCTNYRDSQIDTANLWQPCRSNSYWSSWSTNNPGVDNATAYDTSSDWTYYYTYYYTTFNYAVANADSGIPKSKSNDTASNPNIVVDRNATNSNAVYQSPLPAVANRQSCDGQGIYFLSDGEPNNTTNTRSASVMSTALGSTFGADFNCSGGLSNTTADSGWACMGEFAKRLFDKTKNPAGVSIQTAFVGFGSDFSSLSSSDVKNACRLSSRTQSDRKGDDACSPNQSTNAVAAPGYGNGGFFPTQSSQGVTDSVIAFINNLDKVPLEPLTTGAISVPYDALNPKNLQEYGYLRAFEPNPANTYLTWRGNLKKYHVVLSGANAGAFEANSGGLVYNASGAFRTGTKDYWNSSTYTDGGKVFLGGSYANVPLPIAGQPETRDAEGNITKYYYAVQSKIRNLFTDVSAVAADGSLTKISTSGTNLLKIPAAPPEGTNPFDTVANTASYVLGKFDPSTGQNILKAFPISLKLKILNYLGYSTDINATTLPSSLVTSNEPYLSMGGSIHSLPVQLTYNGTLDDNGNLTSAREQSILYGTMEGGLHIVDASSGIEQMVFVPADILNDSVASKALVVGQSDASAPAHGMDGAWVSDPAYNITTVESGSSAVSKVTAKQMNIYGGMRMGGSSYYGLDVLSPTSPKLLFRIGADQTDYSRMGQSWSKPVLANIRYNGSIRRVLIVGGGYDQCYEKPNITLTDACFTNGKAKGNAVYIIDAKTGQRLWWTSDTGSNTDNANMKHSIVSRISTLDRDADGLVDHLYFGDLGGQIFRVDLNNNQTKTNSTYSSFGVRVVRLANLATNDSTYDGTNDYTGGNAPRFYEPPTVTIHDYGIHTFITVGIASGDRSTPLDVYPLTGREGMTPASALSGRPVNNVYGIIDRDFVKKNLMSLTDNQLETKDITRTGLRKNPQILRTGETRVSQIFFPTTGVGKGGWYRSLSSTSDGTEKANNSFRIKGGLKAFEEPMAITGNLIIPVYDPQGTGIVAADPCLPRVVGETDRQTYCLPFGACLNPDGTINSNKENPSGFQTKTGSNCPAGVSECNTNVIGAGIRNITFVPKRDEPPVTNSCGKLQLSGNENGTGEWQCTSHLLPVRWYERYR
>WP_085940514.1|GCF_000301875@1221252@1|WP_086240278.1|1
MQASDLQIYASPTAGKKTIVMMLDTSGSMTNNSYGENRLAMLKNGMNAFLASNNPVLNDTRVGLGNFSANGDSRSGQILVAAAPLGDASTLNTVGSQRYKLKQAVANLTAGGLTPSAHAYAEAAAYLMGTTTYSETNYAIRKDSYIKRVRRSDNRTEYSYCTNYRDSQIDTANLWQPCRSNSYWSSWSTNNPGVDNATAYDTSSDWTYYYTYYYTTFNYAVANADSGIPKSKSNDTASNPNIVVDRNATNSNAVYQSPLPAVANRQSCDGQGIYFLSDGEPNNTTNTRSASVMSTALGSTFGADFNCSGDLSNTTADSGWACMGEFAKRLFDKTKNPAGVSIQTAFVGFGSDFSSLNSSDVKNACRLSSRTQSDRKGDDACSPNQSTNAVAAPGYGNGGFFPTQSSQGVTDSVIAFINNLDKVPLEPLTTGAISVPYDALNPKNLQEYGYLRAFEPNPANTYLTWRGNLKKYHVVLSGANAGAFEANSGGLVYNASGAFRTGTKDYWNSSTYTDGGKVFLGGSYANVPLPIAGQPETRDAEGNITKYYYAVQSKIRNLFTDVSAVAADGSLTKISTSGTNLLKIPAAPPEGTNPFDTVANTASYVLGKFDPSTGQNILKAFPISLKLKILNYLGYSTDINATTLPSSLVTSNEPYLSMGGSIHSLPVQLTYNGTLDDNGNLTSAREQSILYGTMEGGLHIVDASSGIEQMVFVPADILNDSVASKALVVGQSDASAPAHGMDGAWVSDPAYNITTVGSGSSAVSKVTAKQMNIYGGMRMGGSSYYGLDVLSPTSPKLLFRIGADQTDYSRMGQSWSKPVLANIRYNGSIRRVLIVGGGYDQCYEKPNITLTDACFTNGKAKGNAVYIIDAKTGQRLWWTSDTGSNTDNANMKHSIVSRISTLDRDADGLVDHLYFGDLGGQIFRVDLNNNQTKTNSTYSSFGVRVVRLANLATNDSTYDGTNDYTGGNAPRFYEPPTVTIHDYGIHTFITVGIASGDRSTPLDVYPLTGREGMTPASALSGRPVNNVYGIIDKDFVKKNLMSLTDNQLETKDITRTGLRKNPQILRTGETRVAQIFFPTTGVGKGGWYRSLSSTSDGTEKANNSFRIKGGLKAFEEPMAITGNLIIPVYDPQGTGIVAADPCLPRVVGETDRQTYCLPFGACLNPDGTINSNKENPSGFQTKTGSNCPAGVSECNTNVIGAGIRNITFVPKRDEPPVTNSCGKLQLSGNENGTGEWQCTSHLLPVRWYERYR
>WP_085940514.1|GCF_000301935@1221257@1|WP_085941364.1|1
MQASDLQIYASPTAGKKTIVMMLDTSGSMTNNSYGENRLAMLKNGMNAFLASNNPVLNDTRVGLGNFSANGDSRSGQILVAAAPLGDASTLNTVGSQRYKLKQAVANLTAGGSTPSAHAYAEAAAYLMGTTTYSETNYAIRKDSYIKRVRRSDNRTEYSYCTNYRDSQIDTANLWQPCRSNSYWSSWSTNNPGVDNATAYDTSSDWTYYYTYYYTTFNYAVANADSGIPKSKSNDTASNPNIVVDRNATNSNAVYQSPLPAVANRQSCDGQGIYFLSDGEPNNTTNTRSASVMSTALGSTFGADFNCSGGLSNTTADSGWACMGEFAKRLFDKTKNPAGVSIQTAFVGFGSDFSSLSSSDVKNACRLSSRTQSDRKGDDACSPNQSTNAVAAPGYGNGGFFPTQSSQGVTDSVIAFINNLDKVPLEPLTTGAISVPYDALNPKNLQEYGYLRAFEPNPANTYLTWRGNLKKYHVVLSGANAGAFEANSGGLVYNASGAFRTGTKDYWNSSTYTDGGKVFLGGSYANVPLPIAGQPETRDAEGNITKYYYAVQSKIRNLFTDVSAVAADGSLTKISTSGTNLLKIPAVPPEGTNPFDTVANTASYVLGKFDPSTGQNILKAFPISLKLKILNYLGYSTDINATTLPSSLVTSNEPYLSMGGSIHSLPVQLTYNGTLDDNGNLTSAREQSILYGTMEGGLHIVDASSGIEQMVFVPADILNDSVASKALVVGQSDASAPAHGMDGAWVSDPAYNITTVGSGSSAVSKVTAKQMNIYGGMRMGGSSYYGLDVLSPTSPKLLFRIGADQTDYSRMGQSWSKPVLANIRYNGSIRRVLIVGGGYDQCYEKPNITLTDACFTNGKAKGNAVYIIDAKTGQRLWWTSDTGSNTDNANMKHSIVSRISTLDRDADGLVDHLYFGDLGGQIFRVDLNNNQTKTNSTYSSFGVRVVRLANLATNDSTYDGTNDYTGGNAPRFYEPPTVTIHDYGIHTFITVGIASGDRSTPLDVYPLTGREGMLPASALSGRPVNNVYGIIDRDFVKKNLMSLTDNQLETKDITRTGLRKNPQILRTGETRVAQIFFPTTGVGKGGWYRSLSSTSDGTEKANNSFRIKGGLKAFEEPMAITGNLIIPVYDPQGTGIVAADPCLPRVVGETDRQTYCLPFGACLNSDGSIDQNKENHSGFETQTGTNCPVGASECNKNVIGSGIRSVTFVPTEDNPPTTNSCGKLKLSGNEQGTGQWQCTSHLVPTRWYERYR
>WP_085940514.1|GCF_000301915@1221255@1|WP_086221690.1|1
MQASDLQIYASPTAGKKTIVMMLDTSGSMTNNSYGENRLAMLKNGMNAFLASNNPVLNDTRVGLGNFSANGDSRSGQILVAAAPLGDASTLNTVGSQRYKLKQAVANLTAGGSTPSAHAYAEAAAYLMGTTTYSETNYAIRKDSYIKRVRRSDNRTEYSYCTNYRDSQIDTANLWQPCRSNSYWSSWSTNNPGVDNATAYDTSSDWTYYYTYYYTTFNYAVANADSGIPKSKSNDTASNPNIVVDRNATNSNAVYQSPLPAVANRQSCDGQGIYFLSDGEPNNTTNTRSASVMSTALGSTFGADFNCSGGLSNTTADSGWACMGEFAKRLFDKTKNPAGVSIQTAFVGFGSDFSSLSSSDVKNACRLSSRTQSDRKGDDACSPNQSTNAVAAPGYGNGGFFPTQSSQGVTDSVIAFINNLDKVPLEPLTTGAISVPYDALNPKNLQEYGYLRAFEPNPANTYLTWRGNLKKYHVVLSGANAGAFEANSGGLVYNASGAFRTGTKDYWNSSTYTDGGKVFLGGSYANVPLPIAGQPETRDAEGNITKYYYAVQTKIRNLFTDVSAVAADGSLTKISTSGTNLLKIPAAPPEGTNPFDTVANTASYVLGKFDPSTGQNILKAFPISLKLKILNYLGYSTDINATTLPSSLVTSNEPYLSMGGSIHSLPVQLTYNGTLDDNGNLTSAREQSILYGTMEGGLHIVDASSGIEQMVFVPADILNDSVASKALVVGQSDASAPAHGMDGAWVSDPAYNITTVGSGSSAVSKVTAKQMNIYGGMRMGGSSYYGLDVLSPTSPKLLFRIGADQTDYSRMGQSWSKPVLANIRYNGSIRRVLIVGGGYDQCYEKPNITLTDACFTNGKAKGNAVYIIDAKTGQRLWWTSDTGSNTDNANMKHSIVSRISTLDRDADGLVDHLYFGDLGGQIFRVDLNNNQTKTNSTYSSFGVRVVRLANLATNDSTYDGTNDYTGGNAPRFYEPPTVTIHDYGIHTFITVGIASGDRSTPLDVYPLTGREGMTPASALSGRPVNNVYGIIDKDFVKKNLMSLTDNQLETKDITRTGLRKNPQILRTGETRVAQIFFPTTGVGKGGWYRSLSSTSDGTEKANNSFRIKGGLKAFEEPMAITGNLIIPVYDPQGTGIVAADPCLPRVVGETDRQTYCLPFGACLNPDGTINSNKENPSGFQTKTGSNCPAGVSECNTNVIGAGIRNITFVPKRDEPPVTNSCGKLQLSGNENGTGEWQCTSHLLPVRWYERYR
>WP_085940514.1|GCF_000301895@1221254@1|WP_096877325.1|1
MQASDLQIYASPTAGKKTIVMMLDTSGSMTNNSYGENRLAMLKNGMNAFLASNNPVLNDTRVGLGNFSANGDSRSGQILVAAAPLGDASTLNTVGSQRYKLKQAVANLTAGGSTPSAHAYAEAAAYLMGTTTYSETNYAIRKDSYIKRVRRSDNRTEYSYCTNYRDSQIDTANLWQPCRSNSYWSSWSTNNPGVDNATAYDTSSDWTYYYTYYYTTFNYAVANADSGIPKSKSNDTASNPNIVVDRNATNSNAVYQSPLPAVANRQSCDGQGIYFLSDGEPNNTTNTRSASVMSTALGSTFGANFNCSGGLSNTTADSGWACMGEFAKRLFDKTKNPAGVSIQTAFVGFGSDFSSLSSSDVKNACRLSSRTQSDRKGDDACSPNQSTNAVAAPGYGNGGFFPTQSSQGVTDSVIAFINNLDKVPLEPLTTGAISVPYDALNPKNLQEYGYLRAFEPNPANTYLTWRGNLKKYHVVLSGANAGAFEANTGGLVYNATGAFRTGTKDYWNSSTYNDGGKVFFGGSYAKVPLPIAGQPETRDEEGNITKYYYAVQTKIRNLFTDVSAVASDGSLTKISTSGTNLLKIPATPPEGTNAFDSVANTASYVLGKFNASTGQDILKAFPISLKLKILNYLGYSTDISATTLPSSLVTSNEPYLSMGGSIHSLPVQLTYNGTLDENGNLTSAREQSILYGTMEGGLHIVDASSGIEQMVFVPADILNDSVASKALVVGQSDASAPAHGMDGAWVSDPAYNITTVGSGSSAVSKVTAKQMNIYGGMRMGGSSYYGLDVLSPTSPKLLFRIGADQTDYSRMGQSWSKPVLANIRYNGSIRRVLIVGGGYDQCYEKPNITLTDACFTNGKAKGNAVYIIDAKTGQRLWWTSDTGSNTDNANMKHSIVSRISTLDRDADGLVDHLYFGDLGGQIFRVDLNNNQTKTNSTYSSFGVRVVRLANLATNDSTYDGTNDYTGGNAPRFYEPPTVTIHDYGIHTFIIVGIASGDRSTPLDVYPLTGREGMTPASALSGRPVNNVYGIIDKDFVKKNLMSLTDNQLETKDITRTGLRKNPQILRTDETRVAQIFFPTTGVGKGGWYRSLSSTSDGTEKANNSFRIKGGLKAFEEPMAITGNLIIPVYDPQGTGIVAADPCLPRVVGETDRQTYCLPFGACLNPDGTINSNKENPSGFQTKTGSNCPAGVSECNTNVIGAGIRNITFVPKRDEPPVTNSCGKLQLSGNENGTGEWQCTSHLLPVRWYERYR
>WP_085940514.1|GCF_000301955@1221259@1|WP_085916957.1|1
MQASDLQIYASPTAGKKTIVMMLDTSGSMTNNSYGENRLAMLKNGMNAFLASNNPVLNDTRVGLGNFSANGDSRSGQILVAAAPLGDASTLNTVGSQRYKLKQAVANLTAGGSTPSAHAYAEAAAYLMGTTTYSETNYAIRKDSYIKRVRRSDNRTEYSYCTNYRDSQIDTANLWQPCRSNSYWSSWSTNNPGVDNATAYDTSSDWTYYYTYYYTTFNYAVANADSGIPKSKSNDTASNPNIVVDRNATNSNAVYQSPLPAVANRQSCDGQGIYFLSDGEPNNTTNTRSASVMSTALGSTFGADFNCSGGLSNTTADSGWACMGEFAKRLFDKTKNPAGVSIQTAFVGFGSDFSSLSSSDVKNACRLSSRTQSDRKGDDACSPNQSTNAVAAPGYGNGGFFPTQSSQGVTDSVIAFINNLDKVPLEPLTTGAISVPYDALNPKNLQEYGYLRAFEPNPANTYLTWRGNLKKYHVVLSGANAGTFEANTGGLVYNATGAFRTGTKDYWNSSTYNDGGKVFFGGSYAKVPLPIAGQPETRDEEGNITKYYYAVQTKIRNLFTDVSAVASDGSLTKISTSGTNLLKIPAAPPEGTNPFDTVANTASYVLGKFDPSTGQNILKAFPISLKLKILNYLGYSTDINATTLPSSLVTSNEPYLSMGGSIHSLPVQLTYNGTLDDNGNLTSAREQSILYGTMEGGLHIVDASSGIEQMVFVPADILNDSVASKALVVGQSDASAPAHGMDGAWVSDPAYNITTVGSGSSAVSKVTAKQMNIYGGMRMGGSSYYGLDVLSPTSPKLLFRIGADQTDYSRMGQSWSKPVLANIRYNGSIRRVLIVGGGYDQCYEKPNITLTDACFTNGKAKGNAVYIIDAKTGQRLWWTSDTGSNTDNANMKHSIVSRISTLDRDADGLVDHLYFGDLGGQIFRVDLNNNQTKTNSTYSSFGVRVVRLANLATNDSTYDGTNDYTGGNAPRFYEPPTVTIHDYGIHTFITLGIASGDRSTPLDVYPLTGREGMTPASALSGRPVNNVYGIIDRDFVKKNLMSLTDNQLETKDITRTGLRKNPQILRTGETRVAQIFFPTTGVGKGGWYRSLSSTSDGTEKANNSFRIKGGLKAFEEPMAITGNLIIPVYDPQGTGIVAADPCLPRVVGETDRQTYCLPFGACLNPDGTINSNKENPSGFQTKTGSNCPAGVSECNTNVIGAGIRNITFVPKRDEPPVTNSCGKLQLSGNENGTGEWQCTSHLLPVRWYERYR
>WP_085940514.1|GCF_000302015@1221264@1|WP_100221783.1|1
MQASDLQIYASPTAGKKTIVMMLDTSGSMTNNSYGENRLAMLKNGMNAFLASNNPVLNDTRVGLGNFSANGDSRSGQILVAAAPLGDASTLNTVGSQRYKLKQAVANLTAGGSTPSAHAYAEAAAYLMGTTTYSETNYAIRKDSYIKRVRRSDNRTEYSYCTNYRDSQIDTANLWQPCRSNSYWSSWSTNNPGVDNATAYDTSSDWTYYYTYYYTTFNYAVANADSGIPKSKSNDTASNPNIVVDRNATNSNAVYQSPLPAVANRQSCDGQGIYFLSDGEPNNTTNTRSASVMSTALGSTFGADFNCSGGLSNTTADSGWACMGEFAKRLFDKTKNPAGVSIQTAFVGFGSDFSSLSSSDVKNACRLSSRTQSDRKGDDACSPNQSTNAVAAPGYGNGGFFPTQSSQGVTDSVIAFINNLDKVPLEPLTTGAISVPYDALNPKNLQEYGYLRAFEPNPANTYLTWRGNLKKYHVVLSGANAGTFEANTGGLVYNATGAFRTGTKDYWNSSTYNDGGKVFFGGSYAKVPLPIAGQPETRDEEGNITKYYYAVQTKIRNLFTDVSAVASDGSLTKISTSGTNLLKIPAAPPEGTNPFDTVANTASYVLGKFDPSTGQNILKAFPISLKLKILNYLGYSTDINATTLPSSLVTSNEPYLSMGGSIHSLPVQLTYNGTLDDNGNLTSAREQSILYGTMEGGLHIVDASSGIEQMVFVPADILNDSVASKALVVGQSDASAPAHGMDGAWVSDPAYNITTVGSGSSAVSKVTAKQMNIYGGMRMGGSSYYGLDVLSPTSPKLLFRIGADQTDYSRMGQSWSKPVLANIRYNGSIRRVLIVGGGYDQCYEKPNITLTDACFTNGKAKGNAVYIIDAKTGQRLWWTSDTGSNTDNANMKHSIVSRISTLDRDADGLVDHLYFGDLGGQIFHVDLNNNQTKTNSTYSSFGVRVVRLANLATNDSTYDGTNDYTGGNAPRFYEPPTVTIHDYGIHTFITLGIASGDRSTPLDVYPLTGREGMTPASALSGRPVNNVYGIIDRDFVKKNLMSLTDNQLETKDITRTGLRKNPQILRTGETRVAQIFFPTTGVGKGGWYRSLSSTSDGTEKANNSFRIKGGLKAFEEPMAITGNLIIPVYDPQGTGIVAADPCLPRVVGETDRQTYCLPFGACLNPDGTINSNKENPSGFQTKTGSNCPAGVSECNTNVIGAGIRNITFVPKRDEPPVTNSCGKLQLSGNENGTGEWQCTSHLLPVRWYERYR
>WP_085940514.1|GCF_000302035@1221267@1|WP_085940658.1|1
MQASDLQIYASPTAGKKTIVMMLDTSGSMTNNSYGENRLAMLKNGMNAFLASNNPVLNDTRVGLGNFSANGDSRSGQILVAAAPLGDASTLNTVGSQRYKLKQAVANLTAGGSTPSAHAYAEAAAYLMGTTTYSETNYAIRKDSYIKRVRRSDNRTEYSYCTNYRDSQIDTANLWQPCRSNSYWSSWSTNNPGVDNATAYDTSSDWTYYYTYYYTTFNYAVANADSGIPKSKSNDTASNPNIVVDRNATNSNAVYQSPLPAVANRQSCDGQGIYFLSDGEPNNTTNTRSASVMSTALGSTFGADFNCSGGLSNTTADSGWACMGEFAKRLFDKTKNPAGVSIQTAFVGFGSDFSSLNSSDVKNACRLSSRTQSDRKGDDACSPNQSTNAVAAPGYGNGGFFPTQSSQGVTDSVIAFINNLDKVPLEPLTTGAISVPYDALNPKNLQEYGYLRAFEPNPANTYLTWRGNLKKYHVVLSGANAGAFEANSGGLVYNASGAFRTGTKDYWNSSTYTDGGKVFLGGSYANVPLPIAGQPETRDAEGNITKYYYAVQSKIRNLFTDVSAVAADGSLTKISTSGTNLLKIPAAPPEETNPFDTVANTASYVLGKFDPSTGQNILKAFPISLKLKILNYLGYSTDINATTLPSSLVTSNEPYLSMGGSIHSLPVQLTYNGTLDDNGNLTSAREQSILYGTMEGGLHIVDASSGIEQMVFVPADILNDSVASKALVVGQSDASAPAHGMDGAWVSDPAYNITTVGSGSSAVSKVTAKQMNIYGGMRMGGSSYYGLDVLSPTSPKLLFRIGADQNDYSRMGQSWSKPVLANIRYNGSIRRVLIVGGGYDQCYEKPNITLTDACFTNGKAKGNAVYIIDAKTGQRLWWTSDTGSNTDNANMKHSIVSRISTLDRDADGLVDHLYFGDLGGQIFRVDLNNNQTKTNSTYSSFGVRVVRLANLATNDSTYDGTNDYTGGNAPRFYEPPTVTIHDYGIHTFITVGIASGDRSTPLDVYPLTGREGMTPASALSGRPVNNVYGIIDRDFVKKNLMSLTDNQLETKDITRTGLRKNPQILRTGETRVAQIFFPTTGVGKGGWYRSLSSTSDGTEKANNSFRIKGGLKAFEEPMAITGNLIILVYDPQGTGIVAADPCLPRVVGETDRQTYCLPFGACLNSDGSIDQNKENHSGFETQTGTNCPVGASECNKNVIGSGIRSVTFVPTEDNPPTTNSCGKLKLSGNEQGTGQWQCTSHLVPTRWYERYR
>WP_085940514.1|GCF_000301975@1221261@1|WP_100222091.1|1
MQASDLQIYASPTAGKKTIVMMLDTSGSMTNNSYGENRLAMLKNGMNAFLASNNPVLNDTRVGLGNFSANGDSRSGQILVAAAPLGDASTLNTVGSQRYKLKQAVANLTAGGSTPSAHAYAEAAAYLMGTTTYSETNYAIRKDSYIKRVRRSDNRTEYSYCTNYRDSQIDTANLWQPCRSNSYWSSWSTNNPGVDNATAYDTSSDWTYYYTYYYTTFNYAVANADSGIPKSKSNDTASNPNIVVDRNATNSNAVYQSPLPAVANRQSCDGQGIYFLSDGEPNNTTNTRSASVMSTALGSTFGADFNCSGGLSNTTADSGWACMGEFAKRLFDKTKNPAGVSIQTAFVGFGSDFSSLNSSDVKNACRLSSRTQSDRKGDDACSPNQSTNAVAAPGYGNGGFFPTQSSQGVTDSVIAFINNLDKVPLEPLTTGAISVPYDALNPKNLQEYGYLRAFEPNPANTYLTWRGNLKKYHVVLSGANAGAFEANSGGLVYNASGAFRTGTKDYWNSSTYTDGGKVFLGGSYANVPLPIAGQPETRDAEGNITKYYYAVQSKIRNLFTDVSAVAADGSLTKISTSGTNLLKIPAAPPEGTNPFDTVANTASYVLGKFDPSTGQNILKAFPISLKLKILNYLGYSTDINATTLPSSLVTSNEPYLSMGGSIHSLPVQLTYNGTLDDNGNLTSAREQSILYGTMEGGLHIVDASSGIEQMVFVPADILNDSVASKALVVGQSDASAPAHGMDGAWVSDPAYNITTVGSGSSAVSKVTAKQMNIYGGMRMGGSSYYGLDVLSPTSPKLLFRIGADQTDYSRMGQSWSKPVLANIRYNGSIRRVLIVGGGYDQCYEKPNITLTDACFTNGKAKGNAVYIIDAKTGQRLWWTSDTGSNTDNANMKHSIVSRISTLDRDADGLVDHLYFGDLGGQIFRVDLNNNQTKTNSTYSSFGVRVVRLANLATNDSTYDGTNDYTGGNAPRFYEPPTVTIHDYGIHTFITVGIASGDRSTPLDVYPLTGREGMTPASALSGRPVNNVYGIIDRDFVKKNLMSLTDNQLETKDITRTGLRKNPQILRTGETRVAQIFFPTTGVGKGGWYRSLSSASDGTEKANNSFRIKGGLKAFEEPMAITGNLIIPVYDPQGTGIVAADPCLPRVVGETDRQTYCLPFGACLNPDGTINSNKENPSGFQTKTGSNCPAGVSECNTNVIGAGIRNITFVPKRDEPPVTNSCGKLQLSGNENGTGEWQCTSHLLPVRWYERYR
>WP_085940514.1|GCF_000301995@1221263@1|WP_100222091.1|1
MQASDLQIYASPTAGKKTIVMMLDTSGSMTNNSYGENRLAMLKNGMNAFLASNNPVLNDTRVGLGNFSANGDSRSGQILVAAAPLGDASTLNTVGSQRYKLKQAVANLTAGGSTPSAHAYAEAAAYLMGTTTYSETNYAIRKDSYIKRVRRSDNRTEYSYCTNYRDSQIDTANLWQPCRSNSYWSSWSTNNPGVDNATAYDTSSDWTYYYTYYYTTFNYAVANADSGIPKSKSNDTASNPNIVVDRNATNSNAVYQSPLPAVANRQSCDGQGIYFLSDGEPNNTTNTRSASVMSTALGSTFGADFNCSGGLSNTTADSGWACMGEFAKRLFDKTKNPAGVSIQTAFVGFGSDFSSLNSSDVKNACRLSSRTQSDRKGDDACSPNQSTNAVAAPGYGNGGFFPTQSSQGVTDSVIAFINNLDKVPLEPLTTGAISVPYDALNPKNLQEYGYLRAFEPNPANTYLTWRGNLKKYHVVLSGANAGAFEANSGGLVYNASGAFRTGTKDYWNSSTYTDGGKVFLGGSYANVPLPIAGQPETRDAEGNITKYYYAVQSKIRNLFTDVSAVAADGSLTKISTSGTNLLKIPAAPPEGTNPFDTVANTASYVLGKFDPSTGQNILKAFPISLKLKILNYLGYSTDINATTLPSSLVTSNEPYLSMGGSIHSLPVQLTYNGTLDDNGNLTSAREQSILYGTMEGGLHIVDASSGIEQMVFVPADILNDSVASKALVVGQSDASAPAHGMDGAWVSDPAYNITTVGSGSSAVSKVTAKQMNIYGGMRMGGSSYYGLDVLSPTSPKLLFRIGADQTDYSRMGQSWSKPVLANIRYNGSIRRVLIVGGGYDQCYEKPNITLTDACFTNGKAKGNAVYIIDAKTGQRLWWTSDTGSNTDNANMKHSIVSRISTLDRDADGLVDHLYFGDLGGQIFRVDLNNNQTKTNSTYSSFGVRVVRLANLATNDSTYDGTNDYTGGNAPRFYEPPTVTIHDYGIHTFITVGIASGDRSTPLDVYPLTGREGMTPASALSGRPVNNVYGIIDRDFVKKNLMSLTDNQLETKDITRTGLRKNPQILRTGETRVAQIFFPTTGVGKGGWYRSLSSASDGTEKANNSFRIKGGLKAFEEPMAITGNLIIPVYDPQGTGIVAADPCLPRVVGETDRQTYCLPFGACLNPDGTINSNKENPSGFQTKTGSNCPAGVSECNTNVIGAGIRNITFVPKRDEPPVTNSCGKLQLSGNENGTGEWQCTSHLLPVRWYERYR
>WP_085940514.1|GCF_000302055@1221268@1|WP_000300752.1|1
QGIYFLSDGEPNNTTNTRSASVMSTALGSTFGADFNCSGGLSNTTADSGWACMGEFAKRLFDKTKNPAGVSIQTAFVGFGSDFSSLSSSDVKNACRLSSRTQSDRKGDDACSPNQSTNAVAAPGYGNGGFFPTQSSQGVTDSVIAFINNLDKVPLEPLTTGAISVPYDALNPKNLQEYGYLRAFEPNPANTYLTWRGNLKKYHVVLSGANAGTFEANTGGLVYNATGAFRTGTKDYWNSSTYNDGGKVFFGGSYAKVPLPIAGQPETRDEEGNITKYYYAVQTKIRNLFTDVSAVASDGSLTKISTSGTNLLKIPAAPPEGTNPFDTVANTASYVLGKFDPSTGQNILKAFPISLKLKILNYLGYSTDINATTLPSSLVTSNEPYLSMGGSIHSLPVQLTYNGTLDDNGNLTSAREQSILYGTMEGGLHIVDASSGIEQMVFVPADILNDSVASKALVVGQSDASAPAHGMDGAWVSDPAYNITTVGSGSSAVSKVTAKQMNIYGGMRMGGSSYYGLDVLSPTSPKLLFRIGADQTDYSRMGQSWSKPVLANIRYNGSIRRVLIVGGGYDQCYEKPNITLTDACFTNGKAKGNAVYIIDAKTGQRLWWTSDTGSNTDNANMKHSIVSRISTLDRDADGLVDHLYFGDLGGQIFRVDLNNNQTKTNSTYSSFGVRVVRLANLATNDSTYDGTNDYTGGNAPRFYEPPTVTIHDYGIHTFITLGIASGDRSTPLDVYPLTGREGMTPASALSGRPVNNVYGIIDRDFVKKNLMSLTDNQLETKDITRTGLRKNPQILRTGETRVAQIFFPTTGVGKGGWYRSLSSTSDGTEKANNSFRIKGGLKAFEEPMAITGNLIIPVYDPQGTGIVAADPCLPRVVGETDRQTYCLPFGACLNPDGTINSNKENPSGFQTKTGSNCPAGVSECNTNVIGAGIRNITFVPKRDEPPVTNSCGKLQLSGNENGTGEWQCTSHLLPVRWYERYR
>WP_085940514.1|GCF_000302115@1221291@1|WP_004923840.1|1
MKKSIYTQYLNSLYLVLQHKFSIFSISVFSCMLIMTSVVQASDVEVYQQGAQFDKRLMLMVDQSRSMGGAGALDLLKEYPICVGKGVSNVLGSGGGLGILGDKDALELVTDTVGAVDQVVLQGLLGGSLDPLLKITTESPSSKYNYARNYCTVVTTDLVVKTLDGLLKPLLGATGLDAKSYIENTCDFQANIQLLNSVSVVGVYRCYDKLSRVKNALTDVLLGNDKTGLKPLPDNVSVGLSAMPVDIMTKDRAGRILAPACKLSTTKASDTSNQCFEKGYAGSATTYRGYLVEKVANGIQSKGEFNLQNILLIVPKLVAALVGDVFNKLIGILTNPIRGLTDLLEFENTANVINDLLKTLGLSGNIPTASTYAETGAYLLGTSTKGTGARQIAMRIIPVKILFIPLLGWYDYKCDKYGKDSWQADGVTCKDDAWQYKLGGISTTNLIQVNDDLVSSLISDGVVGGLLNGVVGNILGIKVSEKHLYYGYDSQADIEYSGFNYRDNSVPTRNNNQFYQAPANQPQCNASGIMVITGGVPNITPTTTDVLLQPSGKEGLGTKNAIERLMGRSLDTQATDLSRLDLQSVFQCDESAGLKSTTLSSRDYATWSCIGNYSKKLLDKNVSTGVIGVGREFITIPSTKDSAQLEASMSNLNNSLLGQTVPNLVKDTLNVLLGGPLVNGLTNLLGNLFPTDAEDVKNLARWGVLGKGGWYNSASSENIANSVYSFYSDLGVTKRETFLGAPVIPTDPLTPYNLNNYVFQNMFVPDDKQTWFGNVKKYMTDTGETIQTKTFQDVWSNQNIDQTNILSGGVIDKLPIASGNNASTRQLYINRTCDTKAKKYDVSNAISAVGNNYYTQLCAGQTTDPRRNDLMNLLGYQIQSVNNQETLVAKPEYRKIGMVLHSTPIKITQSATVKDDGSLTRDDYLVFGSAEGLLHVVNADTGVEKLAFLPNEMLENSKQRKAFTGNGLEGHDSFSNMQYGVDGPWTAYTEYVWNSKDNKLTVGKSTTDAVCIKDGVFTGACGKQYLYGGLRMGGRSYYALDLNDLAAPKLKFYIDPASGRVYSDAYPGGKSFDAIKNMGQSWSKPTIAWINWQGKRKLVMFVGGGYDAGGTDGNSNNGGYELANYNQTNKRGAGVYMFDAENGDLLWWANNLATTSNDVSNSALNTNMQFSVVGRINTVDRDGDGLIDHLYFGDLGGQLWRVDINNRVDAKQFASAALLLDLQSNRPTDLKDTNVRFYEAPVFSIYGYGSESLAVLSIASSNRSLPISDKSAGAIFNIFDKDVTQVSFTTRDTYTDNKNLVAYSQLPKWGALTNENKPQYGWYVKLIDQQKVMDETAVINKSLYVSIYDPIAQDGRVADCSIGIQGLSSIRRYCLPYGVCEKQTDLSGMLKLGKGILPVTIGSGSTDNKSTRQLIGGFSKDERTNAANVLGQNTLRRQIVPLKWYEQSTP
>WP_085940514.1|GCF_000302075@1221271@1|WP_085916957.1|1
MQASDLQIYASPTAGKKTIVMMLDTSGSMTNNSYGENRLAMLKNGMNAFLASNNPVLNDTRVGLGNFSANGDSRSGQILVAAAPLGDASTLNTVGSQRYKLKQAVANLTAGGSTPSAHAYAEAAAYLMGTTTYSETNYAIRKDSYIKRVRRSDNRTEYSYCTNYRDSQIDTANLWQPCRSNSYWSSWSTNNPGVDNATAYDTSSDWTYYYTYYYTTFNYAVANADSGIPKSKSNDTASNPNIVVDRNATNSNAVYQSPLPAVANRQSCDGQGIYFLSDGEPNNTTNTRSASVMSTALGSTFGADFNCSGGLSNTTADSGWACMGEFAKRLFDKTKNPAGVSIQTAFVGFGSDFSSLSSSDVKNACRLSSRTQSDRKGDDACSPNQSTNAVAAPGYGNGGFFPTQSSQGVTDSVIAFINNLDKVPLEPLTTGAISVPYDALNPKNLQEYGYLRAFEPNPANTYLTWRGNLKKYHVVLSGANAGTFEANTGGLVYNATGAFRTGTKDYWNSSTYNDGGKVFFGGSYAKVPLPIAGQPETRDEEGNITKYYYAVQTKIRNLFTDVSAVASDGSLTKISTSGTNLLKIPAAPPEGTNPFDTVANTASYVLGKFDPSTGQNILKAFPISLKLKILNYLGYSTDINATTLPSSLVTSNEPYLSMGGSIHSLPVQLTYNGTLDDNGNLTSAREQSILYGTMEGGLHIVDASSGIEQMVFVPADILNDSVASKALVVGQSDASAPAHGMDGAWVSDPAYNITTVGSGSSAVSKVTAKQMNIYGGMRMGGSSYYGLDVLSPTSPKLLFRIGADQTDYSRMGQSWSKPVLANIRYNGSIRRVLIVGGGYDQCYEKPNITLTDACFTNGKAKGNAVYIIDAKTGQRLWWTSDTGSNTDNANMKHSIVSRISTLDRDADGLVDHLYFGDLGGQIFRVDLNNNQTKTNSTYSSFGVRVVRLANLATNDSTYDGTNDYTGGNAPRFYEPPTVTIHDYGIHTFITLGIASGDRSTPLDVYPLTGREGMTPASALSGRPVNNVYGIIDRDFVKKNLMSLTDNQLETKDITRTGLRKNPQILRTGETRVAQIFFPTTGVGKGGWYRSLSSTSDGTEKANNSFRIKGGLKAFEEPMAITGNLIIPVYDPQGTGIVAADPCLPRVVGETDRQTYCLPFGACLNPDGTINSNKENPSGFQTKTGSNCPAGVSECNTNVIGAGIRNITFVPKRDEPPVTNSCGKLQLSGNENGTGEWQCTSHLLPVRWYERYR
>WP_085940514.1|GCF_000302095@1221272@1|WP_100223223.1|1
MQASDLQIYASPTAGKKTIVMMLDTSGSMTNNSYGENRLAMLKNGMNAFLASNNPVLNDTRVGLGNFSANGDSRSGQILVAAAPLGDASTLNTVGSQRYKLKQAVANLTAGGSTPSAHAYAEAAAYLMGTTTYSETNYAIRKDSYIKRVRRSDNRTEYSYCTNYRDSQIDTANLWQPCRSNSYWSSWSTNNPGVDNATAYDTSSDWTYYYTYYYTTFNYAVANADSGIPKSKSNDTASNPNIVVDRNATNSNAVYQSPLPAVANRQSCDGQGIYFLSDGEPNNTTNTRSASVMSTALGSTFGADFNCSGGLSNTTADSGWACMGEFAKRLFDKTKNPAGVSIQTAFVGFGSDFSSLSSSDVKNACRLSSRTQSDRKGDDACSPNQSTNAVAAPGYGNGGFFPTQSSQGVTDSVIAFINNLDKVPLEPLTTGAISVPYDALNPKNLQEYGYLRAFEPNPANTYLTWRGNLKKYHVVLSGANAGTFEANTGGLVYNATGAFRTGTKDYWNSSTYNDGGKVFFGGSYAKVPLPIAGQPETRDEEGNITKYYYAVQTKIRNLFTDVSAVASDGSLTKISTSGTNLLKIPAAPPEGTNPFDTVANTASYVLGKFDPSTGQNILKAFPISLKLKILNYLGYSTDINATTLPSSLVTSNEPYLSMGGSIHSLPVQLTYNGTLDDNGNLTSAREQSILYGTMEGGLHIVDASSGIEQMVFVPADILNDSVASKALVVGQSDASAPAHGMDGAWVSDPAYNITTVGSGSSAVSKVTAKQMNIYGGMRMGGSSYYGLDVLSPTSPKLLFRIGADQTDYSRMGQSWSKPVLANIRYNGSIRRVLIVGGGYDQCYEKPNITLTDACFTNGKAKGNAVYIIDAKTGQRLWWTSDTGSNTDNANMKHSIVSRISTLDRDADGLVDHLYFGDLGGQIFRVDLNNNQTKTNSTYSSFGVRVVRLANLATNDSTYDGTNDYTGGNAPRFYEPPTVTIHDYGIHTFITLGIASGDRSTPLDVYPLTGREGMTPASALSGRPVNNVYGIIDRDFVKKNLMSLTDNQLETKDITRTGLRKNPQILRTGETRVAQIFFPTTGVGKGGWYRSLSSTSDGTEKANNSFRIKGGL
>WP_085940514.1|GCF_000302195@1221284@1|WP_085916957.1|1
MQASDLQIYASPTAGKKTIVMMLDTSGSMTNNSYGENRLAMLKNGMNAFLASNNPVLNDTRVGLGNFSANGDSRSGQILVAAAPLGDASTLNTVGSQRYKLKQAVANLTAGGSTPSAHAYAEAAAYLMGTTTYSETNYAIRKDSYIKRVRRSDNRTEYSYCTNYRDSQIDTANLWQPCRSNSYWSSWSTNNPGVDNATAYDTSSDWTYYYTYYYTTFNYAVANADSGIPKSKSNDTASNPNIVVDRNATNSNAVYQSPLPAVANRQSCDGQGIYFLSDGEPNNTTNTRSASVMSTALGSTFGADFNCSGGLSNTTADSGWACMGEFAKRLFDKTKNPAGVSIQTAFVGFGSDFSSLSSSDVKNACRLSSRTQSDRKGDDACSPNQSTNAVAAPGYGNGGFFPTQSSQGVTDSVIAFINNLDKVPLEPLTTGAISVPYDALNPKNLQEYGYLRAFEPNPANTYLTWRGNLKKYHVVLSGANAGTFEANTGGLVYNATGAFRTGTKDYWNSSTYNDGGKVFFGGSYAKVPLPIAGQPETRDEEGNITKYYYAVQTKIRNLFTDVSAVASDGSLTKISTSGTNLLKIPAAPPEGTNPFDTVANTASYVLGKFDPSTGQNILKAFPISLKLKILNYLGYSTDINATTLPSSLVTSNEPYLSMGGSIHSLPVQLTYNGTLDDNGNLTSAREQSILYGTMEGGLHIVDASSGIEQMVFVPADILNDSVASKALVVGQSDASAPAHGMDGAWVSDPAYNITTVGSGSSAVSKVTAKQMNIYGGMRMGGSSYYGLDVLSPTSPKLLFRIGADQTDYSRMGQSWSKPVLANIRYNGSIRRVLIVGGGYDQCYEKPNITLTDACFTNGKAKGNAVYIIDAKTGQRLWWTSDTGSNTDNANMKHSIVSRISTLDRDADGLVDHLYFGDLGGQIFRVDLNNNQTKTNSTYSSFGVRVVRLANLATNDSTYDGTNDYTGGNAPRFYEPPTVTIHDYGIHTFITLGIASGDRSTPLDVYPLTGREGMTPASALSGRPVNNVYGIIDRDFVKKNLMSLTDNQLETKDITRTGLRKNPQILRTGETRVAQIFFPTTGVGKGGWYRSLSSTSDGTEKANNSFRIKGGLKAFEEPMAITGNLIIPVYDPQGTGIVAADPCLPRVVGETDRQTYCLPFGACLNPDGTINSNKENPSGFQTKTGSNCPAGVSECNTNVIGAGIRNITFVPKRDEPPVTNSCGKLQLSGNENGTGEWQCTSHLLPVRWYERYR
>WP_085940514.1|GCF_000302155@1221274@1|WP_100222091.1|1
MQASDLQIYASPTAGKKTIVMMLDTSGSMTNNSYGENRLAMLKNGMNAFLASNNPVLNDTRVGLGNFSANGDSRSGQILVAAAPLGDASTLNTVGSQRYKLKQAVANLTAGGSTPSAHAYAEAAAYLMGTTTYSETNYAIRKDSYIKRVRRSDNRTEYSYCTNYRDSQIDTANLWQPCRSNSYWSSWSTNNPGVDNATAYDTSSDWTYYYTYYYTTFNYAVANADSGIPKSKSNDTASNPNIVVDRNATNSNAVYQSPLPAVANRQSCDGQGIYFLSDGEPNNTTNTRSASVMSTALGSTFGADFNCSGGLSNTTADSGWACMGEFAKRLFDKTKNPAGVSIQTAFVGFGSDFSSLNSSDVKNACRLSSRTQSDRKGDDACSPNQSTNAVAAPGYGNGGFFPTQSSQGVTDSVIAFINNLDKVPLEPLTTGAISVPYDALNPKNLQEYGYLRAFEPNPANTYLTWRGNLKKYHVVLSGANAGAFEANSGGLVYNASGAFRTGTKDYWNSSTYTDGGKVFLGGSYANVPLPIAGQPETRDAEGNITKYYYAVQSKIRNLFTDVSAVAADGSLTKISTSGTNLLKIPAAPPEGTNPFDTVANTASYVLGKFDPSTGQNILKAFPISLKLKILNYLGYSTDINATTLPSSLVTSNEPYLSMGGSIHSLPVQLTYNGTLDDNGNLTSAREQSILYGTMEGGLHIVDASSGIEQMVFVPADILNDSVASKALVVGQSDASAPAHGMDGAWVSDPAYNITTVGSGSSAVSKVTAKQMNIYGGMRMGGSSYYGLDVLSPTSPKLLFRIGADQTDYSRMGQSWSKPVLANIRYNGSIRRVLIVGGGYDQCYEKPNITLTDACFTNGKAKGNAVYIIDAKTGQRLWWTSDTGSNTDNANMKHSIVSRISTLDRDADGLVDHLYFGDLGGQIFRVDLNNNQTKTNSTYSSFGVRVVRLANLATNDSTYDGTNDYTGGNAPRFYEPPTVTIHDYGIHTFITVGIASGDRSTPLDVYPLTGREGMTPASALSGRPVNNVYGIIDRDFVKKNLMSLTDNQLETKDITRTGLRKNPQILRTGETRVAQIFFPTTGVGKGGWYRSLSSASDGTEKANNSFRIKGGLKAFEEPMAITGNLIIPVYDPQGTGIVAADPCLPRVVGETDRQTYCLPFGACLNPDGTINSNKENPSGFQTKTGSNCPAGVSECNTNVIGAGIRNITFVPKRDEPPVTNSCGKLQLSGNENGTGEWQCTSHLLPVRWYERYR
>WP_085940514.1|GCF_000302135@1221273@1|WP_100223345.1|1
MQASDLQIYASPTAGKKTIVMMLDTSGSMTNNSYGENRLAMLKNGMNAFLASNNPVLNDTRVGLGNFSANGDSRSGQILVAAAPLGDASTLNTVGSQRYKLKQAVANLTAGGSTPSAHAYAEAAAYLMGTTTYSETNYAIRKDSYIKRVRRSDNRTEYSYCTNYRDSQIDTANLWQPCRSNSYWSSWSTNNPGVDNATAYDTSSDWTYYYTYYYTTFNYAVANADSGIPKSKSNDTASNPNIVVDRNATNSNAVYQSPLPAVANRQSCDGQGIYFLSDGEPNNTTNTRSASVMSTALGSTFGADFNCSGGLSNTTADSGWACMGEFAKRLFDKTKNPAGVSIQTAFVGFGSDFSSLNSSDVKNACRLSSRTQSDRKGDDACSPNQSTNAVAAPGYGNGGFFPTQSSQGVTDSVIAFINNLDKVPLEPLTTGAISVPYDALNPKNLQEYGYLRAFEPNPANTYLTWRGNLKKYHVVLSGANAGAFEANSGGLVYNASGAFRTGTKDYWNSSTYTDGGKVFLGGSYANVPLPIAGQPETRDAEGNITKYYYAVQSKIRNLFTDVSAVAADGSLTKISTSGTNLLKIPAAPPEGTNPFDTVANTASYVLGKFDPSTGQNILKAFPISLKLKILNYLGYSTDINATTLPSSLVTSNEPYLSMGGSIHSLPVQLTYNGTLDDNGNLTSAREQSILYGTMEGGLHIVDASSGIEQMVFVPADILNDSVASKALVVGQSDASAPAHGMDGAWVSDPAYNITTVGSGSSAVSKVTAKQMNIYGGMRMGGSSYYGLDVLSPTSPKLLFRIGADQTDYSRMGQSWSKPVLANIRYNGSIRRVLIVGGGYDQCYEKPNITLTDACFTNGKAKGNAVYIIDAKTGQRLWWTSDTGSNTDNANMKHSIVSRISTLDRDADGLVDHLYFGDLGGQIFRVDLNNNQTKTNSTYSSFGVRVVRLANLATNDSTYDGTNDYTGGNAPRFYEPPTVTIHDYGIHTFITVGIASGDRSTPLDVYPLTGREGMLPASALSGRPVNNVYGIIDRDFVKKNLMSLTDNQLETKDITRTGLRKNPQILRTGETRVAQIFFPTTGVGKGGWYRSLSSTSDGTEKANNSFRIKGGLKAFEEPMAITGNLIIPVYDPQGTGIVAADPCLPRVVGETDRQTYCLPFGACLNPDGTINSNKENPSGFQTKTGSNCPAGVSECNTNVIGAGIRNITFVPKRDEPPVTNSCGKLQLSGNENGTGEWQCTSHLLPVRWYERYR
>WP_085940514.1|GCF_000302175@1221281@1|WP_085941364.1|1
MQASDLQIYASPTAGKKTIVMMLDTSGSMTNNSYGENRLAMLKNGMNAFLASNNPVLNDTRVGLGNFSANGDSRSGQILVAAAPLGDASTLNTVGSQRYKLKQAVANLTAGGSTPSAHAYAEAAAYLMGTTTYSETNYAIRKDSYIKRVRRSDNRTEYSYCTNYRDSQIDTANLWQPCRSNSYWSSWSTNNPGVDNATAYDTSSDWTYYYTYYYTTFNYAVANADSGIPKSKSNDTASNPNIVVDRNATNSNAVYQSPLPAVANRQSCDGQGIYFLSDGEPNNTTNTRSASVMSTALGSTFGADFNCSGGLSNTTADSGWACMGEFAKRLFDKTKNPAGVSIQTAFVGFGSDFSSLSSSDVKNACRLSSRTQSDRKGDDACSPNQSTNAVAAPGYGNGGFFPTQSSQGVTDSVIAFINNLDKVPLEPLTTGAISVPYDALNPKNLQEYGYLRAFEPNPANTYLTWRGNLKKYHVVLSGANAGAFEANSGGLVYNASGAFRTGTKDYWNSSTYTDGGKVFLGGSYANVPLPIAGQPETRDAEGNITKYYYAVQSKIRNLFTDVSAVAADGSLTKISTSGTNLLKIPAVPPEGTNPFDTVANTASYVLGKFDPSTGQNILKAFPISLKLKILNYLGYSTDINATTLPSSLVTSNEPYLSMGGSIHSLPVQLTYNGTLDDNGNLTSAREQSILYGTMEGGLHIVDASSGIEQMVFVPADILNDSVASKALVVGQSDASAPAHGMDGAWVSDPAYNITTVGSGSSAVSKVTAKQMNIYGGMRMGGSSYYGLDVLSPTSPKLLFRIGADQTDYSRMGQSWSKPVLANIRYNGSIRRVLIVGGGYDQCYEKPNITLTDACFTNGKAKGNAVYIIDAKTGQRLWWTSDTGSNTDNANMKHSIVSRISTLDRDADGLVDHLYFGDLGGQIFRVDLNNNQTKTNSTYSSFGVRVVRLANLATNDSTYDGTNDYTGGNAPRFYEPPTVTIHDYGIHTFITVGIASGDRSTPLDVYPLTGREGMLPASALSGRPVNNVYGIIDRDFVKKNLMSLTDNQLETKDITRTGLRKNPQILRTGETRVAQIFFPTTGVGKGGWYRSLSSTSDGTEKANNSFRIKGGLKAFEEPMAITGNLIIPVYDPQGTGIVAADPCLPRVVGETDRQTYCLPFGACLNSDGSIDQNKENHSGFETQTGTNCPVGASECNKNVIGSGIRSVTFVPTEDNPPTTNSCGKLKLSGNEQGTGQWQCTSHLVPTRWYERYR
>WP_085940514.1|GCF_000302215@1221286@1|WP_085916957.1|1
MQASDLQIYASPTAGKKTIVMMLDTSGSMTNNSYGENRLAMLKNGMNAFLASNNPVLNDTRVGLGNFSANGDSRSGQILVAAAPLGDASTLNTVGSQRYKLKQAVANLTAGGSTPSAHAYAEAAAYLMGTTTYSETNYAIRKDSYIKRVRRSDNRTEYSYCTNYRDSQIDTANLWQPCRSNSYWSSWSTNNPGVDNATAYDTSSDWTYYYTYYYTTFNYAVANADSGIPKSKSNDTASNPNIVVDRNATNSNAVYQSPLPAVANRQSCDGQGIYFLSDGEPNNTTNTRSASVMSTALGSTFGADFNCSGGLSNTTADSGWACMGEFAKRLFDKTKNPAGVSIQTAFVGFGSDFSSLSSSDVKNACRLSSRTQSDRKGDDACSPNQSTNAVAAPGYGNGGFFPTQSSQGVTDSVIAFINNLDKVPLEPLTTGAISVPYDALNPKNLQEYGYLRAFEPNPANTYLTWRGNLKKYHVVLSGANAGTFEANTGGLVYNATGAFRTGTKDYWNSSTYNDGGKVFFGGSYAKVPLPIAGQPETRDEEGNITKYYYAVQTKIRNLFTDVSAVASDGSLTKISTSGTNLLKIPAAPPEGTNPFDTVANTASYVLGKFDPSTGQNILKAFPISLKLKILNYLGYSTDINATTLPSSLVTSNEPYLSMGGSIHSLPVQLTYNGTLDDNGNLTSAREQSILYGTMEGGLHIVDASSGIEQMVFVPADILNDSVASKALVVGQSDASAPAHGMDGAWVSDPAYNITTVGSGSSAVSKVTAKQMNIYGGMRMGGSSYYGLDVLSPTSPKLLFRIGADQTDYSRMGQSWSKPVLANIRYNGSIRRVLIVGGGYDQCYEKPNITLTDACFTNGKAKGNAVYIIDAKTGQRLWWTSDTGSNTDNANMKHSIVSRISTLDRDADGLVDHLYFGDLGGQIFRVDLNNNQTKTNSTYSSFGVRVVRLANLATNDSTYDGTNDYTGGNAPRFYEPPTVTIHDYGIHTFITLGIASGDRSTPLDVYPLTGREGMTPASALSGRPVNNVYGIIDRDFVKKNLMSLTDNQLETKDITRTGLRKNPQILRTGETRVAQIFFPTTGVGKGGWYRSLSSTSDGTEKANNSFRIKGGLKAFEEPMAITGNLIIPVYDPQGTGIVAADPCLPRVVGETDRQTYCLPFGACLNPDGTINSNKENPSGFQTKTGSNCPAGVSECNTNVIGAGIRNITFVPKRDEPPVTNSCGKLQLSGNENGTGEWQCTSHLLPVRWYERYR
>WP_085940514.1|GCF_000302235@1221287@1|WP_096877325.1|1
MQASDLQIYASPTAGKKTIVMMLDTSGSMTNNSYGENRLAMLKNGMNAFLASNNPVLNDTRVGLGNFSANGDSRSGQILVAAAPLGDASTLNTVGSQRYKLKQAVANLTAGGSTPSAHAYAEAAAYLMGTTTYSETNYAIRKDSYIKRVRRSDNRTEYSYCTNYRDSQIDTANLWQPCRSNSYWSSWSTNNPGVDNATAYDTSSDWTYYYTYYYTTFNYAVANADSGIPKSKSNDTASNPNIVVDRNATNSNAVYQSPLPAVANRQSCDGQGIYFLSDGEPNNTTNTRSASVMSTALGSTFGANFNCSGGLSNTTADSGWACMGEFAKRLFDKTKNPAGVSIQTAFVGFGSDFSSLSSSDVKNACRLSSRTQSDRKGDDACSPNQSTNAVAAPGYGNGGFFPTQSSQGVTDSVIAFINNLDKVPLEPLTTGAISVPYDALNPKNLQEYGYLRAFEPNPANTYLTWRGNLKKYHVVLSGANAGAFEANTGGLVYNATGAFRTGTKDYWNSSTYNDGGKVFFGGSYAKVPLPIAGQPETRDEEGNITKYYYAVQTKIRNLFTDVSAVASDGSLTKISTSGTNLLKIPATPPEGTNAFDSVANTASYVLGKFNASTGQDILKAFPISLKLKILNYLGYSTDISATTLPSSLVTSNEPYLSMGGSIHSLPVQLTYNGTLDENGNLTSAREQSILYGTMEGGLHIVDASSGIEQMVFVPADILNDSVASKALVVGQSDASAPAHGMDGAWVSDPAYNITTVGSGSSAVSKVTAKQMNIYGGMRMGGSSYYGLDVLSPTSPKLLFRIGADQTDYSRMGQSWSKPVLANIRYNGSIRRVLIVGGGYDQCYEKPNITLTDACFTNGKAKGNAVYIIDAKTGQRLWWTSDTGSNTDNANMKHSIVSRISTLDRDADGLVDHLYFGDLGGQIFRVDLNNNQTKTNSTYSSFGVRVVRLANLATNDSTYDGTNDYTGGNAPRFYEPPTVTIHDYGIHTFIIVGIASGDRSTPLDVYPLTGREGMTPASALSGRPVNNVYGIIDKDFVKKNLMSLTDNQLETKDITRTGLRKNPQILRTDETRVAQIFFPTTGVGKGGWYRSLSSTSDGTEKANNSFRIKGGLKAFEEPMAITGNLIIPVYDPQGTGIVAADPCLPRVVGETDRQTYCLPFGACLNPDGTINSNKENPSGFQTKTGSNCPAGVSECNTNVIGAGIRNITFVPKRDEPPVTNSCGKLQLSGNENGTGEWQCTSHLLPVRWYERYR
>WP_085940514.1|GCF_000302275@1221292@1|WP_085940658.1|1
MQASDLQIYASPTAGKKTIVMMLDTSGSMTNNSYGENRLAMLKNGMNAFLASNNPVLNDTRVGLGNFSANGDSRSGQILVAAAPLGDASTLNTVGSQRYKLKQAVANLTAGGSTPSAHAYAEAAAYLMGTTTYSETNYAIRKDSYIKRVRRSDNRTEYSYCTNYRDSQIDTANLWQPCRSNSYWSSWSTNNPGVDNATAYDTSSDWTYYYTYYYTTFNYAVANADSGIPKSKSNDTASNPNIVVDRNATNSNAVYQSPLPAVANRQSCDGQGIYFLSDGEPNNTTNTRSASVMSTALGSTFGADFNCSGGLSNTTADSGWACMGEFAKRLFDKTKNPAGVSIQTAFVGFGSDFSSLNSSDVKNACRLSSRTQSDRKGDDACSPNQSTNAVAAPGYGNGGFFPTQSSQGVTDSVIAFINNLDKVPLEPLTTGAISVPYDALNPKNLQEYGYLRAFEPNPANTYLTWRGNLKKYHVVLSGANAGAFEANSGGLVYNASGAFRTGTKDYWNSSTYTDGGKVFLGGSYANVPLPIAGQPETRDAEGNITKYYYAVQSKIRNLFTDVSAVAADGSLTKISTSGTNLLKIPAAPPEETNPFDTVANTASYVLGKFDPSTGQNILKAFPISLKLKILNYLGYSTDINATTLPSSLVTSNEPYLSMGGSIHSLPVQLTYNGTLDDNGNLTSAREQSILYGTMEGGLHIVDASSGIEQMVFVPADILNDSVASKALVVGQSDASAPAHGMDGAWVSDPAYNITTVGSGSSAVSKVTAKQMNIYGGMRMGGSSYYGLDVLSPTSPKLLFRIGADQNDYSRMGQSWSKPVLANIRYNGSIRRVLIVGGGYDQCYEKPNITLTDACFTNGKAKGNAVYIIDAKTGQRLWWTSDTGSNTDNANMKHSIVSRISTLDRDADGLVDHLYFGDLGGQIFRVDLNNNQTKTNSTYSSFGVRVVRLANLATNDSTYDGTNDYTGGNAPRFYEPPTVTIHDYGIHTFITVGIASGDRSTPLDVYPLTGREGMTPASALSGRPVNNVYGIIDRDFVKKNLMSLTDNQLETKDITRTGLRKNPQILRTGETRVAQIFFPTTGVGKGGWYRSLSSTSDGTEKANNSFRIKGGLKAFEEPMAITGNLIILVYDPQGTGIVAADPCLPRVVGETDRQTYCLPFGACLNSDGSIDQNKENHSGFETQTGTNCPVGASECNKNVIGSGIRSVTFVPTEDNPPTTNSCGKLKLSGNEQGTGQWQCTSHLVPTRWYERYR
>WP_085940514.1|GCF_000302255@1221288@1|WP_094474345.1|1
MTSSVVQASDLQIYASPTAGKKTIVMMLDTSGSMTNNSYGENRLAMLKNGMNAFLASNNPVLNDTRVGLGNFSANGDSRSGQILVAAAPLGDASTLNTVGSQRYKLKQAVANLTAGGSTPSAHAYAEAAAYLMGTTTYSETNYAIRKDSYIKRVRRSDNRTEYSYCTNYRDSQIDTANLWQPCRSNSYWSSWSTNNPGVDNATAYDTSSDWTYYYTYYYTTFNYAVANADSGIPKSKSNDTASNPNIVVDRNATNSNAVYQSPLPAVANRQSCDGQGIYFLSDGEPNNTTNTRSASVMSTALGSTFGADFNCSGGLSNTTADSGWACMGEFAKRLFDKTKNPAGVSIQTAFVGFGSDFSSLSSSDVKNACRLSSRTQSDRKGDDACSPNQSTNAVAAPGYGNGGFFPTQSSQGVTDSVIAFINNLDKVPLEPLTTGAISVPYDALNPKNLQEYGYLRAFEPNPANTYLTWRGNLKKYHVVLSGANAGAFEANSGGLVYNASGAFRTGTKDYWNSSTYTDGGKVFLGGSYANVPLPIAGQPETRDAEGNITKYYYAVQSKIRNLFTDVSAVAADGSLTKISTSGTNLLKIPAAPPEGTNPFDTVANTASYVLGKFDPSTGQNILKAFPISLKLKILNYLGYSTDINATTLPSSLVTSNEPYLSMGGSIHSLPVQLTYNGTLDDNGNLTSAREQSILYGTMEGGLHIVDASSGIEQMVFVPADILNDSVASKALVVGQSDASAPAHGMDGAWVSDPAYNITTVGSGSSAVSKVTAKQMNIYGGMRMGGSSYYGLDVLSPTSPKLLFRIGADQTDYSRMGQSWSKPVLANIRYNGSIRRVLIVGGGYDQCYEKPNITLTDACFTNGKAKGNAVYIIDAKTGQRLWWTSDTGSNTDNANMKHSIVSRISTLDRDADGLVDHLYFGDLGGQIFRVDLNNNQTKTNSTYSSFGVRVVRLANLATNDSTYDGTNDYTGGNAPRFYEPPTVTIHDYGIHTFITVGIASGDRSTPLDVYPLTGREGMTPASALSGRPVNNVYGIIDRDFVKKNLMSLTDNQLETKDITRTGLRKNPQILRTGETRVAQIFFPTTGVGKGGWYRSLSSTSDGTEKANNSFRIKGGLKAFEEPMAITGNLIIPVYDPQGTGIVAADPCLPRVVGETDRQTYCLPFGACLNPDGTINSNKENPSGFQTKTGSNCPAGVSECNTNVIGAGIRNITFVPKRDEPPVTNSCGKLQLSGNENGTGEWQCTSHLLPVRWYERYR
>WP_085940514.1|GCF_000302355@1221306@1|WP_004964548.1|1
MKNINLKKLVVACQAATFTLATSVAVTTQASDIELYKAPQTSQTTLMFMLDVSGSMDGSRIRDLKKGMTTLLQGDSSAGIAPLDDKLVVGLSTFSAATGRIKLEAKPLGDPVQLAGNREVFRTVQQVEQQAQRTRTRTKTNEEWQERIRVQTRSCGFWCGSWSAWSNPGWTNKTSNGSWSDWVESGWSLTGSEVVKSTIAQECVDWESNYKCKTNGWVATTKRAEDFIGTIPVSQTGNVTYSNLTNISTDSATSPAQSIPAMDETQCVDSDFFDRCLKQENKLTQNGKKTTTTEKVDQEATASFTKSIIYTGAAYETHRKKMLREVNSLSVGDSTPTGYAYAEVAAYMMGQTTKGQTGSGFAESIVGNIRDTDNYKKPTQIDSTKQCNTQGIYFLTDGQPQYYYNKQRSTLEEFMKKALGSKGSSFSCSNPSTLGKRGSGYSTNSTMSSPNGWDCIGAFTQALINPNLNPSGTEILTAVVGFGSDFSTGSGNDISDARDWGTLGKGGWYSGNDDKAVVDSVNAFVKKLGKYIPPVTTGSVTIPVDNLDTQNIQPWGYFPQFDPKPDAVGSTGVVTWLGNLKKYRVVDGVLKDRDSNTITNSNGLLKDDLNDYWADTSIKKTIEKEVDGVKISQEVKVGGALSRMLLGYSTAQTPNERRIFTDRTIKQNSTDNSQNDIGTISSGNLIKLGRDDFISSSSNLYKQDPKRAYLLSLFGYPVGKDLAYNVELYPKEETFQTELEQLIQQTPKRDWLMGSVMHSKPILITQEGTTKYDAENKVTTYDKRDDLIVFGTTQGLLHIVRAGTSAADGDAGKEVFTFVPNEIIEKQAKGFLSQDNQSSNLQYGLDGQWTAYTEFVTKKGTNVNEPVVTVKGGKQWLYGGLRMGGKSYYALDLSDVTSSSGTPKLKFHINPAGTCSTTNALGCMGQSWSKPTLTWVNWQGQRKLVMLVGGGYDAAYESSVDYTPSNTDQGAGIYMFDADNGNLLWWASANAGSTNTATNKTYAAEMKRSVVSSIKAIDRNSDGITDHLYFGDLGGQVWRVDLNASSKAGKDENFAIRAVRILDMSGSTKVPRFYNAPNFTIHNSNNGLFAAVSIGSGNLSYPMSASTNTDDGVYVIYDKDVTRRNLAVLTTSELYTQDVKPSATGGKKLIQNTNGITKTTLTSGGWYYPLGTKKRVLNETVAIDGDLYVSIFDSSVDINDVNCAGGVRGESNAKQFCLPYGDGDCKLVQDSGSGTGGGSSDEIFLGKGNVGISFGGISRDRNIVLNLPTDKTLRTYTGKTKFVSQRWYER
>WP_085940514.1|GCF_000302335@1221301@1|WP_004691459.1|1
MKTLNSRNILSTAVSALMTMMVCSSVSRASDIEIYQNAKPSTITLMMLIDISGSMDYMSYGGQSACDAPNQSVKKYALQKINPHADAPTYRRQWCEVTSGGVTTQYPDRITRVKDGMMDLLFGNTSKGITALPDNNIIGLSTLGWVRNPLLIDPTESDGRLLWDGTQSSSPMRNQTNMNSLAYGKTGEYKSARGGSESDWDNIGNIAVPARRLDATITVDGVSITQRKYLAQKIASLAAVTNTPTARSYAETIAYLLGETTQGRASSGYNFANPDAYDTTRTGYYAAPSSMTQAEADKQCNGQGVYVLTDGDPYQHTNAQELIQSALGSTGSSFSCSTSDSSAGTWDCVRNLAKNYLLNGNNPKGVAIKTAVVGFGKNFNSVPSYDKTKSIADNVTSINASSASSNQKNAALWGVEGGGGWYSGSSSEDVVNSVKGFLNEIEVEIPAVATGSPTLPQDALNPLRIQPYGYYASFVPKPQESTQLWVGNMNKYHIFNGELYNASKTIRLIKADGSLDAAAKGLWTDEGMKGQLPLGIGTNAANEQVANRTIYTNREITGTAAPYAASEIGSLKKVNVATLFGTGSTALFVNDPDKNYWLNLLGYNVAETGTVTLADLITKPELRQVGSVMHSTPILLTQSGKISYTSGTIDTTDRDDYLLFGTTQGLLHVVRAGKNATDADRGKEVFAFAPNEMMQNQKNAFLSETSSTLGKNNLFYGIDAPWTAYTQYVAKADGTLTVKDSGRVAQNASGDDIAIKGLQWVYGGLRMGGKSYYALNLSDLDNPELKFHIDPANSKIYKSSSTTTGVTALSYMGQSWSKPTIAYVNFGGVKKLVMFVGGGYDPGYENAAYDQNTTTGGGAGVYMFDANNGDLLWWTSANATAAGGAEAFTNASAATINMKYSVVSQINAIDRDSDGLVDNLYFGDLGGQGFRVDLNNAATGADASAKKANFAKRVVRLFDEHATGGASPRFYEMPSVSIHDSDDGYVAAVAFSSGNRSSPLVGAAGTNQAGSATSAVDGVFVAYDKDVAKMDLYGTPTLTTRTALSSLNSNMSTGVAINGNSGWKYTYSSTAGAYKGMNELYALDGMLYVNVFHRDGTGIGGSCGAGVKGDSYVYQFCLPTGKCPFNTTTSGVPNSVKLGAGILGAGLGQGRSSANNTGLIVNRPNTLNCTTTPNLPECQEFTTTAKLRQLRWYETR
>WP_085940514.1|GCF_000302315@1221297@1|WP_005086991.1|1
MKNKMQESKQYRLYRQKLLATTIAALSSGLVITSVAQASDIDIYQEAKSGDVSLMMLFDISGSMGAPQLIGNAGACDIPTGSVSGSGNELSSNGSPAYTRYFCTASSVRRYAFKRTGSSTSTYKYYNCGDAGSYYKSDCTTERTTTPSLSGFTSEGSAPEVYYYKTETGKFYDRITRLKDGMFDLLYGNTAKGIERITDDKIIGLSAYSFNGIGRNGYILAPARRLDAVVNVNGVTKTHRQVLLDIIANKLYARGGTPTGNAYAEAAAYFMGTRTFNSNELSNFPSGAPVYFRYSSSGTTHYSQCNEWDNSGNCTFWPSTSHPNTSARTFDYLPLDLSQYTTGSCTVRLANNTSGSNLTSNITGTCYYLRGNIARSSDHPHGFNYSAGLGIKTADGTRYQKPASLEQSDDVKKCSGQGIYVLTDGAPSSQHNQAKAMRNALNGASFTCTEQAGDSTNNTVATSCSLAFSQRLLNDNPTGLKIRTAVVGFGSDFNDIPSYDPGKTQEENLNALGTINSATKAAAEWGIKGEGGWYSGNSSQDVVDSVNNFINGLGGSIPAVTTGSPTVPKDRLNPAVLQKQAYFPQFQPTPDKTYQLWAGNLKKYNVVVGVLKDNAGNNIVDSQGRIVDNYDLWSPAVSTNPAIKDGDEEIFGSTKFALKGGAWSQLKLRKNTDATVDNRKLLTNRIASGTGTAATFVTGTSLRRVSSADLTDTTYKNDANRGYLMQLLGYNVNPSNPEITATTPELRQIGAVMHSSPLLVTNKGKIVYKNGELKTENREDFVLFGTTQGLLHVVDAETGQEKFAFVPNEMIERQKEAFQKYDTTSGGLSNLYYGIDGAWTTYTEYVVDGSGNLTVGSGKGTNQKGKQMAYGGLRMGGRSYYALDLQNINDPELLFHISPDDKKVYSRDGSITTYNELGDMGQSWSKPAITWVKWNKQRKRVMFVGGGYDAGGVDGNANTGGYESDTYNQTNKKGGGVYMFDADNGKLLWWAGANSTTASTNVVKTAASDLKYSVVSEIRTEDRNGDGLADHLYFGDLGGQLFRIDLDNNAASTKDFAKTPRRLLNLNAAEKSPRFYEMPSFSVYDHAGQTFAVVSIGSGNRSLPLKDYTVGTSGYDYDAVYNIYDRDVTARRLYQSGYTFVTPTLIKSNLGEITQANRNDDTTLVAPYPMSPTAMQGWYYKFKSNKLQSAKVFSTPIALNNRLFVSTFDGSKPGLSGDCGAGVKGESFLNQFCLPYGQCDKKLVTDSGIACSTGDGCSLGAGIQYSTIVDDEKDCDPTDPTCGTSGGGNGGPGDGTNNKNYCLSTGNRGATTVGGVIATGSSRICLEPQRWYERFR
>WP_085940514.1|GCF_000302295@1221293@1|WP_017388558.1|1
MMNLNQKKLLSITLSALMTFTTCHSVSVFASDIEIYKSLTSGKTSILLMLDTSGSMGISSLVLPKTNQYGSPGDVESSLCSRVAVSEYYSNRSTANMYEWTYNLKDTRSISPTYNKTSIYKTVTIGTTTIPYYVRGCTNGTLTEYDRLSRLKDAIIPLLASNDLSDDVIMGLGQFSSKTELTIGTASNRLTDGHSGRILVPNMALTQAQRIKIAQQIAAVKSLDTTTNEDGSANANLKLSSNSYPNIIKSSSGTPTAQAYAEAGAYMMGTGTGSSGTNSGKVSTIYDGYMVKQQADNDGQVYFICVELGTSTTSALGATVKQCVNSWPGYDSTNKTASSGTSIYKPNGNGGWTSVSATTLKSTVGSMSRLWDVYTKLPVGWRFGGWMKVDNEPMDIEPIVGTIWGYGDNIRGLVSYRTNPFSVDGSTDSLIGGFAYSASDTKNGSVYKAGGSTSSCDGNGIYFLTDGAPNSTKDTMAQTIMNTTLTSSYAFSGKPSGTGVLVSPTLKSNLFSGETGGWEYLGEYAKKLFDKTKNPKSMQIKTAVVGFGSSFSGIPKNTDGSYNCDAVKDTNLDAYNACKWGGTDFGNGGFYYAENSADIKNSIINFVKNVTPTFDPVLTGSPTLPQDALNPLRIQPYAYYASFTPKPQESTQLWAGNMNKYHVLNGQLYAANKSTKLFNTDGSLNQSADGIWTGGVKGQLPLGIQLNTDNIQVANRTIYTNREITGSAAPYTASEIDSLKKVNLQNVFAIDPSDTALFANDPAKNYWLNLLGYNVTADETVTLSDLVNKAELRQVGAVMHSTPVLLTQEGKITITSAQLNTTDRKDYLLFGTNQGLLHVVDAATGKETFAFAPNEMMQNQPKAFLSESSSSGGSSNLYYGIDAPWTAYTQYVAKTDGTLTVKDSGRTVTDSTSGDEIALKGLQWVYGGLRMGGRSYYALDLSDLTNPKLKFHINPDGAINADQTPNTDNALSYMGQSWSKPTIAYVNFGGKKKLVMFVGGGYDAGYENPAYDQTNNKGAGVYMFDANNGDLLWWSSANASADKGAQAHTENSDLKYSVVSQINAVDRDSDGLVDHLYFGDLGGQAFRIDLNNNATGDNAAAKKGNFVTHVVRLLNQHVDNDGTSPRFYEMPSFSVSKDDNGSLVGGVALSSGNRSSPLSGVVGTNNATASTSANDGVFVIFDKDVVKTNLYSLVDTDLTTKNIATLRNLNTYFTASFAGDIYKNGVSVVANDGWKYTYSNSAGVYKGMNGLYALDGMLYVNVFYRDGNGIGGSCGAGVKGDSKLYQFCLPTGKCNFYSATTTQPNSTNLGAGILGTGIGDYTDGNSTSSVLMKNVTSGSDCSNTANKNLPQCQLFSTTAKLQHLRWYETR
>WP_085940514.1|GCF_000302575@1100841@1|WP_000768970.1|1
MKLKLKNFKPNNLWYAVYSSSMIFTWLMTSSVVQASDLQIYASPTAGKKTIVMMLDTSGSMTNNSYGENRLAMLKNGMNAFLASNNPVLNDTRVGLGNFSANGDSRSGQILVAAAPLGDASTLNTVGSQRYKLKQAVANLTAGGSTPSAHAYAEAAAYLMGTTTYSETNYAIRKDSYIKRVRRSDNRTEYSYCTNYRDSQIDTANLWQPCRSNSYWSSWSTNNPGVDNATAYDTSSDWTYYYTYYYTTFNYAVANADSGIPKSKSNDTASNPNIVVDRNATNSNAVYQSPLPAVANRQSCDGQGIYFLSDGEPNNTTNTRSASVMSTALGSTFGADFNCSGGLSNTTADSGWACMGEFAKRLFDKTKNPAGVSIQTAFVGFGSDFSSLSSSDVKNACRLSSRTQSDRKGDDACSPNQSTNAVAAPGYGNGGFFPTQSSQGVTDSVIAFINNLDKVPLEPLTTGAISVPYDALNPKNLQEYGYLRAFEPNPANTYLTWRGNLKKYHVVLSGANAGTFEANTGGLVYNATGAFRTGTKDYWNSSTYNDGGKVFFGGSYAKVPLPIAGQPETRDEEGNITKYYYAVQTKIRNLFTDVSAVASDGSLTKISTSGTNLLKIPAAPPEGTNPFDTVANTASYVLGKFDPSTGQNILKAFPISLKLKILNYLGYSTDINATTLPSSLVTSNEPYLSMGGSIHSLPVQLTYNGTLDDNGNLTSAREQSILYGTMEGGLHIVDASSGIEQMVFVPADILNDSVASKALVVGQSDASAPAHGMDGAWVSDPAYNITTVGSGSSAVSKVTAKQMNIYGGMRMGGSSYYGLDVLSPTSPKLLFRIGADQTDYSRMGQSWSKPVLANIRYNGSIRRVLIVGGGYDQCYEKPNITLTDACFTNGKAKGNAVYIIDAKTGQRLWWTSDTGSNTDNANMKHSIVSRISTLDRDADGLVDHLYFGDLGGQIFRVDLNNNQTKTNSTYSSFGVRVVRLANLATNDSTYDGTNDYTGGNAPRFYEPPTVTIHDYGIHTFITLGIASGDRSTPLDVYPLTGREGMTPASALSGRPVNNVYGIIDRDFVKKNLMSLTDNQLETKDITRTGLRKNPQILRTGETRVAQIFFPTTGVGKGGWYRSLSSTSDGTEKANNSFRIKGGLKAFEEPMAITGNLIIPVYDPQGTGIVAADPCLPRVVGETDRQTYCLPFGACLNPDGTINSNKENPSGFQTKTGSNCPAGVSECNTNVIGAGIRNITFVPKRDEPPVTNSCGKLQLSGNENGTGEWQCTSHLLPVRWYERYR
>WP_085940514.1|GCF_000302375@1221309@1|WP_080591801.1|1
MQASDLQIYASPTAGKKTIVMMLDTSGSMTNNSYGENRLAMLKNGMNAFLASNNPVLNDTRVGLGNFSADGDSRSGQILVAAAPLGDASTFNTVGSQRYKLKQAVASLTANGYTPSAHAYAEAAAYLMGTTTYSEANYAIRKESYIKRVRRSDNKTEYSSCTNSSQIDINTLSQACRSNGWSSWTTFNPGVNTLTDYDTSSDWTYSYTYYYTIFNYAVANADSGIPKSKSNDTASNPNIVVDRNASNLNAIYQSPLPAVANRQSCDGQGIYFLSDGEPNRTTNTRSASVMSTALGSTLGANFTCSGGLSNTTADSGWACMGEFAKRLFDKTKNPAGVSIQTAFVGFGSDFSSLSSSDVKNACRLSSRTQSDRRSDDNCSPNQTTNAVTAPGYGNGGFFPTQSAQGVTDSVIAFITNIGKVPLEPLTTGAISVPYDALNPKNLQEYGYLRAFEPNPANTYLTWRGNLKKYHVVLSGTNAGAFEANTGGLVYNATGAFRTGTKDYWNSSTYNDGGKVFFGGSYAKVPLPIAGQNETRDEEGNITKYYYAVQTKIRNLFTDVSAVAADGSLTKISTSGTNLLKIPATPPEGTNPFDSVANTASYVLGKFNASTGQDILKAFPISLKLKILNYLGYSTDISATTLPSSLVTSNEPYLSMGGSIHSLPVQLTYNGTLDENGNLTSAREQSILYGTMEGGLHIVDASTGVEQMAFVPADILNDPVASKALVVGQSDATAPAHGMDGAWVSDPAYSITTTGSGSSAVSKVTAKQMNIYGGMRMGGSSYYGLNVLNPASPKLLFRVGADQTDYSRMGQSWSKPVLANIRYNGVIKRVMIVGGGYDQCYENPNITLSNSCFTNGKAKGNAVYIIDAKTGERLWWTSDTGSNIDNSNMKHSIVSRISTLDRDADGLVDHLYFGDLGGQIFRIDLNNNQTKTNSTYSSFGIRVVRLANLATNDSTYDASNDYTAGNAPRFYEPPTVTIHDYGIRTFITVGIASGDRSTPLDVYPLTGREGMSPSTALSGRPVNNVYGIIDKDFIKKNLMSLTDSQLETKDITRSTLRKNPQILRSGETRVAQIFFPNTGTGQNGWYRSLSSMSDGTEKANNSFRIKGGLKAFEEPMAITGTLIVPVYDPQGTGIVAADPCLPRVVGETDQQTFCLPFGACLNSDGSIDQNKENGSGFKTQTGTNCPVGASECNKNVIGSGIRGIAFVPKRDEPPVTNSCGKLQLSGNESGTGEWQCTSHLVPTRWYERYR
>WP_085940514.1|GCF_000304675@903908@1|WP_000768959.1|1
MKLKLKNFKPNNLWYAVCSSSMIFTWLMTSSVVQASDLQIYASPTAGKKTIVMMLDTSGSMTSNSYGENRLAMLKDGMNAFLASNNPVLNDTRVGLGNFSANGDSRSGQILVAAAPLGDASTLNTVGSQRYKLKQAVANLRSGGTTPSAHAYAEAAAYLMGTTTYSETNYAIRKESYIKRVRRFDNKIEYSSCTNSSQIDINTLSQSCRSNGWSSWTTFNPGVNTLTDYETSSDWTYYYTYYYTTFNYAVANADSGIPKSKSNDTASNPNIVVDRNATNSNAVYQSPLPAVANRQSCDGQGIYFLSDGEPNNTTNTRSASVMSTALGSTFGADFNCSGGLSNTTADSGWACMGEFAKRLFDKTKNPAGVSIQTAFVGFGSDFSSLSSSDVKNACRLSSRTQSDRKGDDACSPNQSTNAVAAPGYGNGGFFPTQSSQGVTDSVIAFINNLDKVPLEPLTTGAISVPYDALNPKNLQEYGYLRAFEPNPANTYLTWRGNLKKYHVVLSGANAGAFEANSGGLVYNASGAFRTGTKDYWNSSTYTDGGKVFLGGSYANVPLPIAGQPETRDAEGNITKYYYAVQSKIRNLFTDVSAVAADGSLTKISTSGTNLLKIPAAPPEGTNPFDTVANTASYVLGKFDPSTGQNILKAFPISLKLKILNYLGYSTDINATTLPSSLVTSNEPYLSMGGSIHSLPVQLTYNGTLDDNGNLTSAREQSILYGTMEGGLHIVDASSGIEQMVFVPADILNDSVASKALVVGQSDASAPAHGMDGAWVSDPAYNITTVGSGSSAVSKVTAKQMNIYGGMRMGGSSYYGLDVLSPTSPKLLFRIGADQTDYSRMGQSWSKPVLANIRYNGSIRRVLIVGGGYDQCYEKPNITLTDACFTNGKAKGNAVYIIDAKTGQRLWWTSDTGSNTDNANMKHSIVSRISTLDRDADGLVDHLYFGDLGGQIFRVDLNNNQTKTNSTYSSFGVRVVRLANLATNDSTYDGTNDYTGGNAPRFYEPPTVTIHDYGIHTFITVGIASGDRSTPLDVYPLTGREGMTPASALSGRPVNNVYGIIDKDFVKKNLMSLTDNQLETKDITRTGLRKNPQILRTGETRVAQIFFPTTGVGKGGWYRSLSSTSDGTEKANNSFRIKGGLKAFEEPMAITGNLIIPVYDPQGTGIVAADPCLPRVVGETDRQTYCLPFGACLNPDGTINSNKENPSGFQTKTGSNCPAGVSECNTNVIGAGIRNITFVPKRDEPPVTNSCGKLQLSGNENGTGEWQCTSHLLPVRWYERYR
>WP_085940514.1|GCF_000304655@903906@1|WP_000768943.1|1
MKLKLKNFKPNNLWYAVCSSSMIFTWLMTSSVVQASDLQIYASPTAGKKTIVMMLDTSGSMTNNSYGENRLAMLKNGMNAFLASNNPVLNDTRVGLGNFSANGDSRSGQILVAAAPLGDASTLNTVGSQRYKLKQAVANLTAGGSTPSAHAYAEAAAYLMGTTTYSETNYAIRKDSYIKRVRRSDNRTEYSYCTNYRDSQIDTANLWQPCRSNSYWSSWSTNNPGVDNATAYDTSSDWTYYYTYYYTTFNYAVANADSGIPKSKSNDTASNPNIVVDRNATNSNAVYQSPLPAVANRQSCDGQGIYFLSDGEPNNTTNTRSASVMSTALGSTFGADFNCSGGLSNTTADSGWACMGEFAKRLFDKTKNPAGVSIQTAFVGFGSDFSSLNSSDVKNACRLSSRTQSDRKGDDACSPNQSTNAVAAPGYGNGGFFPTQSSQGVTDSVIAFINNLDKVPLEPLTTGAISVPYDALNPKNLQEYGYLRAFEPNPANTYLTWRGNLKKYHVVLSGANAGAFEANSGGLVYNASGAFRTGTKDYWNSSTYTDGGKVFLGGSYANVPLPIAGQPETRDAEGNITKYYYAVQSKIRNLFTDVSAVAADGSLTKISTSGTNLLKIPAAPPEETNPFDTVANTASYVLGKFDPSTGQNILKAFPISLKLKILNYLGYSTDINATTLPSSLVTSNEPYLSMGGSIHSLPVQLTYNGTLDDNGNLTSAREQSILYGTMEGGLHIVDASSGIEQMVFVPADILNDSVASKALVVGQSDASAPAHGMDGAWVSDPAYNITTVGSGSSAVSKVTAKQMNIYGGMRMGGSSYYGLDVLSPTSPKLLFRIGADQNDYSRMGQSWSKPVLANIRYNGSIRRVLIVGGGYDQCYEKPNITLTDACFTNGKAKGNAVYIIDAKTGQRLWWTSDTGSNTDNANMKHSIVSRISTLDRDADGLVDHLYFGDLGGQIFRVDLNNNQTKTNSTYSSFGVRVVRLANLATNDSTYDGTNDYTGGNAPRFYEPPTVTIHDYGIHTFITVGIASGDRSTPLDVYPLTGREGMTPASALSGRPVNNVYGIIDRDFVKKNLMSLTDNQLETKDITRTGLRKNPQILRTGETRVAQIFFPTTGVGKGGWYRSLSSTSDGTEKANNSFRIKGGLKAFEEPMAITGNLIILVYDPQGTGIVAADPCLPRVVGETDRQTYCLPFGACLNSDGSIDQNKENHSGFETQTGTNCPVGASECNKNVIGSGIRSVTFVPTEDNPPTTNSCGKLKLSGNEQGTGQWQCTSHLVPTRWYERYR
>WP_085940514.1|GCF_000304695@903905@1|WP_000768943.1|1
MKLKLKNFKPNNLWYAVCSSSMIFTWLMTSSVVQASDLQIYASPTAGKKTIVMMLDTSGSMTNNSYGENRLAMLKNGMNAFLASNNPVLNDTRVGLGNFSANGDSRSGQILVAAAPLGDASTLNTVGSQRYKLKQAVANLTAGGSTPSAHAYAEAAAYLMGTTTYSETNYAIRKDSYIKRVRRSDNRTEYSYCTNYRDSQIDTANLWQPCRSNSYWSSWSTNNPGVDNATAYDTSSDWTYYYTYYYTTFNYAVANADSGIPKSKSNDTASNPNIVVDRNATNSNAVYQSPLPAVANRQSCDGQGIYFLSDGEPNNTTNTRSASVMSTALGSTFGADFNCSGGLSNTTADSGWACMGEFAKRLFDKTKNPAGVSIQTAFVGFGSDFSSLNSSDVKNACRLSSRTQSDRKGDDACSPNQSTNAVAAPGYGNGGFFPTQSSQGVTDSVIAFINNLDKVPLEPLTTGAISVPYDALNPKNLQEYGYLRAFEPNPANTYLTWRGNLKKYHVVLSGANAGAFEANSGGLVYNASGAFRTGTKDYWNSSTYTDGGKVFLGGSYANVPLPIAGQPETRDAEGNITKYYYAVQSKIRNLFTDVSAVAADGSLTKISTSGTNLLKIPAAPPEETNPFDTVANTASYVLGKFDPSTGQNILKAFPISLKLKILNYLGYSTDINATTLPSSLVTSNEPYLSMGGSIHSLPVQLTYNGTLDDNGNLTSAREQSILYGTMEGGLHIVDASSGIEQMVFVPADILNDSVASKALVVGQSDASAPAHGMDGAWVSDPAYNITTVGSGSSAVSKVTAKQMNIYGGMRMGGSSYYGLDVLSPTSPKLLFRIGADQNDYSRMGQSWSKPVLANIRYNGSIRRVLIVGGGYDQCYEKPNITLTDACFTNGKAKGNAVYIIDAKTGQRLWWTSDTGSNTDNANMKHSIVSRISTLDRDADGLVDHLYFGDLGGQIFRVDLNNNQTKTNSTYSSFGVRVVRLANLATNDSTYDGTNDYTGGNAPRFYEPPTVTIHDYGIHTFITVGIASGDRSTPLDVYPLTGREGMTPASALSGRPVNNVYGIIDRDFVKKNLMSLTDNQLETKDITRTGLRKNPQILRTGETRVAQIFFPTTGVGKGGWYRSLSSTSDGTEKANNSFRIKGGLKAFEEPMAITGNLIILVYDPQGTGIVAADPCLPRVVGETDRQTYCLPFGACLNSDGSIDQNKENHSGFETQTGTNCPVGASECNKNVIGSGIRSVTFVPTEDNPPTTNSCGKLKLSGNEQGTGQWQCTSHLVPTRWYERYR
>WP_085940514.1|GCF_000305235@903902@1|WP_000768944.1|1
MKLKLKNFKPNNLWYAVCSSSMIFTWLMTSSVVQASDLQIYASPTAGKKTIVMMLDTSGSMTNNSYGENRLAMLKNGMNAFLASNNPVLNDTRVGLGNFSANGDSRSGQILVAAAPLGDASTLNTVGSQRYKLKQAVANLTAGGSTPSAHAYAEAAAYLMGTTTYSETNYAIRKDSYIKRVRRSDNRTEYSYCTNYRDSQIDTANLWQPCRSNSYWSSWSTNNPGVDNATAYDTSSDWTYYYTYYYTTFNYAVANADSGIPKSKSNDTASNPNIVVDRNATNSNAVYQSPLPAVANRQSCDGQGIYFLSDGEPNNTTNTRSASVMSTALGSTFGADFNCSGGLSNTTADSGWACMGEFAKRLFDKTKNPAGVSIQTAFVGFGSDFSSLNSSDVKNACRLSSRTQSDRKGDDACSPNQSTNAVAAPGYGNGGFFPTQSSQGVTDSVIAFINNLDKVPLEPLTTGAISVPYDALNPKNLQEYGYLRAFEPNPANTYLTWRGNLKKYHVVLSGANAGAFEANSGGLVYNASGAFRTGTKDYWNSSTYTDGGKVFLGGSYANVPLPIAGQPETRDAEGNITKYYYAVQSKIRNLFTDVSAVAADGSLTKISTSGTNLLKIPAAPPEGTNPFDTVANTASYVLGKFDPSTGQNILKAFPINLKLKILNYLGYSTDINATTLPSSLVTSNEPYLSMGGSIHSLPVQLTYNGTLDDNGNLTSAREQSILYGTMEGGLHIVDASSGIEQMVFVPADILNDSVASKALVVGQSDASAPAHGMDGAWVSDPAYNITTVGSGSSAVSKVTAKQMNIYGGMRMGGSSYYGLDVLSPTSPKLLFRIGADQNDYSRMGQSWSKPVLANIRYNGSIRRVLIVGGGYDQCYEKPNITLTDACFTNGKAKGNAVYIIDAKTGQRLWWTSDTGSNTDNANMKHSIVSRISTLDRDADGLVDHLYFGDLGGQIFRVDLNNNQTKTNSTYSSFGVRVVRLANLATNDSTYDGTNDYTGGNAPRFYEPPTVTIHDYGIHTFITIGIASGDRSTPLDVYPLTGREGMTPASALSGRPVNNVYGIIDRDFVKKNLMSLTDNQLETKDITRTGLRKNPQILRTGETRVAQIFFPTTGAGKGGWYRSLSSTSDGTEKANNSFRIKGGLKAFEEPMAITGNLIIPVYDPQGTGIVAADPCLPRVVGETDRQTYCLPFGACLNPDGTINSNKENPSGFQTKTGSNCPAGVSECNTNVIGAGIRNITFVPKRDEPPVTNSCGKLQLSGNENGTGEWQCTSHLLPVRWYERYR
>WP_085940514.1|GCF_000305255@903903@1|WP_000768970.1|1
MKLKLKNFKPNNLWYAVYSSSMIFTWLMTSSVVQASDLQIYASPTAGKKTIVMMLDTSGSMTNNSYGENRLAMLKNGMNAFLASNNPVLNDTRVGLGNFSANGDSRSGQILVAAAPLGDASTLNTVGSQRYKLKQAVANLTAGGSTPSAHAYAEAAAYLMGTTTYSETNYAIRKDSYIKRVRRSDNRTEYSYCTNYRDSQIDTANLWQPCRSNSYWSSWSTNNPGVDNATAYDTSSDWTYYYTYYYTTFNYAVANADSGIPKSKSNDTASNPNIVVDRNATNSNAVYQSPLPAVANRQSCDGQGIYFLSDGEPNNTTNTRSASVMSTALGSTFGADFNCSGGLSNTTADSGWACMGEFAKRLFDKTKNPAGVSIQTAFVGFGSDFSSLSSSDVKNACRLSSRTQSDRKGDDACSPNQSTNAVAAPGYGNGGFFPTQSSQGVTDSVIAFINNLDKVPLEPLTTGAISVPYDALNPKNLQEYGYLRAFEPNPANTYLTWRGNLKKYHVVLSGANAGTFEANTGGLVYNATGAFRTGTKDYWNSSTYNDGGKVFFGGSYAKVPLPIAGQPETRDEEGNITKYYYAVQTKIRNLFTDVSAVASDGSLTKISTSGTNLLKIPAAPPEGTNPFDTVANTASYVLGKFDPSTGQNILKAFPISLKLKILNYLGYSTDINATTLPSSLVTSNEPYLSMGGSIHSLPVQLTYNGTLDDNGNLTSAREQSILYGTMEGGLHIVDASSGIEQMVFVPADILNDSVASKALVVGQSDASAPAHGMDGAWVSDPAYNITTVGSGSSAVSKVTAKQMNIYGGMRMGGSSYYGLDVLSPTSPKLLFRIGADQTDYSRMGQSWSKPVLANIRYNGSIRRVLIVGGGYDQCYEKPNITLTDACFTNGKAKGNAVYIIDAKTGQRLWWTSDTGSNTDNANMKHSIVSRISTLDRDADGLVDHLYFGDLGGQIFRVDLNNNQTKTNSTYSSFGVRVVRLANLATNDSTYDGTNDYTGGNAPRFYEPPTVTIHDYGIHTFITLGIASGDRSTPLDVYPLTGREGMTPASALSGRPVNNVYGIIDRDFVKKNLMSLTDNQLETKDITRTGLRKNPQILRTGETRVAQIFFPTTGVGKGGWYRSLSSTSDGTEKANNSFRIKGGLKAFEEPMAITGNLIIPVYDPQGTGIVAADPCLPRVVGETDRQTYCLPFGACLNPDGTINSNKENPSGFQTKTGSNCPAGVSECNTNVIGAGIRNITFVPKRDEPPVTNSCGKLQLSGNENGTGEWQCTSHLLPVRWYERYR
>WP_085940514.1|GCF_000305215@903901@1|WP_000768943.1|1
MKLKLKNFKPNNLWYAVCSSSMIFTWLMTSSVVQASDLQIYASPTAGKKTIVMMLDTSGSMTNNSYGENRLAMLKNGMNAFLASNNPVLNDTRVGLGNFSANGDSRSGQILVAAAPLGDASTLNTVGSQRYKLKQAVANLTAGGSTPSAHAYAEAAAYLMGTTTYSETNYAIRKDSYIKRVRRSDNRTEYSYCTNYRDSQIDTANLWQPCRSNSYWSSWSTNNPGVDNATAYDTSSDWTYYYTYYYTTFNYAVANADSGIPKSKSNDTASNPNIVVDRNATNSNAVYQSPLPAVANRQSCDGQGIYFLSDGEPNNTTNTRSASVMSTALGSTFGADFNCSGGLSNTTADSGWACMGEFAKRLFDKTKNPAGVSIQTAFVGFGSDFSSLNSSDVKNACRLSSRTQSDRKGDDACSPNQSTNAVAAPGYGNGGFFPTQSSQGVTDSVIAFINNLDKVPLEPLTTGAISVPYDALNPKNLQEYGYLRAFEPNPANTYLTWRGNLKKYHVVLSGANAGAFEANSGGLVYNASGAFRTGTKDYWNSSTYTDGGKVFLGGSYANVPLPIAGQPETRDAEGNITKYYYAVQSKIRNLFTDVSAVAADGSLTKISTSGTNLLKIPAAPPEETNPFDTVANTASYVLGKFDPSTGQNILKAFPISLKLKILNYLGYSTDINATTLPSSLVTSNEPYLSMGGSIHSLPVQLTYNGTLDDNGNLTSAREQSILYGTMEGGLHIVDASSGIEQMVFVPADILNDSVASKALVVGQSDASAPAHGMDGAWVSDPAYNITTVGSGSSAVSKVTAKQMNIYGGMRMGGSSYYGLDVLSPTSPKLLFRIGADQNDYSRMGQSWSKPVLANIRYNGSIRRVLIVGGGYDQCYEKPNITLTDACFTNGKAKGNAVYIIDAKTGQRLWWTSDTGSNTDNANMKHSIVSRISTLDRDADGLVDHLYFGDLGGQIFRVDLNNNQTKTNSTYSSFGVRVVRLANLATNDSTYDGTNDYTGGNAPRFYEPPTVTIHDYGIHTFITVGIASGDRSTPLDVYPLTGREGMTPASALSGRPVNNVYGIIDRDFVKKNLMSLTDNQLETKDITRTGLRKNPQILRTGETRVAQIFFPTTGVGKGGWYRSLSSTSDGTEKANNSFRIKGGLKAFEEPMAITGNLIILVYDPQGTGIVAADPCLPRVVGETDRQTYCLPFGACLNSDGSIDQNKENHSGFETQTGTNCPVGASECNKNVIGSGIRSVTFVPTEDNPPTTNSCGKLKLSGNEQGTGQWQCTSHLVPTRWYERYR
>WP_085940514.1|GCF_000307895@903907@1|WP_000768945.1|1
MKLKLKNFKPNNLWYAVCSSSMIFTWLMTSSVVQASDLQIYASPTAGKKTIVMMLDTSGSMTNNSYGENRLAMLKNGMNAFLASNNPVLNDTRVGLGNFSANGDSRSGQILVAAAPLGDASTLNTVGSQRYKLKQAVANLTAGGSTPSAHAYAEAAAYLMGTTTYSETNYAIRKDSYIKRVRRSDNRTEYSYCTNYRDSQIDTANLWQPCRSNSYWSSWSTNNPGVDNATAYDTSSDWTYYYTYYYTTFNYAVANADSGIPKSKSNDTASNPNIVVDRNATNSNAVYQSPLPAVANRQSCDGQGIYFLSDGEPNNTTNTRSASVMSTALGSTFGADFNCSGGLSNTTADSGWACMGEFAKRLFDKTKNPAGVSIQTAFVGFGSDFSSLNSSDVKNACRLSSRTQSDRKGDDACSPNQSTNAVAAPGYGNGGFFPTQSSQGVTDSVIAFINNLDKVPLEPLTTGAISVPYDALNPKNLQEYGYLRAFEPNPANTYLTWRGNLKKYHVVLSGANAGAFEANSGGLVYNASGAFRTGTKDYWNSSTYTDGGKVFLGGSYANVPLPIAGQPETRDAEGNITKYYYAVQSKIRNLFTDVSAVAADGSLTKISTSGTNLLKIPAAPPEGTNPFDTVANTASYVLGKFDPSTGQNILKAFPISLKLKILNYLGYSTDINATTLPSSLVTSNEPYLSMGGSIHSLPVQLTYNGTLDDNGNLTSAREQSILYGTMEGGLHIVDASSGIEQMVFVPADILNDSVASKALVVGQSDASAPAHGMDGAWVSDPAYNITTVGSGSSAVSKVTAKQMNIYGGMRMGGSSYYGLDVLSPTSPKLLFRIGADQTDYSRMGQSWSKPVLANIRYNGSIRRVLIVGGGYDQCYEKPNITLTDACFTNGKAKGNAVYIIDAKTGQRLWWTSDTGSNTDNANMKHSIVSRISTLDRDADGLVDHLYFGDLGGQIFRVDLNNNQTKTNSTYSSFGVRVVRLANLATNDSTYDGTNDYTGGNAPRFYEPPTVTIHDYGIHTFITVGIASGDRSTPLDVYPLTGREGMLPASALSGRPVNNVYGIIDRDFVKKNLMSLTDNQLETKDITRTGLRKNPQILRTGETRVAQIFFPTTGVGKGGWYRSLSSTSDGTEKANNSFRIKGGLKAFEEPMAITGNLIIPVYDPQGTGIVAADPCLPRVVGETDRQTYCLPFGACLNPDGTINSNKENPSGFQTKTGSNCPAGVSECNTNVIGAGIRNITFVPKRDEPPVTNSCGKLQLSGNENGTGEWQCTSHLLPVRWYERYR
>WP_085940514.1|GCF_000305295@903904@1|WP_000768953.1|1
MKLKLKNFKPNNLWYAVCSSSMIFTWLMTSSVVQASDLQIYASPTAGKKTIVMMLDTSGSMTNNSYGENRLAMLKNGMNAFLASNNPVLNDTRVGLGNFSANGDSRSGQILVAAAPLGDASTLNTVGSQRYKLKQAVANLTAGGSTPSAHAYAEAAAYLMGTTTYSETNYAIRKDSYIKRVRRSDNRTEYSYCTNYRDSQIDTANLWQPCRSNSYWSSWSTNNPGVDNATAYDTSSDWTYYYTYYYTTFNYAVANADSGIPKSKSNDTASNPNIVVDRNATNSNAVYQSPLPAVANRQSCDGQGIYFLSDGEPNNTTNTRSASVMSTALGSTFGADFNCSGGLSNTTADSGWACMGEFAKRLFDKTKNPAGVSIQTAFVGFGSDFSSLSSSDVKNACRLSSRTQSDRKGDDACSPNQSTNAVAAPGYGNGGFFPTQSSQGVTDSVIAFINNLDKVPLEPLTTGAISVPYDALNPKNLQEYGYLRAFEPNPANTYLTWRGNLKKYHVVLSGANAGAFEANSGGLVYNASGAFRTGTKDYWNSSTYTDGGKVFLGGSYANVPLPIAGQPETRDAEGNITKYYYAVQSKIRNLFTDVSAVAADGSLTKISTSGTNLLKIPAVPPEGTNPFDTVANTASYVLGKFDPSTGQNILKAFPISLKLKILNYLGYSTDINATTLPSSLVTSNEPYLSMGGSIHSLPVQLTYNGTLDDNGNLTSAREQSILYGTMEGGLHIVDASSGIEQMVFVPADILNDSVASKALVVGQSDASAPAHGMDGAWVSDPAYNITTVGSGSSAVSKVTAKQMNIYGGMRMGGSSYYGLDVLSPTSPKLLFRIGADQTDYSRMGQSWSKPVLANIRYNGSIRRVLIVGGGYDQCYEKPNITLTDACFTNGKAKGNAVYIIDAKTGQRLWWTSDTGSNTDNANMKHSIVSRISTLDRDADGLVDHLYFGDLGGQIFRVDLNNNQTKTNSTYSSFGVRVVRLANLATNDSTYDGTNDYTGGNAPRFYEPPTVTIHDYGIHTFITVGIASGDRSTPLDVYPLTGREGMLPASALSGRPVNNVYGIIDRDFVKKNLMSLTDNQLETKDITRTGLRKNPQILRTGETRVAQIFFPTTGVGKGGWYRSLSSTSDGTEKANNSFRIKGGLKAFEEPMAITGNLIIPVYDPQGTGIVAADPCLPRVVGETDRQTYCLPFGACLNSDGSIDQNKENHSGFETQTGTNCPVGASECNKNVIGSGIRSVTFVPTEDNPPTTNSCGKLKLSGNEQGTGQWQCTSHLVPTRWYERYR
>WP_085940514.1|GCF_000305275@903910@1|WP_000768950.1|1
MKLKLKNFKPNNLWYAVCSSSMIFTWLMTSSVVQASDLQIYASPTAGKKTIVMMLDTSGSMTNNSYGENRLAMLKNGMNAFLASNNPVLNDTRVGLGNFSANGDSRSGQILVAAAPLGDASTLNTVGSQRYKLKQAVANLTAGGSTPSAHAYAEAAAYLMGTTTYSETNYAIRKDSYIKRVRRSDNRTEYSYCTNYRDSQIDTANLWQPCRSNSYWSSWSTNNPGVDNATAYDTSSDWTYYYTYYYTTFNYAVANADSGIPKSKSNDTASNPNIVVDRNATNSNAVYQSPLPAVANRQSCDGQGIYFLSDGEPNNTTNTRSASVMSTALGSTFGADFNCSGGLSNTTADSGWACMGEFAKRLFDKTKNPAGVSIQTAFVGFGSDFSSLSSSDVKNACRLSSRTQSDRKGDDACSPNQSTNAVAAPGYGNGGFFPTQSSQGVTDSVIAFINNLDKVPLEPLTTGAISVPYDALNPKNLQEYGYLRAFEPNPANTYLTWRGNLKKYHVVLSGANAGAFEANSGGLVYNASGAFRTGTKDYWNSSTYTDGGKVFLGGSYANVPLPIAGQPETRDAEGNITKYYYAVQSKIRNLFTDVSAVAADGSLTKISTSGTNLLKIPAAPPEGTNPFDTVANTASYVLGKFDPSTGQNILKAFPISLKLKILNYLGYSTDINATTLPSSLVTSNEPYLSMGGSIHSLPVQLTYNGTLDDNGNLTSAREQSILYGTMEGGLHIVDASSGIEQMVFVPADILNDSVASKALVVGQSDASAPAHGMDGAWVSDPAYNITTVGSGSSAVSKVTAKQMNIYGGMRMGGSSYYGLDVLSPTSPKLLFRIGADQNDYSRMGQSWSKPVLANIRYNGSIRRVLIVGGGYDQCYEKPNITLTDACFTNGKAKGNAVYIIDAKTGQRLWWTSDTGSNTDNANMKHSIVSRISTLDRDADGLVDHLYFGDLGGQIFRVDLNNNQTKTNSTYSSFGVRVVRLANLATNDSTYDGTNDYTGGNAPRFYEPPTVTIHDYGIHTFITVGIASGDRSTPLDVYPLTGREGMTPASALSGRPVNNVYGIIDRDFVKKNLMSLTDNQLETKDITRTGLRKNPQILRTGETRVAQIFFPTTGVGKGGWYRSLSSTSDGTEKANNSFRIKGGLKAFEEPMAITGNLIIPVYDPQGTGIVAADPCLPRVVGETDRQTYCLPFGACLNPDGTINSNKENPSGFQTKTGSNCPAGVSECNTNVIGAGIRNITFVPKRDEPPVTNSCGKLQLSGNENGTGEWQCTSHLLPVRWYERYR
>WP_085940514.1|GCF_000305315@903909@1|WP_000768943.1|1
MKLKLKNFKPNNLWYAVCSSSMIFTWLMTSSVVQASDLQIYASPTAGKKTIVMMLDTSGSMTNNSYGENRLAMLKNGMNAFLASNNPVLNDTRVGLGNFSANGDSRSGQILVAAAPLGDASTLNTVGSQRYKLKQAVANLTAGGSTPSAHAYAEAAAYLMGTTTYSETNYAIRKDSYIKRVRRSDNRTEYSYCTNYRDSQIDTANLWQPCRSNSYWSSWSTNNPGVDNATAYDTSSDWTYYYTYYYTTFNYAVANADSGIPKSKSNDTASNPNIVVDRNATNSNAVYQSPLPAVANRQSCDGQGIYFLSDGEPNNTTNTRSASVMSTALGSTFGADFNCSGGLSNTTADSGWACMGEFAKRLFDKTKNPAGVSIQTAFVGFGSDFSSLNSSDVKNACRLSSRTQSDRKGDDACSPNQSTNAVAAPGYGNGGFFPTQSSQGVTDSVIAFINNLDKVPLEPLTTGAISVPYDALNPKNLQEYGYLRAFEPNPANTYLTWRGNLKKYHVVLSGANAGAFEANSGGLVYNASGAFRTGTKDYWNSSTYTDGGKVFLGGSYANVPLPIAGQPETRDAEGNITKYYYAVQSKIRNLFTDVSAVAADGSLTKISTSGTNLLKIPAAPPEETNPFDTVANTASYVLGKFDPSTGQNILKAFPISLKLKILNYLGYSTDINATTLPSSLVTSNEPYLSMGGSIHSLPVQLTYNGTLDDNGNLTSAREQSILYGTMEGGLHIVDASSGIEQMVFVPADILNDSVASKALVVGQSDASAPAHGMDGAWVSDPAYNITTVGSGSSAVSKVTAKQMNIYGGMRMGGSSYYGLDVLSPTSPKLLFRIGADQNDYSRMGQSWSKPVLANIRYNGSIRRVLIVGGGYDQCYEKPNITLTDACFTNGKAKGNAVYIIDAKTGQRLWWTSDTGSNTDNANMKHSIVSRISTLDRDADGLVDHLYFGDLGGQIFRVDLNNNQTKTNSTYSSFGVRVVRLANLATNDSTYDGTNDYTGGNAPRFYEPPTVTIHDYGIHTFITVGIASGDRSTPLDVYPLTGREGMTPASALSGRPVNNVYGIIDRDFVKKNLMSLTDNQLETKDITRTGLRKNPQILRTGETRVAQIFFPTTGVGKGGWYRSLSSTSDGTEKANNSFRIKGGLKAFEEPMAITGNLIILVYDPQGTGIVAADPCLPRVVGETDRQTYCLPFGACLNSDGSIDQNKENHSGFETQTGTNCPVGASECNKNVIGSGIRSVTFVPTEDNPPTTNSCGKLKLSGNEQGTGQWQCTSHLVPTRWYERYR
>WP_085940514.1|GCF_000308235@1197884@1|WP_019385498.1|1
MKNINLKKLVVACQAATFTLITSVAVTTQASDIELYKAPQTSQTTLMFMLDVSGSMKGSRISDLKKGMTTLLQGDSSAGIAPLDDKLVVGLSTFSAATGRIKLEAKPLGDPVQLAGNREVFRTVQQVEQQAQRTRTRTKTDEEWQERIRVRTLGWGGWSSWSEPGWTNKTSNGSWSDWVESAWSPTGSEVVKSTIAQECVDWESNYKCKANGWVATTKQAEDFVGTIPVSQTGNMTYSNQRDIATGSEPSSPQSIAPINETNCVDSSWIWGCVKQENKLTQNGKKTTTTEKVDQEATASFTKSIIYTGAAYETHRKKMLREVNALEAGGNTPTGYAYAEVAAYMMGQTTKGETGSGFTESSVGNIRDANNYIKPIQIDSTKQCNTQGIYFLTDGEPQYLSNYTRSALESLMKKALGSKGNSFSCSNTSPLGKRGSGYNNRSSISSPNGWDCIGAFTQTLNDSDLNPSGTEILTAVVGFGSDFSTGNGNDISDARDWGTLGKGGWYSGNNDKDVVDSVNAFVKKLGKYIPPVTTGSVTIPVDNLDTQNIQPWGYFPQFDPKPDAVGSTGVVTWLGNLKKYRVVDGVLKDRDSNTITNSNGLLKDDLNDYWADTSIKKTIEKEVDGVKISQEVKVGGALSRMLLGYSTAQAPNERRIFTDRTIKQNSTDNSQNDIGTISSGNLIKLGRDDFISTSSNLYKQDPKRAYLLSLFGYPVGKDLAYNVELYPKEETFQTELEQVIQQTPKRDWLMGSVMHSKPILITQEGTTKYDAENKVTTYDKRDDLIVFGTTQGLLHIVRAGTSAADGDAGKEVFTFVPNEIIEKQAKGFLSQDNQSSNLQYGLDGQWTAYTEFVTKKGTNVNEPVVTVKGGKQWLYGGLRMGGKSYYALDLSDVTSSSGTPKLKFHINPAGTCSTTNALGCMGQSWSKPTLTWVNWQGKRKLVMLVGGGYDAAYESSVDYTPSNTDQGAGIYMFDADNGNLLWWASANAGSTNTATNKTYAAEMKRSVVSSIKAIDRNSDGITDHLYFGDLGGQVWRVDLNASSKAGKDENFAIRAVRILDMSGSTKVPRFYNAPNFTIHNSNNGLFAAVSIGSGNLSYPMSASTNTDDGVYVIYDKDVTRRNLAVLTTSELYTQDVKPSATGGKKLIKNTNGITKTTITSGGWYYPLGTKKRVLNETVAIDGDLYVSIFDSSVDINDVNCAGGVRGESNAKQLCLPYGDGDCKPVQDSGSGTGGGSSDEIFLGKGNVGISFGGISRDRNIVLNLPTDKTLRTYTGKTKFVSQRWYER
>WP_085940514.1|GCF_000309015@1221294@1|WP_017390108.1|1
MMNLNQKKILSITLSALMTFTTCYSVSGYASDIDIYSVGTGGGKTRIMFLLDTSISMKASNNFKDACDASVSESSLTVPTTTDTSSNTFNGQTIPTYARSYCQTGGTNQRVYYYKRTKSGSTTSWAACGPSSTNSADCTVTILAPTSTSLTAYTAVTTATGSNSCSSSSSTCFYYKSELVGATKYYDRITKLKDGLFDVLLGRNGSAKLGDNIIAGLTDFSGTNGGTVLLPVRRLDAVATECGGSFTQRQCMLSKIAGINANNYTPTGNAYAVAAQSLLTTIGSDTSSCNGNGIYALTDGGPTQGSSYNPQSKMQSSVGNIFSCKRTDFYQATTSSSGTTLVSPESDAPWQCIEEFARTLATGTTTRPVIKTAAVGFGKFYQQLLDNGYAYDRNLDNAANKKEIVDAYNANVITNDYAGGGGATKADITNTALWGIYGKGGWYSASNPAQIAQSIVNFVDEVKPTFDSVTTGSPTLPQDVLNPLRIQPYAYYASFIPKPQDNTQMWAGNMNKYHVVSGEIRGADKTAKLFDTNGALNKNTTGIWNDSDGDGVTGRLPLGIVDNNVKRTIYTNREITGSETPYTANEINTLKKIDLQNLFAVDPNVSALFRNDPQKNYWLNLLGYNVPIAGDAQLADFIGKTVDLRQIGAVMHSTPILLTQEGKITVTNGQLDTTSRQDYLLFGTTQGILHVVKVKNGNTDRKEGEEVFAFVPNEMMQSEKQRTAFLQEKTSSPELLYGIDGPWTAHTQYVAKADGTLTVNNSGRTITDSTSGDEIALKGLQWVYGGLRMGGRSYYALDLSDLTNPKLKFHINPDGAINADQTPNTDNALSYMGQSWSKPTIAYVNFGGKKKLVMFVGGGYDAGYENPAYDQTNNKGAGVYMFDANNGDLLWWSSANASADKGAQAHTENSDLKYSVVSQINAVDRDSDGLVDHLYFGDLGGQAFRIDLNNNATGDNAAAKKGNFVTHVVRLLNQHVDNDGTSPRFYEIPSFSVSKDDNGSLVGGVALSSGNRSSPLSGVVGTNNATASTSANDGVFVVFDKDVVKTNLYSLVDTDLTTKNIATLRNLNTYFTASFAGDIYQNGVSVVANDGWKYTYSNSAGVYKGMNGLYALDGMLYVNVFYRDGNGIGGSCGAGVKGDSKLYQFCLPTGKCNFYSATTTQPNSTNLGAGILGTGIGDYTDGNSTSSVLMKNVTSGSDCSNTANKNLPQCQLFSTTAKLQHLRWYETR
>WP_085940514.1|GCF_000309035@1221298@1|WP_017395429.1|1
MKNLNQKNILPASVSMLMTLAICQSVSVHASDIEIYSHATGGETRIMFVLDTSQSMSTAYNAGKPMACDAPSGAIVNSYSNTTVSASTVNGVEIPAYLRYSCNVSTPTSNFTTTLYRCGTSNTATTTKASCTNNTTLASAPTTGNGIACNESSTSGNTTTTYYYDRGGCNGITGTARYRYRKVVVPANANVDVYDRITKLKEGLFDVLIGRNGVARLGDDVIVGLTRFGTTNATVLSPARRLDSSTSNCSGKNQRSCLVQQIAQMNADGYTPTGVAYAVGAKSLLDTIGTNPSSCDGNGMYVLTDGGPSATGLVSESTTTNAMKNTISGFSCPAAWNVDTTNTNPTFQFKSWTPPASGTSYNNQHVWRCIAKFSDTLLKGATGRAQIKTATVGFGNFYEGLDDYTNAEKGKSVTLPLAEDNIDIQNILGRFNNITNNWAGTQGGSSRADIANTALWGVYGRGGWYAASEPAQVADSILNFVSLVKPEFDPIATGSPTLPQDALNPLRIQPFGYYTSFVPKPQESTQLWAGNMNKYHIHRGALYDSGKSKPLIKTDGSLDSTVNGIWTGGVKGQLPLGIDTNLADEKVEKRILFTNRQITGTVAPYAANATNSLKQVSLGTLFGTDPDTALFLNDEKKNYWLNLLGYDVGATETGITLENLVNKPELRQVGAIMHSTPILLTQSGKIIAGSDGELDTSDRKDYLLFGSTQGLLHVVDKNGKEVFAFAPHEMMENYPGAFLSENSTAGGVNNLFYGVDAPWTAHTQYVAKSDNTLTVKDSGRTVKETDDGEAIALKGLQWVYGGLRMGGNSYYALDLSDLDTPRLKFHIDPVNAKIYKSSTTVTNVTALSHMGQSWSKPTIAYVNFGGEKKLVMFVGGGYDAGYENAAYNQENRKGAGVYMFDANTGDLLWWTSANATVAGGAEAYTNASANDINMKYSVVSQINAIDRDNDGLVDHLYFGDLGGQAFRVDLNNNATGNNASTKKSNFAKRVVRLFSEHATSSASPRFYEMPSFSVHDGDNGYVAAVAFSSGNRSSPLSGAAATSGRNNQAGSTTSAVDGVFVVYDKDVAKADLYGTPTLTAPTSLTSLNANISTGVAVAGNYGWKYTYSNTAGAYKGMNELYALDGMLYVNVYHRDGAGIGGSCGAGVKGDSYIYQFCLPTGKCPFETTTSGIPNSVKVGAGIIGSGLGQSVGGNLSELILTRPDTLDCRATPNKPECQKFSTTAKIRQLRWYETR
>WP_085940514.1|GCF_000308995@1221262@1|WP_085916957.1|1
MQASDLQIYASPTAGKKTIVMMLDTSGSMTNNSYGENRLAMLKNGMNAFLASNNPVLNDTRVGLGNFSANGDSRSGQILVAAAPLGDASTLNTVGSQRYKLKQAVANLTAGGSTPSAHAYAEAAAYLMGTTTYSETNYAIRKDSYIKRVRRSDNRTEYSYCTNYRDSQIDTANLWQPCRSNSYWSSWSTNNPGVDNATAYDTSSDWTYYYTYYYTTFNYAVANADSGIPKSKSNDTASNPNIVVDRNATNSNAVYQSPLPAVANRQSCDGQGIYFLSDGEPNNTTNTRSASVMSTALGSTFGADFNCSGGLSNTTADSGWACMGEFAKRLFDKTKNPAGVSIQTAFVGFGSDFSSLSSSDVKNACRLSSRTQSDRKGDDACSPNQSTNAVAAPGYGNGGFFPTQSSQGVTDSVIAFINNLDKVPLEPLTTGAISVPYDALNPKNLQEYGYLRAFEPNPANTYLTWRGNLKKYHVVLSGANAGTFEANTGGLVYNATGAFRTGTKDYWNSSTYNDGGKVFFGGSYAKVPLPIAGQPETRDEEGNITKYYYAVQTKIRNLFTDVSAVASDGSLTKISTSGTNLLKIPAAPPEGTNPFDTVANTASYVLGKFDPSTGQNILKAFPISLKLKILNYLGYSTDINATTLPSSLVTSNEPYLSMGGSIHSLPVQLTYNGTLDDNGNLTSAREQSILYGTMEGGLHIVDASSGIEQMVFVPADILNDSVASKALVVGQSDASAPAHGMDGAWVSDPAYNITTVGSGSSAVSKVTAKQMNIYGGMRMGGSSYYGLDVLSPTSPKLLFRIGADQTDYSRMGQSWSKPVLANIRYNGSIRRVLIVGGGYDQCYEKPNITLTDACFTNGKAKGNAVYIIDAKTGQRLWWTSDTGSNTDNANMKHSIVSRISTLDRDADGLVDHLYFGDLGGQIFRVDLNNNQTKTNSTYSSFGVRVVRLANLATNDSTYDGTNDYTGGNAPRFYEPPTVTIHDYGIHTFITLGIASGDRSTPLDVYPLTGREGMTPASALSGRPVNNVYGIIDRDFVKKNLMSLTDNQLETKDITRTGLRKNPQILRTGETRVAQIFFPTTGVGKGGWYRSLSSTSDGTEKANNSFRIKGGLKAFEEPMAITGNLIIPVYDPQGTGIVAADPCLPRVVGETDRQTYCLPFGACLNPDGTINSNKENPSGFQTKTGSNCPAGVSECNTNVIGAGIRNITFVPKRDEPPVTNSCGKLQLSGNENGTGEWQCTSHLLPVRWYERYR
>WP_085940514.1|GCF_000309155@903935@1|WP_000768962.1|1
MKLKLKNFKPNNLWYAVCSSSMIFTWLMTSSVVQASDLQIYASPTAGKKTIVMMLDTSGSMTSNSYGENRLAMLKNGMNAFLASNNPVLNDTRVGLGNFSANGDSRSGQILVAAAPLGDASTLNTVGSQRYKLKQAVANLTAGGSTPSAHAYAEAAAYLMGTTTYSETNYAIRKDSYIKRVRRSDNRTEYSYCTNYRDSQIDTANLWQPCRSNSYWSSWSTNNPGVDNATAYDTSSDWTYYYTYYYTTFNYAVANADSGIPKSKSNDTASNPNIVVDRNATNSNAVYQSPLPAVANRQSCDGQGIYFLSDGEPNNTTNTRSASVMSTALGSTFGANFNCSGGLSNTTADSGWACMGEFAKRLFDKTKNPAGVSIQTAFVGFGSDFSSLSSSDVKNACRLSSRTQSDRKGDDACSPNQSTNAVAAPGYGNGGFFPTQSSQGVTDSVIAFINNLDKVPLEPLTTGAISVPYDALNPKNLQEYGYLRAFEPNPANTYLTWRGNLKKYHVVLSGANAGAFEANSGGLVYNASGAFRTGTKDYWNSSTYTDGGKVFLGGSYANVPLPIAGQPETRDAEGNITKYYYAVQSKIRNLFTDVSAVAADGSLTKISTSGTNLLKIPAAPPEGTNPFDTVANTASYVLGKFDPSTGQNILKAFPISLKLKILNYLGYSTDINATTLPSSLVTSNEPYLSMGGSIHSLPVQLTYNGTLDDNGNLTSAREQSILYGTMEGGLHIVDASSGIEQMVFVPADILNDSVASKALVVGQSDASAPAHGMDGAWVSDPAYNITTVGSGSSAVSKVTAKQMNIYGGMRMGGSSYYGLDVLSPTSPKLLFRIGADQTDYSRMGQSWSKPVLANIRYNGSIRRVLIVGGGYDQCYEKPNITLTDACFTNGKAKGNAVYIIDAKTGQRLWWTSDTGSNTDNTNMKHSIVSRISTLDRDADGLVDHLYFGDLGGQIFRVDLNNNQTKNNSTYSSFGVRVVRLANLATNDSTYDGTNDYTGGNAPRFYEPPTVTIHDYGIHTFITVGIASGDRSTPLDVYPLTGREGMLPASALSGRPVNNVYGIIDRDFVKKNLMSLTDNQLETKDITRTGLRKNPQILRTGETRVAQIFFPTTGVGKGGWYRSLSSTSDGTEKANNSFRIKGGLKAFEEPMAITGNLIIPVYDPQGTGIVAADPCLPRVVGETDRQTYCLPFGACLNPDGTINSNKENPSGFQTKTGSNCPAGVSECNTNVIGAGIRNITFVPKRDEPPVTNSCGKLQLSGNENGTGEWQCTSHLLPVRWYERYR
>WP_085940514.1|GCF_000309115@903932@1|WP_000768957.1|1
MKLKLKNFKPNNLWYAVCSSSMIFTWLMTSSVVQASDLQIYASPTAGKKTIVMMLDTSGSMTNNSYGENRLAMLKNGMNAFLASNNPVLNDTRVGLGNFSANGDSRSGQILVAAAPLGDASTLNTVGSQRYKLKQAVANLTAGGSTPSAHAYAEAAAYLMGTTTYSETNYAIRKDSYIKRVRRSDNRTEYSYCTNYRDSQIDTANLWQPCRSNSYWSSWSTNNPGVDNATAYDTSSDWTYYYTYYYTTFNYAVANADSGIPKSKSNDTASNPNIVVDRNATNSNVVYQSPLPAVANRQSCDGQGIYFLSDGEPNNTTNTRSASVMSTALGSTFGADFNCSGGLSNTTADSGWACMGEFAKRLFDKTKNPAGVSIQTAFVGFGSDFSSLSSSDVKNACRLSSRTQSDRKGDDACSPNQSTNAVAAPGYGNGGFFPTQSSQGVTDSVIAFINNLDKVPLEPLTTGAISVPYDALNPKNLQEYGYLRAFEPNPANTYLTWRGNLKKYHVVLSGANAGAFEANSGGLVYNASGAFRAGTKDYWNSSTYTDGGKVFLGGSYANVPLPIAGQPETRDAEGNITKYYYAVQSKIRNLFTDVSAVAADGSLTKISTSGTNLLKIPAAPPEGTNPFDTVANTASYVLGKFDPSTGQNILKAFPISLKLKILNYLGYSTDINATTLPPSLVTSNEPYLSMGGSIHSLPVQLTYNGTLDDNGNLTSAREQSILYGTMEGGLHIVDASSGIEQMVFVPADILNDSVASKALVVGQSDASAPAHGMDGAWVSDPAYNITTVGSGSSAVSKVTAKQMNIYGGMRMGGSSYYGLDVLSPTSPKLLFRIGADQTDYSRMGQSWSKPVLANIRYNGSIRRVLIVGGGYDQCYEKPNITLTDACFTNGKAKGNAVYIIDAKTGQRLWWTSDTGSNTDNANMKHSIVSRISTLDRDADGLVDHLYFGDLGGQIFRVDLNNNQTKTNSTYSSFGVRVVRLANLATNDSTYDGTNDYTGGNAPRFYEPPTVTIHDYGIHTFITVGIASGDRSTPLDVYPLTGREGMTPASALSGRPVNNVYGIIDRDFVKKNLMSLTDNQLETKDITRTGLRKNPQILRTSETRVAQIFFPTTGVGKGGWYRSLSSASDGTEKANNSFRIKGGLKAFEEPMAITGNLIIPVYDPQGTGIVAADPCLPRVVGETDRQTYCLPFGACLNPDGTINSNKENPSGFQTKTGSNCPAGVSECNTNVIGAGIRNITFVPKRDEPPVTNSCGKLQLSGNENGTGEWQCTSHLLPVRWYERYR
>WP_085940514.1|GCF_000309135@903930@1|WP_000768966.1|1
MKLKLKNFKPNNLWYAVYSSSMIFTWLMTSSVVQASDLQIYASPTAGKKTIVMMLDTSGSMTNNSYGENRLAMLKNGMNAFLASNNPVLNDTRVGLGNFSANGDSRSGQILVAAAPLGDASTLNTVGSQRYKLKQAVANLTAGGSTPSAHAYAEAAAYLMGTTTYSETNYAIRKDSYIKRVRRSDNRTEYSYCTNYRDSQIDTANLWQPCRSNSYWSSWSTNNPGVDNATAYDTSSDWTYYYTYYYTTFNYAVANADSGIPKSKSNDTASNPNIVVDRNATNSNAVYQSPLPAVANRQSCDGQGIYFLSDGEPNNTTNTRSASVMSTALGSTFGADFNCSGGLSNTTADSGWACMGEFAKRLFDKTKNPAGVSIQTAFVGFGSDFSSLSSSDVKNACRLSSRTQSDRKGDDACSPNQSTNAVAAPGYGNGGFFPTQSSQGVTDSVIAFINNLDKVPLEPLTTGAISVPYDALNPKNLQEYGYLRAFEPNPANTYLTWRGNLKKYHVVLSGANAGAFEANSGGLVYNASGAFRTGTKDYWNSSTYTDGGKVFLGGSYANVPLPIAGQPETRDAEGNITKYYYAVQTKIRNLFTDVSAVAADGSLTKISTSGTNLLKIPAAPPEGTNPFDTVANTASYVLGKFDPSTGQNILKAFPISLKLKILNYLGYSTDINATTLPSSLVTSNEPYLSMGGSIHSLPVQLTYNGTLDDNGNLTSAREQSILYGTMEGGLHIVDASSGIEQMVFVPADILNDSVASKALVVGQSDASAPAHGMDGAWVSDPAYNITTVGSGSSAVSKVTAKQMNIYGGMRMGGSSYYGLDVLSPTSPKLLFRIGADQTDYSRMGQSWSKPVLANIRYNGSIRRVLIVGGGYDQCYEKPNITLTDACFTNGKAKGNAVYIIDAKTGQRLWWTSDTGSNTDNANMKHSIVSRISTLDRDADGLVDHLYFGDLGGQIFRVDLNNNQTKTNSTYSSFGVRVVRLANLATNDSTYDGTNDYTGGNAPRFYEPPTVTIHDYGIHTFITVGIASGDRSTPLDVYPLTGREGMTPASALSGRPVNNVYGIIDKDFVKKNLMSLTDNQLETKDITRTGLRKNPQILRTGETRVAQIFFPTTGVGKGGWYRSLSSTSDGTEKANNSFRIKGGLKAFEEPMAITGNLIIPVYDPQGTGIVAADPCLPRVVGETDRQTYCLPFGACLNPDGTINSNKENPSGFQTKTGSNCPAGVSECNTNVIGAGIRNITFVPKRDEPPVTNSCGKLQLSGNENGTGEWQCTSHLLPVRWYERYR
>WP_085940514.1|GCF_000309095@903929@1|WP_000768966.1|1
MKLKLKNFKPNNLWYAVYSSSMIFTWLMTSSVVQASDLQIYASPTAGKKTIVMMLDTSGSMTNNSYGENRLAMLKNGMNAFLASNNPVLNDTRVGLGNFSANGDSRSGQILVAAAPLGDASTLNTVGSQRYKLKQAVANLTAGGSTPSAHAYAEAAAYLMGTTTYSETNYAIRKDSYIKRVRRSDNRTEYSYCTNYRDSQIDTANLWQPCRSNSYWSSWSTNNPGVDNATAYDTSSDWTYYYTYYYTTFNYAVANADSGIPKSKSNDTASNPNIVVDRNATNSNAVYQSPLPAVANRQSCDGQGIYFLSDGEPNNTTNTRSASVMSTALGSTFGADFNCSGGLSNTTADSGWACMGEFAKRLFDKTKNPAGVSIQTAFVGFGSDFSSLSSSDVKNACRLSSRTQSDRKGDDACSPNQSTNAVAAPGYGNGGFFPTQSSQGVTDSVIAFINNLDKVPLEPLTTGAISVPYDALNPKNLQEYGYLRAFEPNPANTYLTWRGNLKKYHVVLSGANAGAFEANSGGLVYNASGAFRTGTKDYWNSSTYTDGGKVFLGGSYANVPLPIAGQPETRDAEGNITKYYYAVQTKIRNLFTDVSAVAADGSLTKISTSGTNLLKIPAAPPEGTNPFDTVANTASYVLGKFDPSTGQNILKAFPISLKLKILNYLGYSTDINATTLPSSLVTSNEPYLSMGGSIHSLPVQLTYNGTLDDNGNLTSAREQSILYGTMEGGLHIVDASSGIEQMVFVPADILNDSVASKALVVGQSDASAPAHGMDGAWVSDPAYNITTVGSGSSAVSKVTAKQMNIYGGMRMGGSSYYGLDVLSPTSPKLLFRIGADQTDYSRMGQSWSKPVLANIRYNGSIRRVLIVGGGYDQCYEKPNITLTDACFTNGKAKGNAVYIIDAKTGQRLWWTSDTGSNTDNANMKHSIVSRISTLDRDADGLVDHLYFGDLGGQIFRVDLNNNQTKTNSTYSSFGVRVVRLANLATNDSTYDGTNDYTGGNAPRFYEPPTVTIHDYGIHTFITVGIASGDRSTPLDVYPLTGREGMTPASALSGRPVNNVYGIIDKDFVKKNLMSLTDNQLETKDITRTGLRKNPQILRTGETRVAQIFFPTTGVGKGGWYRSLSSTSDGTEKANNSFRIKGGLKAFEEPMAITGNLIIPVYDPQGTGIVAADPCLPRVVGETDRQTYCLPFGACLNPDGTINSNKENPSGFQTKTGSNCPAGVSECNTNVIGAGIRNITFVPKRDEPPVTNSCGKLQLSGNENGTGEWQCTSHLLPVRWYERYR
>WP_085940514.1|GCF_000309195@903923@1|WP_000768943.1|1
MKLKLKNFKPNNLWYAVCSSSMIFTWLMTSSVVQASDLQIYASPTAGKKTIVMMLDTSGSMTNNSYGENRLAMLKNGMNAFLASNNPVLNDTRVGLGNFSANGDSRSGQILVAAAPLGDASTLNTVGSQRYKLKQAVANLTAGGSTPSAHAYAEAAAYLMGTTTYSETNYAIRKDSYIKRVRRSDNRTEYSYCTNYRDSQIDTANLWQPCRSNSYWSSWSTNNPGVDNATAYDTSSDWTYYYTYYYTTFNYAVANADSGIPKSKSNDTASNPNIVVDRNATNSNAVYQSPLPAVANRQSCDGQGIYFLSDGEPNNTTNTRSASVMSTALGSTFGADFNCSGGLSNTTADSGWACMGEFAKRLFDKTKNPAGVSIQTAFVGFGSDFSSLNSSDVKNACRLSSRTQSDRKGDDACSPNQSTNAVAAPGYGNGGFFPTQSSQGVTDSVIAFINNLDKVPLEPLTTGAISVPYDALNPKNLQEYGYLRAFEPNPANTYLTWRGNLKKYHVVLSGANAGAFEANSGGLVYNASGAFRTGTKDYWNSSTYTDGGKVFLGGSYANVPLPIAGQPETRDAEGNITKYYYAVQSKIRNLFTDVSAVAADGSLTKISTSGTNLLKIPAAPPEETNPFDTVANTASYVLGKFDPSTGQNILKAFPISLKLKILNYLGYSTDINATTLPSSLVTSNEPYLSMGGSIHSLPVQLTYNGTLDDNGNLTSAREQSILYGTMEGGLHIVDASSGIEQMVFVPADILNDSVASKALVVGQSDASAPAHGMDGAWVSDPAYNITTVGSGSSAVSKVTAKQMNIYGGMRMGGSSYYGLDVLSPTSPKLLFRIGADQNDYSRMGQSWSKPVLANIRYNGSIRRVLIVGGGYDQCYEKPNITLTDACFTNGKAKGNAVYIIDAKTGQRLWWTSDTGSNTDNANMKHSIVSRISTLDRDADGLVDHLYFGDLGGQIFRVDLNNNQTKTNSTYSSFGVRVVRLANLATNDSTYDGTNDYTGGNAPRFYEPPTVTIHDYGIHTFITVGIASGDRSTPLDVYPLTGREGMTPASALSGRPVNNVYGIIDRDFVKKNLMSLTDNQLETKDITRTGLRKNPQILRTGETRVAQIFFPTTGVGKGGWYRSLSSTSDGTEKANNSFRIKGGLKAFEEPMAITGNLIILVYDPQGTGIVAADPCLPRVVGETDRQTYCLPFGACLNSDGSIDQNKENHSGFETQTGTNCPVGASECNKNVIGSGIRSVTFVPTEDNPPTTNSCGKLKLSGNEQGTGQWQCTSHLVPTRWYERYR
>WP_085940514.1|GCF_000309175@903922@1|WP_002127237.1|1
MKLKLKNFKPNNLWYAVYSSSMIFTWLMTSSVVQASDLQIYASPTAGKKTIVMMLDTSGSMTNNSYGENRLAMLKNGMNAFLASNNPVLNDTRVGLGNFSANGDSRSGQILVAAAPLGDASTLNTVGSQRYKLKQAVANLTAGGSTPSAHAYAEAAAYLMGTTTYSETNYAIRKDSYIKRVRRSDNRTEYSYCTNYRDSQIDTANLWQPCRSNSYWSSWSTNNPGVDNATAYDTSSDWTYYYTYYYTTFNYAVANADSGIPKSKSNDTASNPNIVVDRNATNSNAVYQSPLPAVANRQSCDGQGIYFLSDGEPNNTTNTRSASVMSTALVSTFGADFNCSGGLSNTTADSGWACMGEFAKRLFDKTKNPAGVSIQTAFVGFGSDFSSLSSSDVKNACRLSSRTQSDRKGDDACSPNQSTNAVAAPGYGNGGFFPTQSSQGVTDSVIAFINNLDKVPLEPLTTGAISVPYDALNPKNLQEYGYLRAFEPNPANTYLTWRGNLKKYHVVLSGANAGAFEANSGGLVYNASGAFRTGTKDYWNSSTYTDGGKVFLGGSYANVPLPIAGQPETRDAEGNITKYYYAVQTKIRNLFTDVSAVAADGSLTKISTSGTNLLKIPAAPPEGTNPFDTVANTASYVLGKFDPSTGQNILKAFPISLKLKILNYLGYSTDINATTLPSSLVTSNEPYLSMGGSIHSLPVQLTYNGTLDDNGNLTSAREQSILYGTMEGGLHIVDASSGIEQMVFVPADILNDSVASKALVVGQSDASAPAHGMDGAWVSDPAYNITTVGSGSSAVSKVTAKQMNIYGGMRMGGSSYYGLDVLSPTSPKLLFRIGADQTDYSRMGQSWSKPVLANIRYNGSIRRVLIVGGGYDQCYEKPNITLTDACFTNGKAKGNAVYIIDAKTGQRLWWTSDTGSNTDNANMKHSIVSRISTLDRDADGLVDHLYFGDLGGQIFRVDLNNNQTKTNSTYSSFGVRVVRLANLATNDSTYDGTNDYTGGNAPRFYEPPTVTIHDYGIHTFITVGIASGDRSTPLDVYPLTGREGMTPASALSGRPVNNVYGIIDKDFVKKNLMSLTDNQLETKDITRTGLRKNPQILRTGETRVAQIFFPTTGVGKGGWYRSLSSTSDGTEKANNSFRIKGGLKAFEEPMAITGNLIIPVYDPQGTGIVAADPCLPRVVGETDRQTYCLPFGACLNPDGTINSNKENPSGFQTKTGSNCPAGVSECNTNVIGAGIRNITFVPKRDEPPVTNSCGKLQLSGNENGTGEWQCTSHLLPVRWYERYR
>WP_085940514.1|GCF_000309235@903926@1|WP_002132403.1|1
MKLKLKNFKPNNLWYAVCSSSMIFTWLISSVVQASDLQIYASPTAGKKTIVMMLDTSGSMTNNSYGENRLAMLKNGMNAFLASNNPVLNDTRVGLGNFSANGDSRSGQILVAAAPLGDASTLNTVGSQRYKLKQAVANLTAGGSTPSAHAYAEAAAYLMGTTTYSETNYAIRKDSYIKRVRRSDNRTEYSYCTNYRDSQIDTANLWQPCRSNSYWSSWSTNNPGVDNATAYDTSSDWTYYYTYYYTTFNYAVANADSGIPKSKSNDTASNPNIVVDRNATNSNAVYQSPLPAVANRQSCDGQGIYFLSDGEPNNTTNTRSASVMSTALGSTFGADFNCSGGLSNTTADSGWACMGEFAKRLFDKTKNPAGVSIQTAFVGFGSDFSSLNSSDVKNACRLSSRTQSDRKGDDACSPNQSTNAVAASGYGNGGFFPTQSSQGVTDSVIAFINNLDKVPLEPLTTGAISVPYDALNPKNLQEYGYLRAFEPNPANTYLTWRGNLKKYHVVLSGANAGAFEANSGGLVYNASGAFRTGTKDYWNSSTYTDGGKVFLGGSYANVPLPIAGQPETRDAEGNITKYYYAVQSKIRNLFTDVSAVAADGSLTKISTSGTNLLKIPAAPPEGTNPFDTVANTASYVLGKFDPSTGQNILKAFPISLKLKILNYLGYSTDINATTLPSSLVTSNEPYLSMGGSIHSLPVQLTYNGTLDDNGNLTSAREQSILYGTMEGGLHIVDASSGIEQMVFVPADILNDSVASKALVVGQSDASAPAHGMDGAWVSDPAYNITTVGSGSSAVSKVTAKQMNIYGGMRMGGSSYYGLDVLSPTSPKLLFRIGADQTDYSRMGQSWSKPVLANIRYNGSIRRVLIVGGGYDQCYEKPNITLTDACFTNGKAKGNAVYIIDAKTGQRLWWTSDTGSNTDNANMKHSIVSRISTLDRDADGLVDHLYFGDLGGQIFRVDLNNNQTKTNSTYSSFGVRVVRLANLATNDSTYDGTNDYTGGNAPRFYEPPTVTIHDYGIHTFITVGIASGDRSTPLDVYPLTGREGMTPASALSGRPVNNVYGIIDKDFVKKNLMSLTDNQLETKDITRTGLRKNPQILRTGETRVAQIFFPTTGVGKGGWYRSLSSTSDGTEKANNSFRIKGGLKAFEEPMAITGNLIIPVYDPQGTGIVAADPCLPRVVGETDRQTYCLPFGACLNPDGTINSNKENPSGFQTKTGSNCPAGVSECNTNVIGAGIRNITFVPKRDEPPVTNSCGKLQLSGNENGTGEWQCTSHLLPVRWYERYR
>WP_085940514.1|GCF_000309215@903925@1|WP_000768953.1|1
MKLKLKNFKPNNLWYAVCSSSMIFTWLMTSSVVQASDLQIYASPTAGKKTIVMMLDTSGSMTNNSYGENRLAMLKNGMNAFLASNNPVLNDTRVGLGNFSANGDSRSGQILVAAAPLGDASTLNTVGSQRYKLKQAVANLTAGGSTPSAHAYAEAAAYLMGTTTYSETNYAIRKDSYIKRVRRSDNRTEYSYCTNYRDSQIDTANLWQPCRSNSYWSSWSTNNPGVDNATAYDTSSDWTYYYTYYYTTFNYAVANADSGIPKSKSNDTASNPNIVVDRNATNSNAVYQSPLPAVANRQSCDGQGIYFLSDGEPNNTTNTRSASVMSTALGSTFGADFNCSGGLSNTTADSGWACMGEFAKRLFDKTKNPAGVSIQTAFVGFGSDFSSLSSSDVKNACRLSSRTQSDRKGDDACSPNQSTNAVAAPGYGNGGFFPTQSSQGVTDSVIAFINNLDKVPLEPLTTGAISVPYDALNPKNLQEYGYLRAFEPNPANTYLTWRGNLKKYHVVLSGANAGAFEANSGGLVYNASGAFRTGTKDYWNSSTYTDGGKVFLGGSYANVPLPIAGQPETRDAEGNITKYYYAVQSKIRNLFTDVSAVAADGSLTKISTSGTNLLKIPAVPPEGTNPFDTVANTASYVLGKFDPSTGQNILKAFPISLKLKILNYLGYSTDINATTLPSSLVTSNEPYLSMGGSIHSLPVQLTYNGTLDDNGNLTSAREQSILYGTMEGGLHIVDASSGIEQMVFVPADILNDSVASKALVVGQSDASAPAHGMDGAWVSDPAYNITTVGSGSSAVSKVTAKQMNIYGGMRMGGSSYYGLDVLSPTSPKLLFRIGADQTDYSRMGQSWSKPVLANIRYNGSIRRVLIVGGGYDQCYEKPNITLTDACFTNGKAKGNAVYIIDAKTGQRLWWTSDTGSNTDNANMKHSIVSRISTLDRDADGLVDHLYFGDLGGQIFRVDLNNNQTKTNSTYSSFGVRVVRLANLATNDSTYDGTNDYTGGNAPRFYEPPTVTIHDYGIHTFITVGIASGDRSTPLDVYPLTGREGMLPASALSGRPVNNVYGIIDRDFVKKNLMSLTDNQLETKDITRTGLRKNPQILRTGETRVAQIFFPTTGVGKGGWYRSLSSTSDGTEKANNSFRIKGGLKAFEEPMAITGNLIIPVYDPQGTGIVAADPCLPRVVGETDRQTYCLPFGACLNSDGSIDQNKENHSGFETQTGTNCPVGASECNKNVIGSGIRSVTFVPTEDNPPTTNSCGKLKLSGNEQGTGQWQCTSHLVPTRWYERYR
>WP_085940514.1|GCF_000314635@903919@1|WP_000768958.1|1
MKLKLKNFKPNNLWYAVCSSSMIFTWLMTSSVVQASDLQIYASPTAGKKTIVMMLDTSGSMTNNSYGENRLAMLKNGMNAFLASNNPVLNDTRVGLGNFSANGDSRSGQILVAAAPLGDASTLNTVGSQRYKLKQAVANLTAGGSTPSAHAYAEAAAYLMGTTTYSETNYAIRKDSYIKRVRRSDNRTEYSYCTNYRDSQIDTANLWQPCRSNSYWSSWSTNNPGVDNATAYDTSSDWTYYYTYYYTTFNYAVANADSGIPKSKSNDTASNPNIVVDRNATNSNVVYQSPLPAVANRQSCDGQGIYFLSDGEPNNTTNTRSASVMSTALGSTFGADFNCSGGLSNTTADSGWACMGEFAKRLFDKTKNPAGVSIQTAFVGFGSDFSSLSSSDVKNACRLSSRTQSDRKGDDACSPNQSTNAVAAPGYGNGGFFPTQSSQGVTDSVIAFINNLDKVPLEPLTTGAISVPYDALNPKNLQEYGYLRAFEPNPANTYLTWRGNLKKYHVVLSGANAGAFEANSGGLVYNASGAFRTGTKDYWNSSTYTDGGKVFLGGSYANVPLPIAGQPETRDAEGNITKYYYAVQSKIRNLFTDVSAVAADGSLTKISTSGTNLLKIPAAPPEGTNPFDTVANTASYVLGKFDPSTGQNILKAFPISLKLKILNYLGYSTDINATTLPPSLVTSNEPYLSMGGSIHSLPVQLTYNGTLDDNGNLTSAREQSILYGTMEGGLHIVDASSGIEQMVFVPADILNDSVASKALVVGQSDASAPAHGMDGAWVSDPAYNITTVGSGSSAVSKVTAKQMNIYGGMRMGGSSYYGLDVLSPTSPKLLFRIGADQTDYSRMGQSWSKPVLANIRYNGSIRRVLIVGGGYDQCYEKPNITLTDACFTNGKAKGNAVYIIDAKTGQRLWWTSDTGSNTDNANMKHSIVSRISTLDRDADGLVDHLYFGDLGGQIFRVDLNNNQTKTNSTYSSFGVRVVRLANLATNDSTYDGTNDYTGGNAPRFYEPPTVTIHDYGIHTFITVGIASGDRSTPLDVYPLTGREGMTPASALSGRPVNNVYGIIDRDFVKKNLMSLTDNQLETKDITRTGLRKNPQILRTGETRVAQIFFPTTGVGKGGWYRSLSSTSDGTEKANNSFRIKGGLKAFEEPMAITGNLIIPVYDPQGTGIVAADPCLPRVVGETDRQTYCLPFGACLNPDGTINSNKENPSGFQTKTGSNCPAGVSECNTNVIGAGIRNITFVPKRDEPPVTNSCGKLQLSGNENGTGEWQCTSHLLPVRWYERYR
>WP_085940514.1|GCF_000314595@106654@1|WP_004884687.1|1
MGNIMKLHFKPNKLWYAIYSTSMTFTWLMSSSVVQASDLQIYASPTAGKKTIVMMLDTSGSMGRTIQSGYSIYDDYGITSCSTTYVNSTTTPSYRRYYCGVSSNTTNSKVTNLATGCEKQADNSYRCYDRLTRLKDGMFSFLENNNPILNNVSVGLGHFSTYSSGTTGDGSSGEILVPAANLGVVGSAQRVALKNAVAGLEASGGTPTANAYAEAAAYLMGTRTLSSTTANVAMYFKYYPVLTQTSQTVYYACGNNSASGSTDNTKCTYTPTTIPSQSNLSNYSSNTTSSFYEPPTVTIHDYGVRSFITVGIASGDRSTPLDVYPIIGREGMSPSTALSGRPVNNVYGIIDRDFIKKNLMSLSDSQLETKDLIRSNLRKNPQILRAGETSVGQVFFPSTGIGQAGWYRSLSSTSNGTEKADNSFRIKGGMKAFEEPIAITGNLIVPVYDPQGTGIVASDPCLPRVVGETDRQTYCLPFGVCLNTDGSINHNKEDNSGFGTDGTKNLNVIGSGVRNITFVPSEDNPSPQNSCGKLKLSGNEQGTGQWQCTSYLIPARWYERYR
>WP_085940514.1|GCF_000309255@903921@1|WP_000768940.1|1
MKLKLKNFKPNNLWYAVCSSSMIFTWLMTSSVVQASDLQIYASPTAGKKTIVMMLDTSGSMTNNSYGENRLAMLKNGMNAFLASNNPVLNDTRVGLGNFSANGDSRSGQILVAAAPLGDASTLNTVGSQRYKLKQAVANLTAGGLTPSAHAYAEAAAYLMGTTTYSETNYAIRKDSYIKRVRRSDNRTEYSYCTNYRDSQIDTANLWQPCRSNSYWSSWSTNNPGVDNATAYDTSSDWTYYYTYYYTTFNYAVANADSGIPKSKSNDTASNPNIVVDRNATNSNAVYQSPLPAVANRQSCDGQGIYFLSDGEPNNTTNTRSASVMSTALGSTFGADFNCSGDLSNTTADSGWACMGEFAKRLFDKTKNPAGVSIQTAFVGFGSDFSSLNSSDVKNACRLSSRTQSDRKGDDACSPNQSTNAVAAPGYGNGGFFPTQSSQGVTDSVIAFINNLDKVPLEPLTTGAISVPYDALNPKNLQEYGYLRAFEPNPANTYLTWRGNLKKYHVVLSGANAGAFEANSGGLVYNASGAFRTGTKDYWNSSTYTDGGKVFLGGSYANVPLPIAGQPETRDAEGNITKYYYAVQSKIRNLFTDVSAVAADGSLTKISTSGTNLLKIPAAPPEGTNPFDTVANTASYVLGKFDPSTGQNILKAFPISLKLKILNYLGYSTDINATTLPSSLVTSNEPYLSMGGSIHSLPVQLTYNGTLDDNGNLTSAREQSILYGTMEGGLHIVDASSGIEQMVFVPADILNDSVASKALVVGQSDASAPAHGMDGAWVSDPAYNITTVGSGSSAVSKVTAKQMNIYGGMRMGGSSYYGLDVLSPTSPKLLFRIGADQTDYSRMGQSWSKPVLANIRYNGSIRRVLIVGGGYDQCYEKPNITLTDACFTNGKAKGNAVYIIDAKTGQRLWWTSDTGSNTDNANMKHSIVSRISTLDRDADGLVDHLYFGDLGGQIFRVDLNNNQTKTNSTYSSFGVRVVRLANLATNDSTYDGTNDYTGGNAPRFYEPPTVTIHDYGIHTFITVGIASGDRSTPLDVYPLTGREGMTPASALSGRPVNNVYGIIDKDFVKKNLMSLTDNQLETKDITRTGLRKNPQILRTGETRVAQIFFPTTGVGKGGWYRSLSSTSDGTEKANNSFRIKGGLKAFEEPMAITGNLIIPVYDPQGTGIVAADPCLPRVVGETDRQTYCLPFGACLNPDGTINSNKENPSGFQTKTGSNCPAGVSECNTNVIGAGIRNITFVPKRDEPPVTNSCGKLQLSGNENGTGEWQCTSHLLPVRWYERYR
>WP_085940514.1|GCF_000309275@903924@1|WP_000768943.1|1
MKLKLKNFKPNNLWYAVCSSSMIFTWLMTSSVVQASDLQIYASPTAGKKTIVMMLDTSGSMTNNSYGENRLAMLKNGMNAFLASNNPVLNDTRVGLGNFSANGDSRSGQILVAAAPLGDASTLNTVGSQRYKLKQAVANLTAGGSTPSAHAYAEAAAYLMGTTTYSETNYAIRKDSYIKRVRRSDNRTEYSYCTNYRDSQIDTANLWQPCRSNSYWSSWSTNNPGVDNATAYDTSSDWTYYYTYYYTTFNYAVANADSGIPKSKSNDTASNPNIVVDRNATNSNAVYQSPLPAVANRQSCDGQGIYFLSDGEPNNTTNTRSASVMSTALGSTFGADFNCSGGLSNTTADSGWACMGEFAKRLFDKTKNPAGVSIQTAFVGFGSDFSSLNSSDVKNACRLSSRTQSDRKGDDACSPNQSTNAVAAPGYGNGGFFPTQSSQGVTDSVIAFINNLDKVPLEPLTTGAISVPYDALNPKNLQEYGYLRAFEPNPANTYLTWRGNLKKYHVVLSGANAGAFEANSGGLVYNASGAFRTGTKDYWNSSTYTDGGKVFLGGSYANVPLPIAGQPETRDAEGNITKYYYAVQSKIRNLFTDVSAVAADGSLTKISTSGTNLLKIPAAPPEETNPFDTVANTASYVLGKFDPSTGQNILKAFPISLKLKILNYLGYSTDINATTLPSSLVTSNEPYLSMGGSIHSLPVQLTYNGTLDDNGNLTSAREQSILYGTMEGGLHIVDASSGIEQMVFVPADILNDSVASKALVVGQSDASAPAHGMDGAWVSDPAYNITTVGSGSSAVSKVTAKQMNIYGGMRMGGSSYYGLDVLSPTSPKLLFRIGADQNDYSRMGQSWSKPVLANIRYNGSIRRVLIVGGGYDQCYEKPNITLTDACFTNGKAKGNAVYIIDAKTGQRLWWTSDTGSNTDNANMKHSIVSRISTLDRDADGLVDHLYFGDLGGQIFRVDLNNNQTKTNSTYSSFGVRVVRLANLATNDSTYDGTNDYTGGNAPRFYEPPTVTIHDYGIHTFITVGIASGDRSTPLDVYPLTGREGMTPASALSGRPVNNVYGIIDRDFVKKNLMSLTDNQLETKDITRTGLRKNPQILRTGETRVAQIFFPTTGVGKGGWYRSLSSTSDGTEKANNSFRIKGGLKAFEEPMAITGNLIILVYDPQGTGIVAADPCLPRVVGETDRQTYCLPFGACLNSDGSIDQNKENHSGFETQTGTNCPVGASECNKNVIGSGIRSVTFVPTEDNPPTTNSCGKLKLSGNEQGTGQWQCTSHLVPTRWYERYR
>WP_085940514.1|GCF_000314655@903920@1|WP_000768970.1|1
MKLKLKNFKPNNLWYAVYSSSMIFTWLMTSSVVQASDLQIYASPTAGKKTIVMMLDTSGSMTNNSYGENRLAMLKNGMNAFLASNNPVLNDTRVGLGNFSANGDSRSGQILVAAAPLGDASTLNTVGSQRYKLKQAVANLTAGGSTPSAHAYAEAAAYLMGTTTYSETNYAIRKDSYIKRVRRSDNRTEYSYCTNYRDSQIDTANLWQPCRSNSYWSSWSTNNPGVDNATAYDTSSDWTYYYTYYYTTFNYAVANADSGIPKSKSNDTASNPNIVVDRNATNSNAVYQSPLPAVANRQSCDGQGIYFLSDGEPNNTTNTRSASVMSTALGSTFGADFNCSGGLSNTTADSGWACMGEFAKRLFDKTKNPAGVSIQTAFVGFGSDFSSLSSSDVKNACRLSSRTQSDRKGDDACSPNQSTNAVAAPGYGNGGFFPTQSSQGVTDSVIAFINNLDKVPLEPLTTGAISVPYDALNPKNLQEYGYLRAFEPNPANTYLTWRGNLKKYHVVLSGANAGTFEANTGGLVYNATGAFRTGTKDYWNSSTYNDGGKVFFGGSYAKVPLPIAGQPETRDEEGNITKYYYAVQTKIRNLFTDVSAVASDGSLTKISTSGTNLLKIPAAPPEGTNPFDTVANTASYVLGKFDPSTGQNILKAFPISLKLKILNYLGYSTDINATTLPSSLVTSNEPYLSMGGSIHSLPVQLTYNGTLDDNGNLTSAREQSILYGTMEGGLHIVDASSGIEQMVFVPADILNDSVASKALVVGQSDASAPAHGMDGAWVSDPAYNITTVGSGSSAVSKVTAKQMNIYGGMRMGGSSYYGLDVLSPTSPKLLFRIGADQTDYSRMGQSWSKPVLANIRYNGSIRRVLIVGGGYDQCYEKPNITLTDACFTNGKAKGNAVYIIDAKTGQRLWWTSDTGSNTDNANMKHSIVSRISTLDRDADGLVDHLYFGDLGGQIFRVDLNNNQTKTNSTYSSFGVRVVRLANLATNDSTYDGTNDYTGGNAPRFYEPPTVTIHDYGIHTFITLGIASGDRSTPLDVYPLTGREGMTPASALSGRPVNNVYGIIDRDFVKKNLMSLTDNQLETKDITRTGLRKNPQILRTGETRVAQIFFPTTGVGKGGWYRSLSSTSDGTEKANNSFRIKGGLKAFEEPMAITGNLIIPVYDPQGTGIVAADPCLPRVVGETDRQTYCLPFGACLNPDGTINSNKENPSGFQTKTGSNCPAGVSECNTNVIGAGIRNITFVPKRDEPPVTNSCGKLQLSGNENGTGEWQCTSHLLPVRWYERYR
>WP_085940514.1|GCF_000332855@1216295@1|WP_000768970.1|1
MKLKLKNFKPNNLWYAVYSSSMIFTWLMTSSVVQASDLQIYASPTAGKKTIVMMLDTSGSMTNNSYGENRLAMLKNGMNAFLASNNPVLNDTRVGLGNFSANGDSRSGQILVAAAPLGDASTLNTVGSQRYKLKQAVANLTAGGSTPSAHAYAEAAAYLMGTTTYSETNYAIRKDSYIKRVRRSDNRTEYSYCTNYRDSQIDTANLWQPCRSNSYWSSWSTNNPGVDNATAYDTSSDWTYYYTYYYTTFNYAVANADSGIPKSKSNDTASNPNIVVDRNATNSNAVYQSPLPAVANRQSCDGQGIYFLSDGEPNNTTNTRSASVMSTALGSTFGADFNCSGGLSNTTADSGWACMGEFAKRLFDKTKNPAGVSIQTAFVGFGSDFSSLSSSDVKNACRLSSRTQSDRKGDDACSPNQSTNAVAAPGYGNGGFFPTQSSQGVTDSVIAFINNLDKVPLEPLTTGAISVPYDALNPKNLQEYGYLRAFEPNPANTYLTWRGNLKKYHVVLSGANAGTFEANTGGLVYNATGAFRTGTKDYWNSSTYNDGGKVFFGGSYAKVPLPIAGQPETRDEEGNITKYYYAVQTKIRNLFTDVSAVASDGSLTKISTSGTNLLKIPAAPPEGTNPFDTVANTASYVLGKFDPSTGQNILKAFPISLKLKILNYLGYSTDINATTLPSSLVTSNEPYLSMGGSIHSLPVQLTYNGTLDDNGNLTSAREQSILYGTMEGGLHIVDASSGIEQMVFVPADILNDSVASKALVVGQSDASAPAHGMDGAWVSDPAYNITTVGSGSSAVSKVTAKQMNIYGGMRMGGSSYYGLDVLSPTSPKLLFRIGADQTDYSRMGQSWSKPVLANIRYNGSIRRVLIVGGGYDQCYEKPNITLTDACFTNGKAKGNAVYIIDAKTGQRLWWTSDTGSNTDNANMKHSIVSRISTLDRDADGLVDHLYFGDLGGQIFRVDLNNNQTKTNSTYSSFGVRVVRLANLATNDSTYDGTNDYTGGNAPRFYEPPTVTIHDYGIHTFITLGIASGDRSTPLDVYPLTGREGMTPASALSGRPVNNVYGIIDRDFVKKNLMSLTDNQLETKDITRTGLRKNPQILRTGETRVAQIFFPTTGVGKGGWYRSLSSTSDGTEKANNSFRIKGGLKAFEEPMAITGNLIIPVYDPQGTGIVAADPCLPRVVGETDRQTYCLPFGACLNPDGTINSNKENPSGFQTKTGSNCPAGVSECNTNVIGAGIRNITFVPKRDEPPVTNSCGKLQLSGNENGTGEWQCTSHLLPVRWYERYR
>WP_085940514.1|GCF_000333715@1200350@1|WP_025467581.1|1
MKLKLKNFKPNNLWYAVYSSSMIFTWLMTSSVVQASDLQIYASPTAGKKTIVMMLDTSGSMTNNSYGENRLAMLKNGMNAFLASNNPVLNDTRVGLGNFSANGDSRSGQILVAAAPLGDASTLNTVGSQRYKLKQAVANLTAGGSTPSAHAYAEAAAYLMGTTTYSETNYAIRKDSYIKRVRRSDNRTEYSYCTNYRDSQIDTANLWQPCRSNSYWSSWSTNNPGVDNATAYDTSSDWTYYYTYYYTTFNYAVANADSGIPKSKSNDTASNPNIVVDRNATNSNAVYQSPLPAVANRQSCDGQGIYFLSDGEPNNTTNTRSASVMSTALGSTFGADFNCSGGLSNTTADSGWACMGEFAKRLFDKTKNPAGVSIQTAFVGFGSDFSSLSSSDVKNACRLSSRTQSDRKGDDACSPNQSTNAVAAPGYGNGGFFPTQSSQGVTDSVIAFINNLDKVPLEPLTTGAISVPYDALNPKNLQEYGYLRAFEPNPANTYLTWRGNLKKYHVVLSGANAGAFEANSGGLVYNASGAFRTGTKDYWNSSTYTDGGKVFLGGSYANVPLPIAGQPETRDAEGNITKYYYAVQTKIRNLFTDVSAVAADGSLTKISTSGTNLLKIPAAPPEGTNPFDTVANTASYVLGKFDPSTGQNILKAFPISLKLKILNYLGYSTDINATTLPSSLVTSNEPYLSMGGSIHSLPVQLTYNGTLDDNGNLTSAREQSILYGTMEGGLHIVDASSGIEQMVFVPADILNDSVASKALVVGQSDASAPAHGMDGAWVSDPAYNITTVGSGSSAVSK
>WP_085940514.1|GCF_000315155@48296@1|WP_080564121.1|1
MQASDLQIYASPTAGKKTIVMMLDTSGSMTNNSYGENRLAMLKNGMNAFLASNNPVLNDTRVGLGNFSANGDSRSGQVLVAAAPLGDASTLNTVGSQRYKLKQAVANLTAGGSTPSAHAYAEAAAYLMGTTTYSEANYAIRKDSYIKRVRKSDNRTEYSYCTNYRDSQIDTTNLWQPCRSNNYWSNWSTSNPGVDAATAYDTSSDWTYSYTYYYTTFNYAVANADSGIPKSKSNDTTSNPNIVVDRNASNLNAIYQSPLPAVTNRQSCDGQGIYFLSDGEPNNTTNTRSATVMSTALGSTLGANFTCSGGLSNTTADSGWACMGEFAKRLFDKTKNPAGVSIQTAFVGFGSDFSSLSSSDVKNACRLSSRTQSDRKGDDACSPNQTTNAVAAPGYGNGGFFPTQSAQGVTDSVIAFINNLEKVPLQPLTTGAISVPYDALNPKNLQEYGYLRALEPNPANTYLTWRGNLKKYHVVLSGGNAGAFEANTGGLVYNASGAFRTGTKDYWNSSNYNDGGNVFLGGSYAKVPLPIAGQNETRDEDGNIIKYYYAVQTKIRNLFTDVSAVAADGSLTKISTSGTNLLKIPAAPPEGTNPFDSVANTASYVLGKFNASTGQDILKAFPIGLKLKILNYLGYSTDISATTLPSSLVTSNEPYLSMGGSIHSLPVQLTYNGTLDENGNLTSAREQSILYGTMEGGLHLVDASTGVEQMAFVPADILNDPIASKALVVGQSDASAPAHGMDGAWVSDPAYSITTTGSGSSAVSKVTAKQMNIYGGMRMGGSSYYGLNVLNPVSPKLLFRVGADQTDYSRMGQSWSKPVLANIRYNGVIKRVMIVGGGYDQCYENPNITLSNSCFTNGKAKGNAVYIIDAKTGERLWWTSDTGSNIDNSNMKHSIVSRISTLDRDADGLVDHLYFGDLGGQIFRIDLNNNQTKTNSTYSSFGIRVVRLANLATNDSTYDASNDYTAGNAPRFYEPPTVTIHDYGIRTFITVGIASGDRSTPLDVYPLTGREGMSPSTALSGRPVNNVYGIIDKDFIKKNLMSLADNQLETKDITRLTLRKNPQILRSGETRVAQIFFPNTGVGQSGWYRSLSSMSDGTEKANNSFRIKGGLKAFEEPMAVTGTLIVPVYDPQGTGIVAADPCLPRVVGETDQQTFCLPFGACLNSDGSIDQNKENGSGFKTQTGTNCPVGASECNKNVIGSGIRGVTFVPTEDNPPATNSCGKLKLSGNESGTGEWQCTSHLVPARWYERYR
>WP_085940514.1|GCF_000333735@1200351@1|WP_000768966.1|1
MKLKLKNFKPNNLWYAVYSSSMIFTWLMTSSVVQASDLQIYASPTAGKKTIVMMLDTSGSMTNNSYGENRLAMLKNGMNAFLASNNPVLNDTRVGLGNFSANGDSRSGQILVAAAPLGDASTLNTVGSQRYKLKQAVANLTAGGSTPSAHAYAEAAAYLMGTTTYSETNYAIRKDSYIKRVRRSDNRTEYSYCTNYRDSQIDTANLWQPCRSNSYWSSWSTNNPGVDNATAYDTSSDWTYYYTYYYTTFNYAVANADSGIPKSKSNDTASNPNIVVDRNATNSNAVYQSPLPAVANRQSCDGQGIYFLSDGEPNNTTNTRSASVMSTALGSTFGADFNCSGGLSNTTADSGWACMGEFAKRLFDKTKNPAGVSIQTAFVGFGSDFSSLSSSDVKNACRLSSRTQSDRKGDDACSPNQSTNAVAAPGYGNGGFFPTQSSQGVTDSVIAFINNLDKVPLEPLTTGAISVPYDALNPKNLQEYGYLRAFEPNPANTYLTWRGNLKKYHVVLSGANAGAFEANSGGLVYNASGAFRTGTKDYWNSSTYTDGGKVFLGGSYANVPLPIAGQPETRDAEGNITKYYYAVQTKIRNLFTDVSAVAADGSLTKISTSGTNLLKIPAAPPEGTNPFDTVANTASYVLGKFDPSTGQNILKAFPISLKLKILNYLGYSTDINATTLPSSLVTSNEPYLSMGGSIHSLPVQLTYNGTLDDNGNLTSAREQSILYGTMEGGLHIVDASSGIEQMVFVPADILNDSVASKALVVGQSDASAPAHGMDGAWVSDPAYNITTVGSGSSAVSKVTAKQMNIYGGMRMGGSSYYGLDVLSPTSPKLLFRIGADQTDYSRMGQSWSKPVLANIRYNGSIRRVLIVGGGYDQCYEKPNITLTDACFTNGKAKGNAVYIIDAKTGQRLWWTSDTGSNTDNANMKHSIVSRISTLDRDADGLVDHLYFGDLGGQIFRVDLNNNQTKTNSTYSSFGVRVVRLANLATNDSTYDGTNDYTGGNAPRFYEPPTVTIHDYGIHTFITVGIASGDRSTPLDVYPLTGREGMTPASALSGRPVNNVYGIIDKDFVKKNLMSLTDNQLETKDITRTGLRKNPQILRTGETRVAQIFFPTTGVGKGGWYRSLSSTSDGTEKANNSFRIKGGLKAFEEPMAITGNLIIPVYDPQGTGIVAADPCLPRVVGETDRQTYCLPFGACLNPDGTINSNKENPSGFQTKTGSNCPAGVSECNTNVIGAGIRNITFVPKRDEPPVTNSCGKLQLSGNENGTGEWQCTSHLLPVRWYERYR
>WP_085940514.1|GCF_000335615@903931@1|WP_000768951.1|1
MKLKLKNFKPNNLWYAVCSSSMIFTWLMTSSVVQASDLQIYASPTAGKKTIVMMLDTSGSMTNNSYGENRLAMLKNGMNAFLASNNPVLNDTRVGLGNFSANGDSRSGQILVAAAPLGDASTLNTVGSQRYKLKQAVANLTAGGSTPSAHAYAEAAAYLMGTTTYSETNYAIRKDSYIKRVRRSDNRTEYSYCTNYRDSQIDTANLWQPCRSNSYWSSWSTNNPGVDNATAYDTSSDWTYYYTYYYTTFNYAVANADSGIPKSKSNDTASNPNIVVDRNATNSNAVYQSPLPAVANRQSCDGQGIYFLSDGEPNNTTNTRSASVMSTALGSTFGADFNCSGGLSNTTADSGWACMGEFAKRLFDKTKNPAGVSIQTAFVGFGSDFSSLSSSDVKNACRLSSRTQSDRKGDDACSPNQSTNAVAAPGYGNGGFFPTQSSQGVTDSVIAFINNLDKVPLEPLTTGAISVPYDALNPKNLQEYGYLRAFEPNPANTYLTWRGNLKKYHVVLSGANAGAFEANSGGLVYNASGAFRTGTKDYWNSSTYTDGGKVFLGGSYANVPLPIAGQPETRDAEGNITKYYYAVQSKIRNLFTDVSAVAADGSLTKISTSGTNLLKIPAAPPEGTNPFDTVANTASYVLGKFDPSTGQNILKAFPISLKLKILNYLGYSTDINATTLPSSLVTSNEPYLSMGGSIHSLPVQLTYNGTLDDNGNLTSAREQSILYGTMEGGLHIVDASSGIEQMVFVPADILNDSVASKALVVGQSDASAPAHGMDGAWVSDPAYNITTVGSGSSAVSKVTAKQMNIYGGMRMGGSSYYGLDVLSPTSPKLLFRIGADQTDYSRMGQSWSKPVLANIRYNGSIRRVLIVGGGYDQCYEKPNITLTDACFTNGKAKGNAVYIIDAKTGQRLWWTSDTGSNTDNANMKHSIVSRISTLDRDADGLVDHLYFGDLGGQIFRVDLNNNQTKTNSTYSSFGVRVVRLANLATNDSTYDGTNDYTGGNAPRFYEPPTVTIHDYGIHTFITVGIASGDRSTPLDVYPLTGREGMTPASALSGRPVNNVYGIIDKDFVKKNLMSLTDNQLETKDITRTGLRKNPQILRTGETRVAQIFFPTTGVGKGGWYRSLSSTSDGTEKANNSFRIKGGLKAFEEPMAITGNLIIPVYDPQGTGIVAADPCLPRVVGETDRQTYCLPFGACLNPDGTINSNKENPSGFQTKTGSNCPAGVSECNTNVIGAGIRNITFVPKRDEPPVTNSCGKLQLSGNENGTGEWQCTSHLLPVRWYERYR
>WP_085940514.1|GCF_000335595@903937@1|WP_002068954.1|1
MKLKLKNFKPNNLWYAVYSSSMIFTWLMTSSVVQASDLQIYASPTAGKKTIVMMLDTSGSMTNNSYGENRLAMLKNGMNAFLASNNPVLNDTRVGLGNFSANGDSRSGQILVAAAPLGDASTLNTVGSQRYKLKQAVANLTAGGSTPSAHAYAEAAAYLMGTTTYSETNYAIRKDSYIKRVRRSDNRTEYSYCTNYRDSQIDTANLWQPCRSNSYWSSWSTNNPGVDNATAYDTSSDWTYYYTYYYTTFNYAVANADSGIPKSKSNDTASNPNIVVDRNATNSNAVYQSPLPAVANRQSCDGQGIYFLSDGEPNNTTNTRSASVMSTALGSTFGADFNCSGGLSNTTADSGWACMGEFAKRLFDKTKNPAGVSIQTAFVGFGSDFSSLSSSDVKNACRLSSRTQSDRKGDDACSPNQSTNAVAAPGYGNGGFFPTQSSQGVTDSVIAFINNLDKVPLEPLTTGAISVPYDALNPKNLQEYGYLRAFEPNPANTYLTWRGNLKKYHVVLSGANAGAFEANSGGLVYNASGAFRTGTKDYWNSSTYTDGGKVFLGGSYANVPLPIAGQPETRDAEGNITKYYYAVQSKIRNLFTDVSAVAADGSLTKISTSGTNLLKIPAAPPEGTNPFDTVANTANYVLGKFDPSTGQNILKAFPISLKLKILNYLGYSTDINATTLPPSLVTSNEPYLSMGGSIHSLPVQLTYNGTLDDNGNLTSAREQSILYGTMEGGLHIVDASSGIEQMVFVPADILNDSVASKALVVGQSDASAPAHGMDGAWVSDPAYNITTVGSGSSAVSKVTAKQMNIYGGMRMGGSSYYGLDVLSPTSPKLLFRIGADQTDYSRMGQSWSKPVLANIRYNGSIRRVLIVGGGYDQCYEKPNITLTDACFTNGKAKGNAVYIIDAKTGQRLWWTSDTGSNTDNANMKHSIVSRISTLDRDADGLVDHLYFGDLGGQIFRVDLNNNQTKTNSTYSSFGVRVVRLANLATNDSTYDGTNDYTGGNAPRFYEPPTVTIHDYGIHTFITVGIASGDRSTPLDVYPLTGREGMTPASALSGRPVNNVYGIIDKDFVKKNLMSLTDNQLETKDITRTGLRKNPQILRTGETRVAQIFFPTTGVGKGGWYRSLSSTSDGTEKANNSFRIKGGLKAFEEPMAITGNLIIPVYDPQGTGIVAADPCLPRVVGETDRQTYCLPFGACLNPDGTINSNKENPSGFQTKTGSNCPAGVSECNTNVIGAGIRNITFVPKRDEPPVTNSCGKLQLSGNENGTGEWQCTSHLLPVRWYERYR
>WP_085940514.1|GCF_000335535@903927@1|WP_002048173.1|1
MKLKLKNFKPNNLWYAVCSSSMIFTWLMTSSVVQASDLQIYASPTAGKKTIVMMLDTSGSMTSNSYGENRLAMLKDGMNAFLASNNPVLNDTRVGLGNFSANGDSRSGQILVAAAPLGDASTLNTVGSQRYKLKQAVANLRSGGTTPSAHAYAEAAAYLMGTTTYSETNYAIRKESYIKRVRRFDNKTEYSSCTNSSQIDINTLSQSCRSNGWSSWTTFNPGVNTLTDYETSSDWTYYYTYYYTTFNYAVANADSGIPKSKSNDTASNPNIVVDRNATNSNAVYQSPLPAVANRQSCDGQGIYFLSDGEPNNTTNTRSASVMSTALGSTFGADFNCSGGLSNTTADSGWACMGEFAKRLFDKTKNPAGVSIQTAFVGFGSDFSSLSSSDVKNACRLSSRTQSDRKGDDACSPNQSTNAVAAPGYGNGGFFPTQSSQGVTDSVIAFINNLDKVPLEPLTTGAISVPYDALNPKNLQEYGYLRAFEPNPANTYLTWRGNLKKYHVVLSGANAGAFEANSGGLVYNASGAFRTGTKDYWNSSTYTDGGKVFLGGSYTNVPLPIAGQPETRDAEGNITKYYYAVQSKIRNLFTDVSAVAADGSLTKISTSGTNLLKIPAAPPEGTNPFDTVANTASYVLGKFDPSTGQNILKAFPISLKLKILNYLGYSTDINATTLPSSLVTSNEPYLSMGGSIHSLPVQLTYNGTLDDNGNLTSAREQSILYGTMEGGLHIVDASSGIEQMVFVPADILNDSVASKALVVGQSDASAPAHGMDGAWVSDPAYNITTVGSGSSAVSKVTAKQMNIYGGMRMGGSSYYGLDVLSPTSPKLLFRIGADQTDYSRMGQSWSKPVLANIRYNGSIRRVLIVGGGYDQCYEKPNITLTDACFTNGKAKGNAVYIIDAKTGQRLWWTSDTGSNTDNANMKHSIVSRISTLDRDADGLVDHLYFGDLGGQIFRVDLNNNQTKTNSTYSSFGVRVVRLANLATNDSTYDGTNDYTGGNAPRFYEPPTVTIHDYGIHTFITVGIASGDRSTPLDVYPLTGREGMTPASALSGRPVNNVYGIIDKDFVKKNLMSLTDNQLETKDITRTGLRKNPQILRTGETRVAQIFFPTTGVGKGGWYRSLSSTSDGTEKANNSFRIKGGLKAFEEPMAITGNLIIPVYDPQGTGIVAADPCLPRVVGETDRQTYCLPFGACLNPDGTINSNKENPSGFQTKTGSNCPAGVSECNTNVIGAGIRNITFVPKRDEPPVTNSCGKLQLSGNENGTGEWQCTSHLLPVRWYERYR
>WP_085940514.1|GCF_000335675@903936@1|WP_000768966.1|1
MKLKLKNFKPNNLWYAVYSSSMIFTWLMTSSVVQASDLQIYASPTAGKKTIVMMLDTSGSMTNNSYGENRLAMLKNGMNAFLASNNPVLNDTRVGLGNFSANGDSRSGQILVAAAPLGDASTLNTVGSQRYKLKQAVANLTAGGSTPSAHAYAEAAAYLMGTTTYSETNYAIRKDSYIKRVRRSDNRTEYSYCTNYRDSQIDTANLWQPCRSNSYWSSWSTNNPGVDNATAYDTSSDWTYYYTYYYTTFNYAVANADSGIPKSKSNDTASNPNIVVDRNATNSNAVYQSPLPAVANRQSCDGQGIYFLSDGEPNNTTNTRSASVMSTALGSTFGADFNCSGGLSNTTADSGWACMGEFAKRLFDKTKNPAGVSIQTAFVGFGSDFSSLSSSDVKNACRLSSRTQSDRKGDDACSPNQSTNAVAAPGYGNGGFFPTQSSQGVTDSVIAFINNLDKVPLEPLTTGAISVPYDALNPKNLQEYGYLRAFEPNPANTYLTWRGNLKKYHVVLSGANAGAFEANSGGLVYNASGAFRTGTKDYWNSSTYTDGGKVFLGGSYANVPLPIAGQPETRDAEGNITKYYYAVQTKIRNLFTDVSAVAADGSLTKISTSGTNLLKIPAAPPEGTNPFDTVANTASYVLGKFDPSTGQNILKAFPISLKLKILNYLGYSTDINATTLPSSLVTSNEPYLSMGGSIHSLPVQLTYNGTLDDNGNLTSAREQSILYGTMEGGLHIVDASSGIEQMVFVPADILNDSVASKALVVGQSDASAPAHGMDGAWVSDPAYNITTVGSGSSAVSKVTAKQMNIYGGMRMGGSSYYGLDVLSPTSPKLLFRIGADQTDYSRMGQSWSKPVLANIRYNGSIRRVLIVGGGYDQCYEKPNITLTDACFTNGKAKGNAVYIIDAKTGQRLWWTSDTGSNTDNANMKHSIVSRISTLDRDADGLVDHLYFGDLGGQIFRVDLNNNQTKTNSTYSSFGVRVVRLANLATNDSTYDGTNDYTGGNAPRFYEPPTVTIHDYGIHTFITVGIASGDRSTPLDVYPLTGREGMTPASALSGRPVNNVYGIIDKDFVKKNLMSLTDNQLETKDITRTGLRKNPQILRTGETRVAQIFFPTTGVGKGGWYRSLSSTSDGTEKANNSFRIKGGLKAFEEPMAITGNLIIPVYDPQGTGIVAADPCLPRVVGETDRQTYCLPFGACLNPDGTINSNKENPSGFQTKTGSNCPAGVSECNTNVIGAGIRNITFVPKRDEPPVTNSCGKLQLSGNENGTGEWQCTSHLLPVRWYERYR
>WP_085940514.1|GCF_000338835@1222032@1|WP_025468508.1|1
MKLKLKNFKPNNLWYAVCSSSMIFTWLMTSSVVQASDLQIYASPTAGKKTIVMMLDTSGSMTNNSYGENRLAMLKNGMNAFLASNNPVLNDTRVGLGNFSANGDSRSGQILVAAAPLGDASTLNTVGSQRYKLKQAVANLTAGGSTPSAHAYAEAAAYLMGTTTYSETNYAIRKDSYIKRVRRSDNRTEYSYCTNYRDSQIDTANLWQPCRSNSYWSSWSTNNPGVDNATAYDTSSDWTYYYTYYYTTFNYAVANADSGIPKSKSNDTASNPNIVVDRNATNSNAVYQSPLPAVANRQSCDGQGIYFLSDGEPNNTTNTRSASVMSTALGSTFGADFNCSGGLSNTTADSGWACMGEFAKRLFDKTKNPAGVSIQTAFVGFGSDFSSLSSSDVKNACRLSSRTQSDRKGDDACSPNQSTNAVAAPGYGNGGFFPTQSSQGVTDSVIAFINNLDKVPLEPLTTGAISVPYDALNPKNLQEYGYLRAFEPNPANTYLTWRGNLKKYHVVLSGANAGAFEANSGGLVYNASGAFRTGTKDYWNSSTYTDGGKVFLGGSYANVPLPIAGQPETRDAEGNITKYYYAVQSKIRNLFTDVSAVAADGSLTKISTSGTNLLKIPAAPPEGTNPFDTVANTASYVLGKFDPSTGQNILKAFPISLKLKILNYLGYSTDINATTLPSSLVTSNEPYLSMGGSIHSLPVQLTYNGTLDDNGNLTSAREQSILYGTMEGGLHIVDASSGIEQMVFVPADILNDSVASKALVVGQSDASAPAHGMDGAWVSDPAYNITTVGSGSSAVSKVTAKQMNIYGGMRMGGSSYYGLDVLSPTSPKLLFRIGADQTDYSRMGQSWSKPVLANIRYNGSIRRVLIVGGGYDQCYEKPNITLTDACFTNGKAKGNAVYIIDAKTGQRLWWTSDTGSNTDNANMKHSIVSRISTLDRDADGLVDHLYFGDLGGQIFRVDLNNNQTKTNSTYSSFGVRVVRLANLATNDSTYDGTNDYTGGNAPRFYEPPTVTIHDYGIHTFITVGIASGDRSTPLDVYPLTGREGMTPASALSGRPVNNVYGIIDRDFVKKNLMSLTDNQLETKDITRTGLRKNPQILRTGETRVAQIFFPTTGVGKGGWYRSLSSASDGTEKANNSFRIKGGLKAFEEPMAITGNLIIPVYDPQGTGIVAADPCLPRVVGETDRQTYCLPFGACLNPDGTINSNKENPSGFQTKTGSNCPAGVSECNTNVIGAGIRNITFVPKRDEPPVTNSCGKLQLSGNENGTGEWQCTSHLLPVRWYERYR
>WP_085940514.1|GCF_000335635@903933@1|WP_002062153.1|1
MKLKLKNFKPNNLWYAVCSSSMIFTWLMTSSVVQASDLQIYASPTAGKKTIVMMLDTSGSMTNNSYGENRLAMLKNGMNAFLASNNPVLNDTRVGLGNFSANGDSRSGQILVAAAPLGDASTLNTVGSQRYKLKQAVANLTAGGSTPSAHAYAEAAAYLMGTTTYSETNYAIRKESYIKRVRRSDNRTEYSYCTNYRDSQIDTANLWQPCRSNSYWSSWSTNNPGVDNATAYDTSSDWTYYYTYYYTTFNYAVANADSGIPKSKSNDTASNPNIVVDRNATNSNAVYQSPLPAVANRQSCDGQGIYFLSDGEPNNTTNTRSASVMSTALGSTFGADFNCSGGLSNTTADSGWACMGEFAKRLFDKTKNPAGVSIQTAFVGFGSDFSSLSSSDVKNACRLSSRTQSDRKGDDACSPNQSTNAVAAPGYGNGGFFPTQSSQGVTDSVIAFINNLDKVPLEPLTTGAISVPYDALNPKNLQEYGYLRAFEPNPANTYLTWRGNLKKYHVVLSGANAGAFEANSGGLVYNASGAFRTGTKDYWNSSTYTDGGKVFLGGSYANVPLPIAGQSETRDAEGNITKYYYAVQSKIRNLFTDVSAVAADGSLTKISTSGTNLLKIPAAPPEGTNPFDTVANTASYVLGKFDPSTGQNILKAFPISLKLKILNYLGYSTDINATTLPSSLVTSNEPYLSMGGSIHSLPVQLTYNGTLDDNGNLTSAREQSILYGTMEGGLHIVDASSGIEQMVFVPADILNDSVASKALVVGQSDASAPAHGMDGAWVSDPAYNITTVGSGSSAVSKVTAKQMNIYGGMRMGGSSYYGLDVLSPTSPKLLFRIGADQTDYSRMGQSWSKPVLANIRYNGSIRRVLIVGGGYDQCYEKPNITLTDACFTNGKAKGNAVYIIDAKTGQRLWWTSDTGSNTDNANMKHSIVSRISTLDRDADGLVDHLYFGDLGGQIFRVDLNNNQTKTNSTYSSFGVRVVRLANLATNDSTYDGTNDYTGGNAPRFYEPPTVTIHDYGIHTFITVGIASGDRSTPLDVYPLTGREGMTPASALSGRPVNNVYGIIDKDFVKKNLMSLTDNQLETKDITRTGLRKNPQILRTGETRVAQIFFPTTGVGKGGWYRSLSSTSDGTEKANNSFRIKGGLKAFEEPMAITGNLIIPVYDPQGTGIVAADPCLPRVVGETDRQTYCLPFGACLNPDGTINSNKENPSGFQTKTGSNCPAGVSECNTNVIGAGIRNITFVPKRDEPPVTNSCGKLQLSGNENGTGEWQCTSHLLPVRWYERYR
>WP_085940514.1|GCF_000335655@903934@1|WP_000768970.1|1
MKLKLKNFKPNNLWYAVYSSSMIFTWLMTSSVVQASDLQIYASPTAGKKTIVMMLDTSGSMTNNSYGENRLAMLKNGMNAFLASNNPVLNDTRVGLGNFSANGDSRSGQILVAAAPLGDASTLNTVGSQRYKLKQAVANLTAGGSTPSAHAYAEAAAYLMGTTTYSETNYAIRKDSYIKRVRRSDNRTEYSYCTNYRDSQIDTANLWQPCRSNSYWSSWSTNNPGVDNATAYDTSSDWTYYYTYYYTTFNYAVANADSGIPKSKSNDTASNPNIVVDRNATNSNAVYQSPLPAVANRQSCDGQGIYFLSDGEPNNTTNTRSASVMSTALGSTFGADFNCSGGLSNTTADSGWACMGEFAKRLFDKTKNPAGVSIQTAFVGFGSDFSSLSSSDVKNACRLSSRTQSDRKGDDACSPNQSTNAVAAPGYGNGGFFPTQSSQGVTDSVIAFINNLDKVPLEPLTTGAISVPYDALNPKNLQEYGYLRAFEPNPANTYLTWRGNLKKYHVVLSGANAGTFEANTGGLVYNATGAFRTGTKDYWNSSTYNDGGKVFFGGSYAKVPLPIAGQPETRDEEGNITKYYYAVQTKIRNLFTDVSAVASDGSLTKISTSGTNLLKIPAAPPEGTNPFDTVANTASYVLGKFDPSTGQNILKAFPISLKLKILNYLGYSTDINATTLPSSLVTSNEPYLSMGGSIHSLPVQLTYNGTLDDNGNLTSAREQSILYGTMEGGLHIVDASSGIEQMVFVPADILNDSVASKALVVGQSDASAPAHGMDGAWVSDPAYNITTVGSGSSAVSKVTAKQMNIYGGMRMGGSSYYGLDVLSPTSPKLLFRIGADQTDYSRMGQSWSKPVLANIRYNGSIRRVLIVGGGYDQCYEKPNITLTDACFTNGKAKGNAVYIIDAKTGQRLWWTSDTGSNTDNANMKHSIVSRISTLDRDADGLVDHLYFGDLGGQIFRVDLNNNQTKTNSTYSSFGVRVVRLANLATNDSTYDGTNDYTGGNAPRFYEPPTVTIHDYGIHTFITLGIASGDRSTPLDVYPLTGREGMTPASALSGRPVNNVYGIIDRDFVKKNLMSLTDNQLETKDITRTGLRKNPQILRTGETRVAQIFFPTTGVGKGGWYRSLSSTSDGTEKANNSFRIKGGLKAFEEPMAITGNLIIPVYDPQGTGIVAADPCLPRVVGETDRQTYCLPFGACLNPDGTINSNKENPSGFQTKTGSNCPAGVSECNTNVIGAGIRNITFVPKRDEPPVTNSCGKLQLSGNENGTGEWQCTSHLLPVRWYERYR
>WP_085940514.1|GCF_000353775@1094483@1|WP_000768943.1|1
MKLKLKNFKPNNLWYAVCSSSMIFTWLMTSSVVQASDLQIYASPTAGKKTIVMMLDTSGSMTNNSYGENRLAMLKNGMNAFLASNNPVLNDTRVGLGNFSANGDSRSGQILVAAAPLGDASTLNTVGSQRYKLKQAVANLTAGGSTPSAHAYAEAAAYLMGTTTYSETNYAIRKDSYIKRVRRSDNRTEYSYCTNYRDSQIDTANLWQPCRSNSYWSSWSTNNPGVDNATAYDTSSDWTYYYTYYYTTFNYAVANADSGIPKSKSNDTASNPNIVVDRNATNSNAVYQSPLPAVANRQSCDGQGIYFLSDGEPNNTTNTRSASVMSTALGSTFGADFNCSGGLSNTTADSGWACMGEFAKRLFDKTKNPAGVSIQTAFVGFGSDFSSLNSSDVKNACRLSSRTQSDRKGDDACSPNQSTNAVAAPGYGNGGFFPTQSSQGVTDSVIAFINNLDKVPLEPLTTGAISVPYDALNPKNLQEYGYLRAFEPNPANTYLTWRGNLKKYHVVLSGANAGAFEANSGGLVYNASGAFRTGTKDYWNSSTYTDGGKVFLGGSYANVPLPIAGQPETRDAEGNITKYYYAVQSKIRNLFTDVSAVAADGSLTKISTSGTNLLKIPAAPPEETNPFDTVANTASYVLGKFDPSTGQNILKAFPISLKLKILNYLGYSTDINATTLPSSLVTSNEPYLSMGGSIHSLPVQLTYNGTLDDNGNLTSAREQSILYGTMEGGLHIVDASSGIEQMVFVPADILNDSVASKALVVGQSDASAPAHGMDGAWVSDPAYNITTVGSGSSAVSKVTAKQMNIYGGMRMGGSSYYGLDVLSPTSPKLLFRIGADQNDYSRMGQSWSKPVLANIRYNGSIRRVLIVGGGYDQCYEKPNITLTDACFTNGKAKGNAVYIIDAKTGQRLWWTSDTGSNTDNANMKHSIVSRISTLDRDADGLVDHLYFGDLGGQIFRVDLNNNQTKTNSTYSSFGVRVVRLANLATNDSTYDGTNDYTGGNAPRFYEPPTVTIHDYGIHTFITVGIASGDRSTPLDVYPLTGREGMTPASALSGRPVNNVYGIIDRDFVKKNLMSLTDNQLETKDITRTGLRKNPQILRTGETRVAQIFFPTTGVGKGGWYRSLSSTSDGTEKANNSFRIKGGLKAFEEPMAITGNLIILVYDPQGTGIVAADPCLPRVVGETDRQTYCLPFGACLNSDGSIDQNKENHSGFETQTGTNCPVGASECNKNVIGSGIRSVTFVPTEDNPPTTNSCGKLKLSGNEQGTGQWQCTSHLVPTRWYERYR
>WP_085940514.1|GCF_000342065@1222031@1|WP_000768970.1|1
MKLKLKNFKPNNLWYAVYSSSMIFTWLMTSSVVQASDLQIYASPTAGKKTIVMMLDTSGSMTNNSYGENRLAMLKNGMNAFLASNNPVLNDTRVGLGNFSANGDSRSGQILVAAAPLGDASTLNTVGSQRYKLKQAVANLTAGGSTPSAHAYAEAAAYLMGTTTYSETNYAIRKDSYIKRVRRSDNRTEYSYCTNYRDSQIDTANLWQPCRSNSYWSSWSTNNPGVDNATAYDTSSDWTYYYTYYYTTFNYAVANADSGIPKSKSNDTASNPNIVVDRNATNSNAVYQSPLPAVANRQSCDGQGIYFLSDGEPNNTTNTRSASVMSTALGSTFGADFNCSGGLSNTTADSGWACMGEFAKRLFDKTKNPAGVSIQTAFVGFGSDFSSLSSSDVKNACRLSSRTQSDRKGDDACSPNQSTNAVAAPGYGNGGFFPTQSSQGVTDSVIAFINNLDKVPLEPLTTGAISVPYDALNPKNLQEYGYLRAFEPNPANTYLTWRGNLKKYHVVLSGANAGTFEANTGGLVYNATGAFRTGTKDYWNSSTYNDGGKVFFGGSYAKVPLPIAGQPETRDEEGNITKYYYAVQTKIRNLFTDVSAVASDGSLTKISTSGTNLLKIPAAPPEGTNPFDTVANTASYVLGKFDPSTGQNILKAFPISLKLKILNYLGYSTDINATTLPSSLVTSNEPYLSMGGSIHSLPVQLTYNGTLDDNGNLTSAREQSILYGTMEGGLHIVDASSGIEQMVFVPADILNDSVASKALVVGQSDASAPAHGMDGAWVSDPAYNITTVGSGSSAVSKVTAKQMNIYGGMRMGGSSYYGLDVLSPTSPKLLFRIGADQTDYSRMGQSWSKPVLANIRYNGSIRRVLIVGGGYDQCYEKPNITLTDACFTNGKAKGNAVYIIDAKTGQRLWWTSDTGSNTDNANMKHSIVSRISTLDRDADGLVDHLYFGDLGGQIFRVDLNNNQTKTNSTYSSFGVRVVRLANLATNDSTYDGTNDYTGGNAPRFYEPPTVTIHDYGIHTFITLGIASGDRSTPLDVYPLTGREGMTPASALSGRPVNNVYGIIDRDFVKKNLMSLTDNQLETKDITRTGLRKNPQILRTGETRVAQIFFPTTGVGKGGWYRSLSSTSDGTEKANNSFRIKGGLKAFEEPMAITGNLIIPVYDPQGTGIVAADPCLPRVVGETDRQTYCLPFGACLNPDGTINSNKENPSGFQTKTGSNCPAGVSECNTNVIGAGIRNITFVPKRDEPPVTNSCGKLQLSGNENGTGEWQCTSHLLPVRWYERYR
>WP_085940514.1|GCF_000342085@1222033@1|WP_085940514.1|1
MQASDLQIYASPTAGKKTIVMMLDTSGSMTNNSYGENRLAMLKNGMNAFLASNNPVLNDTRVGLGNFSANGDSRSGQILVAAAPLGDASTLNTVGSQRYKLKQAVANLTAGGSTPSAHAYAEAAAYLMGTTTYSETNYAIRKDSYIKRVRRSDNRTEYSYCTNYRDSQIDTANLWQPCRSNSYWSSWSTNNPGVDNATAYDTSSDWTYYYTYYYTTFNYAVANADSGIPKSKSNDTASNPNIVVDRNATNSNAVYQSPLPAVANRQSCDGQGIYFLSDGEPNNTTNTRSASVMSTALGSTFGADFNCSGGLSNTTADSGWACMGEFAKRLFDKTKNPAGVSIQTAFVGFGSDFSSLSSSDVKNACRLSSRTQSDRKGDDACSPNQSTNAVAAPGYGNGGFFPTQSSQGVTDSVIAFINNLDKVPLEPLTTGAISVPYDALNPKNLQEYGYLRAFEPNPANTYLTWRGNLKKYHVVLSGANAGAFEANSGGLVYNASGAFRTGTKDYWNSSTYTDGGKVFLGGSYANVPLPIAGQPETRDAEGNITKYYYAVQSKIRNLFTDVSAVAADGSLTKISTSGTNLLKIPAAPPEGTNPFDTVANTASYVLGKFDPSTGQNILKAFPISLKLKILNYLGYSTDINATTLPSSLVTSNEPYLSMGGSIHSLPVQLTYNGTLDDNGNLTSAREQSILYGTMEGGLHIVDASSGIEQMVFVPADILNDSVASKALVVGQSDASAPAHGMDGAWVSDPAYNITTVGSGSSAVSKVTAKQMNIYGGMRMGGSSYYGLDVLSPTSPKLLFRIGADQTDYSRMGQSWSKPVLANIRYNGSIRRVLIVGGGYDQCYEKPNITLTDACFTNGKAKGNAVYIIDAKTGQRLWWTSDTGSNTDNANMKHSIVSRISTLDRDADGLVDHLYFGDLGGQIFRVDLNNNQTKTNSTYSSFGVRVVRLANLATNDSTYDGTNDYTGGNAPRFYEPPTVTIHDYGIHTFITVGIASGDRSTPLDVYPLTGREGMTPASALSGRPVNNVYGIIDKDFVKKNLMSLTDNQLETKDITRTGLRKNPQILRTGETRVAQIFFPTTGVGKGGWYRSLSSTSDGTEKANNSFRIKGGLKAFEEPMAITGNLIIPVYDPQGTGIVAADPCLPRVVGETDRQTYCLPFGACLNPDGTINSNKENPSGFQTKTGSNCPAGVSECNTNVIGAGIRNITFVPKRDEPPVTNSCGKLQLSGNENGTGEWQCTSHLLPVRWYERYR
>WP_085940514.1|GCF_000341985@1278070@1|WP_000768965.1|1
MKLKLKNFKPNNLWYAVYSSSMIFTWLMTSSVVQASDLQIYASPTAGKKTIVMMLDTSGSMTNNSYGENRLAMLKNGMNAFLASNNPVLNDTRVGLGNFSANGDSRSGQILVAAAPLGDASTLNTVGSQRYKLKQAVANLTAGGSTPSAHAYAEAAAYLMGTTTYSETNYAIRKDSYIKRVRRSDNRTEYSYCTNYRDSQIDTANLWQPCRSNSYWSSWSTNNPGVDNATAYDTSSDWTYYYTYYYTTFNYAVANADSGIPKSKSNDTASNPNIVVDRNATNSNAVYQSPLPAVANRQSCDGQGIYFLSDGEPNNTTNTRSASVMSTALGSTFGADFNCSGGLSNTTADSGWACMGEFAKRLFDKTKNPAGVSIQTAFVGFGSDFSSLSSSDVKNACRLSSRTQSDRKGDDACSPNQSTNAVAAPGYGNGGFFPTQSSQGVTDSVIAFINNLDKVPLEPLTTGAISVPYDALNPKNLQEYGYLRAFEPNPANTYLTWRGNLKKYHVVLSGANAGAFEANSGGLVYNASGAFRTGTKDYWNSSTYTDGGKVFLGGSYANVPLPIAGQPETRDAEGNITKYYYAVQSKIRNLFTDVSAVAADGSLTKISTSGTNLLKIPAAPPEGTNPFDTVANTASYVLGKFDPSTGQNILKAFPISLKLKILNYLGYSTDINATTLPSSLVTSNEPYLSMGGSIHSLPVQLTYNGTLDDNGNLTSAREQSILYGTMEGGLHIVDASSGIEQMVFVPADILNDSVASKALVVGQSDASAPAHGMDGAWVSDPAYNITTVGSGSSAVSKVTAKQMNIYGGMRMGGSSYYGLDVLSPTSPKLLFRIGADQTDYSRMGQSWSKPVLANIRYNGSIRRVLIVGGGYDQCYEKPNITLTDACFTNGKAKGNAVYIIDAKTGQRLWWTSDTGSNTDNANMKHSIVSRISTLDRDADGLVDHLYFGDLGGQIFRVDLNNNQTKTNSTYSSFGVRVVRLANLATNDSTYDGTNDYTGGNAPRFYEPPTVTIHDYGIHTFITVGIASGDRSTPLDVYPLTGREGMTPASALSGRPVNNVYGIIDKDFVKKNLMSLTDNQLETKDITRTGLRKNPQILRTGETRVAQIFFPTTGVGKGGWYRSLSSTSDGTEKANNSFRIKGGLKAFEEPMAITGNLIIPVYDPQGTGIVAADPCLPRVVGETDRQTYCLPFGACLNPDGTINSNKENPSGFQTKTGSNCPAGVSECNTNVIGAGIRNITFVPKRDEPPVTNSCGKLQLSGNENGTGEWQCTSHLLPVRWYERYR
>WP_085940514.1|GCF_000353815@1094487@1|WP_000768970.1|1
MKLKLKNFKPNNLWYAVYSSSMIFTWLMTSSVVQASDLQIYASPTAGKKTIVMMLDTSGSMTNNSYGENRLAMLKNGMNAFLASNNPVLNDTRVGLGNFSANGDSRSGQILVAAAPLGDASTLNTVGSQRYKLKQAVANLTAGGSTPSAHAYAEAAAYLMGTTTYSETNYAIRKDSYIKRVRRSDNRTEYSYCTNYRDSQIDTANLWQPCRSNSYWSSWSTNNPGVDNATAYDTSSDWTYYYTYYYTTFNYAVANADSGIPKSKSNDTASNPNIVVDRNATNSNAVYQSPLPAVANRQSCDGQGIYFLSDGEPNNTTNTRSASVMSTALGSTFGADFNCSGGLSNTTADSGWACMGEFAKRLFDKTKNPAGVSIQTAFVGFGSDFSSLSSSDVKNACRLSSRTQSDRKGDDACSPNQSTNAVAAPGYGNGGFFPTQSSQGVTDSVIAFINNLDKVPLEPLTTGAISVPYDALNPKNLQEYGYLRAFEPNPANTYLTWRGNLKKYHVVLSGANAGTFEANTGGLVYNATGAFRTGTKDYWNSSTYNDGGKVFFGGSYAKVPLPIAGQPETRDEEGNITKYYYAVQTKIRNLFTDVSAVASDGSLTKISTSGTNLLKIPAAPPEGTNPFDTVANTASYVLGKFDPSTGQNILKAFPISLKLKILNYLGYSTDINATTLPSSLVTSNEPYLSMGGSIHSLPVQLTYNGTLDDNGNLTSAREQSILYGTMEGGLHIVDASSGIEQMVFVPADILNDSVASKALVVGQSDASAPAHGMDGAWVSDPAYNITTVGSGSSAVSKVTAKQMNIYGGMRMGGSSYYGLDVLSPTSPKLLFRIGADQTDYSRMGQSWSKPVLANIRYNGSIRRVLIVGGGYDQCYEKPNITLTDACFTNGKAKGNAVYIIDAKTGQRLWWTSDTGSNTDNANMKHSIVSRISTLDRDADGLVDHLYFGDLGGQIFRVDLNNNQTKTNSTYSSFGVRVVRLANLATNDSTYDGTNDYTGGNAPRFYEPPTVTIHDYGIHTFITLGIASGDRSTPLDVYPLTGREGMTPASALSGRPVNNVYGIIDRDFVKKNLMSLTDNQLETKDITRTGLRKNPQILRTGETRVAQIFFPTTGVGKGGWYRSLSSTSDGTEKANNSFRIKGGLKAFEEPMAITGNLIIPVYDPQGTGIVAADPCLPRVVGETDRQTYCLPFGACLNPDGTINSNKENPSGFQTKTGSNCPAGVSECNTNVIGAGIRNITFVPKRDEPPVTNSCGKLQLSGNENGTGEWQCTSHLLPVRWYERYR
>WP_085940514.1|GCF_000353855@1094477@1|WP_000768970.1|1
MKLKLKNFKPNNLWYAVYSSSMIFTWLMTSSVVQASDLQIYASPTAGKKTIVMMLDTSGSMTNNSYGENRLAMLKNGMNAFLASNNPVLNDTRVGLGNFSANGDSRSGQILVAAAPLGDASTLNTVGSQRYKLKQAVANLTAGGSTPSAHAYAEAAAYLMGTTTYSETNYAIRKDSYIKRVRRSDNRTEYSYCTNYRDSQIDTANLWQPCRSNSYWSSWSTNNPGVDNATAYDTSSDWTYYYTYYYTTFNYAVANADSGIPKSKSNDTASNPNIVVDRNATNSNAVYQSPLPAVANRQSCDGQGIYFLSDGEPNNTTNTRSASVMSTALGSTFGADFNCSGGLSNTTADSGWACMGEFAKRLFDKTKNPAGVSIQTAFVGFGSDFSSLSSSDVKNACRLSSRTQSDRKGDDACSPNQSTNAVAAPGYGNGGFFPTQSSQGVTDSVIAFINNLDKVPLEPLTTGAISVPYDALNPKNLQEYGYLRAFEPNPANTYLTWRGNLKKYHVVLSGANAGTFEANTGGLVYNATGAFRTGTKDYWNSSTYNDGGKVFFGGSYAKVPLPIAGQPETRDEEGNITKYYYAVQTKIRNLFTDVSAVASDGSLTKISTSGTNLLKIPAAPPEGTNPFDTVANTASYVLGKFDPSTGQNILKAFPISLKLKILNYLGYSTDINATTLPSSLVTSNEPYLSMGGSIHSLPVQLTYNGTLDDNGNLTSAREQSILYGTMEGGLHIVDASSGIEQMVFVPADILNDSVASKALVVGQSDASAPAHGMDGAWVSDPAYNITTVGSGSSAVSKVTAKQMNIYGGMRMGGSSYYGLDVLSPTSPKLLFRIGADQTDYSRMGQSWSKPVLANIRYNGSIRRVLIVGGGYDQCYEKPNITLTDACFTNGKAKGNAVYIIDAKTGQRLWWTSDTGSNTDNANMKHSIVSRISTLDRDADGLVDHLYFGDLGGQIFRVDLNNNQTKTNSTYSSFGVRVVRLANLATNDSTYDGTNDYTGGNAPRFYEPPTVTIHDYGIHTFITLGIASGDRSTPLDVYPLTGREGMTPASALSGRPVNNVYGIIDRDFVKKNLMSLTDNQLETKDITRTGLRKNPQILRTGETRVAQIFFPTTGVGKGGWYRSLSSTSDGTEKANNSFRIKGGLKAFEEPMAITGNLIIPVYDPQGTGIVAADPCLPRVVGETDRQTYCLPFGACLNPDGTINSNKENPSGFQTKTGSNCPAGVSECNTNVIGAGIRNITFVPKRDEPPVTNSCGKLQLSGNENGTGEWQCTSHLLPVRWYERYR
>WP_085940514.1|GCF_000353795@1094486@1|WP_000768970.1|1
MKLKLKNFKPNNLWYAVYSSSMIFTWLMTSSVVQASDLQIYASPTAGKKTIVMMLDTSGSMTNNSYGENRLAMLKNGMNAFLASNNPVLNDTRVGLGNFSANGDSRSGQILVAAAPLGDASTLNTVGSQRYKLKQAVANLTAGGSTPSAHAYAEAAAYLMGTTTYSETNYAIRKDSYIKRVRRSDNRTEYSYCTNYRDSQIDTANLWQPCRSNSYWSSWSTNNPGVDNATAYDTSSDWTYYYTYYYTTFNYAVANADSGIPKSKSNDTASNPNIVVDRNATNSNAVYQSPLPAVANRQSCDGQGIYFLSDGEPNNTTNTRSASVMSTALGSTFGADFNCSGGLSNTTADSGWACMGEFAKRLFDKTKNPAGVSIQTAFVGFGSDFSSLSSSDVKNACRLSSRTQSDRKGDDACSPNQSTNAVAAPGYGNGGFFPTQSSQGVTDSVIAFINNLDKVPLEPLTTGAISVPYDALNPKNLQEYGYLRAFEPNPANTYLTWRGNLKKYHVVLSGANAGTFEANTGGLVYNATGAFRTGTKDYWNSSTYNDGGKVFFGGSYAKVPLPIAGQPETRDEEGNITKYYYAVQTKIRNLFTDVSAVASDGSLTKISTSGTNLLKIPAAPPEGTNPFDTVANTASYVLGKFDPSTGQNILKAFPISLKLKILNYLGYSTDINATTLPSSLVTSNEPYLSMGGSIHSLPVQLTYNGTLDDNGNLTSAREQSILYGTMEGGLHIVDASSGIEQMVFVPADILNDSVASKALVVGQSDASAPAHGMDGAWVSDPAYNITTVGSGSSAVSKVTAKQMNIYGGMRMGGSSYYGLDVLSPTSPKLLFRIGADQTDYSRMGQSWSKPVLANIRYNGSIRRVLIVGGGYDQCYEKPNITLTDACFTNGKAKGNAVYIIDAKTGQRLWWTSDTGSNTDNANMKHSIVSRISTLDRDADGLVDHLYFGDLGGQIFRVDLNNNQTKTNSTYSSFGVRVVRLANLATNDSTYDGTNDYTGGNAPRFYEPPTVTIHDYGIHTFITLGIASGDRSTPLDVYPLTGREGMTPASALSGRPVNNVYGIIDRDFVKKNLMSLTDNQLETKDITRTGLRKNPQILRTGETRVAQIFFPTTGVGKGGWYRSLSSTSDGTEKANNSFRIKGGLKAFEEPMAITGNLIIPVYDPQGTGIVAADPCLPRVVGETDRQTYCLPFGACLNPDGTINSNKENPSGFQTKTGSNCPAGVSECNTNVIGAGIRNITFVPKRDEPPVTNSCGKLQLSGNENGTGEWQCTSHLLPVRWYERYR
>WP_085940514.1|GCF_000353915@1224165@1|WP_000768966.1|1
MKLKLKNFKPNNLWYAVYSSSMIFTWLMTSSVVQASDLQIYASPTAGKKTIVMMLDTSGSMTNNSYGENRLAMLKNGMNAFLASNNPVLNDTRVGLGNFSANGDSRSGQILVAAAPLGDASTLNTVGSQRYKLKQAVANLTAGGSTPSAHAYAEAAAYLMGTTTYSETNYAIRKDSYIKRVRRSDNRTEYSYCTNYRDSQIDTANLWQPCRSNSYWSSWSTNNPGVDNATAYDTSSDWTYYYTYYYTTFNYAVANADSGIPKSKSNDTASNPNIVVDRNATNSNAVYQSPLPAVANRQSCDGQGIYFLSDGEPNNTTNTRSASVMSTALGSTFGADFNCSGGLSNTTADSGWACMGEFAKRLFDKTKNPAGVSIQTAFVGFGSDFSSLSSSDVKNACRLSSRTQSDRKGDDACSPNQSTNAVAAPGYGNGGFFPTQSSQGVTDSVIAFINNLDKVPLEPLTTGAISVPYDALNPKNLQEYGYLRAFEPNPANTYLTWRGNLKKYHVVLSGANAGAFEANSGGLVYNASGAFRTGTKDYWNSSTYTDGGKVFLGGSYANVPLPIAGQPETRDAEGNITKYYYAVQTKIRNLFTDVSAVAADGSLTKISTSGTNLLKIPAAPPEGTNPFDTVANTASYVLGKFDPSTGQNILKAFPISLKLKILNYLGYSTDINATTLPSSLVTSNEPYLSMGGSIHSLPVQLTYNGTLDDNGNLTSAREQSILYGTMEGGLHIVDASSGIEQMVFVPADILNDSVASKALVVGQSDASAPAHGMDGAWVSDPAYNITTVGSGSSAVSKVTAKQMNIYGGMRMGGSSYYGLDVLSPTSPKLLFRIGADQTDYSRMGQSWSKPVLANIRYNGSIRRVLIVGGGYDQCYEKPNITLTDACFTNGKAKGNAVYIIDAKTGQRLWWTSDTGSNTDNANMKHSIVSRISTLDRDADGLVDHLYFGDLGGQIFRVDLNNNQTKTNSTYSSFGVRVVRLANLATNDSTYDGTNDYTGGNAPRFYEPPTVTIHDYGIHTFITVGIASGDRSTPLDVYPLTGREGMTPASALSGRPVNNVYGIIDKDFVKKNLMSLTDNQLETKDITRTGLRKNPQILRTGETRVAQIFFPTTGVGKGGWYRSLSSTSDGTEKANNSFRIKGGLKAFEEPMAITGNLIIPVYDPQGTGIVAADPCLPRVVGETDRQTYCLPFGACLNPDGTINSNKENPSGFQTKTGSNCPAGVSECNTNVIGAGIRNITFVPKRDEPPVTNSCGKLQLSGNENGTGEWQCTSHLLPVRWYERYR
>WP_085940514.1|GCF_000354015@1094475@1|WP_000768943.1|1
MKLKLKNFKPNNLWYAVCSSSMIFTWLMTSSVVQASDLQIYASPTAGKKTIVMMLDTSGSMTNNSYGENRLAMLKNGMNAFLASNNPVLNDTRVGLGNFSANGDSRSGQILVAAAPLGDASTLNTVGSQRYKLKQAVANLTAGGSTPSAHAYAEAAAYLMGTTTYSETNYAIRKDSYIKRVRRSDNRTEYSYCTNYRDSQIDTANLWQPCRSNSYWSSWSTNNPGVDNATAYDTSSDWTYYYTYYYTTFNYAVANADSGIPKSKSNDTASNPNIVVDRNATNSNAVYQSPLPAVANRQSCDGQGIYFLSDGEPNNTTNTRSASVMSTALGSTFGADFNCSGGLSNTTADSGWACMGEFAKRLFDKTKNPAGVSIQTAFVGFGSDFSSLNSSDVKNACRLSSRTQSDRKGDDACSPNQSTNAVAAPGYGNGGFFPTQSSQGVTDSVIAFINNLDKVPLEPLTTGAISVPYDALNPKNLQEYGYLRAFEPNPANTYLTWRGNLKKYHVVLSGANAGAFEANSGGLVYNASGAFRTGTKDYWNSSTYTDGGKVFLGGSYANVPLPIAGQPETRDAEGNITKYYYAVQSKIRNLFTDVSAVAADGSLTKISTSGTNLLKIPAAPPEETNPFDTVANTASYVLGKFDPSTGQNILKAFPISLKLKILNYLGYSTDINATTLPSSLVTSNEPYLSMGGSIHSLPVQLTYNGTLDDNGNLTSAREQSILYGTMEGGLHIVDASSGIEQMVFVPADILNDSVASKALVVGQSDASAPAHGMDGAWVSDPAYNITTVGSGSSAVSKVTAKQMNIYGGMRMGGSSYYGLDVLSPTSPKLLFRIGADQNDYSRMGQSWSKPVLANIRYNGSIRRVLIVGGGYDQCYEKPNITLTDACFTNGKAKGNAVYIIDAKTGQRLWWTSDTGSNTDNANMKHSIVSRISTLDRDADGLVDHLYFGDLGGQIFRVDLNNNQTKTNSTYSSFGVRVVRLANLATNDSTYDGTNDYTGGNAPRFYEPPTVTIHDYGIHTFITVGIASGDRSTPLDVYPLTGREGMTPASALSGRPVNNVYGIIDRDFVKKNLMSLTDNQLETKDITRTGLRKNPQILRTGETRVAQIFFPTTGVGKGGWYRSLSSTSDGTEKANNSFRIKGGLKAFEEPMAITGNLIILVYDPQGTGIVAADPCLPRVVGETDRQTYCLPFGACLNSDGSIDQNKENHSGFETQTGTNCPVGASECNKNVIGSGIRSVTFVPTEDNPPTTNSCGKLKLSGNEQGTGQWQCTSHLVPTRWYERYR
>WP_085940514.1|GCF_000353975@1094471@1|WP_003125342.1|1
KNFKPNNLWYAVCSSSMIFTWLMTSSVVQASDLQIYASPTAGKKTIVMMLDTSGSMTNNSYGENRLAMLKNGMNAFLASNNPVLNDTRVGLGNFSANGDSRSGQILVAAAPLGDASTLNTVGSQRYKLKQAVANLTAGGSTPSAHAYAEAAAYLMGTTTYSETNYAIRKDSYIKRVRRSDNRTEYSYCTNYRDSQIDTANLWQPCRSNSYWSSWSTNNPGVDNATAYDTSSDWTYYYTYYYTTFNYAVANADSGIPKSKSNDTASNPNIVVDRNATNSNAVYQSPLPAVANRQSCDGQGIYFLSDGEPNNTTNTRSASVMSTALGSTFGADFNCSGGLSNTTADSGWACMGEFAKRLFDKTKNPAGVSIQTAFVGFGSDFSSLNSSDVKNACRLSSRTQSDRKGDDACSPNQSTNAVAAPGYGNGGFFPTQSSQGVTDSVIAFINNLDKVPLEPLTTGAISVPYDALNPKNLQEYGYLRAFEPNPANTYLTWRGNLKKYHVVLSGANAGAFEANSGGLVYNASGAFRTGTKDYWNSSTYTDGGKVFLGGSYANVPLPIAGQPETRDAEGNITKYYYAVQSKIRNLFTDVSAVAADGSLTKISTSGTNLLKIPAAPPEETNPFDTVANTASYVLGKFDPSTGQNILKAFPISLKLKILNYLGYSTDINATTLPSSLVTSNEPYLSMGGSIHSLPVQLTYNGTLDDNGNLTSAREQSILYGTMEGGLHIVDASSGIEQMVFVPADILNDSVASKALVVGQSDASAPAHGMDGAWVSDPAYNITTVGSGSSAVSKVTAKQMNIYGGMRMGGSSYYGLDVLSPTSPKLLFRIGADQNDYSRMGQSWSKPVLANIRYNGSIRRVLIVGGGYDQCYEKPNITLTDACFTNGKAKGNAVYIIDAKTGQRLWWTSDTGSNTDNANMKHSIVSRISTLDRDADGLVDHLYFGDLGGQIFRVDLNNNQTKTNSTYSSFGVRVVRLANLATNDSTYDGTNDYTGGNAPRFYEPPTVTIHDYGIHTFITVGIASGDRSTPLDVYPLTGREGMTPASALSGRPVNNVYGIIDRDFVKKNLMSLTDNQLETKDITRTGLRKNPQILRTGETRVAQIFFPTTGVGKGGWYRSLSSTSDGTEKANNSFRIKGGLKAFEEPMAITGNLIILVYDPQGTGIVAADPCLPRVVGETDRQTYCLPFGACLNSDGSIDQNKENHSGFETQTGTNCPVGASECNKNVIGSGIRSVTFVPTEDNPPTTNSCGKLKLSGNEQGTGQWQCTSHLVPTRWYERYR
>WP_085940514.1|GCF_000354035@1094478@1|WP_000768970.1|1
MKLKLKNFKPNNLWYAVYSSSMIFTWLMTSSVVQASDLQIYASPTAGKKTIVMMLDTSGSMTNNSYGENRLAMLKNGMNAFLASNNPVLNDTRVGLGNFSANGDSRSGQILVAAAPLGDASTLNTVGSQRYKLKQAVANLTAGGSTPSAHAYAEAAAYLMGTTTYSETNYAIRKDSYIKRVRRSDNRTEYSYCTNYRDSQIDTANLWQPCRSNSYWSSWSTNNPGVDNATAYDTSSDWTYYYTYYYTTFNYAVANADSGIPKSKSNDTASNPNIVVDRNATNSNAVYQSPLPAVANRQSCDGQGIYFLSDGEPNNTTNTRSASVMSTALGSTFGADFNCSGGLSNTTADSGWACMGEFAKRLFDKTKNPAGVSIQTAFVGFGSDFSSLSSSDVKNACRLSSRTQSDRKGDDACSPNQSTNAVAAPGYGNGGFFPTQSSQGVTDSVIAFINNLDKVPLEPLTTGAISVPYDALNPKNLQEYGYLRAFEPNPANTYLTWRGNLKKYHVVLSGANAGTFEANTGGLVYNATGAFRTGTKDYWNSSTYNDGGKVFFGGSYAKVPLPIAGQPETRDEEGNITKYYYAVQTKIRNLFTDVSAVASDGSLTKISTSGTNLLKIPAAPPEGTNPFDTVANTASYVLGKFDPSTGQNILKAFPISLKLKILNYLGYSTDINATTLPSSLVTSNEPYLSMGGSIHSLPVQLTYNGTLDDNGNLTSAREQSILYGTMEGGLHIVDASSGIEQMVFVPADILNDSVASKALVVGQSDASAPAHGMDGAWVSDPAYNITTVGSGSSAVSKVTAKQMNIYGGMRMGGSSYYGLDVLSPTSPKLLFRIGADQTDYSRMGQSWSKPVLANIRYNGSIRRVLIVGGGYDQCYEKPNITLTDACFTNGKAKGNAVYIIDAKTGQRLWWTSDTGSNTDNANMKHSIVSRISTLDRDADGLVDHLYFGDLGGQIFRVDLNNNQTKTNSTYSSFGVRVVRLANLATNDSTYDGTNDYTGGNAPRFYEPPTVTIHDYGIHTFITLGIASGDRSTPLDVYPLTGREGMTPASALSGRPVNNVYGIIDRDFVKKNLMSLTDNQLETKDITRTGLRKNPQILRTGETRVAQIFFPTTGVGKGGWYRSLSSTSDGTEKANNSFRIKGGLKAFEEPMAITGNLIIPVYDPQGTGIVAADPCLPRVVGETDRQTYCLPFGACLNPDGTINSNKENPSGFQTKTGSNCPAGVSECNTNVIGAGIRNITFVPKRDEPPVTNSCGKLQLSGNENGTGEWQCTSHLLPVRWYERYR
>WP_085940514.1|GCF_000354055@1094479@1|WP_000768970.1|1
MKLKLKNFKPNNLWYAVYSSSMIFTWLMTSSVVQASDLQIYASPTAGKKTIVMMLDTSGSMTNNSYGENRLAMLKNGMNAFLASNNPVLNDTRVGLGNFSANGDSRSGQILVAAAPLGDASTLNTVGSQRYKLKQAVANLTAGGSTPSAHAYAEAAAYLMGTTTYSETNYAIRKDSYIKRVRRSDNRTEYSYCTNYRDSQIDTANLWQPCRSNSYWSSWSTNNPGVDNATAYDTSSDWTYYYTYYYTTFNYAVANADSGIPKSKSNDTASNPNIVVDRNATNSNAVYQSPLPAVANRQSCDGQGIYFLSDGEPNNTTNTRSASVMSTALGSTFGADFNCSGGLSNTTADSGWACMGEFAKRLFDKTKNPAGVSIQTAFVGFGSDFSSLSSSDVKNACRLSSRTQSDRKGDDACSPNQSTNAVAAPGYGNGGFFPTQSSQGVTDSVIAFINNLDKVPLEPLTTGAISVPYDALNPKNLQEYGYLRAFEPNPANTYLTWRGNLKKYHVVLSGANAGTFEANTGGLVYNATGAFRTGTKDYWNSSTYNDGGKVFFGGSYAKVPLPIAGQPETRDEEGNITKYYYAVQTKIRNLFTDVSAVASDGSLTKISTSGTNLLKIPAAPPEGTNPFDTVANTASYVLGKFDPSTGQNILKAFPISLKLKILNYLGYSTDINATTLPSSLVTSNEPYLSMGGSIHSLPVQLTYNGTLDDNGNLTSAREQSILYGTMEGGLHIVDASSGIEQMVFVPADILNDSVASKALVVGQSDASAPAHGMDGAWVSDPAYNITTVGSGSSAVSKVTAKQMNIYGGMRMGGSSYYGLDVLSPTSPKLLFRIGADQTDYSRMGQSWSKPVLANIRYNGSIRRVLIVGGGYDQCYEKPNITLTDACFTNGKAKGNAVYIIDAKTGQRLWWTSDTGSNTDNANMKHSIVSRISTLDRDADGLVDHLYFGDLGGQIFRVDLNNNQTKTNSTYSSFGVRVVRLANLATNDSTYDGTNDYTGGNAPRFYEPPTVTIHDYGIHTFITLGIASGDRSTPLDVYPLTGREGMTPASALSGRPVNNVYGIIDRDFVKKNLMSLTDNQLETKDITRTGLRKNPQILRTGETRVAQIFFPTTGVGKGGWYRSLSSTSDGTEKANNSFRIKGGLKAFEEPMAITGNLIIPVYDPQGTGIVAADPCLPRVVGETDRQTYCLPFGACLNPDGTINSNKENPSGFQTKTGSNCPAGVSECNTNVIGAGIRNITFVPKRDEPPVTNSCGKLQLSGNENGTGEWQCTSHLLPVRWYERYR
>WP_085940514.1|GCF_000354115@1094482@1|WP_000768966.1|1
MKLKLKNFKPNNLWYAVYSSSMIFTWLMTSSVVQASDLQIYASPTAGKKTIVMMLDTSGSMTNNSYGENRLAMLKNGMNAFLASNNPVLNDTRVGLGNFSANGDSRSGQILVAAAPLGDASTLNTVGSQRYKLKQAVANLTAGGSTPSAHAYAEAAAYLMGTTTYSETNYAIRKDSYIKRVRRSDNRTEYSYCTNYRDSQIDTANLWQPCRSNSYWSSWSTNNPGVDNATAYDTSSDWTYYYTYYYTTFNYAVANADSGIPKSKSNDTASNPNIVVDRNATNSNAVYQSPLPAVANRQSCDGQGIYFLSDGEPNNTTNTRSASVMSTALGSTFGADFNCSGGLSNTTADSGWACMGEFAKRLFDKTKNPAGVSIQTAFVGFGSDFSSLSSSDVKNACRLSSRTQSDRKGDDACSPNQSTNAVAAPGYGNGGFFPTQSSQGVTDSVIAFINNLDKVPLEPLTTGAISVPYDALNPKNLQEYGYLRAFEPNPANTYLTWRGNLKKYHVVLSGANAGAFEANSGGLVYNASGAFRTGTKDYWNSSTYTDGGKVFLGGSYANVPLPIAGQPETRDAEGNITKYYYAVQTKIRNLFTDVSAVAADGSLTKISTSGTNLLKIPAAPPEGTNPFDTVANTASYVLGKFDPSTGQNILKAFPISLKLKILNYLGYSTDINATTLPSSLVTSNEPYLSMGGSIHSLPVQLTYNGTLDDNGNLTSAREQSILYGTMEGGLHIVDASSGIEQMVFVPADILNDSVASKALVVGQSDASAPAHGMDGAWVSDPAYNITTVGSGSSAVSKVTAKQMNIYGGMRMGGSSYYGLDVLSPTSPKLLFRIGADQTDYSRMGQSWSKPVLANIRYNGSIRRVLIVGGGYDQCYEKPNITLTDACFTNGKAKGNAVYIIDAKTGQRLWWTSDTGSNTDNANMKHSIVSRISTLDRDADGLVDHLYFGDLGGQIFRVDLNNNQTKTNSTYSSFGVRVVRLANLATNDSTYDGTNDYTGGNAPRFYEPPTVTIHDYGIHTFITVGIASGDRSTPLDVYPLTGREGMTPASALSGRPVNNVYGIIDKDFVKKNLMSLTDNQLETKDITRTGLRKNPQILRTGETRVAQIFFPTTGVGKGGWYRSLSSTSDGTEKANNSFRIKGGLKAFEEPMAITGNLIIPVYDPQGTGIVAADPCLPRVVGETDRQTYCLPFGACLNPDGTINSNKENPSGFQTKTGSNCPAGVSECNTNVIGAGIRNITFVPKRDEPPVTNSCGKLQLSGNENGTGEWQCTSHLLPVRWYERYR
>WP_085940514.1|GCF_000354075@1094480@1|WP_000768970.1|1
MKLKLKNFKPNNLWYAVYSSSMIFTWLMTSSVVQASDLQIYASPTAGKKTIVMMLDTSGSMTNNSYGENRLAMLKNGMNAFLASNNPVLNDTRVGLGNFSANGDSRSGQILVAAAPLGDASTLNTVGSQRYKLKQAVANLTAGGSTPSAHAYAEAAAYLMGTTTYSETNYAIRKDSYIKRVRRSDNRTEYSYCTNYRDSQIDTANLWQPCRSNSYWSSWSTNNPGVDNATAYDTSSDWTYYYTYYYTTFNYAVANADSGIPKSKSNDTASNPNIVVDRNATNSNAVYQSPLPAVANRQSCDGQGIYFLSDGEPNNTTNTRSASVMSTALGSTFGADFNCSGGLSNTTADSGWACMGEFAKRLFDKTKNPAGVSIQTAFVGFGSDFSSLSSSDVKNACRLSSRTQSDRKGDDACSPNQSTNAVAAPGYGNGGFFPTQSSQGVTDSVIAFINNLDKVPLEPLTTGAISVPYDALNPKNLQEYGYLRAFEPNPANTYLTWRGNLKKYHVVLSGANAGTFEANTGGLVYNATGAFRTGTKDYWNSSTYNDGGKVFFGGSYAKVPLPIAGQPETRDEEGNITKYYYAVQTKIRNLFTDVSAVASDGSLTKISTSGTNLLKIPAAPPEGTNPFDTVANTASYVLGKFDPSTGQNILKAFPISLKLKILNYLGYSTDINATTLPSSLVTSNEPYLSMGGSIHSLPVQLTYNGTLDDNGNLTSAREQSILYGTMEGGLHIVDASSGIEQMVFVPADILNDSVASKALVVGQSDASAPAHGMDGAWVSDPAYNITTVGSGSSAVSKVTAKQMNIYGGMRMGGSSYYGLDVLSPTSPKLLFRIGADQTDYSRMGQSWSKPVLANIRYNGSIRRVLIVGGGYDQCYEKPNITLTDACFTNGKAKGNAVYIIDAKTGQRLWWTSDTGSNTDNANMKHSIVSRISTLDRDADGLVDHLYFGDLGGQIFRVDLNNNQTKTNSTYSSFGVRVVRLANLATNDSTYDGTNDYTGGNAPRFYEPPTVTIHDYGIHTFITLGIASGDRSTPLDVYPLTGREGMTPASALSGRPVNNVYGIIDRDFVKKNLMSLTDNQLETKDITRTGLRKNPQILRTGETRVAQIFFPTTGVGKGGWYRSLSSTSDGTEKANNSFRIKGGLKAFEEPMAITGNLIIPVYDPQGTGIVAADPCLPRVVGETDRQTYCLPFGACLNPDGTINSNKENPSGFQTKTGSNCPAGVSECNTNVIGAGIRNITFVPKRDEPPVTNSCGKLQLSGNENGTGEWQCTSHLLPVRWYERYR
>WP_085940514.1|GCF_000354095@1094481@1|WP_000768970.1|1
MKLKLKNFKPNNLWYAVYSSSMIFTWLMTSSVVQASDLQIYASPTAGKKTIVMMLDTSGSMTNNSYGENRLAMLKNGMNAFLASNNPVLNDTRVGLGNFSANGDSRSGQILVAAAPLGDASTLNTVGSQRYKLKQAVANLTAGGSTPSAHAYAEAAAYLMGTTTYSETNYAIRKDSYIKRVRRSDNRTEYSYCTNYRDSQIDTANLWQPCRSNSYWSSWSTNNPGVDNATAYDTSSDWTYYYTYYYTTFNYAVANADSGIPKSKSNDTASNPNIVVDRNATNSNAVYQSPLPAVANRQSCDGQGIYFLSDGEPNNTTNTRSASVMSTALGSTFGADFNCSGGLSNTTADSGWACMGEFAKRLFDKTKNPAGVSIQTAFVGFGSDFSSLSSSDVKNACRLSSRTQSDRKGDDACSPNQSTNAVAAPGYGNGGFFPTQSSQGVTDSVIAFINNLDKVPLEPLTTGAISVPYDALNPKNLQEYGYLRAFEPNPANTYLTWRGNLKKYHVVLSGANAGTFEANTGGLVYNATGAFRTGTKDYWNSSTYNDGGKVFFGGSYAKVPLPIAGQPETRDEEGNITKYYYAVQTKIRNLFTDVSAVASDGSLTKISTSGTNLLKIPAAPPEGTNPFDTVANTASYVLGKFDPSTGQNILKAFPISLKLKILNYLGYSTDINATTLPSSLVTSNEPYLSMGGSIHSLPVQLTYNGTLDDNGNLTSAREQSILYGTMEGGLHIVDASSGIEQMVFVPADILNDSVASKALVVGQSDASAPAHGMDGAWVSDPAYNITTVGSGSSAVSKVTAKQMNIYGGMRMGGSSYYGLDVLSPTSPKLLFRIGADQTDYSRMGQSWSKPVLANIRYNGSIRRVLIVGGGYDQCYEKPNITLTDACFTNGKAKGNAVYIIDAKTGQRLWWTSDTGSNTDNANMKHSIVSRISTLDRDADGLVDHLYFGDLGGQIFRVDLNNNQTKTNSTYSSFGVRVVRLANLATNDSTYDGTNDYTGGNAPRFYEPPTVTIHDYGIHTFITLGIASGDRSTPLDVYPLTGREGMTPASALSGRPVNNVYGIIDRDFVKKNLMSLTDNQLETKDITRTGLRKNPQILRTGETRVAQIFFPTTGVGKGGWYRSLSSTSDGTEKANNSFRIKGGLKAFEEPMAITGNLIIPVYDPQGTGIVAADPCLPRVVGETDRQTYCLPFGACLNPDGTINSNKENPSGFQTKTGSNCPAGVSECNTNVIGAGIRNITFVPKRDEPPVTNSCGKLQLSGNENGTGEWQCTSHLLPVRWYERYR
>WP_085940514.1|GCF_000354135@1094484@1|WP_000768970.1|1
MKLKLKNFKPNNLWYAVYSSSMIFTWLMTSSVVQASDLQIYASPTAGKKTIVMMLDTSGSMTNNSYGENRLAMLKNGMNAFLASNNPVLNDTRVGLGNFSANGDSRSGQILVAAAPLGDASTLNTVGSQRYKLKQAVANLTAGGSTPSAHAYAEAAAYLMGTTTYSETNYAIRKDSYIKRVRRSDNRTEYSYCTNYRDSQIDTANLWQPCRSNSYWSSWSTNNPGVDNATAYDTSSDWTYYYTYYYTTFNYAVANADSGIPKSKSNDTASNPNIVVDRNATNSNAVYQSPLPAVANRQSCDGQGIYFLSDGEPNNTTNTRSASVMSTALGSTFGADFNCSGGLSNTTADSGWACMGEFAKRLFDKTKNPAGVSIQTAFVGFGSDFSSLSSSDVKNACRLSSRTQSDRKGDDACSPNQSTNAVAAPGYGNGGFFPTQSSQGVTDSVIAFINNLDKVPLEPLTTGAISVPYDALNPKNLQEYGYLRAFEPNPANTYLTWRGNLKKYHVVLSGANAGTFEANTGGLVYNATGAFRTGTKDYWNSSTYNDGGKVFFGGSYAKVPLPIAGQPETRDEEGNITKYYYAVQTKIRNLFTDVSAVASDGSLTKISTSGTNLLKIPAAPPEGTNPFDTVANTASYVLGKFDPSTGQNILKAFPISLKLKILNYLGYSTDINATTLPSSLVTSNEPYLSMGGSIHSLPVQLTYNGTLDDNGNLTSAREQSILYGTMEGGLHIVDASSGIEQMVFVPADILNDSVASKALVVGQSDASAPAHGMDGAWVSDPAYNITTVGSGSSAVSKVTAKQMNIYGGMRMGGSSYYGLDVLSPTSPKLLFRIGADQTDYSRMGQSWSKPVLANIRYNGSIRRVLIVGGGYDQCYEKPNITLTDACFTNGKAKGNAVYIIDAKTGQRLWWTSDTGSNTDNANMKHSIVSRISTLDRDADGLVDHLYFGDLGGQIFRVDLNNNQTKTNSTYSSFGVRVVRLANLATNDSTYDGTNDYTGGNAPRFYEPPTVTIHDYGIHTFITLGIASGDRSTPLDVYPLTGREGMTPASALSGRPVNNVYGIIDRDFVKKNLMSLTDNQLETKDITRTGLRKNPQILRTGETRVAQIFFPTTGVGKGGWYRSLSSTSDGTEKANNSFRIKGGLKAFEEPMAITGNLIIPVYDPQGTGIVAADPCLPRVVGETDRQTYCLPFGACLNPDGTINSNKENPSGFQTKTGSNCPAGVSECNTNVIGAGIRNITFVPKRDEPPVTNSCGKLQLSGNENGTGEWQCTSHLLPVRWYERYR
>WP_085940514.1|GCF_000367865@1217654@1|WP_051064723.1|1
MMNLNQKKLLSITLSALMTFTTCHSVSVFASDIEIYKSLTSGKTSILLMLDTSGSMGISSLVLPKANQYGSPGDVESSLCSRVAVSEYYSNRSTANMYEWTYNLKDTRSISPTYNKTSIYKTVTIGTTTIPYYVRGCTNGTLTEYDRLSRLKDAIIPLLASNDLSDDVIMGLGQFSSKTELTIGTASNRLTDGHSGRILVPNMALTQAQRIKIAQQIAAVKSLDTTTNEDGSANANLKLSSNSYPNIIKSSSGTPTAQAYAEAGAYMMGTGTGSSGTNSGKVSTIYDGYMVKQQADNDGQVYFICVELGTSTTSALGATVKQCVNSWPGYDSTNKTASSGTSIYKPNGNGGWTSVSATTLKSTVGSMSRLWDVYTKLPVGWRFGGWMKVDNEPMDIEPIVGTIWGYGDNIRGLVSYRTNPFSVDGSTDSLIGGFAYSASDTKNGSVYKAGGSTSSCDGNGIYFLTDGAPNSTKDTMAQTIMNTTLTSSYAFSGKPSGTGVLVSPTLKSNLFSGETGGWEYLGEYAKKLFDKTKNPKSMQIKTAVVGFGSSFSGIPKNTDGSYNCDAVKDTNLDAYNACKWGGTDFGNGGFYYAENSADIKNSIINFVKNVTPTFDPVLTGSPTLPQDALNPLRIQPYAYYASFTPKPQESTQLWAGNMNKYHVLNGQLYAANKSTKLFNTDGSLNQSADGIWTGGVKGQLPLGIQLNTDNIQVANRTIYTNREITGSAAPYTASEIDSLKKVNLQNVFAIDPSDTALFANDPAKNYWLNLLGYNVTADETVTLSDLVNKAELRQVGAVMHSTPVLLTQEGKITITSAQLNTTDRKDYLLFGTNQGLLHVVDAATGKETFAFAPNEMMQNQPKAFLSESSSSGGSSNLYYGIDAPWTAYTQYVAKTDGTLTVKDSGRTVTDSASGDEIALKGLQWVYGGLRMGGRSYYALDLSDLTNPKLKFHINPDGAINADQTPNTDNALSYMGQSWSKPTIAYVNFGGKKKLVMFVGGGYDAGYENPAYDQTNNKGAGVYMFDANNGDLLWWSSANASADKGAQAHTENSDLKYSVVSQINAVDRDSDGLVDHLYFGDLGGQAFRIDLNNNATGDNAAAKKGNFVTHVVRLLNQHVHNDGTSPRFYEMPSFSVSKDDNGSLVGGVALSSGNRSSPLSGVVGTNNATASTSANDGVFVVFDKDVVKTNLYSLVDTDLTTKNIATLRNLNTYFTASFAGDIYKNGVSVVANDGWKYTYSNSAGVYKGMNGLYALDGMLYVNVFYRDGNGIGGSCGAGVKGDSKLYQFCLPTGKCNFYSATTTQPNSTNLGAGILGTGIGDYTDGNSTSSVLMKNVTSGSDCSNTANKNLPQCQLFSTTAKLQHLRWYETR
>WP_085940514.1|GCF_000359725@1293574@1|WP_000768970.1|1
MKLKLKNFKPNNLWYAVYSSSMIFTWLMTSSVVQASDLQIYASPTAGKKTIVMMLDTSGSMTNNSYGENRLAMLKNGMNAFLASNNPVLNDTRVGLGNFSANGDSRSGQILVAAAPLGDASTLNTVGSQRYKLKQAVANLTAGGSTPSAHAYAEAAAYLMGTTTYSETNYAIRKDSYIKRVRRSDNRTEYSYCTNYRDSQIDTANLWQPCRSNSYWSSWSTNNPGVDNATAYDTSSDWTYYYTYYYTTFNYAVANADSGIPKSKSNDTASNPNIVVDRNATNSNAVYQSPLPAVANRQSCDGQGIYFLSDGEPNNTTNTRSASVMSTALGSTFGADFNCSGGLSNTTADSGWACMGEFAKRLFDKTKNPAGVSIQTAFVGFGSDFSSLSSSDVKNACRLSSRTQSDRKGDDACSPNQSTNAVAAPGYGNGGFFPTQSSQGVTDSVIAFINNLDKVPLEPLTTGAISVPYDALNPKNLQEYGYLRAFEPNPANTYLTWRGNLKKYHVVLSGANAGTFEANTGGLVYNATGAFRTGTKDYWNSSTYNDGGKVFFGGSYAKVPLPIAGQPETRDEEGNITKYYYAVQTKIRNLFTDVSAVASDGSLTKISTSGTNLLKIPAAPPEGTNPFDTVANTASYVLGKFDPSTGQNILKAFPISLKLKILNYLGYSTDINATTLPSSLVTSNEPYLSMGGSIHSLPVQLTYNGTLDDNGNLTSAREQSILYGTMEGGLHIVDASSGIEQMVFVPADILNDSVASKALVVGQSDASAPAHGMDGAWVSDPAYNITTVGSGSSAVSKVTAKQMNIYGGMRMGGSSYYGLDVLSPTSPKLLFRIGADQTDYSRMGQSWSKPVLANIRYNGSIRRVLIVGGGYDQCYEKPNITLTDACFTNGKAKGNAVYIIDAKTGQRLWWTSDTGSNTDNANMKHSIVSRISTLDRDADGLVDHLYFGDLGGQIFRVDLNNNQTKTNSTYSSFGVRVVRLANLATNDSTYDGTNDYTGGNAPRFYEPPTVTIHDYGIHTFITLGIASGDRSTPLDVYPLTGREGMTPASALSGRPVNNVYGIIDRDFVKKNLMSLTDNQLETKDITRTGLRKNPQILRTGETRVAQIFFPTTGVGKGGWYRSLSSTSDGTEKANNSFRIKGGLKAFEEPMAITGNLIIPVYDPQGTGIVAADPCLPRVVGETDRQTYCLPFGACLNPDGTINSNKENPSGFQTKTGSNCPAGVSECNTNVIGAGIRNITFVPKRDEPPVTNSCGKLQLSGNENGTGEWQCTSHLLPVRWYERYR
>WP_085940514.1|GCF_000354155@1094488@1|WP_000768970.1|1
MKLKLKNFKPNNLWYAVYSSSMIFTWLMTSSVVQASDLQIYASPTAGKKTIVMMLDTSGSMTNNSYGENRLAMLKNGMNAFLASNNPVLNDTRVGLGNFSANGDSRSGQILVAAAPLGDASTLNTVGSQRYKLKQAVANLTAGGSTPSAHAYAEAAAYLMGTTTYSETNYAIRKDSYIKRVRRSDNRTEYSYCTNYRDSQIDTANLWQPCRSNSYWSSWSTNNPGVDNATAYDTSSDWTYYYTYYYTTFNYAVANADSGIPKSKSNDTASNPNIVVDRNATNSNAVYQSPLPAVANRQSCDGQGIYFLSDGEPNNTTNTRSASVMSTALGSTFGADFNCSGGLSNTTADSGWACMGEFAKRLFDKTKNPAGVSIQTAFVGFGSDFSSLSSSDVKNACRLSSRTQSDRKGDDACSPNQSTNAVAAPGYGNGGFFPTQSSQGVTDSVIAFINNLDKVPLEPLTTGAISVPYDALNPKNLQEYGYLRAFEPNPANTYLTWRGNLKKYHVVLSGANAGTFEANTGGLVYNATGAFRTGTKDYWNSSTYNDGGKVFFGGSYAKVPLPIAGQPETRDEEGNITKYYYAVQTKIRNLFTDVSAVASDGSLTKISTSGTNLLKIPAAPPEGTNPFDTVANTASYVLGKFDPSTGQNILKAFPISLKLKILNYLGYSTDINATTLPSSLVTSNEPYLSMGGSIHSLPVQLTYNGTLDDNGNLTSAREQSILYGTMEGGLHIVDASSGIEQMVFVPADILNDSVASKALVVGQSDASAPAHGMDGAWVSDPAYNITTVGSGSSAVSKVTAKQMNIYGGMRMGGSSYYGLDVLSPTSPKLLFRIGADQTDYSRMGQSWSKPVLANIRYNGSIRRVLIVGGGYDQCYEKPNITLTDACFTNGKAKGNAVYIIDAKTGQRLWWTSDTGSNTDNANMKHSIVSRISTLDRDADGLVDHLYFGDLGGQIFRVDLNNNQTKTNSTYSSFGVRVVRLANLATNDSTYDGTNDYTGGNAPRFYEPPTVTIHDYGIHTFITLGIASGDRSTPLDVYPLTGREGMTPASALSGRPVNNVYGIIDRDFVKKNLMSLTDNQLETKDITRTGLRKNPQILRTGETRVAQIFFPTTGVGKGGWYRSLSSTSDGTEKANNSFRIKGGLKAFEEPMAITGNLIIPVYDPQGTGIVAADPCLPRVVGETDRQTYCLPFGACLNPDGTINSNKENPSGFQTKTGSNCPAGVSECNTNVIGAGIRNITFVPKRDEPPVTNSCGKLQLSGNENGTGEWQCTSHLLPVRWYERYR
>WP_085940514.1|GCF_000367885@1217646@1|WP_085916957.1|1
MQASDLQIYASPTAGKKTIVMMLDTSGSMTNNSYGENRLAMLKNGMNAFLASNNPVLNDTRVGLGNFSANGDSRSGQILVAAAPLGDASTLNTVGSQRYKLKQAVANLTAGGSTPSAHAYAEAAAYLMGTTTYSETNYAIRKDSYIKRVRRSDNRTEYSYCTNYRDSQIDTANLWQPCRSNSYWSSWSTNNPGVDNATAYDTSSDWTYYYTYYYTTFNYAVANADSGIPKSKSNDTASNPNIVVDRNATNSNAVYQSPLPAVANRQSCDGQGIYFLSDGEPNNTTNTRSASVMSTALGSTFGADFNCSGGLSNTTADSGWACMGEFAKRLFDKTKNPAGVSIQTAFVGFGSDFSSLSSSDVKNACRLSSRTQSDRKGDDACSPNQSTNAVAAPGYGNGGFFPTQSSQGVTDSVIAFINNLDKVPLEPLTTGAISVPYDALNPKNLQEYGYLRAFEPNPANTYLTWRGNLKKYHVVLSGANAGTFEANTGGLVYNATGAFRTGTKDYWNSSTYNDGGKVFFGGSYAKVPLPIAGQPETRDEEGNITKYYYAVQTKIRNLFTDVSAVASDGSLTKISTSGTNLLKIPAAPPEGTNPFDTVANTASYVLGKFDPSTGQNILKAFPISLKLKILNYLGYSTDINATTLPSSLVTSNEPYLSMGGSIHSLPVQLTYNGTLDDNGNLTSAREQSILYGTMEGGLHIVDASSGIEQMVFVPADILNDSVASKALVVGQSDASAPAHGMDGAWVSDPAYNITTVGSGSSAVSKVTAKQMNIYGGMRMGGSSYYGLDVLSPTSPKLLFRIGADQTDYSRMGQSWSKPVLANIRYNGSIRRVLIVGGGYDQCYEKPNITLTDACFTNGKAKGNAVYIIDAKTGQRLWWTSDTGSNTDNANMKHSIVSRISTLDRDADGLVDHLYFGDLGGQIFRVDLNNNQTKTNSTYSSFGVRVVRLANLATNDSTYDGTNDYTGGNAPRFYEPPTVTIHDYGIHTFITLGIASGDRSTPLDVYPLTGREGMTPASALSGRPVNNVYGIIDRDFVKKNLMSLTDNQLETKDITRTGLRKNPQILRTGETRVAQIFFPTTGVGKGGWYRSLSSTSDGTEKANNSFRIKGGLKAFEEPMAITGNLIIPVYDPQGTGIVAADPCLPRVVGETDRQTYCLPFGACLNPDGTINSNKENPSGFQTKTGSNCPAGVSECNTNVIGAGIRNITFVPKRDEPPVTNSCGKLQLSGNENGTGEWQCTSHLLPVRWYERYR
>WP_085940514.1|GCF_000368045@1217663@1|WP_004691459.1|1
MKTLNSRNILSTAVSALMTMMVCSSVSRASDIEIYQNAKPSTITLMMLIDISGSMDYMSYGGQSACDAPNQSVKKYALQKINPHADAPTYRRQWCEVTSGGVTTQYPDRITRVKDGMMDLLFGNTSKGITALPDNNIIGLSTLGWVRNPLLIDPTESDGRLLWDGTQSSSPMRNQTNMNSLAYGKTGEYKSARGGSESDWDNIGNIAVPARRLDATITVDGVSITQRKYLAQKIASLAAVTNTPTARSYAETIAYLLGETTQGRASSGYNFANPDAYDTTRTGYYAAPSSMTQAEADKQCNGQGVYVLTDGDPYQHTNAQELIQSALGSTGSSFSCSTSDSSAGTWDCVRNLAKNYLLNGNNPKGVAIKTAVVGFGKNFNSVPSYDKTKSIADNVTSINASSASSNQKNAALWGVEGGGGWYSGSSSEDVVNSVKGFLNEIEVEIPAVATGSPTLPQDALNPLRIQPYGYYASFVPKPQESTQLWVGNMNKYHIFNGELYNASKTIRLIKADGSLDAAAKGLWTDEGMKGQLPLGIGTNAANEQVANRTIYTNREITGTAAPYAASEIGSLKKVNVATLFGTGSTALFVNDPDKNYWLNLLGYNVAETGTVTLADLITKPELRQVGSVMHSTPILLTQSGKISYTSGTIDTTDRDDYLLFGTTQGLLHVVRAGKNATDADRGKEVFAFAPNEMMQNQKNAFLSETSSTLGKNNLFYGIDAPWTAYTQYVAKADGTLTVKDSGRVAQNASGDDIAIKGLQWVYGGLRMGGKSYYALNLSDLDNPELKFHIDPANSKIYKSSSTTTGVTALSYMGQSWSKPTIAYVNFGGVKKLVMFVGGGYDPGYENAAYDQNTTTGGGAGVYMFDANNGDLLWWTSANATAAGGAEAFTNASAATINMKYSVVSQINAIDRDSDGLVDNLYFGDLGGQGFRVDLNNAATGADASAKKANFAKRVVRLFDEHATGGASPRFYEMPSVSIHDSDDGYVAAVAFSSGNRSSPLVGAAGTNQAGSATSAVDGVFVAYDKDVAKMDLYGTPTLTTRTALSSLNSNMSTGVAINGNSGWKYTYSSTAGAYKGMNELYALDGMLYVNVFHRDGTGIGGSCGAGVKGDSYVYQFCLPTGKCPFNTTTSGVPNSVKLGAGILGAGLGQGRSSANNTGLIVNRPNTLNCTTTPNLPECQEFTTTAKLRQLRWYETR
>WP_085940514.1|GCF_000368065@1530123@1|WP_004705235.1|1
MDKKDLKFSYHPKLLTSAVTALCTGLVASSVSQASDIDIYQKAKAGDITLMFVLDISGSMGYPQLQNDASACDIPSNVLQTGYSNVLSSNGVAEYKRYYCTATAPTYYYMKYGSSWYSCGNSSSQSDCTTKLKSAPSTSGLTSMSANYSTYYYKAGPNTQYPDRITRVKDGMIDLLNGNTSKGILPVSDDKLIGLTTFSRPTQFNTAGEPTAADNLTGQVRIPARRLDAVVNGKTQRRLLIEEIAKLGARGGTPTAHAYAEAAASLMGTTTQGVTNSGFNYAGTGATSGGNYVRPDSITKQMTGTTTQCSGQGIYVLTDGEPNSNTSASGLMKKALSGKTFACTDSDTGWNCIQQFSQFLLNNGSNPVGLKIKTAVVGFGSDFNIIPSFNRSLSVADNLANIDNSNASANQKEAAKWGVNASGGWYSGSSSQDVVSSVNAFLGDLGSDIPAVTTGSPTIPKDSLNPAVLQKQAYFPQFQPTPDKNYQLWAGNLKKYAVVNGILKDRDNTTLISTATATKGQILPNRDFWAYIDSDTTNDNADSNTPGSNSYTLKGGAWSQLLLTMNQTTQENRNLLTNRGADGSTTTTLRQIKKSDLTDTTYQTDGKRGYLMALLGYPMTVTQAKDPDHLVLNAAPSTALRQIGALMHSSPLLITNSGQITYTNGVIDTQNREDYVLFGTTQGLLHIVKAGKNDSSSVDSNGGKEVFTFVPNEMVEKQPEAFLKNDAMNGGVDQLYYGIDGPWASYTQYVLDSSRKGLTVGKGYGSQEGKQIVYGVLRMGGRSYYALNLQDMTNPKLLFQISPDEQKTYYNGSSNTYAALDNMGQSWSKPSIGWVNWKKSDGKTTERKRVMFVGGGYDEGYESDTYNPSISKGAGVYMFDADNGKLLWWASAKATTAQGAEAYTQSDNLKYSVVSEIRTEDRNGDGLIDHLYFGDLGGQLFRIDLDNTAATNSSFAKPPKLLLNLNNGAASPRFYEMPAFSVYDYNGTTFAVVSIGSGNRSKPLAQYASGQGYNYDAVYNIYDKDVADRNLYKADFVYQTPITNTNQMGEITNSNWNTYDDGAVALLSATRGWFYRFKSANIQDAKVFATPIVLNHRMFVSTFDGGKAGMSGDCGAGVKGESFLSQFCMPFGQCSKSTLAANNDSVQCAPGTDCSQGAGIQDTTVVDDGGDGGGGGGGSGGGGGNGSTNNKNYCVNMGNRGVTTIGGIIASNSSKMCLIPQRWYVR
>WP_085940514.1|GCF_000367925@1217715@1|WP_004650570.1|1
MKQTQNSEKKSYRHKLLATSIAAVLTGTVATSVTQASDIDIYQEAKSGQITLMLLFDLSGSMNRNASGGGSACDLPSGVSASTVKTETNVYISGVAAYERRWCQNGSSSSATKYYDRITRLKDGIIDLLYGNSSNNIMKLSDDKVIGLSTFQGSDGYVRVPARPLGDLVNGKTQRSILIDEVRGLSADGGTPTFKAYTETASYLMGTNTQERAQRNNTVHYFQYVRSNTTRYRACTSWSTNGTCSAFDSETNTSPIPSNANFNTVACSYNISGVTYNGTCYRSNWYVKTATSNSGYPKSYDETKVIEEFRYRSPDSLTQSEDIKKCSGQGIYALTDGEPTSNQSPTALMKNALNNTGFSCSALGFGDDWNCAYTFNDYLLLNNSKINPLGLKVKTAVVGFGSSFNNVTSFDKKKTQAENIAALGTIDTNVKKAAYWGIIGEGGWYSGNSSEDIVKSVNSFLGDLGKEIPSVTTGSPTIPKDSLNPAVLQDDAYYQQFQPTPDKEYSLWVGNLKKYLVGTSGKLQGRSNKDVTDSRGRLITPTYDANGKLTSAVYDFWSASISDTATIADGDENTIGSKKFAAKGGVWSQLKLRSDNNVLQRKLLTNRVGIGTGASATFSSSNNTLRTVNLNYLSDTTYKDDPNRGYLISLLGYNVDAANPGSITTSSLASSAELRQVGAVMHSLPVLVTNKGKVTYNATTKKIGSTNREDYVLFGTTQGLLQVVDAVTGQEKFAFVPNEMVDKQKQAFGNYTATTGGVNSLYYGVDGPWTVHTEYVIDDSGNLTVGTGKGTNQKGKQLAFGGLRMGGRSYYSLDLQNINTPKLNFYINPDAASSATPLSYMGESWSKPTVTYVNWGGVRKLVMFVGGGYDRTGGADGKGYESDNYNQTNKKGAGVYMFSAEGADAGSLLWWASANAVTSDVTTNSGVIGRKDDNLQYSVVSEIRTVDRDGDDLADHLYVGDLGGQIFRVDLNNKATTLGAFAKAPVRLLNLHKTDGKSPRFYDMPSFSIYNEKGSTFAVISIGSGNRSQPLQSYTTTTAGVEYDAIYNLYDKDVARKDLFTASSWNTKDVTSLGLLTEDNRYTNTTLIAPYSTNGWYYKFDNCVAGSDGTKTDCDKYKLQSEKVFGTPLAMNYRLYVSTFDSSKPGISGDCGAGVKGESFLSSFCLPFGQCKSKDPKDGGSRGAPIGIGIQNITTGNDNCTGDSCTGGEGGEGGGSKDGGKVASSSNYCANTGGRIIVTTTGSSGQGEATQMCLIPQRWYEKNTLIK
>WP_085940514.1|GCF_000368005@1217671@1|WP_004678730.1|1
MKKLNHKNALSATVSMLMTMMVCSSVSRASDIEIYQNAKPSTITLMMLIDISGSMDYMSYGGQSACDAPNQSVKKYALQKINPHADAPTYRRQWCEVTSGGVTTQYPDRITRVKDGMMDLLFGNTSKGITALPDNNIIGLSTLGWVRNPLLIDPTESDGRLLWDGTQSSSPMRNQTNMNRLAYGGTHTYKSARGGIESDWDNIGNIAVPARRLDATITVDGVSITQRKYLAQKIASLAAVTNTPTARSYAETIAYLLGETTQGRASSGYNFANPDAYDTTRPGYYAAPSSMTQAEADKQCNGQGVYVLTDGDPYQHTNAQELIQSALGGTERTNFSCSTSDNSAATWDCVRNLAKNYLLNGNNPKGVAIKTAVVGFGNNFNSVPSYDKNKSIADNVASINASSASFNQKNAALWGVEGGGGWYSGSSSEDVVNSVKGFLNEIEVEIPAVATGSPTLPQDALNPLRIQPYGYYASFVPKPQESTQLWVGNMNKYHIFNGELYNASKTIRLIKADGSLDAAAKGLWTDEGMKGQLPLGIGTNAANEQVANRTLYTNREITGTAAPYAASEIGSLKKVNVATLFGTGSTALFVNDPDKNYWLNLLGYNVAETGTVTLADLITKPELRQVGSVMHSTPILLTQSGKISYTSGTIDTTDRDDYLLFGSTQGLLHVVRAGKNATDANRGKEVFAFAPNEMMQNQKNAFLSETSSTLGKNNLFYGIDAPWTAYTQYVAKADGTLTVKDSGRVAQNASGDDIAIKGLQWVYGGLRMGGKSYYALNLSDLDNPELKFHIDPASSKIYKSSSTTTGVTALSYMGQSWSKPTIAYVKFGGVKKLVMFVGGGYDPGYENAAYDQTNGIGAGVYMFDANNGDLLWWTSANATAAGGAEAYTNASASTINMKYSVVSQINAIDRDSDGLVDNLYFGDLGGQGFRVDLNNAATGADASAKKANFAKRVVRLFDEHATGGASPRFYEMPSVSIHEDNGYVAAVAFSSGNRSSPLVGAVAASGRNNQAGSTVSAADGVFVVYDKDVAKTDLYASPTLTTQNISFSSLNTNISTGVPVTGNNGWKYIYSNIAGVYKGMNELYALDGMLYVNVFHRDGTGIGGACGAGVKGDSYVYQFCLPTGKCPFNTTTSGVPNSVKLGAGILGAGLGQGRSNANNTGLIVNRPNTLNCTTTPNLPECQEFTTTAKLRQLRWYETR
>WP_085940514.1|GCF_000368085@1217670@1|WP_004711688.1|1
MGNIMKLHFKPNKLWYAIYSTSMTFTWLMSSSVVQASDLQIYASPTAGKKTIVMMLDTSGSMGRTIQSGYSIYDDYGITSCSTTYVNSTTTPSYRRYYCGVSSNTTNSKVTNLATGCEKQADNSYRCYDRLTRLKDGMFSFLENNNPIFNNVSVGLGHFSTYSSGTTGDGSSGEILVPAANLGVVGSAQRVALKNAVAGLEASGGTPTANAYAEAAAYLMGTRTLSSTTANVAMYFKYYPVLTQTSQTVYYACGNTSASGSTDNTKCTYTPTSIPNQSNLSNYSSNTTSSTNGNITTYTTYYYKTTGWFYPTTTYYYKTTYSETKVTSSTPNYQSCTAYNSNGCTTWSAASLTNPTTDTYDTQCTVNTVAGTCVYQTKTILGTNSYSGFNSSVQSSKDPDTNYTTYKSPLPPVSQRQSCDGQGVYILSDGEPTNNVNSSVLASALNLSSFSNSGGLSGGTNWDYMSNFAKALFNGGVIQSDANNATNPANVSIQTAFVGFGSALNALSTTDAKNACKMSSRTQIDRSGDDACSPNQGTNAVSAPGYGNGGFFPTQSAQGVTDSVIAFINNLGKVPLEPLTTGAISVPYDALNPKNLQEYGYLRAFEPDPANAYLTWRGNLKKYHVVLSGSNAGAFEANSGGLVYDANGAFRSGTKDYWNSSSYNDGGKVFLGGAYSNVPLPTLGQPEEVNSQGNITKYYYAAKNKIRNLFTDVSTVAADGSLTKISTTNTNLLKIPAAPAVNTNPFDTPANTASYVLGKFNSSTGQDVLKTFPVSLKLKLLNYLGYPTDITATALPSTLTTSNAPYLSMGGSIHSFPVQLTYSGTLDQNGNLTSAREQSILYGSMEGGLHIVDASSGVEQMVFIPADILNDTVASKALVVGQSDSTAPAQGMDGAWVSDPAYNITTTGSGSSAVSKVTAKQMNIYGGMRMGGSSYYGLNVLNPSSPQLMFRIGADQSDYSRMGQSWSKPVLANIRYNGAIRRVMIVGGGYDQCYEKPNITLSDSCFSNGKAKGNAVYIIDAKTGERLWWASDTGSNNDNANMKHSIVSRISTLDRDGDGLVDHLYFGDLGGQVFRVDLNNNQTQTNSTYSSFGIRVVRLANLATNDTTNDSGNDYTGGNAPRFYEPPTVTIHDYGVRSFITVGIASGDRSTPLDVYPIIGREGMSPSTALSGRPVNNVYGIIDRDFIKKNLMSLSDSQLETKDLIRSNLRKNPQILRAGETSVGQVFFPSTGTGQAGWYRSLSSTSNGTEKADNSFRIKGGMKAFEEPIAITGNLIVPVYDPQGTGIVASDPCLPRVVGETDRQTYCLPFGVCLNTDGSINHNKEDNSGFGTDGTKNLNVIGSGVRNITFVPSEDNPSPQNSCGKLKLSGNEQGTGQWQCTSYLIPARWYERYR
>WP_085940514.1|GCF_000368145@1217655@1|WP_004718288.1|1
METKYKKIVVAIQTAFITSLVCSALPSYASDTELYKAPQTSETTIMFMLDVSGSMNPNNNNYRENRIQSLKNGMIKLLQGDANTDALPDKLVVGLSEFAGSNGRIKLEARALGDKTYIPNAQVFREIQPKIGNAEQAYTKITVKGEYRDRTWGGWSTLSTTQYSYSDGNISTSNLQDNGAKQFEECIEWNSDNTCKDNSWVSTTKRATDFGTVTSNTTSTNYAYSWTATNDGNGTLLQNNSTYPATTSECIEWYGSYCWTTRYYQNLVYTRYNGKKSGTVSLVEYKVYTGTAEDTHRKRMLRAVNLLNADDSTPTGYAFAEVAAYMMGQSTKGLTGSGFSNSNGLTAIQNGNNYIAPSSVTKTKQCNTQGIYFLTDGQPQYYYNKNKSTLQTFMENTLGSKKGSFSCSNSSTLGLLNNYSTNGTMSRPNGWDCIGAYTKALLDPNLNPAGVRIKTAVVGFGSDFNSGTGSDVQDAQKWGTLGEGGWYSGSNDSDVVASVNAFLKKLQKYIPPVTTGSITIPVDNLDTQNIQPWGYFPQFDPAPDAQVTTWVGNLKKYQVVDNIIKDRDNKIVFDAAKGISVDDPNDYWADTSIKKTITKIIQENNVDIEKELEVKVGGALSQFKLGNVNNSERVIYTDRKVSDAGVASSIGSDKALLQVSSADLKANNPANNFSLDTKRGYLAALFGYNVTSAMASNLTTSNNDSANTAFVNFLTQSNATLRQMGAVMHSKPLLITQKGTTQFDAKTGDLSYKDRDDLIIFGTTQGLLHVIRAGDSATDSNAGKEVFTFAPNEMIEKQSKGFLNQENQGRNLEYGVDGPWTAYTEYVTKSGTNATEPVVTVSGGKQWLYGGLRMGGRSYYALDLSDVTATSGKPKIKFRISPDDATAYSPMSYMGQSWSKPTLAWINWQGSRKLVMIVGGGYDPIYENIGTPTSSSIDKGAGVYIFDAETGSVLWWAGANATADKVTETNVSNMKRSVVSQIKAVDRNTDGLVDHLYFGDLGGQLWRVDLDSSKQAGNTVNLAKRITRILNQSNASDVPRFYSTPTFTIHNNGGSLFAVLTIGSGNLSSPMSEANKNDALYVIYDKDVTRRNLSVLKDSELNSVDINSMTTGSKQLVKNTDGNTATSLSLGGWYYPLGSKKRVLNDNIAIDSDLYVSIFNANIDIDDVDCYGGVRGESKANQFCLPYGQCTMLSGNTIVVKNRPNEIALGKGNIGISFGGKDKSRGLVLNFPTTEPLTNYTSKTKFISQRWYER
>WP_085940514.1|GCF_000368125@1217642@1|WP_085916957.1|1
MQASDLQIYASPTAGKKTIVMMLDTSGSMTNNSYGENRLAMLKNGMNAFLASNNPVLNDTRVGLGNFSANGDSRSGQILVAAAPLGDASTLNTVGSQRYKLKQAVANLTAGGSTPSAHAYAEAAAYLMGTTTYSETNYAIRKDSYIKRVRRSDNRTEYSYCTNYRDSQIDTANLWQPCRSNSYWSSWSTNNPGVDNATAYDTSSDWTYYYTYYYTTFNYAVANADSGIPKSKSNDTASNPNIVVDRNATNSNAVYQSPLPAVANRQSCDGQGIYFLSDGEPNNTTNTRSASVMSTALGSTFGADFNCSGGLSNTTADSGWACMGEFAKRLFDKTKNPAGVSIQTAFVGFGSDFSSLSSSDVKNACRLSSRTQSDRKGDDACSPNQSTNAVAAPGYGNGGFFPTQSSQGVTDSVIAFINNLDKVPLEPLTTGAISVPYDALNPKNLQEYGYLRAFEPNPANTYLTWRGNLKKYHVVLSGANAGTFEANTGGLVYNATGAFRTGTKDYWNSSTYNDGGKVFFGGSYAKVPLPIAGQPETRDEEGNITKYYYAVQTKIRNLFTDVSAVASDGSLTKISTSGTNLLKIPAAPPEGTNPFDTVANTASYVLGKFDPSTGQNILKAFPISLKLKILNYLGYSTDINATTLPSSLVTSNEPYLSMGGSIHSLPVQLTYNGTLDDNGNLTSAREQSILYGTMEGGLHIVDASSGIEQMVFVPADILNDSVASKALVVGQSDASAPAHGMDGAWVSDPAYNITTVGSGSSAVSKVTAKQMNIYGGMRMGGSSYYGLDVLSPTSPKLLFRIGADQTDYSRMGQSWSKPVLANIRYNGSIRRVLIVGGGYDQCYEKPNITLTDACFTNGKAKGNAVYIIDAKTGQRLWWTSDTGSNTDNANMKHSIVSRISTLDRDADGLVDHLYFGDLGGQIFRVDLNNNQTKTNSTYSSFGVRVVRLANLATNDSTYDGTNDYTGGNAPRFYEPPTVTIHDYGIHTFITLGIASGDRSTPLDVYPLTGREGMTPASALSGRPVNNVYGIIDRDFVKKNLMSLTDNQLETKDITRTGLRKNPQILRTGETRVAQIFFPTTGVGKGGWYRSLSSTSDGTEKANNSFRIKGGLKAFEEPMAITGNLIIPVYDPQGTGIVAADPCLPRVVGETDRQTYCLPFGACLNPDGTINSNKENPSGFQTKTGSNCPAGVSECNTNVIGAGIRNITFVPKRDEPPVTNSCGKLQLSGNENGTGEWQCTSHLLPVRWYERYR
>WP_085940514.1|GCF_000368105@1217643@1|WP_085941364.1|1
MQASDLQIYASPTAGKKTIVMMLDTSGSMTNNSYGENRLAMLKNGMNAFLASNNPVLNDTRVGLGNFSANGDSRSGQILVAAAPLGDASTLNTVGSQRYKLKQAVANLTAGGSTPSAHAYAEAAAYLMGTTTYSETNYAIRKDSYIKRVRRSDNRTEYSYCTNYRDSQIDTANLWQPCRSNSYWSSWSTNNPGVDNATAYDTSSDWTYYYTYYYTTFNYAVANADSGIPKSKSNDTASNPNIVVDRNATNSNAVYQSPLPAVANRQSCDGQGIYFLSDGEPNNTTNTRSASVMSTALGSTFGADFNCSGGLSNTTADSGWACMGEFAKRLFDKTKNPAGVSIQTAFVGFGSDFSSLSSSDVKNACRLSSRTQSDRKGDDACSPNQSTNAVAAPGYGNGGFFPTQSSQGVTDSVIAFINNLDKVPLEPLTTGAISVPYDALNPKNLQEYGYLRAFEPNPANTYLTWRGNLKKYHVVLSGANAGAFEANSGGLVYNASGAFRTGTKDYWNSSTYTDGGKVFLGGSYANVPLPIAGQPETRDAEGNITKYYYAVQSKIRNLFTDVSAVAADGSLTKISTSGTNLLKIPAVPPEGTNPFDTVANTASYVLGKFDPSTGQNILKAFPISLKLKILNYLGYSTDINATTLPSSLVTSNEPYLSMGGSIHSLPVQLTYNGTLDDNGNLTSAREQSILYGTMEGGLHIVDASSGIEQMVFVPADILNDSVASKALVVGQSDASAPAHGMDGAWVSDPAYNITTVGSGSSAVSKVTAKQMNIYGGMRMGGSSYYGLDVLSPTSPKLLFRIGADQTDYSRMGQSWSKPVLANIRYNGSIRRVLIVGGGYDQCYEKPNITLTDACFTNGKAKGNAVYIIDAKTGQRLWWTSDTGSNTDNANMKHSIVSRISTLDRDADGLVDHLYFGDLGGQIFRVDLNNNQTKTNSTYSSFGVRVVRLANLATNDSTYDGTNDYTGGNAPRFYEPPTVTIHDYGIHTFITVGIASGDRSTPLDVYPLTGREGMLPASALSGRPVNNVYGIIDRDFVKKNLMSLTDNQLETKDITRTGLRKNPQILRTGETRVAQIFFPTTGVGKGGWYRSLSSTSDGTEKANNSFRIKGGLKAFEEPMAITGNLIIPVYDPQGTGIVAADPCLPRVVGETDRQTYCLPFGACLNSDGSIDQNKENHSGFETQTGTNCPVGASECNKNVIGSGIRSVTFVPTEDNPPTTNSCGKLKLSGNEQGTGQWQCTSHLVPTRWYERYR
>WP_085940514.1|GCF_000368225@1217645@1|WP_085916957.1|1
MQASDLQIYASPTAGKKTIVMMLDTSGSMTNNSYGENRLAMLKNGMNAFLASNNPVLNDTRVGLGNFSANGDSRSGQILVAAAPLGDASTLNTVGSQRYKLKQAVANLTAGGSTPSAHAYAEAAAYLMGTTTYSETNYAIRKDSYIKRVRRSDNRTEYSYCTNYRDSQIDTANLWQPCRSNSYWSSWSTNNPGVDNATAYDTSSDWTYYYTYYYTTFNYAVANADSGIPKSKSNDTASNPNIVVDRNATNSNAVYQSPLPAVANRQSCDGQGIYFLSDGEPNNTTNTRSASVMSTALGSTFGADFNCSGGLSNTTADSGWACMGEFAKRLFDKTKNPAGVSIQTAFVGFGSDFSSLSSSDVKNACRLSSRTQSDRKGDDACSPNQSTNAVAAPGYGNGGFFPTQSSQGVTDSVIAFINNLDKVPLEPLTTGAISVPYDALNPKNLQEYGYLRAFEPNPANTYLTWRGNLKKYHVVLSGANAGTFEANTGGLVYNATGAFRTGTKDYWNSSTYNDGGKVFFGGSYAKVPLPIAGQPETRDEEGNITKYYYAVQTKIRNLFTDVSAVASDGSLTKISTSGTNLLKIPAAPPEGTNPFDTVANTASYVLGKFDPSTGQNILKAFPISLKLKILNYLGYSTDINATTLPSSLVTSNEPYLSMGGSIHSLPVQLTYNGTLDDNGNLTSAREQSILYGTMEGGLHIVDASSGIEQMVFVPADILNDSVASKALVVGQSDASAPAHGMDGAWVSDPAYNITTVGSGSSAVSKVTAKQMNIYGGMRMGGSSYYGLDVLSPTSPKLLFRIGADQTDYSRMGQSWSKPVLANIRYNGSIRRVLIVGGGYDQCYEKPNITLTDACFTNGKAKGNAVYIIDAKTGQRLWWTSDTGSNTDNANMKHSIVSRISTLDRDADGLVDHLYFGDLGGQIFRVDLNNNQTKTNSTYSSFGVRVVRLANLATNDSTYDGTNDYTGGNAPRFYEPPTVTIHDYGIHTFITLGIASGDRSTPLDVYPLTGREGMTPASALSGRPVNNVYGIIDRDFVKKNLMSLTDNQLETKDITRTGLRKNPQILRTGETRVAQIFFPTTGVGKGGWYRSLSSTSDGTEKANNSFRIKGGLKAFEEPMAITGNLIIPVYDPQGTGIVAADPCLPRVVGETDRQTYCLPFGACLNPDGTINSNKENPSGFQTKTGSNCPAGVSECNTNVIGAGIRNITFVPKRDEPPVTNSCGKLQLSGNENGTGEWQCTSHLLPVRWYERYR
>WP_085940514.1|GCF_000368205@1217641@1|WP_153309355.1|1
MQASDLQIYASPTAGKKTIVMMLDTSGSMTNNSYGENRLAMLKNGMNAFLASNNPVLNDTRVGLGNFSANGDSRSGQILVAAAPLGDASTLNTVGSQRYKLKQAVANLTAGGSTPSAHAYAEAAAYLMGTTTYSETNYAIRKDSYIKRVRRSDNRTEYSYCTNYRDSQIDTANLWQPCRSNSYWSSWSTNNPGVDNATAYDTSSDWTYYYTYYYTTFNYAVANADSGIPKSKSNDTASNPNIVVDRNATNSNAVYQSPLPAVANRQSCDGQGIYFLSDGEPNNTTNTRSASVMSTALGSTFGADFNCSGGLSNTTADSGWACMGEFAKRLFDKTKNPAGVSIQTAFVGFGSDFSSLSSSDVKNACRLSSRTQSDRKGNDACSPNQSTNAVAAPGYGNGGFFPTQSSQGVTDSVIAFINNLDKVPLEPLTTGAISVPYDALNPKNLQEYGYLRAFEPNPANTYLTWRGNLKKYHVVLSGANAGAFEANSGGLVYNASGAFRTGTKDYWNSSIYTDGGKVFLGGSYANVPLPIAGQSETRDAEGNITKYYYAVQSKIRNLFTDVSAVAADGSLTKISTSGTNLLKIPAAPPEGTNPFDTVANTASYVLGKFDPSTGQNILKAFPISLKLKILNYLGYSTDINATTLPSSLVTSNEPYLSMGGSIHSLPVQLTYNGTLDDNGNLTSAREQSILYGTMEGGLHIVDASSGIEQMVFVPADILNDSVASKALVVGQSDASAPAHGMDGAWVSDPAYNITTVGSGSSAVSKVTAKQMNIYGGMRMGGSSYYGLDVLSPTSPKLLFRIGADQTDYSRMGQSWSKPVLANIRYNGSIRRVLIVGGGYDQCYEKPNITLTDACFTNGKAKGNAVYIIDAKTGQRLWWTSDTGSNTDNANMKHSIVSRISTLDRDADGLVDHLYFGDLGGQIFRVDLNNNQTKTNSTYSSFGVRVVRLANLATNDSTYDGTNDYTGGNAPRFYEPPTVTIHDYGIHTFITVGIASGDRSTPLDVYPLTGREGMTPASALSGRPVNNVYGIIDRDFVKKNLMSLTDNQLETKDITRTGLRKNPQILRTGETRVAQIFFPTTGVGKGGWYRSLSSTSDGTEKANNSFRIKGGLKAFEEPMAITGNLIIPVYDPQGTGIVAADPCLPRVVGETDRQTYCLPFGACLNPDGTINSNKENPSGFQTKTGSNCPAGVSECNTNVIGAGIRNITFVPKRDEPPVTNSCGKLQLSGNENGTGEWQCTSHLLPVRWYERYR
>WP_085940514.1|GCF_000368185@1217639@1|WP_085943975.1|1
MQASDLQIYASPTAGKKTIVMMLDTSGSMTNNSYGENRLAMLKNGMNAFLASNNPVLNDTRVGLGNFSANGDSRSGQILVAAAPLGDASTLNTVGSQRYKLKQAVANLTAGGSTPSAHAYAEAAAYLMGTTTYSETNYAIRKDSYIKRVRRSDNRTEYSYCTNYRDSQIDTANLWQPCRSNSYWSSWSTNNPGVDNATAYDTSSDWTYYYTYYYTTFNYAVANADSGIPKSKSNDTASNPNIVVDRNATNSNAVYQSPLPAVANRQSCDGQGIYFLSDGEPNNTTNTRSASVMSTALGSTFGADFNCSGGLSNTTADSGWACMGEFAKRLFDKTKNPAGVSIQTAFVGFGSDFSSLSSSDVKNACRLSSRTQSDRKGNDACSPNQSTNAVAAPGYGNGGFFPTQSSQGVTDSVIAFINNLDKVPLEPLTTGAISVPYDALNPKNLQEYGYLRAFEPNPANTYLTWRGNLKKYHVVLSGANAGAFEANSGGLVYNASGAFRTGTKDYWNSSTYTDGGKVFLGGSYANVPLPIAGQSETRDAEGNITKYYYAVQSKIRNLFTDVSAVAADGSLTKISTSGTNLLKIPAAPPEGTNPFDTVANTASYVLGKFDPSTGQNILKAFPISLKLKILNYLGYSTDINATTLPSSLVTSNEPYLSMGGSIHSLPVQLTYNGTLDDNGNLTSAREQSILYGTMEGGLHIVDASSGIEQMVFVPADILNDSVASKALVVGQSDASAPAHGMDGAWVSDPAYNITTVGSGSSAVSKVTAKQMNIYGGMRMGGSSYYGLDVLSPTSPKLLFRIGADQTDYSRMGQSWSKPVLANIRYNGSIRRVLIVGGGYDQCYEKPNITLTDACFTNGKAKGNAVYIIDAKTGQRLWWTSDTGSNTDNANMKHSIVSRISTLDRDADGLVDHLYFGDLGGQIFRVDLNNNQTKTNSTYSSFGVRVVRLANLATNDSTYDGTNDYTGGNAPRFYEPPTVTIHDYGIHTFITVGIASGDRSTPLDVYPLTGREGMTPASALSGRPVNNVYGIIDRDFVKKNLMSLTDNQLETKDITRTGLRKNPQILRTGETRVAQIFFPTTGVGKGGWYRSLSSTSDGTEKANNSFRIKGGLKAFEEPMAITGNLIIPVYDPQGTGIVAADPCLPRVVGETDRQTYCLPFGACLNPDGTINSNKENPSGFQTKTGSNCPAGVSECNTNVIGAGIRNITFVPKRDEPPVTNSCGKLQLSGNENGTGEWQCTSHLLPVRWYERYR
>WP_085940514.1|GCF_000368245@1217644@1|WP_004745407.1|1
MDKRDLKFSYHPKLLTGAIAALCTGLVASSISQASDIDIYQKAKAGDITLMFVLDISGSMGYPQLQNNASACDIPNDVVQTGYNNVLSSNGVAEYKRYYCTATAPTYYYMKSGTSWYSCGNSSSKSDCITKLRTQPTTIGLTPISSNYNTYYYKAGPDTQYPDRITRVKDGMIDLLNGNSSKGILPISDDKLIGLTTFSRPTQFNTAGEPTAADNLTGQVRIPARRLDAVVNGKTQRRILIEEIAKLGARGGTPTANAYAEAAASLMGTTTQGLSNSGFNYAGTGATSGGSYVRPDSITKQMTGSTTQCSGQGVYVLTDGDPNGNSSASGLMKKALSGKTFACTDSDTGWNCIQQFSQFLLNNGSNPVGLKIKTAVVGFGSDFNIIPSFNRSLSLEENLANINNSTASTNQKEAAKWGVNASGGWYSGSSSQDVVSSVNAFLGDLGSEIPAVTTGSPTIPKDSLNPAVLQKQAYFPQFQPTPDKNYQLWAGNLKKYAVVNGILKDRDNSTLISTATATKGQILPNRDFWAYTDNDSTNDNSDSNTPGSNSYTLKGGAWSQLLLTMNQTTQENRNLLTNRSADGSTTTTLRQIKKSDLTDTTYQTDGKRGYLMALLGYPMTVTQAKDPDHLVLNATPSTALRQIGALMHSSPLLITNSGQITYTNGVIDTQNREDYVLFGTTQGLLHIVKAGKNDSTSVDSNGGKEVFTFVPNEMIEKQPEAFLKNDAMNGGVDQLYYGIDGPWASYTQYVLDGSRKGLTVGKGYGSQEGKQIVYGGLRMGGRSYYALDLQDMSNPKLLFQISPDEQKIYYNGSSSTYAALNNMGQSWSKPSIGWVNWKKSDGKTTERKRVMFVGGGYDEGYESDTYNPSISQGAGVYMFDADNGKLLWWASAKATTAQGAEAYTQSDNLKYSVVSEIRTEDRNGDGLIDHLYFGDLGGQLFRIDLDNTATTNANFAKPPQLLLNLNNGAASPRFYEMPAFSVYDYNGTTFAVVSIGSGNRSKPLAQYAAGQGYKYDAVYNIYDKDVADRNLYKADFVYQTPITNTNQLGEITNSNWNTYDDGAVALLSATRGWFYQFKSTNIQDAKVFSTPIVLNHRMFVSTFDGGKAGMSGDCGAGVKGESFLNQFCMPFGQCSKSTLAAENSSVQCAPGTNCSQGAGIQDTAVVDDGGNNNDGGGGGGGGSNGSTNNKNYCVNMGNRGVTTIGGIIASSSSKMCLIPQRWYVR
>WP_085940514.1|GCF_000368465@1217675@1|WP_004809944.1|1
MKTKYQIMALSPVLLFGCMNGSYASDLSIYQGNSSGKTSIFMMLDTSGSMGWGAGYGGSSMSLQDDYNICVVDRNGNGGSKAVLSEDSTTTPSYKRYYCSVTKSIYDGLDNTYKQRVRNDCTVNGTGYKCYDRLTRLKDAMFTLLNSRALSGIKLGAGYYSYEGKGQKGIVSIPAKAMSDPTHVTDLKNFVAGLKATGGTPTAAAYAEAGAYMMGTKTSGITTEEVPVYKDMYAYTPGIIGLGAGWKECTSWPNPKKNTPSLSENGYYYWPCENGTYLGSELITWSDGGAQSVKDLEQKEYVVTRYTGWFDSAVYAKKTDSTYTITNGTDSIYSGYLNTGKYISGVGNYSTSTAHNTYSTLADIKNSSNYISPAVANSTCSGNGIYFLTDGYPNGTEPKAIRNLMNLTLKKSDGTNAISMANNCSSSLSSTGSSDRNNSAWECIGEYSKALMNKSNPQGVQIQTAVIGFGSSFAGIPKNADGTYNCNAPGLSKDIQNSCLWGTSDYGTGGFYQASNSEDIISSMTQFLSGLEVEFKPSNLGVISIPKDPLDQTKAMNTGFFPMLQPLQDSTRATWLGNLKKYYVYNGTLSDSETGGNTLYTSSQEINPLAKDLWSTTTGDNSPINIGGAWNKIPVPSSRLIANDTISNINSSRNVYVLSNGNVKKVTKDNLAEDIPNNDKIGTASDFPANVRKALLKYLGYQAEPANLNKATLTAIAHPTDPYRFLGGVVHSKPLVVTKSSDINILNNKVTSRDEYVIYGSIEGGLHIVDAISGKEQSVFIPKEILVNQPETLASENAISANGIKYGVDAPWTADNTFKVTTVTSGAVTTAKYEADKMNIYGGLRMGGEALYGLNISTPSAPSLLFHNTPATPGFSRMAQIWSKPTIANVRVKGEKKRVLIFGGGYDQSIYEKPASSYVEPTTSTRGNALYIVDASNGSLLWMTSADTSDITQSHKFTQNSDIRYSVVGQPTVLDYDADGLTDVIYFADLGGQIFRVDLNNANQISTKVDSNLAVRVQTIANLQTGSGSTLFVPRFYERLSVAVFDEGQERFVLLTAGSGNRSFPLEEEKAKNKVYGIIDRDVVSNTLATNYTPSAIIKYDDLAKSGVLGKTDTTQISSDNIASIKNKMLKGWAFELRSIDSGNYARAYEESDLKGNDLYVSLYDPKATATGGVANSCTGGVRGLSTIYRICMPYGECAAYLKKDYLGIVGPNFGPTSNDPRKQILVNPNPETKEMCVGNCNNNNTVPTEQKTYTYSQYRKIKPVRWFEW
>WP_085940514.1|GCF_000368485@1217656@1|WP_004818645.1|1
MRNSIKSTSLIRKVWYLKKQNFTAFSLAFSCTFLFSSSVVQATDLQIYAAPSAGQKTIIMMLDTSGSMGYGDGYASSQIKDMSLAQDYGVCSNTNTMNSGSNYTNGKIYSVLSNTTPQYARNFCYITKNSAATNPKVTNTVTGCELQSNGAYRCYDRITRLKDGMFQFLDSTDSAAQSLLKGSSAKISTAYVGVGNFSAGGDGRTAQILVPAKKLGENESDQRKALKTAIAGLTAWSGTPSAPAYAEAASYLMGTTTYSEKKYRIKRDMQYMTRSYTVLSTGSGSSRRYNYTYTYKTYYCQSLNALNLNTLAQTCKYWSGATTTYGGTNGAITNNSPVWENQPNIQPNGGWLDTYTDTFYSGDYYDYIIPNADSGIPNSIIKDATYPDIVIDRAAENVNALYKSPLPDANKSASCDGQGVYFLSDGQPNSSSDERAAALMQQALNDKGSLFSCSNDLSNTADGSAWRCMGAFAKSLFNPVTNPKGVSIQTAFVGFGTEFAGDPLNASTDIQNACRISSRAYKDAATGAEPNDKCSPGYAGSLSVAKPTENNSGTGRSDGYNYDGGFGNGGFFQASKATDITLSVIQFINSLGDTPPDPLSTGAISVPVDALNPNGFQPYGYLRALKPDPGKNYLIWQGNLKKYGINGGALKDGPTTIFNDLGALNKNTKDLFNASNSFDLGLVEKGGVYSKLALPTTDNPNLFRPLFTDVSSVNNGKLVKISAKDSNLLAVTNKPITNNAALLTGFKTQAVVKDFSTPLKIKILNYLGYDLDLATTTTLPDTLTPPSSPFTAMGASIHSFPVQLTYSGDLDADGDLTAVRSQSVLYSSMEGGLRVVDGSTGAEQMVFIPSDILEKDDASRALRRSEAGDATYGIDGAWVADPAYEFGTSSNTTSVRAKQMNVYGGMRMGGTSYYGLNVLNPNSPKFLFRIGPDLGGKYVRIGQTWSKPVLANVRYGDKFKRVMIIGGGYDICYENPRFKLNTANPAEYGGAACKKAQADGNAVYMIDANDGSVLWYASNAGADSNNAAMTHSIVSRISTVDRDGDGLVDHLYFGDLGGQVFRADLNNAKGTPVSGFGKRVVRLANLGSTTVTDGDQPRFYQPPTLTKHTQGSDTFILVGIASGDRSTPLDVTPLTGREGILPAKAIPNRPMNNVYGLIDRDFSNKALMTIADSDLKTVNLVLTDLKKNPQTLSGAIASSFFPYNKTGLQGWYRSLSSDYTGNDVSGRTSGGIKAFEEEPIALTNYLFVPTYDPEGTGVAQQDPCKPRIVGESNTQQFCLPYGVCLKLDGTKDIDEDKKSGFQILNGKNTNVIGAGIRGITLGPGENSNKPNSCGSLTMLGNIQGSGKWECTRILNPIRWYEKYVSAS
>WP_085940514.1|GCF_000368505@1217651@1|WP_004826431.1|1
MKTKYKKIVVAIQTAFITSLVCSALPSYASDTELYKAPQTSVTTIMFMLDVSGSMNPSLNDYGENRIQSLKNGMLKLLQGDASQGIERLPDKLVVGLSEFSGTTGRIDLEARALGQETDIGTKEIYRVSTSATFNLSRDLTRVNSRERYSTQTRTRRYSWSDWGNWSGWSGWSNWTGWSSSNPSASGESVDSKVLGNTITVQECIDWNNINNSNDPSCKTWADSTKTLADLNGLNSTSQNQYANPNWSDQGGWINVGSTFQTNQENITCTDSSWGGTCYEQTNTRTNTESQNQKKSQIATIAGQVVTTYTGNAKDTHRNKMIRAVNALTAGGGTPTAFAYAEVAAYLMGQSTRNSSGSGFVSNVTNISGSTRYLNPETITSTKQCNTQGIYFLTDGVPEYGRNNSSLSIMRESLNDSGFRCTSDSLGGSTPYYNSSGNTNNWTCIGEYTKRLLKGGSNNPAGVSIKTAVVGFGSDMTGTPTSNKANDISDAKKWGILGGGGYYPGNNDADVVASVNAFLKKLQKYIPPVTTGSITIPVDNLDTQNIQPWGYFPQFDPAPDAQVTTWIGNLKKYQVVDNIIKDRDNKIVFDATKGISVDDPNDYWADTSIKKTITKIVQENNVDVEKEFEVRVGGALSQFKLGNVNNVERTIYTDRKVGNDGTASSIGNDKALLQVSSAYLKANNPTNNFSIDTKRGYLAALFGYNVTSAMASNLTTSNSDAANTSFVNFLTQSNATLRQMGAVMHSRPLLITQKGTTQFDAKTGDLSYKDRDDLIVFGTTQGLLHVIRAGDSATDSNAGKEVFTFVPNEMIEKQSKGFLNQENQGRNLEYGVDGPWTAYTEYVTKSGTNASEPVVTVSGGKQWLYGGLRMGGRSYYALDLSDVTSTSGKPKIKFRISPDDAAAYSPISYMGQSWSKPTLAWINWQGSRKLVMIVGGGYDPIYENIGTPTSSSIDKGAGVYIFDAETGSVLWWASANAAADKVTETNVSNMKRSVVSQIKAIDRNSDGLVDHLYFGDLGGQLWRVDLDSSIQAGKTANLAKRVTRILNQSNASDVPRFYSTPTFTIHNNGGSLFAVLTIGSGNLSSPMSETNKNDALYAIYDKDVTRRNLSVLKDSELNSVDINSMTTGSKQLVKNTDGNTATSFSFGGWYYPLGSKKRVLNDNIAIDSDLYVSIFNANIDIDDVDCYGGVRGESKANQFCLPYGQCTVLSGNTIVVKNRPNEISLGKGNIGISFGGKDKNRGLVLNFPTTETLTNYTSKTKFISQRWYER
>WP_085940514.1|GCF_000368525@1217640@1|WP_086240278.1|1
MQASDLQIYASPTAGKKTIVMMLDTSGSMTNNSYGENRLAMLKNGMNAFLASNNPVLNDTRVGLGNFSANGDSRSGQILVAAAPLGDASTLNTVGSQRYKLKQAVANLTAGGLTPSAHAYAEAAAYLMGTTTYSETNYAIRKDSYIKRVRRSDNRTEYSYCTNYRDSQIDTANLWQPCRSNSYWSSWSTNNPGVDNATAYDTSSDWTYYYTYYYTTFNYAVANADSGIPKSKSNDTASNPNIVVDRNATNSNAVYQSPLPAVANRQSCDGQGIYFLSDGEPNNTTNTRSASVMSTALGSTFGADFNCSGDLSNTTADSGWACMGEFAKRLFDKTKNPAGVSIQTAFVGFGSDFSSLNSSDVKNACRLSSRTQSDRKGDDACSPNQSTNAVAAPGYGNGGFFPTQSSQGVTDSVIAFINNLDKVPLEPLTTGAISVPYDALNPKNLQEYGYLRAFEPNPANTYLTWRGNLKKYHVVLSGANAGAFEANSGGLVYNASGAFRTGTKDYWNSSTYTDGGKVFLGGSYANVPLPIAGQPETRDAEGNITKYYYAVQSKIRNLFTDVSAVAADGSLTKISTSGTNLLKIPAAPPEGTNPFDTVANTASYVLGKFDPSTGQNILKAFPISLKLKILNYLGYSTDINATTLPSSLVTSNEPYLSMGGSIHSLPVQLTYNGTLDDNGNLTSAREQSILYGTMEGGLHIVDASSGIEQMVFVPADILNDSVASKALVVGQSDASAPAHGMDGAWVSDPAYNITTVGSGSSAVSKVTAKQMNIYGGMRMGGSSYYGLDVLSPTSPKLLFRIGADQTDYSRMGQSWSKPVLANIRYNGSIRRVLIVGGGYDQCYEKPNITLTDACFTNGKAKGNAVYIIDAKTGQRLWWTSDTGSNTDNANMKHSIVSRISTLDRDADGLVDHLYFGDLGGQIFRVDLNNNQTKTNSTYSSFGVRVVRLANLATNDSTYDGTNDYTGGNAPRFYEPPTVTIHDYGIHTFITVGIASGDRSTPLDVYPLTGREGMTPASALSGRPVNNVYGIIDKDFVKKNLMSLTDNQLETKDITRTGLRKNPQILRTGETRVAQIFFPTTGVGKGGWYRSLSSTSDGTEKANNSFRIKGGLKAFEEPMAITGNLIIPVYDPQGTGIVAADPCLPRVVGETDRQTYCLPFGACLNPDGTINSNKENPSGFQTKTGSNCPAGVSECNTNVIGAGIRNITFVPKRDEPPVTNSCGKLQLSGNENGTGEWQCTSHLLPVRWYERYR
>WP_085940514.1|GCF_000368605@1217985@1|WP_004884687.1|1
MGNIMKLHFKPNKLWYAIYSTSMTFTWLMSSSVVQASDLQIYASPTAGKKTIVMMLDTSGSMGRTIQSGYSIYDDYGITSCSTTYVNSTTTPSYRRYYCGVSSNTTNSKVTNLATGCEKQADNSYRCYDRLTRLKDGMFSFLENNNPILNNVSVGLGHFSTYSSGTTGDGSSGEILVPAANLGVVGSAQRVALKNAVAGLEASGGTPTANAYAEAAAYLMGTRTLSSTTANVAMYFKYYPVLTQTSQTVYYACGNNSASGSTDNTKCTYTPTTIPSQSNLSNYSSNTTSSFYEPPTVTIHDYGVRSFITVGIASGDRSTPLDVYPIIGREGMSPSTALSGRPVNNVYGIIDRDFIKKNLMSLSDSQLETKDLIRSNLRKNPQILRAGETSVGQVFFPSTGIGQAGWYRSLSSTSNGTEKADNSFRIKGGMKAFEEPIAITGNLIVPVYDPQGTGIVASDPCLPRVVGETDRQTYCLPFGVCLNTDGSINHNKEDNSGFGTDGTKNLNVIGSGVRNITFVPSEDNPSPQNSCGKLKLSGNEQGTGQWQCTSYLIPARWYERYR
>WP_085940514.1|GCF_000368545@1217647@1|WP_004839765.1|1
MDKRDLKFSYHPKLLTGAIAALCTGLVASSISQASDIDIYQKAKAGDITLMFVLDISGSMGYPQLQNNASACDIPNDVVQTGYSNTWSNNGVAEYKRYYCTAAAPIYYYMKSGSYWYSCGNSSLKSDCITKLRSQPSTSGLASIYSNYNTYYYKTGPDAQYPDRITRVKDGMIDLLNGNTSKGILPISDDKLIGLTTFSRPTQFNTAGEPTAADNLTGQVRIPARRLDAVVNGKTQRRILIEEIAKLGARGGTPTANAYAEAAASLMGTTTQGLSNSGFNYAGTGATSGGSYVRPDSITKQMTGSTTQCSGQGVYVLTDGDPNGNSSASGLMKKALSGKTFACTDSDTGWNCIQQFSQFLLNNGSNPVGLKIKTAVVGFGSDFNIIPSFNRSLSLEENLANINNSTASANQKEAAKWGVNASGGWYSGSSSQDVVSSVNAFLGDLGSEIPAVTTGSPTIPKDSLNPAVLQKQAYFPQFQPTPDKNYQLWAGNLKKYAVVNGILKDRDNSTLISTATATKGQILPNRDFWAYTDNDSTNDNSDSNTPGSNSYTLKGGAWSQLLLTMNQTTQENRNLLTNRSADGSTTTTLRQIKKSDLTDTTYQTDGKRGYLMALLGYPMTVTQAKDPDHLVLNATPSTALRQIGALMHSSPLLITNSGQITYTNGVIDTQNREDYVLFGTTQGLLHIVKAGKNDSTSVDSNGGKEVFTFVPNEMIEKQPEAFLKNDAMNGGVDQLYYGIDGPWASYTQYVLDGSRKGLTVGKGYGSQEGKQIVYGGLRMGGRSYYALNLQDMSNPKLLFQISPDEQKTYYNGTTTTYAALSNMGQSWSKPSIGWVNWKKSDGKTTERKRVMFVGGGYDEGYESDTYNPSISQGAGVYMFDADNGKLLWWASAKATTAQGAEAYTQSDNLKYSVVSEIRTEDRNGDGLIDHLYFGDLGGQLFRIDLDNTATTNANFAKPPQLLLNLNNGAASPRFYEMPAFSVYDYNGTTFAVVSIGSGNRSKPLAQYAAGQGYKYDAVYNIYDKDVADRNLYKADFVYQTPITNTNQLGEITNSNWNTYDDGAVALLSATRGWFYQFKSTNIQDAKVFSTPIVLNHRMFVSTFDGGKAGMSGDCGAGVKGESFLNQFCMPFGQCSKSTLAAENSSVQCAPGTNCSQGAGIQDTAVVDDGGNNNDGGGGGSNGSTNNKNYCVNMGNRGVTTIGGIIASSSSKMCLIPQRWYVR
>WP_085940514.1|GCF_000368565@1120926@1|WP_004867766.1|1
MNNLIKKNSHHAKRRYLAVCISAIISYTGGMSTSVDASDIEIYKSASAARTTLMLMLDLSGSMGSALTASGSSYSDDYGLTSCGTASQTTSPINGLGLSSFQNNTAYFIASTTSPSYSRNFCYVTTASASSNTLVKNNCEQVSGGYRCYDRITKLKDGLFDLLQGNSAKGVSEISEDKFIGLAVFSSNGNGRTGHIVIPARALSEKLSGVLSQRQALLNAIASMSVSGGTPTANAYAEVASYLLGTTTIDSVDQKSYPYTFVQNNNSNYHICVQWNGTSCADWGINYAGYASSMVQGLTPGTANVEGPDAGYKGTFYSQISTNGYSGFSYSALDAKKTSPTSYYSPLTGIVESGQKECSGQGIYVLTDGLPNSSSSHFAGSLMRQALGNSYASALSCSGTLFKETGGITGWSCISDMSQLLLGKNINGTTSSNQTNPTGLAIKTAVVGFGRSFQVTNNLAYDVVRNIDGTKNETETIRQNINKINSISNLNENIKNTFLWGIYGQGGWYSGSNSQDIVDSVNSFLGELNTEVKPLTTGKVTIANDPLNQTKLENVSYYPQFQPKPNDVYQLWLGNLKKYNLNSIGSLDSAHDLWALSSVASQDQRPSSLLGGVVDKLALGYRSDSTANRILYSNRDITKSSDNYNGNRLVKLSLSDLIDSNNQDPSRGYFVSLLGFDVDATHPENINKTTLQQASELRQIGAVMHSSPLLITNYAKVKDSVYSNRQNYVVFGTTQGLLHVVDADSGVEKLAFVPNEMVENQKLAFVRPELSSGGVSHLFYGVDAPWVADTEYVLAPNDAVTVGKGLYEQEGRQVLYGGLRMGGKSYYALDLSDIDAPKLKFQIIPKGSCSSSNLIGCMGQSWSKPTIAWVNWKGYKKRVMFVGGGYDAEGDGTDASKNATDKYKGYEYEDYQQRSKIGAGVYMFDAETGELLWTASANVASNLSSYHEDLKYSVVSQIKTVDRNADGLVDHLYFGDLGGQVWRVDLNNTAGKNNANLFSKKPVRLLNLNKSANSPRFYEAPAFSTYSENGKIVAVISIGSGNRSKPLADYASDSSYLDDAIYNIYDKDVVRSDLFDVVDNNYKNQNDQLLSHDISIRGLNDSNAYLYLLDDNNRFSKNSVYSTFENNAGWYYPFKKSRIQTEKVTDSPIVMNYRMYVNTFDASASGTTDQCGAGVAGGSFMTLFCMPFGQCGSGAASDYRLSLGSGMVGGSVGPLAEDALSRSLVTNTDISTKNSIWTDSPKTALKVRVLRWYERTQ
>WP_085940514.1|GCF_000368625@1217988@1|WP_004896226.1|1
MNMKQILNHTALAKARLSIFSASITALICSSVGASDIDIYKAPATGAGATTILFMLDKSGSMNFTDYGNTVTYDKQNCPSNTNDAGGYSYKQASSNIVHTFGASEWYGTKSLSYKECIRGTTSWWLIFPSFGTEIDRQSTRLTQLKIGLLQLLLGDKSDPNNIVEPLSPDLYIGLAVFSDNKGQKIQDVKKLDNTHRANLVQTILDLTATGGTPTPYAYAEAAAILMGTKTGGGNYSNSSTNYSKPVSIAAQTTDTAKQCSAQGIYFLTDGRPEPDGTAPGDDGKSGDAYKVMKSALDTKGSLFDCKATATSVLGRLSSYYDDQHAWNCTGKFNQALLDPEKNPVGIKIKTAVVGFGRDFDTAVTDPSDDVKDAKSWGELGEGGSYSGLDSKAVVESFKKFLTTVKTDIPGISTGNATLPIDALNSNAIQPYGYFPQFVPKVATTESQRTWYGNLKKYHAVLGSLYGNRSGSYPGTITGSNPVMQNNEIKNVADLWKNSAYVPTSNETAFQGGALSNLLQGYVADRSPKERLLLTDFSYQNGKVSQNLNLSWYDDSEKKTKFNAITTAYNLNSSAPYRAALMGLLGYESAVAGEDLTTKSITGKLPQIGAILHSKPVLLTQSGIPTVTGTSTSATIDTTNRDDYILFGSTQGVLHVLDAKNGKGNEVFAFVPKEMIELQNQGFLLDGGADTGGKNKLYYGIDGEWTAHTVYVSDPNGKLTVDGGSRIIQNDAGEDETINLKGKQWVYGGLRMGGRSYYSLDLTDMSSPKVKFHIDPNNKQVHYLDGSTTESKTIDELKYMGQSWSKPTLAYVNWFGKRKLVMIVGGGYDAGSTPGLEADGDGIYKTKTVGDKLVKEKRDGYGGYEAADYDQTNKIGAGVYMFDADNGDLLWSVSGNNTATTTSGTKNLKLAGNGSTVNMNYSIVSEIKTVDRNNDGLIDHLYFGDLRGQAFRVDFSPSTSGFKSQVNRILDLSATRKRFYNAPTFTVHSKEGVAVVSFASGNKSQPLHGHATPVSGVDDFDGVFAIYDYDVYSSKYPTSAFDTRTLGANNATAISQLKLLDNRVDSNDSLTNSKRPKIDSSLGNGGWYYLFNKEEALSATGTAETSTKNKQILKSLGSLVAMESDLYVPVFDSSKPGTTGSCSAGVAGETALQRFCLPYGICKTNIYIPLGAGIGEPIIGGGRDGDPNKRSIFVLNEDKKDGVTGSGSGQIKNYGGALKFIPNRWYEKYAQGGG
>WP_085940514.1|GCF_000368645@1217652@1|WP_004899143.1|1
MNKLYQKMLTFTVSAFVSCMVCQSVSVQASDIEVYANAAAGKTSILLMLDTSGSMGISSLVLPKTNLYGSPGDVDNSLCDRVSVSEYQSNRSSASNFYEWAYNLKDTNASSPTYNKTSIYKSVTIGTTTIPYYVRGCTSGGVTQYDRLSRLKDAILPLLADTSSAGLSNDTIMGLGQFSSKTELIVGTASNRLTDGHSGRILVPNGALTSTQRINIAQQIAAIKSLDTTTNEDGTPNSDLKLSSNSYPNVTKASSGTPTAQAYAEAGAYMMGTGTGTGGTNSGQVSTIYDGYMVMQNGSEQVYFVCMGLGSGTTSALGATVKQCNNNWPSYDSANKTIGTGTISGGVYKPDGSGGWTQITSQSNFKTQSGITMANGWETFSKLPVGWRYGGWMKVANEPMDIEPIVGTVWTGYAGKNGNDTIGLVSYRTNPFLVGGTTDSLIGGFAFSADASKNGNVYRAGGSASSCDGNGIYFLTDGAPNSTKDTMAQTIMNLTLNNNSNYTFTAKPSGTNVLVSPTLQSGLFTGETGGWEYIGEYSKKLLDRTKNPANMSIKTAVVGFGSSFSGIPKNADGTYNCASVQTTNQDAYNACKWGGADFGKGGFYYAENSNDIKNSITNFVKNVTPTFQSVTTGSPTLPQDALNPLRIQPYGYYASFVPTPQDSTQLWVGNLNKYNLLNGQLYGADKTTKLFNTDGSLNSSVSGIWTDGVKGQLPLGIVTGSKVNRTIYTNRKITNSVASEDKTLNQITFTSDYLNSDPQRNYWLNLLGYNVAANDQSDLSTYIGKTPDLRQLGATMHSTPILLTQSGTITSTLDTTTRQDYLLFGSTQGLLHVVDKDGKEVFAFVPNEMMNNTNQRNAFLSTTSSTAGSSNLFYGIDAPWAAYTQYVANADGSLTVGSSDRSTTANPIKGKQWVYGGLRMGGRSYYSLNLTNISSPSLKFHISPDDSSITNSTETTSNVSALSFMGQSWSKPTIARVKFAGQSKLVMIVGGGYDAGYESPNYDQTNQKGAGIYMFDADNGQLLWWASANASSATDVQGAQAVTVNSNLKYSVVSQINAIDRDGDGYVDNLYFGDLGGQAFRIDLNNATSTTTQKIDARVVRLTNQHVTGGASPRFYEMPSFSAQNDSSLGLFGVVAFSSGNRSSPLSGVTGTNNLTATTSANDGVFVIYDKDISKSDLYKSTYSLLTQDVTLQSLNTNYSNGVAVTNGGWVYRYGNGAGVGIWKGMNSLYAVDSILYTNVYYRDGVGIGGSCGAGVKGDSYLYRFCLPTGKCDRFTSSVNTDGTPDRVKLGAGILGAGLGASNATGNEVKSTITTSTDCTQAANKNKIECQSFSNAGTIRTLRWYEANQ
>WP_085940514.1|GCF_000368705@1217676@1|WP_004934306.1|1
MKNKKSKRFNPLLGTATPQHHRMLCTAMMSVSLIIACNAQASDVEVYHQGAQFDKRLMLMVDQSRTMGGAGALDLLKEYPICVGKGVSNILGSGGGLGLLGDKDALELVTNTVGAVDQVALQGLLGGSLDPLLKITTESPSSKYNYARNYCTVVTTDLVVKTLDGLLKPLLGATGLDAKSYIENTCDFQANVKLLNSVSAVGVYRCYDKLSRVKNALTDVLLGNSSTGLKPLPDNVSVGISVMPVDVMTDDRAGRILAPACKLSTTRASDTNFRCFEKTYTGSATTYRNYLVEKIAGNIQSKGDFNLQNVLVIVPKLIAALVGDIFSKLWSILSDPLKGLSELLEFKGTASTVNDLLKTLGLAGNVPTASTYAETGAYLMGTTTKGTGARQMALEVDILQLLGLGLLTKRYNCDAYGTNDDRNWEADGTCKQNAWNYKWLGIGYTRDSSWIVVSNDLVSGLLGDNLLTNIVGAVAKINSRTLYYGYHAQQDSEYSGFSNSVDASKRSTTFYRAPTDTPQCNANGIMVITGGVPNITPTVTDALLKQGAEGLGTQNAIERLMGRSLNTSATDLSKLDLSNVFQCDASAGLKSTTLSSRDYATWSCIGNYTKKLLDKNITTGVIGVGREFTTIPSTTDSAQLEASMTGVNNSLLGQIVPNLLKDTLNVLLGGTLVNGLTSLLGNVFPTDAEDVKNLARWGVLGKGGWYNSASSENIANSIYNFYANLGISNRETFLGVPVVPTDPLTPYNLDNYVFQNMFVPDDKQTWFGNVKKYLADTGETIQTKTITDVWSNSNIQSTKTSILTGGFADKLPTATSSSASSRQLYVNRACITKDKKYDVSASIGLIGNDYYTKLCESQSKDPRRSDLMNLLGYQIQTTNNQESLIAKPEYKKVGMVLHSSPIKITQSATIKNDGSLTRDDYLVFGTVQGLLHVVNASTGVEKFAFLPNELLENAKQRKAFTGTNLEGHDNFNNMQYGIDAPWTAYSEYVWNTKDGKLTVGKSATDATCIKDGVSTGACGKQYLYGGLRMGGRSYYALDLSLWDDQTKPSLKFYIDPASGKVYSSTTPEGKSFDAIKYMGQSWSKPTVAWVNWQGKRKLVMFVGGGYDAGGTDGNANNGGYEQVSYAQSNKIGSGVYMFDAENGDLLWWASNLATTANTGATMALKTNMQYSVVSRINAVDRNSDGLVDHLYFGDLGGQLWRVDINNGNNPQQFAQAAQLLDLQNNKPSDLTDANLRFYEVPIFSVYGYGANSLAVLSIATTNRSLPISDQSAGVVFNLFDNDVTQVSFSTRDMAANNKNLVAYAQLPKYGELTMVNRPQYGWYAKLSNQQKVMDEPVVINKNLYVSIFDPIAQEGRVADCSIGVQGLSSVRRFCLPYGVCEKSADLTTTLKLGKGILPVTIGAGTTSNGVTTRQILGGSSTDRDSTKDVLSSTQTTRRQIVPLKWYEQYTP
>WP_085940514.1|GCF_000368665@1217666@1|WP_004909558.1|1
MKNINLKKLVVACQAATFTLITSVAVTTQASDIELYKAPQTSQTTLMFMLDVSGSMKGSRISDLKKGMTTLLQGDSSAGIAPLDDKLVVGLSTFSAATGRIKLEAKPLGDPVQLAGNREVFRTVQQVEQQAQRTRTRTKTDEEWQERIRVRTLGWGGWSSWSEPGWTNKTSNGSWSDWVESAWSPTGSEVVKSTIAQECVDWESNYKCKANGWVATTKRAEDFTGTIPVSQTGNMTYSSQRDIETGSETSTPQSIPATDETECVDTFFICIKEENKLTQSGKKTTTTETVKQEATTSFTKSIIYTGAAYETHRKKMLREVNALEASGNTPTGYAYAEVAAYMMGQTTKGETGSGFTESSVGNIRDANNYIKPIQIDSTKQCNTQGIYFLTDGEPQYLSNYTRSALESLMKKALGSKGNSFSCSNTSPLGKRGSGYNKNSSISSPNGWDCIGAFTQTLNDSDLNPSGTEILTAVVGFGSDFSTGNGNDISDARDWGTLGKGGWYSGNNDKAVVDSVNAFVKKLGKYIPPVTTGSVTIPVDNLDTQNIQPWGYFPQFDPKPDAVGSTGVVTWLGNLKKYRVVDGVLKDRDSNTITNSNGLLKDDLNDYWADTSIKKTIEKEVDGVQISQEVKVGGALSRMLLGYSTAQTPNERRIFTDRTIKQNSTDNSQNDIGTISSGNLIKLGRDDFISTSSNLYKQDPKRAYLLSLFGYPVGKDLAYNVELYPKETTFQTELEQVIQQTPKRDWLMGSVMHSKPILITQEGTTKYDAENKVTTYDKRDDLIVFGTTQGLLHIVRAGTSAADGDAGKEVFTFVPNEIIEKQAKGFLSQDNQSSNLQYGLDGQWTAYTEFVTKKGTNVNEPVVTVKGGKQWLYGGLRMGGKSYYALDLSDVTSSSSTPKLKFHINPAGTCSTTNALGCMGQSWSKPTLTWVNWQGKRKLVMLVGGGYDAAYESSVDYTPSNTDQGAGIYMFDADNGNLLWWASANAGSTNTATNKTYAAEMKRSVVSSIKAIDRNSDGITDHLYFGDLGGQVWRVDLNASSKAGKDENFAIRAVRILDMSGSTKVPRFYNAPNFTIHNSNNGLFAAVSIGSGNLSYPMSASTNTDDGVYVIYDKDVTRRNLAVLTTSELYTQDVKPSATGGKKLIQNTNGITKTTLTSGGWYYPLGTKKRVLNETVAIDGDLYVSIFDSSVDINDVNCAGGVRGESNAKQFCLPYGDGDCKLVQDSGSGTGGGSSDEIFLGKGNVGISFGGISRDRNIVLNLPTDKTLRTYTGKTKFVSQRWYER
>WP_085940514.1|GCF_000368685@1120924@1|WP_004923840.1|1
MKKSIYTQYLNSLYLVLQHKFSIFSISVFSCMLIMTSVVQASDVEVYQQGAQFDKRLMLMVDQSRSMGGAGALDLLKEYPICVGKGVSNVLGSGGGLGILGDKDALELVTDTVGAVDQVVLQGLLGGSLDPLLKITTESPSSKYNYARNYCTVVTTDLVVKTLDGLLKPLLGATGLDAKSYIENTCDFQANIQLLNSVSVVGVYRCYDKLSRVKNALTDVLLGNDKTGLKPLPDNVSVGLSAMPVDIMTKDRAGRILAPACKLSTTKASDTSNQCFEKGYAGSATTYRGYLVEKVANGIQSKGEFNLQNILLIVPKLVAALVGDVFNKLIGILTNPIRGLTDLLEFENTANVINDLLKTLGLSGNIPTASTYAETGAYLLGTSTKGTGARQIAMRIIPVKILFIPLLGWYDYKCDKYGKDSWQADGVTCKDDAWQYKLGGISTTNLIQVNDDLVSSLISDGVVGGLLNGVVGNILGIKVSEKHLYYGYDSQADIEYSGFNYRDNSVPTRNNNQFYQAPANQPQCNASGIMVITGGVPNITPTTTDVLLQPSGKEGLGTKNAIERLMGRSLDTQATDLSRLDLQSVFQCDESAGLKSTTLSSRDYATWSCIGNYSKKLLDKNVSTGVIGVGREFITIPSTKDSAQLEASMSNLNNSLLGQTVPNLVKDTLNVLLGGPLVNGLTNLLGNLFPTDAEDVKNLARWGVLGKGGWYNSASSENIANSVYSFYSDLGVTKRETFLGAPVIPTDPLTPYNLNNYVFQNMFVPDDKQTWFGNVKKYMTDTGETIQTKTFQDVWSNQNIDQTNILSGGVIDKLPIASGNNASTRQLYINRTCDTKAKKYDVSNAISAVGNNYYTQLCAGQTTDPRRNDLMNLLGYQIQSVNNQETLVAKPEYRKIGMVLHSTPIKITQSATVKDDGSLTRDDYLVFGSAEGLLHVVNADTGVEKLAFLPNEMLENSKQRKAFTGNGLEGHDSFSNMQYGVDGPWTAYTEYVWNSKDNKLTVGKSTTDAVCIKDGVFTGACGKQYLYGGLRMGGRSYYALDLNDLAAPKLKFYIDPASGRVYSDAYPGGKSFDAIKNMGQSWSKPTIAWINWQGKRKLVMFVGGGYDAGGTDGNSNNGGYELANYNQTNKRGAGVYMFDAENGDLLWWANNLATTSNDVSNSALNTNMQFSVVGRINTVDRDGDGLIDHLYFGDLGGQLWRVDINNRVDAKQFASAALLLDLQSNRPTDLKDTNVRFYEAPVFSIYGYGSESLAVLSIASSNRSLPISDKSAGAIFNIFDKDVTQVSFTTRDTYTDNKNLVAYSQLPKWGALTNENKPQYGWYVKLIDQQKVMDETAVINKSLYVSIYDPIAQDGRVADCSIGIQGLSSIRRYCLPYGVCEKQTDLSGMLKLGKGILPVTIGSGSTDNKSTRQLIGGFSKDERTNAANVLGQNTLRRQIVPLKWYEQSTP
>WP_085940514.1|GCF_000368765@1217664@1|WP_004964548.1|1
MKNINLKKLVVACQAATFTLATSVAVTTQASDIELYKAPQTSQTTLMFMLDVSGSMDGSRIRDLKKGMTTLLQGDSSAGIAPLDDKLVVGLSTFSAATGRIKLEAKPLGDPVQLAGNREVFRTVQQVEQQAQRTRTRTKTNEEWQERIRVQTRSCGFWCGSWSAWSNPGWTNKTSNGSWSDWVESGWSLTGSEVVKSTIAQECVDWESNYKCKTNGWVATTKRAEDFIGTIPVSQTGNVTYSNLTNISTDSATSPAQSIPAMDETQCVDSDFFDRCLKQENKLTQNGKKTTTTEKVDQEATASFTKSIIYTGAAYETHRKKMLREVNSLSVGDSTPTGYAYAEVAAYMMGQTTKGQTGSGFAESIVGNIRDTDNYKKPTQIDSTKQCNTQGIYFLTDGQPQYYYNKQRSTLEEFMKKALGSKGSSFSCSNPSTLGKRGSGYSTNSTMSSPNGWDCIGAFTQALINPNLNPSGTEILTAVVGFGSDFSTGSGNDISDARDWGTLGKGGWYSGNDDKAVVDSVNAFVKKLGKYIPPVTTGSVTIPVDNLDTQNIQPWGYFPQFDPKPDAVGSTGVVTWLGNLKKYRVVDGVLKDRDSNTITNSNGLLKDDLNDYWADTSIKKTIEKEVDGVKISQEVKVGGALSRMLLGYSTAQTPNERRIFTDRTIKQNSTDNSQNDIGTISSGNLIKLGRDDFISSSSNLYKQDPKRAYLLSLFGYPVGKDLAYNVELYPKEETFQTELEQLIQQTPKRDWLMGSVMHSKPILITQEGTTKYDAENKVTTYDKRDDLIVFGTTQGLLHIVRAGTSAADGDAGKEVFTFVPNEIIEKQAKGFLSQDNQSSNLQYGLDGQWTAYTEFVTKKGTNVNEPVVTVKGGKQWLYGGLRMGGKSYYALDLSDVTSSSGTPKLKFHINPAGTCSTTNALGCMGQSWSKPTLTWVNWQGQRKLVMLVGGGYDAAYESSVDYTPSNTDQGAGIYMFDADNGNLLWWASANAGSTNTATNKTYAAEMKRSVVSSIKAIDRNSDGITDHLYFGDLGGQVWRVDLNASSKAGKDENFAIRAVRILDMSGSTKVPRFYNAPNFTIHNSNNGLFAAVSIGSGNLSYPMSASTNTDDGVYVIYDKDVTRRNLAVLTTSELYTQDVKPSATGGKKLIQNTNGITKTTLTSGGWYYPLGTKKRVLNETVAIDGDLYVSIFDSSVDINDVNCAGGVRGESNAKQFCLPYGDGDCKLVQDSGSGTGGGSSDEIFLGKGNVGISFGGISRDRNIVLNLPTDKTLRTYTGKTKFVSQRWYER
>WP_085940514.1|GCF_000368725@1217677@1|WP_004945025.1|1
MKNKKSKRFNPLLGTITPQHHRMLCTAMMSVSLIIACNAQASDVEVYHQGAQFDKRLMLMVDQSRTMGGAGALDLLKEYPICVGKGVSNILGSGGGLGLLGDKDALELVTNTVGAVDQVALQGLLGGSLDPLLKITTESPSSKYNYARNYCTVVTTDLVVKTLDGLLKPLLGATGLDAKSYIENTCDFQANVKLLNSVSAVGVYRCYDKLSRVKNALTDVLLGNSSTGLKPLPDNVSVGISVMPVDVMTDDRAGRILAPACKLSTTRASDTNFRCFEKTYTGSATTYRNYLVEKIAGNIQSKGDFNLQNVLVIVPKLIAALVGDIFSKLWSILSDPLKGLSELLEFKGTASTVNDLLKTLGLAGNIPTASTYAETGAYLMGTTTKGTGARQMALEVDILQLLGLGLLTKRYNCDAYGTNDDRNWEADGTCKQNAWNYKWLGIGYTRDSSWIVVSNDLVSGLLGDNLLTNIVGAVAKINSRTLYYGYHAQQDSEYSGFSNSVDASKRSTTFYRAPTDTPQCNANGIMVITGGVPNITPTVTDALLKQGAEGLGTQNAIERLMGRSLNTSATDLSKLDLSNVFQCDASAGLKSTTLSSRDYATWSCIGNYTKKLLDKNITTGVIGVGREFTTIPSTTDSAQLEASMTGVNNSLLGQIVPNLLKDTLNVLLGGTLVNGLTSLLGNVFPTDAEDVKNLARWGVLGKGGWYNSASSENIANSIYNFYANLGISNRETFLGVPVVPTDPLTPYNLDNYVFQNMFVPDDKQTWFGNVKKYLADTGETIQTKTITDVWSNSNIQSTKTSILTGGFADKLPTATSSSASSRQLYVNRACITKDKKYDVSASIGLIGNDYYTKLCESQSKDPRRSDLMNLLGYQIQTTNNQESLIAKPEYKKVGMVLHSSPIKITQSATIKNDGSLTRDDYLVFGTVQGLLHVVNASTGVEKFAFLPNELLENAKQRKAFTGTNLEGHDNFNNMQYGIDAPWTAYSEYVWNTKDGKLTVGKSATDATCIKDGVSTGACGKQYLYGGLRMGGRSYYALDLSLWDDQIKPSLKFYIDPASGKVYSSTTPEGKSFDAIKYMGQSWSKPTVAWVNWQGKRKLVMFVGGGYDAGGTDGNANNGGYEQVSYAQSNKIGSGVYMFDAENGDLLWWASNLATTANTGATMALKTNMQYSVVSRINAVDRNGDGLVDHLYFGDLGGQLWRVDINNGSNPQQFAQAAQLLDLQNNKPSDLTDANLRFYEAPIFSVYGYGANSLAVLSIATTNRSLPISDQSAGVVFNLFDNDVTQVSFSTRDMAANNKNLVAYAQLPKYGELTMVNRPQYGWYAKLSNQQKVMDEPVVINKNLYVSIFDPIAQEGRVADCSIGVQGLSSVRRFCLPYGVCEKSADLTTTLKLGKGILPVTIGAGTTSNGVTTRQILGGSSTDRDSTKDVLSSTQTTRRQIVPLKWYEQYTP
>WP_085940514.1|GCF_000368785@1120929@1|WP_004974524.1|1
MKNINLKKLVVACQAATFTLITSVAVTTQASDIELYKAPQTSQTTLMFMLDVSGSMDGSRIRDLKKGMTTLLQGDSSAGIAPLDDKLVVGLSTFSEATGRIKLEAKPLGDPVQLAGNREVFRTVQQVEQQAQRTRTRTKTDEEWQERVRVQTRSCGLFGCGNWSGWSNPGWTNKTSNGSWSDWVESGWSPTGSEVVKSTIAQECVDWESNYKCKASGWVATTKRAEDFTGTIAVSQTGNVTYSNPTNISTDLVTSPAQSIPATDETQCVDSDFFNRCLKQENKLTQNGKKTTTTEKVDQEATASFTKSIIYTGAAYETHRKKMLREVNSLSVGDSTPTGYAYAEVAAYMMGQTTKGETGSGFTESSVGNIRDANNYIKPIQIDSTKQCNTQGIYFLTDGQPQYYYNKQRSTLEEFMKKALGSKGSSFSCSNQSTLGKRGSGYSTNSTMSSPNGWDCIGAFTQALINPNLNPSGTEILTAVVGFGSDFSTGSGNDISDARDWGTLGKGGWYSGNDDKAVVDSVKEFVKKLGKYIPPVTTGSVTIPVDNLDTQNIQPWGYFPQFDPKPDAVGNTGVVTWLGNLKKYSVVNGILKDRDSNTITNSNGLLKDDLNDYWADTSIKKTIEKEVDGVQISQEVKVGGALSRMLLGYSTAQTPNERRIFTDRTIKQNSTDNSQNDIGTISSGNLIKLGRDDFISSSSNLYKQDPKRAYLLSLFGYPVGKDLAYNVELYPKETTFQTELEQVIQQTPKRDWLMGSVMHSKPILITQEGTTKYDAENKVTTYDKRDDLIVFGTTQGLLHIVRAGTSAADGDAGKEVFTFVPNEIIEKQAKGFLSQDNQSSNLQYGLDGQWTAYTEFVTKKGTNVNEPVVTVKGGKQWLYGGLRMGGKSYYALDLSDVTSSSGTPKLKFHINPAGTCSTTNALGCMGQSWSKPTLTWVNWQGKRKLVMLVGGGYDAAYESSVDYTPSNTDQGAGIYMFDADNGNLLWWASANAGSTNTATNKTYAAEMKRSVVSSIKAIDRNSDGITDHLYFGDLGGQVWRVDLNASSKAGKDENFAIRAVRILDMSGSTKVPRFYNAPNFTIHNSNNGLFAAVSIGSGNLSYPMSASTNTDDGVYVIYDKDVTRRNLAVLTTSELYTQDVKPSATGGKKLIKNTNGITKTTLTSGGWYYPLGTKKRVLNETVAIDGDLYVSIFDSSVDIDDVNCAGGVRGESNAKQFCLPYGDGDCKLVQDSGSGTGGGSSDEIFLGKGNVGISFGGISRDRNIVLNLPTDKTLRTYTGKTKFVSQRWYER
>WP_085940514.1|GCF_000368745@1217665@1|WP_004951607.1|1
MKKITEILTFKLSVLTTLMLCVTANNNASDIEIYKAPEAGDGKARVMLNLDNSTFMAGYPSGAQSSGSIKEDFGADITCPNGNTPFYSESETYTSTVDSTVSGLSTARSYPYTVHYCTATVSDLNRNGAKLNRDAIRKSCIFYPLLDVTNGGTYKCYDRFSMLKRAAFRVINSPELGPGITLGLNYFPKHTNPADGSANIRRPIPLAWYKANANGVLEICDDDALTGCTNGRDQLSLVVQTLRISNTNDNEKVVPVSQSFGQAAHGLLTNEDGTDLTGAVSCSGYGIFNLTAGSPVADDMGSARSLLNSVLRNERDSQILNTIGQCVDGGSGQSASNGVAWQCIATGAERLLAGKTRINQKVKSVVVSFGTGFKLGLPDLRNYVADPPTTAAEIRSDLVEAAGGENKFKGIYQDKERAALSGVVGGAGYYSADDTNAITDLIITFLKDIPNVDIPYITTGAPTIPQDPLDPVIVQNNAYYSQFKPTPLIDDTAGSRLWVGNMKKYHLTNLGRLIGKSDADVINSVGELVDGTKDFWAPPVSTIDETRDADETVWGSEKYARMGGVKAQLPLTQIIENVRVLERNLLTNRTVDNTGVASASTSSELNTIGLDYADNDPKRADIMKLLELRQVGAVMHSSPLLLSNKGTMTYDENTKTLSSSGREDFVLFGTTQGILHVVKAPDYTEITSEDGVTTNNGGGKEIFAFVPHEMIEKQSSAFQLPEATTGGKANLYYGIDAPWTAYTEYVPTSTKDQVTVGRGKTVTINDVDVTLQGKQLVYGGLRMGGRSYYALDLNKIHEINAETQKNYNPVLKFHINPDGASSGTPLSYMGESWSKPRISWVKWGGVRKLVMFVGGGYDRTGGLDGKGYENKDYNQTNKKGAGVYMFDALNGDLLWWASDNAAATSSANTTSGVIALKDTNLKYSVVNEIKTVDRNNDGLVDHLYFGDLAGQVFRIDIDNNADQIGGFAYRSTRLLNMHANDGSSPRFYSAPSFAIYYDEGADELFAGISIGSGNLSSPLTEYPVGSSRQFDALYTIYDKDVARSNLYTAAEIKTRDVSLDNVDSELVLNEITSENRFQQTAASETSSDPLSPVAPYATSAGWYFKFKGEYNKPQQEKVFFTPTAIGYDLYISSYDSSRLALTGQCGGGVQGISKVRLFCMPFGQCSSNRKYTNELDSSDEHGPGIQNHAIAGTGDGTSRLIGGALLSNNLSDQYGSPVKLIPRRWYER
>WP_085940514.1|GCF_000368885@1217674@1|WP_005018177.1|1
MKNIRISTSKNGVEQHKGRCLAVAIITMLSTLLITSSVSQASDLQIYAKPTAGQKTITLMLDTSGSMGHFWQSSGGFSFQDDYGLACGLSYNKTSEATDANGKSESSLDNLKVYYVDSDTTPSYRRRFCKVTGNSITAKVKDTMRGCERITNTNYRCYDRLTRLKDGLFDLLENDTDPNLPSTSIALGNYSADGDGVSGQILKEAKKLGNKGSNERKALKEEIAKLTAYNGTPSAHAYAEAAAYMLGTSTVSSGTYKKEIYKIEVGNKGWGCWNSSYPNLYGNRCYDSKYYYSTPQTYSYDQVTTYYKCTSWNSINYDSGKQTCSSYSWNSLGQKPNDLENYEPSGTNPIIYTGNEVWTGTNADSGFKKSVDSAKIEDKTKYSSPLPAADKRASCDGNGIYFLSDGAANSSSAVQAQTLMRAALDNNNFTCPTSGGLRNLDESNKSKVSAWNCMGELAKYLFSGNNPQSAQIRTAFVGFGTAFAGLDKDYVQEACKLASRTQPDRKGDDACSPNQNTIHKVQYPGYGNGLYYEASSADEVTNSVLEFIRTFDNTLEPVPTGAISIPVDALNPNGFQSYGYLRMFAPTPGSNNLVWSGNLKKYQIVLTGVNAGALGDKTEKIIFDKKGEFSTSTHDLWNNTGVADGKLIDQGGVYWNLPMPTQAVAAIPAVDKKRAVPAIVAAPNDLRRLFTDVSSVIDGVLQTPSNGSSLLMIPDREANKITNSAYILDRFTKQDILKSFPDNLKVKLLNYLGYDLPLSTTTTLPATLTTPPRPFITLGGSIHSYPVQLTYSGELNTAGDLTDIRSQSVLFGSMEGAIHIVDSKTGVEQMAFVPATILNDPEASKALRGVDQAGKLSHGMDGNWVADPAYTFSKGTGENASKVEARQMNVYGGMRMGGKSYFGLDVLNPSSPKLLFSIQGGVGNFARMGQTWSKPVIANIRYNGKITRVMIVGGGYDMCYENPRFKLSESKNSNADYPDTSCNNKAQADGNAVYIIDANTGTRLWWASNTGANTDSTDMKHSIVSRISTLDRDGDGLVDHLYFGDLGGQVFRVDLDNLSNTGASSLAKRVVRLANLATDTSGVNITNGDQPRFYQPPTLTIHDVGANTFILVGIASGDRSTPLDVVPTVGRDGMLPTNALTNRPDNHVYGIIDRDFIKRNLITGSPLLISKDIKLNDLQKNPQLQSGDITKLFFPNTGKAGWYRSLRSDTTGVDNVNRVSGGIKAFEEEPIALKDNLFIPVYDPQGTGVEAPDSCSTRIVGESDFQQYCLPFGACLTSSGTKDTAAEAKTGFLLDEDKKNKNVIGSGIRGITLGPRNLSGNGGGGTNSCGSLTLIGNEKGSGEWSCTRVLNPVRWYEKYVKAGN
>WP_085940514.1|GCF_000368865@1120925@1|WP_005013165.1|1
MKKIEQNAIKKSYRQKILATSIAAIYTGLMASSVTQASDIDIYQEAKSGEITLMMMMDISTSMNGGGTARSDLGLSSDDCSGSSTASSNSSSLPNYGYRRTYCTVSASRFSALSTGNAANKIKAAKISTACNKQTNNDYHCGDRIARMKDALYELLNGSTAKGVNALDDSKVIGLSTLGAKDANGNYQNLGAILVPAKALGYQASSTAQTQRQLLTASVQGLTGISATPTALAYAEVINYLMGKRPSKLSGFNISDASTKTGSGTSQTYEKPSSLTQSNDIQKCSGQGVYVLTDGEPNSRTSDTLSNMRTGLSTSFSCTTSNNWDCQHKGAISLVEKNNPIGLEVRTAVVGFGDVFESVSSYNKNLSQAANIANLGGCTATANGCGDDNDAKNAALWGILGGGGWYSGSSSEDVVNSVNSFLNDLNKGIPSVTTGSPSVPQDSLNTSMIQNFAYYPQFKPTPEKSYQLWAGNLKKYAIIDGVLKDKNKNTILDTDGSIKDNYDLWAASVVEADKNADEFTAGSTKFALRGGVFSNLKLGLNASGVAQRIVLTNRIATTGSGSSAQFGNSTTLRKVALTDLTDSTYKYDNANNSYFMGLLGYNVNDVSNPTTTTFNKELRQIGAVMHSTPLLLTNKGKIAYDKTTKMISSEGREDYILFGTSQGVLHVVRAGKHKLTNGNITDSGDAGGDEVFTFVPNEMLDKQKNAFLKYDSTSGGVNNLYYGVDGPWTAYSEYVVDSNGYLTVGSGKGTQKGSQAVYGGLRMGGYSYYALDLQDMSDPKLKFHIDPEHQKVFYNNSSKSVSPLQYMGQSWSKPAIGWVNWKNAKGVTTRKQVMIVGGGYDASSGTTACNTGTDTVSKSVGYECPKFAPTSSAPAKGAGVYMFDAQNGDLLWWAGANATNSTTVPLASNVSTMINSVASEIRTVDRDGDDLIDNIYFGDLGGQVFRVDFDNKAAALSSIIKAPVRLLNLSKTGGMSPRFYDMPAFSLYSDQGTVFALISIGSGNRSKPLQDYAASADYDAVYNIYDKDVANKNLMSLTAYSTKDIIKTELQLITDADRKDNTILKAPYASTKGWYYEYKTCSGPASCSNYKFQSEKVFGTPIAMNKVLYVTTFDGSRPGISGDCGAGVKGQSYLSRICLPYGQCDKTKFDSSWYNKDDIGVGIHTGTVIGDGSGSGSGGSGSGGSGSGSGAGGSENNYCLSTGTRSIYNGLLGNTGEASKICLIPQRWYAKLK
>WP_085940514.1|GCF_000368805@1217662@1|WP_155118233.1|1
MLGTTTNANYAVERETHVYAGYDRNGNYYGTCTSWSGENCSRFNTPYVYRGGRSERACNLNWGDNRTCLVESVNTNTITNGTSGFAKSISTSNNGTNYTSPLTTNNQCNGQGIYFLTDGEPNSSPNPLPLMKAALDTNGSSFSIPSTGTLPNGSQAGHGMPFVGEFAKALRSKTRNPKSMEIKTAVVGFGSVFDVDKQADLDKPEADRVIRSLIDTKGILREYYNCSKIPTNKIDARNACNWGARSHTSLPNVGGFGEGGFYSAQSSDDIITSIVKFLDEVKPEFDPVVTGSPTIPVDSLNPTTVLPYAYYSSFIPKPQESTQLWAGNLNKYNIFNGQLYNADNTIKLIKTDGSIDRTATGLWGDGVVSRLPLRTGMVDDVEFTQRKVFTNRAIEGSASPYTVVSQTNNLVEVSLDSLFSNTNNIDDSGLLKNDPDKNYWLNVLGYNVPITENVSRDRLTEKPELRQLGSVMHSTPIQLTQEGRVYVDRNNQIKTEKRKDYLLFGSTQGILHVVDSTGKEVFAFVPNEIMERQKVSFLPESSSTGGKNNLFYGVDAPWTAYTKYVSKTDGTLTVQDSGRLINKDDENNDETIKGLQWVYGGLRMGGYSYYGLDLTYVLKAKLDESNPASATQQPKLMFVINPKAENASEALQRMGQSWSKPTITHVNWNGEKRLVMFVGGGYDPIYEDPAANPTTSFGNGVYMFDAMTGELLWWASSEAKTGAIQQTINTDLNYSVVSQINILDRDSDGLADHLYFGDLGGQGFRVDINNAKDTDVFAPRVVTLFKEAPEGQLKPRFYDMPSVSIHLAGGKYFAAVAFSSGNRSSPLAGLAGSNTVSAKDGLFVAFDNDVAKSTLFDADVTLDSENLNLEVLNLGTGVQHSDTNGFKAGWKYYYSNNNGEYKGMNGLYALDSILYTNVYHRDGVGIGGNCGAGVKGDSYLYQFCLPTGRCSFYIAATAVPNRVKLGGGILGAGVGQGYLNQDGTLGLVVDRDIDKCKLPENKNKPECQLFDNSSKLKQMRWYETQ
>WP_085940514.1|GCF_000368945@1217653@1|WP_080632481.1|1
MQASDLQIYASPTAGKKTIVMMLDTSGSMTNNSYSENRLAMLKNGMNAFLASNNPILNDTRVGLGNFSANGDSRSGQILVAAAPLGDASTLNTVGSQRYKLKQAVASLTASGYTPSAHAYAEAAAYLMGTTTYSETNYVIRKESYIKRVRRSDNKTEYSSCTNSSQIDINTLSQACRSNGWSSWTTFNPGVNTLTDYETSSDRYYDYTYYYTTFNYATANADSGIPKSKSNDTASNPNIVVDRNASNLNAIYQSPLPAVANRQSCDGQGIYFLSDGEPNNTTNTRSATVMSTALGSTLGANFTCSGGLSNTTAESGWACMGEFAKRLFDKTKNPAGVSIQTAFVGFGSDFSSLSSSDVKNACRLSSRTQSERKGDDACSPNQTTNAVAAPGYGNGGFFPTQSAQGVTSSVITFINNLDKVPLEPLTTGAISVPYDALNPKNLQEYGYLRAFEPNPANTYLTWRGNLKKYHVVLSGTNAGAFEANTGGLVYNASGAFRTGTKDYWNSSNYNDGGKVFLGGSYAKVPVPIVGQNETRDEEGNITKYYYAVQSKIRNLFTDVSAVAADGSLTKISTSGTNLLKIPAAPLEGTNPFDSVANTASYVLGKFDASTGQDILKAFPISLKLKILNYLGYSTDIGAATLPSSLVTSNEPYLSMGGSIHSLPVQLTYNGTLDENGNLTSAREQSILYGTMEGGLHIVDASTGVEQMAFVPADILNDPVASKALVVGQSDASAPAHGMDGAWVSDPAYSITTTGSGSAAVSKVTAKQMNIYGGMRMGGSSYYGLNVLNPASPKLLFRVGVDQTDYSRMGQSWSKPVLANIRYNGSIKRVMIVGGGYDQCYEKPNITLSDSCFTNGKAKGNAVYIIDAKTGERLWWTSDTGSNIDNSNMKHSIVSRISTLDRDADGLVDHLYFGDLGGQVFRIDLNNNQTKTNSTYSSFGIRVVRLANLATNDSTYDSSNDYTGGNAPRFYEPPTVTIHDYGIRTFITVGIASGDRSTPLDVYPLTGREGMSPSTALSGRPVNNVYGIIDKDFIKKNLMSLTDSQLETKDITRSALRKNPQILRSGETRVAQIFFPNTGTGQGGWYRSLSSTSGGTEKANNSFRIKGGLKAFEEPMAITGTLIVPVYDPQGTGIVAADPCLPRVVGETDQQTYCLPFGACLNSDGSIDQNKEDPSGFQTQTGGNCPAGVSECNKNVIGSGIRSVTFVPTEDNPPATNSCGKLKLSGNEQGTGQWQCTSHLVPTRWYERYR
>WP_085940514.1|GCF_000368985@1217649@1|WP_051065087.1|1
MKKFKNRLTSKNHAHHIQHAVSFMWAFVGTMLVASSVVQASDLQIYAIPTAGKKTIVMMLDTSGSMSPSQNNYGEDRLASLKTGMNAFLNSNNPILDDVRVGLGHYSVGGDGKSSRILVKAEKLGAVGSAQRTALKNAVSGLTASGGTPTAHAYAEAAAYLMGTSTRSEAEIQKDLYKKITTQVFDRYECQNSTRPYLNPANNVCYQYNSGFSGSYQTASDGAYQCTQAPYLFLRNTNRCYNQATGGSYITATRPKLCNNSAYPFLDTSTNRCYQYRNFSGNTQNATAIYVPVDTFYKCLTWRTTDFTNSVQYCGTGTTSQRTSTSASYWQNLGSTEPSDFYGDGTETVSGVVYSYTLEMQLGPNADSGFDKSVADSKDGLKYISPLPPVADRVSCDGQGVYILSDGEANNSTNARSRSIMSAALDGASFTCPSSGGLSTGDAASWNCMGELAKKLFDKATNPAGVSIQTAFVGFGSDFNSLTATHVQQACKLSSRTQSDRAGNDSCSPGQGTYAVNSPGFGNGGFFTTKTAQGVTDSVIAFINNLGAAPLEPLTTGAISVPLDDLNPSGLQPYGYLRGLEPNPQSNKAVWTGNLKKYKVALTGTNEGKFTSANGTTLVYDKNGAFNTNTKDLWNSASVYKNTSYDDGGIITLGGAYSKVPMPILGQNQDLTKKPKEYALTATPDALRKLFTDVSSTGGSTLTGAANGASLLRIPEGPTPNTGVASYVLGKFTTQTTLKDFPLAIKQKLLNYLGFAVPLDETATALPTSLSTPITPNLAMGGSIHSFPIQLTYSGTLDSSGKLTNVRDQSVLYGTMDGGLHVVNNETGVEQMVFVPAELLKNNVASKALVKGQDDSNAPVHGLDGAWVADPAYKTQKGSSPTESSAVKARQMNVYGGLRMGGSSYYGLDLLDPLAPKFLFRVGPDQTDFNRMGQSWSKPVLTNVRYNNKITRVMIVGGGYDQCYENPSFEFGKVFSYTTVNGVQVPTEYPDASCDNVSSAKGNAVYVIDAKTGALIWSASSASNAKTINADMKHSVVSRISAIDRDGDGLTDHLYFGDLGGQVFRADLNNTIGTTAANFGKRVVRLANLATNTSGTALGLGKNPRFYEAPTVTIHDHDATTFILVGLASGNRSTPLDVYPIIGRDGMLPANALSDRLVNNVYGVIDRDFIKSNLITGTPTLVSKDKTLANFQKDPQKLTGNIPNVFLGASPKDGWYRSLSSKSDGTETSTTGFRVAGGMKAFEEPIAITGNLIVPVYDPQGTGIAPQNPCLPRVVGETDRQLYSIPFGVYLKQDGTADSGSGGKEQYTGFQTTTTGCPAGVSECNANPIGAGIRGVALVPVDGGGNCQNKALAEGPGKWSCKSIINPTRWYEKWIK
>WP_085940514.1|GCF_000369025@1217673@1|WP_080631049.1|1
MQASDLQIYASPTAGKKTIVMMLDTSGSMTNNSYGENRLAMLKNGMNAFLASNNPVLNDTRVGLGNFSANGDSRSGQVLVAAAPLGDASTLNTVGSQRYKLKQAVANLTAGGSTPSAHAYAEAAAYLMGTTTYSEANYAIRKDSYIRRVRKSDNRTEYSYCTNYRDSQIDTTNLWQPCRSNNYWSNWSTSNPGVDTATAYDTSSDWTYSYTYYYTTFNYAVANADSGIPKSKSNDTASNPNIVVDRNASNLNAIYQSPLPAVANRQSCDGQGIYFLSDGEPNNTTNTRSATVMSTALGSTLGANFTCSGGLSNTTADSGWACMGEFAKRLFDKTKNPAGVSIQTAFVGFGSDFSSLSSSDVKNACRLSSRTQSDRRSDDNCSPNQTTNAVTAPGYGNGGFFPTQSAQGVTDSVIAFINNLEKVPLQPLTTGAISVPYDALNPKNLQEYGYLRALEPNPANTYLTWRGNLKKYHVVLSGGNAGAFEANTGGLVYNASGAFRTGTKDYWNSSNYNDGGNVFLGGSYAKVPLPIAGQNETRDEDGNIIKYYYAVQTKIRNLFTDVSAVAADGSLTKISTSGTNLLKIPATPPEGTNPFDSVANTASYVLGKFNASTGQDILKAFPIGLKLKILNYLGYSTDISATTLPSSLVTSNEPYLSMGGSIHSLPVQLTYNGTLDENGNLTSAREQSILYGTMEGGLHLVDASTGVEQMAFVPADILNDPIASKALVVGQSDASAPAHGMDGAWVSDPAYSITTTGSGSSAVSKVTAKQMNIYGGMRMGGSSYYGLNVLNPVSPKLLFRVGADQTDYSRMGQSWSKPVLANIRYNGVIKRVMIVGGGYDQCYENPNITLSNSCFTNGKAKGNAVYIIDAKTGERLWWTSDTGSNIDNSNMKHSIVSRISTLDRDADGLVDHLYFGDLGGQIFRIDLNNNQTKTNSTYSSFGIRVVRLANLATNDSTYDASNDYTAGNAPRFYEPPTVTIHDYGIRTFITVGIASGDRSTPLDVYPLTGREGMSPSTALSGRPVNNVYGIIDKDFIKKNLMSLADNQLETKDITRLTLRKNPQILRSGETRVAQIFFPNTGVGQSGWYRSLSSMSDGTEKANNSFRIKGGLKAFEEPMAVTGTLIVPVYDPQGTGIVAADPCLPRVVGETDQQTFCLPFGACLNSDGSIDQNKENGSGFKTQTGTNCPVGASECNKNVIGSGIRGVTFVPTEDNPPATNSCGKLKLSGNESGTGEWQCTSHLVPARWYERYR
>WP_085940514.1|GCF_000369005@1217648@1|WP_005059885.1|1
MKKFKNRLTSKNHAHHIQHGVSFMWAFVGTMLVASSVVQASDLQIYAVPTAGKKTIVMMLDTSGSMSPSQNNYGEDRLASLKTGMNAFLNSNNPILDDVRVGLGHYSVGGDGKSSRILVKAEKLGAVGSAQRTALKNAVSGLTASGGTPTAHAYAEAAAYLMGTSTRSEAEIQKDLYKKITTTDTYRDQCDNPSYPYLRTYSNQNSNRCYQRSNFSGSYISATYRTETTINYYKCISWRTTDFNNGVQYCGSGSNSYRTSTSSSYWQNLGSTEPSDFYGDGTETVSGVLYSYTLEMQLGPNADSGFDKSVADSKDGLKYISPLPSVADRVSCDGQGVYILSDGEANNSTNARSKSIMSAALDGASFTCPSSGGLSTGDAASWNCMGELAKKLFDKATNPAGVSIQTAFVGFGSDFNSLTATHVQQACKLSSRTQSDRAGNDSCSPGQGTYAVNSPGFGNGGFFTTKTAQGVTDSVIAFINNLGAAPLEPLTTGAISVPLDDLNPSGLQPYGYLRGLEPNPQSNKAVWTGNLKKYKVALTGTNEGKFTSANGTTLVYDKNGAFNTNTKDLWNSASVYKNTSYDDGGIITLGGAYSRVPMPILGQNQDLTKKPKEYALTATPDALRKLFTDVSSTGGSTLTGAANGASLLRIPEGPTPNTGVASYVLGKFTTQTTLKDFPLVIKQKLLNYLGFAVPLDEAATALPASLSTPITPNLAMGGSIHSFPIQLTYSGTLDSSGKLTNVRDQSVLYGTMDGGLHVVNNETGVEQMVFVPAELLKNNVASKALVKGQDDSNAPVHGLDGAWVADPAYKTQKGSSPTESSAVKARQMNVYGGLRMGGSSYYGLDLLDPLAPKFLFRVGPDQTDFNRMGQSWSKPVLTNVRYNNKITRVMIVGGGYDQCYENPSFEFGKVFSYTTVNGVQVPTEYPDASCDNVSSAKGNAVYVIDAKTGALIWSASSASNAKTINADMKHSVVSRISAIDRDGDGLTDHLYFGDLGGQVFRADLNNTIGTTAANFGKRVVRLANLATNTSGTALGLGKNPRFYEAPTVTIHDHDATTFILVGLASGNRSTPLDVYPIIGRDGMLPANALSDRLVNNVYGVIDRDFIKSNLITGTPTLVSKDKTLANFQKDPQKLTGNIPNVFFGASPKDGWYRSLSSKSDGTETSTTGFRVAGGMKAFEEPIAITGNLIVPVYDPQGTGIAPQNPCLPRVVGETDRQLYSIPFGVYLKQDGTADSGSGGKEQYTGFQTTTTGCPAGVSECNANPIGAGIRGVALVPVDGGGNCQNKALAEGPGKWSCKSIINPTRWYEKWIK
>WP_085940514.1|GCF_000369045@1311774@1|WP_080632745.1|1
MQASDLQIYASPTAGKKTIVMMLDTSGSMTNNSYGENRLAMLKNGMNAFLASNNPVLNDTRVGLGNFSANGDSRSGQVLVAAAPLGDASTLNTVGSQRYKLKQAVANLTAGGSTPSAHAYAEAAAYLMGTTTYSEANYAIRKDSYIRRVRKSDNRTEYSYCTNYRDSQIDTTNLWQPCRSNNYWSNWSTSNPGVDTATAYDTSSDWTYSYTYYYTTFNYAVANADSGIPKSKSNDTASNPNIVVDRNASNLNAIYQSPLPAVANRQSCDGQGIYFLSDGEPNNTTNTRSATVMSTALGSTLGANFTCSGGLSNTTADSGWACMGEFAKRLFDKTKNPAGVSIQTAFVGFGSDFSSLSSSDVKNACRLSSRTQADRKSDDNCSPNQTTNAVAAPGYGNGGFFPTQSAQGVTDSVIAFINNLDKVPLEPLTTGAISVPYDALNPKNLQEYGYLRAFEPNPANTYLTWRGNLKKYHVVLSGTNAGAFEANTGGLVYNATGAFRTGTKDYWNSSTYNDGGKVFFGGSYAKVPLPIAGQNETRDEEGNITKYYYAVQTKIRNLFTDVSAVASDGSLTKLSTSGTNLLKIPAAPPEGTNPFDSVANTASYVLGKFNASTGQDILKAFPISLKLKILNYLGYSTDISATTLPSSLVTSNEPYLSMGGSIHSLPVQLTYNGTLDENGNLTSAREQSILYGTMEGGLHIVDASTGVEQMAFVPADILNDPVASKALVVGQSDATAPAHGMDGAWVSDPAYSITTTGSGSSAVSKVTAKQMNIYGGMRMGGSSYYGLNVLNPASPKLLFRVGADQTDYSRMGQSWSKPVLANIRYNGVIKRVMIVGGGYDQCYENPNITLSNSCFTNGKAKGNAVYIIDAKTGERLWWTSDTGSNIDNSNMKHSIVSRISTLDRDADGLVDHLYFGDLGGQIFRIDLNNNQTKTNSTYSSFGIRVVRLANLATNDSTYDASNDYTAGNAPRFYEPPTVTIHDYGIRTFITVGIASGDRSTPLDVYPLTGREGMSPSTALSGRPVNNVYGIIDKDFIKKNLMSLTDSQLETKDITRSTLRKNPQILRSGETRVAQIFFPNTGGGQSGWYRSLSSMSDGTEKANNSFRIKGGLKAFEEPMAVTGTLIVPVYDPQGTGIVAADPCLPRVVGETDQQTFCLPFGACLNSDGSIDQNKENGSGFKTQTGTNCPVGASECNKNVIGSGIRGIAFVPKRDEPPVTNSCGKLQLSGNESGTGEWQCTSHLVPTRWYERYR
>WP_085940514.1|GCF_000369065@1217659@1|WP_005086991.1|1
MKNKMQESKQYRLYRQKLLATTIAALSSGLVITSVAQASDIDIYQEAKSGDVSLMMLFDISGSMGAPQLIGNAGACDIPTGSVSGSGNELSSNGSPAYTRYFCTASSVRRYAFKRTGSSTSTYKYYNCGDAGSYYKSDCTTERTTTPSLSGFTSEGSAPEVYYYKTETGKFYDRITRLKDGMFDLLYGNTAKGIERITDDKIIGLSAYSFNGIGRNGYILAPARRLDAVVNVNGVTKTHRQVLLDIIANKLYARGGTPTGNAYAEAAAYFMGTRTFNSNELSNFPSGAPVYFRYSSSGTTHYSQCNEWDNSGNCTFWPSTSHPNTSARTFDYLPLDLSQYTTGSCTVRLANNTSGSNLTSNITGTCYYLRGNIARSSDHPHGFNYSAGLGIKTADGTRYQKPASLEQSDDVKKCSGQGIYVLTDGAPSSQHNQAKAMRNALNGASFTCTEQAGDSTNNTVATSCSLAFSQRLLNDNPTGLKIRTAVVGFGSDFNDIPSYDPGKTQEENLNALGTINSATKAAAEWGIKGEGGWYSGNSSQDVVDSVNNFINGLGGSIPAVTTGSPTVPKDRLNPAVLQKQAYFPQFQPTPDKTYQLWAGNLKKYNVVVGVLKDNAGNNIVDSQGRIVDNYDLWSPAVSTNPAIKDGDEEIFGSTKFALKGGAWSQLKLRKNTDATVDNRKLLTNRIASGTGTAATFVTGTSLRRVSSADLTDTTYKNDANRGYLMQLLGYNVNPSNPEITATTPELRQIGAVMHSSPLLVTNKGKIVYKNGELKTENREDFVLFGTTQGLLHVVDAETGQEKFAFVPNEMIERQKEAFQKYDTTSGGLSNLYYGIDGAWTTYTEYVVDGSGNLTVGSGKGTNQKGKQMAYGGLRMGGRSYYALDLQNINDPELLFHISPDDKKVYSRDGSITTYNELGDMGQSWSKPAITWVKWNKQRKRVMFVGGGYDAGGVDGNANTGGYESDTYNQTNKKGGGVYMFDADNGKLLWWAGANSTTASTNVVKTAASDLKYSVVSEIRTEDRNGDGLADHLYFGDLGGQLFRIDLDNNAASTKDFAKTPRRLLNLNAAEKSPRFYEMPSFSVYDHAGQTFAVVSIGSGNRSLPLKDYTVGTSGYDYDAVYNIYDRDVTARRLYQSGYTFVTPTLIKSNLGEITQANRNDDTTLVAPYPMSPTAMQGWYYKFKSNKLQSAKVFSTPIALNNRLFVSTFDGSKPGLSGDCGAGVKGESFLNQFCLPYGQCDKKLVTDSGIACSTGDGCSLGAGIQYSTIVDDEKDCDPTDPTCGTSGGGNGGPGDGTNNKNYCLSTGNRGATTVGGVIATGSSRICLEPQRWYERFR
>WP_085940514.1|GCF_000369125@1311804@1|WP_155237162.1|1
MFTDTKRSSAQKITNLGDVGIAGSMIARQSMNLQVQRLLTDTATPSNALYAETVAYMLGNSTKPLTNSNPANTSIDFALSGLTTGTSSDIKYISPIKSVTDYLANSTNTNNAAAYLKEQQCGQHGIYFLTDGDAEFNMRGATNTNDKLFASSMGWSSIPCNNFDTCAQTMARGLLKTSGYTANNRSLKIKTFTVGFDYTGASLSNWATAGGGRYTAVNLSGSNSAKQGIVESISAFLDDIFNTDIPEQVVTGSPTLPQDSLNPLRIQPYGYYAGFTPKPQDLTQLWLGNLNKYHVMSGELYNITKNLRLINADGSINTNARGIWTNGIRGQLPLGISTKAEDKKVAERTIYTNRQITGTTTPFLAIETDSLKKVNVDTLFGTGTSALFVNDPDKNYWLNLLGYNVDATEAGITLENLIAKPELRQVGAVLHSTPILLTQEGEITVNATGELDTTNRKDYLLFGSTQGLLHVVDSDGVEKFTFAPHEMMQNQKTAFLSASSSTLGSANLFYGIDAPWTAHTQYVSKTDGTLTVNDSGRTVKESDDEDGIALKGLQWVYGGLRMGGRSYYALDLSDLDKPSLKFHINPDAAVTATGAVDTTNALSYMGQSWSKPTLAYVKFGGTKKLVMFVGGGYDAKGATTACNATDDAVAKNIGYECATYDQNTTTGSGAGVYMFSAGGGDQGKLLWWASANATAAKGAEAFTNASASAINMKYSVVSQINAIDRDNDGLVDNLYFGDLGGQAFRVDINNAATGTDASAKKDNFVKRVIRLYNGHESGGLSPRFYEMPSFSVHEGADGIFGVVALSSGNRSSPMANATNSANDAVYVIYDNDVARTDLYDTITLRTPISANAGDTLAVMALASGVAQKTDATYNRGWKYQYATTAGRYKGMNEIFAVDGMLYVNVYDRDGTGIGSTCTGGVNGDSYVYQFCLPTGKCPNNFYASGQTEPNRVKIGGGILGTGLGQGNGNSDLQRLTVNRSTTLDCTAAINKNKPECQQFTTTVKLRQLRWYETR
>WP_085940514.1|GCF_000369085@1217986@1|WP_005088472.1|1
MKNLNQKNILPASVSMLMTLAICQSVSVHASDIEIYSHATGGETRIMFVLDTSLSMASTWNNMACDAPTGSTIRNAGIKSVAPASTINGVNIPQYERFTCEIREGGVTKHIDDRITKLREGMLDVLAGRNGTTRLSDNIVMGLTRFVGGTGGSAANRTGSVLVSARRLDASANTTGCTGLNQRACLVKKVAELTAADFTPTGPAYGVAAQSLLNTIGSDTSECNGNGIYFLSDGGPSRQSDVANTQNAMRSAISDFTCPTSWEDDITNANSTYEFKRMTGSTDNQSIWRCIAKFNQTLLNGGTNRPKIKTASVGFGSFYEGLIPYTGHERDKVGILTSSNIDIANVLSNYNNISNAWGSTTGGSSRADIANTALWGIYGRGGWYSASQPKELAESVLNFVNNVKPTFDPIATGSPTLPQDALNPLRIQPFGYYTSFVPKPQESTQLWAGNMNKYHIHRGALYDSGKSKPLIKTDGSLDATVNGIWTGGVKGQLPLGIDTNLADEKVAKRILFTNRQITGTVAPYAANATNSLKQVSLGTLFGADPDTALFLNDEKKNYWLNLLGYDVGATETGITLENLVNKPELRQVGAIMHSTPILLTQSGKIIAGSDGELDTSDRKDYLLFGSTQGLLHVVDKNGKEVFAFAPHEMMENYPGAFLSENSTAGGVNNLFYGVDAPWTAHTQYVAKSDNTLTVKDSGRTVKETDDGEAIALKGLQWVYGGLRMGGNSYYALDLSDLDTPRLKFHIDPVNAKIYKSSTTATNVTALSHMGQSWSKPTIAYVNFGGEKKLVMFVGGGYDAGYENAAYNQENRKGAGVYMFDANTGDLLWWTSANATVAGGAEAYTNASANDINMKYSVVSQINAIDRDNDGLVDHLYFGDLGGQAFRVDLNNNATGNNASTKKSNFAKRVVRLFSEHATSSASPRFYEMPSFSVHDGDNGYVAAVAFSSGNRSSPLSGAAATSGRNNQAGSTTSAVDGVFVVYDKDVAKADLYGTPTLTAPTSLTSLNANISTGVAVAGNYGWKYTYSNTAGAYKGMNELYALDGMLYVNVYHRDGAGIGGSCGAGVKGDSYIYQFCLPTGKCPFETTTSGIPNSVKVGAGIIGSGLGQSVGGNLSELILTRPDTLDCRATPNKPECQKFSTTAKIRQLRWYETR
>WP_085940514.1|GCF_000369145@1217668@1|WP_005108533.1|1
MKNLKLKDIRPDGIAQRDCNESSELSKKFKLSAISAAVTALVCVSVPSYSADIEIYKIPEDSVGATTIMLMVDVSGSMNTNSINADYGTGDCTIKHDSETANYTRNYCAVSAGTTNSKVTGYWYPSFSDSNRQWVAGCEQQSDASYRCYDRITRLKDGLRQVLEGTPTVKKIDDKIVMGLSSFAGNNGYIRVPARALNAPSGETRQELVTKTRIIEKERDIYGPVEERYLISAAQPAVPPTYATTEITPAYDRIYYQKTLLINEYRECNWKEQDLACVSFKGWNSKKPEINVSNLQERIVGCGFLRLCTEYYVHIPAQTGQGQMIHPGSPAVDAVYGTKTVQGKIGTETYQEEETYTEWEHVDILQREVLLRELGQLNANGGTPTPYAYAEAAAYLMGTQTHASNNDVSSYSGWSNSTILAKNDPTSPTKYQAPESITSQKDNATKRECSGQGVYFLTDGRPEPGGNAPNNTGTSGTAYTLMNKALGDKGSIFNCANSPLGNQTGGYYSSTNGWSCVGKFAQALLDPAKNPTGLKIQTAVVGFGSAFGAGATETNDIKDAKAWGILGGGGWISGSSPEDVAKSINDFITTLNKDVPSMSTGSSTIPMDALNPEIIQPYSYFPQFEPKINPADRQQLWFGNLKKYYVVNGGVYSSQNASTASTVVLKSKLQDLTDIWSKSGVTYPENTPIFKKGGVLSQLDLGLKEKSGGEYTASRKLLTEYSFDGTKDFDKRVSRNYDLTRIDHTYTLNNQTKSDNSARVRGLMALLGYDISSTTDTNGLDLTAVTPAVRQMGSVHHSLPVLLTQEGKAVAEKNSAGKIQISTIGRKDYVMFGTTQGLLSVVDANTGIEKFSFLPKEIIEKQAETFRLGAGDLSNGKEALYYGLDGEWTSHAVYVTKSDGTLTIKGASRPIFGSTPEENQNFDGKQWVYGGMRMGGRSYYSLDLTDIDNPKLKFHIDPSTGKVYSSANPTGKSFAAIRNMAQSWSKPKLDYVNWKGQRKLVMFVGGGYDAGGADGDGLYVDGIRTGYSGYEKYNYVQNNKKGSGVYMFDADTGDLLWYAASTQLTGESQTPAPENGQNTTTESTAYTTHANLKFSVASDIKTVDRNNDGMVDHLYFGDLAGQAFRVDFDRNLSNFNSKVTKILDLHQTNGTSPRFYMSPTFTAHHSAHRKEGANVVVASFISGNKSSPLLATIDSPTTTGVQSPLGLQYDAVYAIYDYDIHPNGQFYPGSNTGARELATATEAASQSKLKLISHSSVVRNDTDAVLVKGAVANPNSGWGGWYYKFDKKFDGNEALQSIVKGIVPLVAMEGSLYVTMYDASNNGTTTSCGAGVKGHSFTQRLCLPTGVCAENANYKYNLGAGIVGLNVGSVDGSNTKSIVVPDPEDVGATPCVGTDCKDGQKFLSAGGSIRFIPNRWFERYAKVE
>WP_085940514.1|GCF_000369185@1217635@1|WP_085940658.1|1
MQASDLQIYASPTAGKKTIVMMLDTSGSMTNNSYGENRLAMLKNGMNAFLASNNPVLNDTRVGLGNFSANGDSRSGQILVAAAPLGDASTLNTVGSQRYKLKQAVANLTAGGSTPSAHAYAEAAAYLMGTTTYSETNYAIRKDSYIKRVRRSDNRTEYSYCTNYRDSQIDTANLWQPCRSNSYWSSWSTNNPGVDNATAYDTSSDWTYYYTYYYTTFNYAVANADSGIPKSKSNDTASNPNIVVDRNATNSNAVYQSPLPAVANRQSCDGQGIYFLSDGEPNNTTNTRSASVMSTALGSTFGADFNCSGGLSNTTADSGWACMGEFAKRLFDKTKNPAGVSIQTAFVGFGSDFSSLNSSDVKNACRLSSRTQSDRKGDDACSPNQSTNAVAAPGYGNGGFFPTQSSQGVTDSVIAFINNLDKVPLEPLTTGAISVPYDALNPKNLQEYGYLRAFEPNPANTYLTWRGNLKKYHVVLSGANAGAFEANSGGLVYNASGAFRTGTKDYWNSSTYTDGGKVFLGGSYANVPLPIAGQPETRDAEGNITKYYYAVQSKIRNLFTDVSAVAADGSLTKISTSGTNLLKIPAAPPEETNPFDTVANTASYVLGKFDPSTGQNILKAFPISLKLKILNYLGYSTDINATTLPSSLVTSNEPYLSMGGSIHSLPVQLTYNGTLDDNGNLTSAREQSILYGTMEGGLHIVDASSGIEQMVFVPADILNDSVASKALVVGQSDASAPAHGMDGAWVSDPAYNITTVGSGSSAVSKVTAKQMNIYGGMRMGGSSYYGLDVLSPTSPKLLFRIGADQNDYSRMGQSWSKPVLANIRYNGSIRRVLIVGGGYDQCYEKPNITLTDACFTNGKAKGNAVYIIDAKTGQRLWWTSDTGSNTDNANMKHSIVSRISTLDRDADGLVDHLYFGDLGGQIFRVDLNNNQTKTNSTYSSFGVRVVRLANLATNDSTYDGTNDYTGGNAPRFYEPPTVTIHDYGIHTFITVGIASGDRSTPLDVYPLTGREGMTPASALSGRPVNNVYGIIDRDFVKKNLMSLTDNQLETKDITRTGLRKNPQILRTGETRVAQIFFPTTGVGKGGWYRSLSSTSDGTEKANNSFRIKGGLKAFEEPMAITGNLIILVYDPQGTGIVAADPCLPRVVGETDRQTYCLPFGACLNSDGSIDQNKENHSGFETQTGTNCPVGASECNKNVIGSGIRSVTFVPTEDNPPTTNSCGKLKLSGNEQGTGQWQCTSHLVPTRWYERYR
>WP_085940514.1|GCF_000369205@1217633@1|WP_086225939.1|1
MQASDLQIYASPTAGKKTIVMMLDTSGSMTNNSYGENRLAMLKNGMNAFLASNNPVLNDTRVGLGNFSANGDSRSGQILVAAAPLGDASTLNTVGSQRYKLKQAVANLTAGGSTPSAHAYAEAAAYLMGTTTYSETNYAIRKDSYIKRVRRSDNRTEYSYCTNYRDSQIDTANLWQPCRSNSYWSSWSTNNPGVDNATAYDTSSDWTYYYTYYYTTFNYAVANADSGIPKSKSNDTASNPNIVVDRNATNSNAVYQSPLPAVANRQSCDGQGIYFLSDGEPNNTTNTRSASVMSTALGSTFGADFNCSGGLSNTTADSGWACMGEFAKRLFDKTKNPAGVSIQTAFVGFGSDFSSLNSSDVKNACRLSSRTQSDRKGDDACSPNQSTNAVAAPGYGNGGFFPTQSSQGVTDSVIAFINNLDKVPLEPLTTGAISVPYDALNPKNLQEYGYLRAFEPNPANTYLTWRGNLKKYHVVLSGANAGAFEANSGGLVYNASGAFRTGTKDYWNSSTYTDGGKVFLGGSYANVPLPIAGQPETRDAEGNITKYYYAVQSKIRNLFTDVSAVAADGSLTKISTSGTNLLKIPAAPPEGTNPFDTVANTASYVLGKFDPSTGQNILKAFPINLKLKILNYLGYSTDINATTLPSSLVTSNEPYLSMGGSIHSLPVQLTYNGTLDDNGNLTSAREQSILYGTMEGGLHIVDASSGIEQMVFVPADILNDSVASKALVVGQSDASAPAHGMDGAWVSDPAYNITTVGSGSSAVSKVTAKQMNIYGGMRMGGSSYYGLDVLSPTSPKLLFRIGADQNDYSRMGQSWSKPVLANIRYNGSIRRVLIVGGGYDQCYEKPNITLTDACFTNGKAKGNAVYIIDAKTGQRLWWTSDTGSNTDNANMKHSIVSRISTLDRDADGLVDHLYFGDLGGQIFRVDLNNNQTKTNSTYSSFGVRVVRLANLATNDSTYDGTNDYTGGNAPRFYEPPTVTIHDYGIHTFITIGIASGDRSTPLDVYPLTGREGMTPASALSGRPVNNVYGIIDRDFVKKNLMSLTDNQLETKDITRTGLRKNPQILRTGETRVAQIFFPTTGAGKGGWYRSLSSTSDGTEKANNSFRIKGGLKAFEEPMAITGNLIIPVYDPQGTGIVAADPCLPRVVGETDRQTYCLPFGACLNPDGTINSNKENPSGFQTKTGSNCPAGVSECNTNVIGAGIRNITFVPKRDEPPVTNSCGKLQLSGNENGTGEWQCTSHLLPVRWYERYR
>WP_085940514.1|GCF_000369165@1217630@1|WP_085940514.1|1
MQASDLQIYASPTAGKKTIVMMLDTSGSMTNNSYGENRLAMLKNGMNAFLASNNPVLNDTRVGLGNFSANGDSRSGQILVAAAPLGDASTLNTVGSQRYKLKQAVANLTAGGSTPSAHAYAEAAAYLMGTTTYSETNYAIRKDSYIKRVRRSDNRTEYSYCTNYRDSQIDTANLWQPCRSNSYWSSWSTNNPGVDNATAYDTSSDWTYYYTYYYTTFNYAVANADSGIPKSKSNDTASNPNIVVDRNATNSNAVYQSPLPAVANRQSCDGQGIYFLSDGEPNNTTNTRSASVMSTALGSTFGADFNCSGGLSNTTADSGWACMGEFAKRLFDKTKNPAGVSIQTAFVGFGSDFSSLSSSDVKNACRLSSRTQSDRKGDDACSPNQSTNAVAAPGYGNGGFFPTQSSQGVTDSVIAFINNLDKVPLEPLTTGAISVPYDALNPKNLQEYGYLRAFEPNPANTYLTWRGNLKKYHVVLSGANAGAFEANSGGLVYNASGAFRTGTKDYWNSSTYTDGGKVFLGGSYANVPLPIAGQPETRDAEGNITKYYYAVQSKIRNLFTDVSAVAADGSLTKISTSGTNLLKIPAAPPEGTNPFDTVANTASYVLGKFDPSTGQNILKAFPISLKLKILNYLGYSTDINATTLPSSLVTSNEPYLSMGGSIHSLPVQLTYNGTLDDNGNLTSAREQSILYGTMEGGLHIVDASSGIEQMVFVPADILNDSVASKALVVGQSDASAPAHGMDGAWVSDPAYNITTVGSGSSAVSKVTAKQMNIYGGMRMGGSSYYGLDVLSPTSPKLLFRIGADQTDYSRMGQSWSKPVLANIRYNGSIRRVLIVGGGYDQCYEKPNITLTDACFTNGKAKGNAVYIIDAKTGQRLWWTSDTGSNTDNANMKHSIVSRISTLDRDADGLVDHLYFGDLGGQIFRVDLNNNQTKTNSTYSSFGVRVVRLANLATNDSTYDGTNDYTGGNAPRFYEPPTVTIHDYGIHTFITVGIASGDRSTPLDVYPLTGREGMTPASALSGRPVNNVYGIIDKDFVKKNLMSLTDNQLETKDITRTGLRKNPQILRTGETRVAQIFFPTTGVGKGGWYRSLSSTSDGTEKANNSFRIKGGLKAFEEPMAITGNLIIPVYDPQGTGIVAADPCLPRVVGETDRQTYCLPFGACLNPDGTINSNKENPSGFQTKTGSNCPAGVSECNTNVIGAGIRNITFVPKRDEPPVTNSCGKLQLSGNENGTGEWQCTSHLLPVRWYERYR
>WP_085940514.1|GCF_000369225@1217632@1|WP_086435900.1|1
MQASDLQIYASPTAGKKTIVMMLDTSGSMTNNSYGENRLAMLKNGMNAFLASNNPVLNDTRVGLGNFSANGDSRSGQILVAAAPLGDASTLNTVGSQRYKLKQAVANLTAGGSTPSAHAYAEAAAYLMGTTTYSETNYAIRKDSYIKRVRRSDNRTEYSYCTNYRDSQIDTANLWQPCRSNSYWSSWSTNNPGVDNATAYDTSSDWTYYYTYYYTTFNYAVANADSGIPKSKSNDTASNPNIVVDRNATNSNAVYQSPLPAVANRQSCDGQGIYFLSDGEPNNTTNTRSASVMSTALGSTFGADFNCSGGLSNTTADSGWACMGEFAKRLFDKTKNPAGVSIQTAFVGFGSDFSSLSSSDVKNACRLSSRTQSDRKGDDACSPNQSTNAVAAPGYGNGGFFPTQSSQGVTDSVIAFINNLDKVPLEPLTTGAISVPYDALNPKNLQEYGYLRAFEPNPANTYLTWRGNLKKYHVVLSGANAGAFEANSGGLVYNASGAFRTGTKDYWNSSTYTDGGKVFLGGSYANVPLPIAGQPETRDAEGNITKYYYAVQSKIRNLFTDVSAVAADGSLTKISTSGTNLLKIPAAPPEGTNPFDTVANTASYVLGKFDPSTGQNILKAFPISLKLKILNYLGYSTDINATTLPSSLVTSNEPYLSMGGSIHSLPVQLTYNGTLDDNGNLTSAREQSILYGTMEGGLHIVDASSGIEQMVFVPADILNDSVASKALVVGQSDASAPAHGMDGAWVSDPAYNITTVGSGSSAVSKVTAKQMNIYGGMRMGGSSYYGLDVLSPTSPKLLFRIGADQNDYSRMGQSWSKPVLANIRYNGSIRRVLIVGGGYDQCYEKPNITLTDACFTNGKAKGNAVYIIDAKTGQRLWWTSDTGSNTDNANMKHSIVSRISTLDRDADGLVDHLYFGDLGGQIFRVDLNNNQTKTNSTYSSFGVRVVRLANLATNDSTYDGSNDYTGGNAPRFYEPPTVTIHDYGIHTFITVGIASGDRSTPLDVYPLTGREGMTPASALSGRPVNNVYGIIDKDFVKKNLMSLTDNQLETKDITRTGLRKNPQILRTGETRVAQIFFPTTGVGKGGWYRSLSSTSDGTEKANNSFRIKGGLKAFEEPMAITGNLIIPVYDPQGTGIVAADPCLPRVVGETDRQTYCLPFGACLNPDGTINSNKENPSGFQTKTGSNCPAGVSECNTNVIGAGIRNITFVPKRDEPPVTNSCGKLQLSGNENGTGEWQCTSHLLPVRWYERYR
>WP_085940514.1|GCF_000369285@1217636@1|WP_085916957.1|1
MQASDLQIYASPTAGKKTIVMMLDTSGSMTNNSYGENRLAMLKNGMNAFLASNNPVLNDTRVGLGNFSANGDSRSGQILVAAAPLGDASTLNTVGSQRYKLKQAVANLTAGGSTPSAHAYAEAAAYLMGTTTYSETNYAIRKDSYIKRVRRSDNRTEYSYCTNYRDSQIDTANLWQPCRSNSYWSSWSTNNPGVDNATAYDTSSDWTYYYTYYYTTFNYAVANADSGIPKSKSNDTASNPNIVVDRNATNSNAVYQSPLPAVANRQSCDGQGIYFLSDGEPNNTTNTRSASVMSTALGSTFGADFNCSGGLSNTTADSGWACMGEFAKRLFDKTKNPAGVSIQTAFVGFGSDFSSLSSSDVKNACRLSSRTQSDRKGDDACSPNQSTNAVAAPGYGNGGFFPTQSSQGVTDSVIAFINNLDKVPLEPLTTGAISVPYDALNPKNLQEYGYLRAFEPNPANTYLTWRGNLKKYHVVLSGANAGTFEANTGGLVYNATGAFRTGTKDYWNSSTYNDGGKVFFGGSYAKVPLPIAGQPETRDEEGNITKYYYAVQTKIRNLFTDVSAVASDGSLTKISTSGTNLLKIPAAPPEGTNPFDTVANTASYVLGKFDPSTGQNILKAFPISLKLKILNYLGYSTDINATTLPSSLVTSNEPYLSMGGSIHSLPVQLTYNGTLDDNGNLTSAREQSILYGTMEGGLHIVDASSGIEQMVFVPADILNDSVASKALVVGQSDASAPAHGMDGAWVSDPAYNITTVGSGSSAVSKVTAKQMNIYGGMRMGGSSYYGLDVLSPTSPKLLFRIGADQTDYSRMGQSWSKPVLANIRYNGSIRRVLIVGGGYDQCYEKPNITLTDACFTNGKAKGNAVYIIDAKTGQRLWWTSDTGSNTDNANMKHSIVSRISTLDRDADGLVDHLYFGDLGGQIFRVDLNNNQTKTNSTYSSFGVRVVRLANLATNDSTYDGTNDYTGGNAPRFYEPPTVTIHDYGIHTFITLGIASGDRSTPLDVYPLTGREGMTPASALSGRPVNNVYGIIDRDFVKKNLMSLTDNQLETKDITRTGLRKNPQILRTGETRVAQIFFPTTGVGKGGWYRSLSSTSDGTEKANNSFRIKGGLKAFEEPMAITGNLIIPVYDPQGTGIVAADPCLPRVVGETDRQTYCLPFGACLNPDGTINSNKENPSGFQTKTGSNCPAGVSECNTNVIGAGIRNITFVPKRDEPPVTNSCGKLQLSGNENGTGEWQCTSHLLPVRWYERYR
>WP_085940514.1|GCF_000369305@1217628@1|WP_119310153.1|1
MQASDLQIYASPTAGKKTIVMMLDTSGSMTNNSYGENRLAMLKNGMNAFLASNNPVLNDTRVGLGNFSANGDSRSGQILVAAAPLGDASTLNTVGSQRYKLKQAVANLTAGGSTPSAHAYAEAAAYLMGTTTYSETNYAIRKDSYIKRVRRSDNRTEYSYCTNYRDSQIDTANLWQPCRSNSYWSSWSTNNPGVDNATAYDTSSDWTYYYTYYYTTFNYAVANADSGIPKSKSNDTASNPNIVVDRNATNSNAVYQSPLPAVANRQSCDGQGIYFLSDGEPNNTTNTRSASVMSTALGSTFGADFNCSGGLSNTTADSGWACMGEFAKRLFDKTKNPAGVSIQTAFVGFGSDFSSLNSSDVKNACRLSSRTQSDRKGDDACSPNQSTNAVAAPGYGNGGFFPTQSSQGVTDSVIAFINNLDKVPLEPLTTGAISVPYDALNPKNLQEYGYLRAFEPNPANTYLTWRGNLKKYHVVLSGANAGAFEANSGGLVYNASGAFRTGTKDYWNSSTYTDGGKVFLGGSYANVPLPIAGQPETRDAEGNITKYYYAVQSKIRNLFTDVSAVAADGSLTKISTSGTNLLKIPAAPPEGTNPFDTVANTASYVLGKFDPSTGQNILKAFPISLKLKILNYLGYSTDINATTLPSSLVTSNEPYLSMGGSIHSLPVQLTYNGTLDDNGNLTSAREQSILYGTMEGGLHIVDASSGIEQMVFVPADILNDSVASKALVVGQSDASAPAHGMDGAWVSDPAYNITTVGSGSSAVSKVTAKQMNIYGGMRMGGSSYYGLDVLSPTSPKLLFRIGADQNDYSRMGQSWSKPVLANIRYNGSIRRVLIVGGGYDQCYEKPNITLTDACFTNGKAKGNAVYIIDAKTGQRLWWTSDTGSNTDNANMKHSIVSRISTLDRDADGLVDHLYFGDLGGQIFRVDLNNNQTKTNSTYSSFGVRVVRLANLATNDSTYDGTNDYTGGNAPRFYEPPTVTIHDYGIHTFITVGIASGDRSTPLDVYPLTGREGMLPASALSGRPVNNVYGIIDRDFVKKNLMSLTDNQLETKDITRTGLRKNPQILRTGETRVAQIFFPTTGVGKGGWYRSLSSTSDGTEKANNSFRIKGGLKAFEEPMAITGNLIIPVYDPQGTGIVAADPCLPRVVGETDRQTYCLPFGACLNPDGTINSNKENPSGFQTKTGSNCPAGVSECNTNVIGAGIRNITFVPKRDEPPVTNSCGKLQLSGNENGTGEWQCTSHLLPVRWYERYR
>WP_085940514.1|GCF_000369265@1217627@1|WP_153309931.1|1
MQASDLQIYASPTAGKKTIVMMLDTSGSMTNNSYGENRLAMLKNGMNAFLASNNPVLNDTRVGLGNFSANGDSRSGQILVAAAPLGDASTLNTVGSQRYKLKQAVANLTAGGSTPSAHAYAEAAAYLMGTTTYSETNYAIRKDSYIKRVRRSDNRTEYSYCTNYRDSQIDTANLWQPCRSNSYWSSWSTNNPGVDNATAYDTSSDWTYYYTYYYTTFNYAVANADSGIPKSKSNDTASNPNIVVDRNATNSNAVYQSPLPAVANRQSCDGQGIYFLSDGEPNNTTNTRSASVMSTALGSTFGADFNCSGGLSNTTADSGWACMGEFAKRLFDKTKNPAGVSIQTAFVGFGSDFSSLSSSDVKNACRLSSRTQSDRKGDDACSPNQSTNAVAAPGYGNGGFFPTQSSQGVTDSVIAFINNLDKVPLEPLTTGAISVPYDALNPKNLQEYGYLRAFEPNPANTYLTWRGNLKKYHVVLSGANAGAFEANSGGLVYNASGAFRTGTKDYWNSSTYTDGGKVFLGGSYANVPLPIAGQPETRDAEGNITKYYYAVQSKIRNLFTDVSAVAADGSLTKISTSGTNLLKIPAAPPEGTNPFDTVANTASYVLGKFDPSTGQNILKAFPISLKLKILNYLGYSTDINATTLPSSLVTSNEPYLSMGGSIHSLPVQLTYNGTLDDNGNLTSAREQSILYGTMEGGLHIVDASSGIEQMVFVPADILNDSVASKALVVGQSDASAPAHGMDGAWVSDPAYNITTVGSGSSAVSKVTAKQMNIYGGMRMGGSSYYGLDVLSPTSPKLLFRIGADQTDYSRMGQSWSKPVLANIRYNGSIRRVLIVGGGYDQCYEKPNITLTDACFTNGKAKGNAVYIIDAKTGQRLWWTSDTGSNTDNANMKHSIVSRISTLDRDADGLVDHLYFGDLGGQIFRVDLNNNQTKTNSTYSSFGVRVVRLANLATNDSTYDGTNDYTGGNAPRFYEPPTVTIHDYGIHTFITVGIASGDRSTPLDVYPLTGREGMTPASALSGRPVNNVYGIIDRDFVKKNLMSLTDNQLETKDITRTGLRKNPQILRTGETRVAQIFFPTTGVGKGGWYRSLSSMSDGTEKANNSFRIKGGLKAFEEPMAITGNLIIPVYDPQGTGIVAADPCLPRVVGETDRQTYCLPFGACLNPDGTINSNKENPSGFQTKTGSNCPAGVSECNTNVIGAGIRNITFVPKRDEPPVTNSCGKLQLSGNENGTGEWQCTSHLLPVRWYERYR
>WP_085940514.1|GCF_000369245@1217637@1|WP_094320817.1|1
MQASDLQIYASPTAGKKTIVMMLDTSGSMTNNSYGENRLAMLKNGMNAFLASNNPVLNDTRVGLGNFSANGDSRSGQILVAAAPLGDASTLNTVGSQRYKLKQAVANLKSGGTTPSAHAYAEAAAYLMGTTTYSETNYAIRKESYIKRVRRFDNKTEYSSCTNSSQIDINTLSQSCRSNGWSSWTTFNPGVNTLTDYETSSDWTYYYTYYYTTFNYAVANADSGIPKSKSNDTASNPNIVVDRNATNSNAVYQSPLPAVANRQSCDGQGIYFLSDGEPNNTTNTRSASVMSTALGSTFGADFNCSGGLSNTTADSGWACMGEFAKRLFDKTKNPAGVSIQTAFVGFGSDFSSLSSSDVKNACRLSSRTQSDRKGDDACSPNQSTNAVAAPGYGNGGFFPTQSSQGVTDSVIAFINNLDKVPLEPLTTGAISVPYDALNPKNLQEYGYLRAFEPNPANTYLTWRGNLKKYHVVLSGANAGAFEANSGGLVYNASGAFRTGTKDYWNSSTYTDGGKVFLGGSYANVPLPIAGQPETRDAEGNITKYYYAVQSKIRNLFTDVSAVAADGSLTKISTSGTNLLKIPAVPPEGTNPFDTVANTASYVLGKFDPSTGQNILKAFPISLKLKILNYLGYSTDINATTLPSSLVTSNEPYLSMGGSIHSLPVQLTYNGTLDDNGNLTSAREQSILYGTMEGGLHIVDASSGIEQMVFVPADILNDSVASKALVVGQSDASAPAHGMDGAWVSDPAYNITTVGSGSSAVSKVTAKQMNIYGGMRMGGSSYYGLDVLSPTSPKLLFRIGADQTDYSRMGQSWSKPVLANIRYNGSIRRVLIVGGGYDQCYEKPNITLTDACFTNGKAKGNAVYIIDAKTGQRLWWTSDTGSNTDNANMKHSIVSRISTLDRDADGLVDHLYFGDLGGQIFRVDLNNNQTKTNSTYSSFGVRVVRLANLATNDSTYDGTNDYTGGNAPRFYEPPTVTIHDYGIHTFITVGIASGDRSTPLDVYPLTGREGMTPASALSGRPVNNVYGIIDRDFVKKNLMSLTDNQLETKDITRTGLRKNPQILRTGETRVAQIFFPTTGVGKGGWYRSLSSTSDGTEKANNSFRIKGGLKAFEEPMAITGNLIIPVYDPQGTGIVAADPCLPRVVGETDRQTYCLPFGACLNPDGTINSNKENPSGFQTKTGSNCPAGVSECNTNVIGAGIRNITFVPKRDEPPVTNSCGKLQLSGNENGTGEWQCTSHLLPVRWYERYR
>WP_085940514.1|GCF_000369345@1217629@1|WP_085940514.1|1
MQASDLQIYASPTAGKKTIVMMLDTSGSMTNNSYGENRLAMLKNGMNAFLASNNPVLNDTRVGLGNFSANGDSRSGQILVAAAPLGDASTLNTVGSQRYKLKQAVANLTAGGSTPSAHAYAEAAAYLMGTTTYSETNYAIRKDSYIKRVRRSDNRTEYSYCTNYRDSQIDTANLWQPCRSNSYWSSWSTNNPGVDNATAYDTSSDWTYYYTYYYTTFNYAVANADSGIPKSKSNDTASNPNIVVDRNATNSNAVYQSPLPAVANRQSCDGQGIYFLSDGEPNNTTNTRSASVMSTALGSTFGADFNCSGGLSNTTADSGWACMGEFAKRLFDKTKNPAGVSIQTAFVGFGSDFSSLSSSDVKNACRLSSRTQSDRKGDDACSPNQSTNAVAAPGYGNGGFFPTQSSQGVTDSVIAFINNLDKVPLEPLTTGAISVPYDALNPKNLQEYGYLRAFEPNPANTYLTWRGNLKKYHVVLSGANAGAFEANSGGLVYNASGAFRTGTKDYWNSSTYTDGGKVFLGGSYANVPLPIAGQPETRDAEGNITKYYYAVQSKIRNLFTDVSAVAADGSLTKISTSGTNLLKIPAAPPEGTNPFDTVANTASYVLGKFDPSTGQNILKAFPISLKLKILNYLGYSTDINATTLPSSLVTSNEPYLSMGGSIHSLPVQLTYNGTLDDNGNLTSAREQSILYGTMEGGLHIVDASSGIEQMVFVPADILNDSVASKALVVGQSDASAPAHGMDGAWVSDPAYNITTVGSGSSAVSKVTAKQMNIYGGMRMGGSSYYGLDVLSPTSPKLLFRIGADQTDYSRMGQSWSKPVLANIRYNGSIRRVLIVGGGYDQCYEKPNITLTDACFTNGKAKGNAVYIIDAKTGQRLWWTSDTGSNTDNANMKHSIVSRISTLDRDADGLVDHLYFGDLGGQIFRVDLNNNQTKTNSTYSSFGVRVVRLANLATNDSTYDGTNDYTGGNAPRFYEPPTVTIHDYGIHTFITVGIASGDRSTPLDVYPLTGREGMTPASALSGRPVNNVYGIIDKDFVKKNLMSLTDNQLETKDITRTGLRKNPQILRTGETRVAQIFFPTTGVGKGGWYRSLSSTSDGTEKANNSFRIKGGLKAFEEPMAITGNLIIPVYDPQGTGIVAADPCLPRVVGETDRQTYCLPFGACLNPDGTINSNKENPSGFQTKTGSNCPAGVSECNTNVIGAGIRNITFVPKRDEPPVTNSCGKLQLSGNENGTGEWQCTSHLLPVRWYERYR
>WP_085940514.1|GCF_000369325@1217631@1|WP_085940658.1|1
MQASDLQIYASPTAGKKTIVMMLDTSGSMTNNSYGENRLAMLKNGMNAFLASNNPVLNDTRVGLGNFSANGDSRSGQILVAAAPLGDASTLNTVGSQRYKLKQAVANLTAGGSTPSAHAYAEAAAYLMGTTTYSETNYAIRKDSYIKRVRRSDNRTEYSYCTNYRDSQIDTANLWQPCRSNSYWSSWSTNNPGVDNATAYDTSSDWTYYYTYYYTTFNYAVANADSGIPKSKSNDTASNPNIVVDRNATNSNAVYQSPLPAVANRQSCDGQGIYFLSDGEPNNTTNTRSASVMSTALGSTFGADFNCSGGLSNTTADSGWACMGEFAKRLFDKTKNPAGVSIQTAFVGFGSDFSSLNSSDVKNACRLSSRTQSDRKGDDACSPNQSTNAVAAPGYGNGGFFPTQSSQGVTDSVIAFINNLDKVPLEPLTTGAISVPYDALNPKNLQEYGYLRAFEPNPANTYLTWRGNLKKYHVVLSGANAGAFEANSGGLVYNASGAFRTGTKDYWNSSTYTDGGKVFLGGSYANVPLPIAGQPETRDAEGNITKYYYAVQSKIRNLFTDVSAVAADGSLTKISTSGTNLLKIPAAPPEETNPFDTVANTASYVLGKFDPSTGQNILKAFPISLKLKILNYLGYSTDINATTLPSSLVTSNEPYLSMGGSIHSLPVQLTYNGTLDDNGNLTSAREQSILYGTMEGGLHIVDASSGIEQMVFVPADILNDSVASKALVVGQSDASAPAHGMDGAWVSDPAYNITTVGSGSSAVSKVTAKQMNIYGGMRMGGSSYYGLDVLSPTSPKLLFRIGADQNDYSRMGQSWSKPVLANIRYNGSIRRVLIVGGGYDQCYEKPNITLTDACFTNGKAKGNAVYIIDAKTGQRLWWTSDTGSNTDNANMKHSIVSRISTLDRDADGLVDHLYFGDLGGQIFRVDLNNNQTKTNSTYSSFGVRVVRLANLATNDSTYDGTNDYTGGNAPRFYEPPTVTIHDYGIHTFITVGIASGDRSTPLDVYPLTGREGMTPASALSGRPVNNVYGIIDRDFVKKNLMSLTDNQLETKDITRTGLRKNPQILRTGETRVAQIFFPTTGVGKGGWYRSLSSTSDGTEKANNSFRIKGGLKAFEEPMAITGNLIILVYDPQGTGIVAADPCLPRVVGETDRQTYCLPFGACLNSDGSIDQNKENHSGFETQTGTNCPVGASECNKNVIGSGIRSVTFVPTEDNPPTTNSCGKLKLSGNEQGTGQWQCTSHLVPTRWYERYR
>WP_085940514.1|GCF_000369625@70346@1|WP_122959114.1|1
MLMMKYIKKQVNMTPFFRKTIVSKFKVAGISTVLTALLCAALPMSYASDIEIYKVPEDSVGNTTLMMMLDLSGSMGYGVGYNNTSMSIQEDYSVVSANGTLISGVCHGSRDNVKSDTTTTSYYTRYYCEVPSSTSNQKVTGYWYPNVTDPDRKWVAGCEAQKNAAGGVTGYRCYDRLTRLKDGLRQVLEGTATVPRVNDRIVMGLATFAGSNGFVRVPARPLEEVIRSYKVMETFWEDEEYQELVTIGTTMEAYTFAKPRWIQYTTTTPGKTCEWWQIFCTPTAPSKKTYYQTCTWNIITSTCNWSSATEVEPSDFKNTLSYNVCTQGNNNTCKEFYEDATGTREVPLTEWQTKTRQVQKQREVTKNVTQRDLLLETIKDLQANGGTPTPYAYAEAAAYLLGTNTSINDYNILYYQSLGNRRTASNNRNNNRCTSVINSYQKFQKPDGTPMIMRWCNHDNPNSWTPPAGSTSFIYGRDSGGYDREVFYNAGEPKSATASDGATYSGFSNSVSDSIANSNYAAPVSITSQKTNTAKRECSGQGIYFLTDGQPQPGGWAIGDDGKSGTAYALMKQALGTNGSEFNCSTSPLGKRAGYDTPENGWACVGKFTQALLDPAKNPTGLKIQTAVVGFGSSFGAGGIESDDVKDAKDWGVVGGGGWIAGSSPEDVSKSINNFIRQLNKDIPSMSTGSSTIPLDDLNPAIVQPYSYFPQFEPKVNPVERQQIWFGNLKKFYVVNNGVYASKTPSDSTVVVKKSKLQDLTDSWAKAGINYPENAPIFKKGGALSQLPIGLGVNTNKEVVTARTLLTDYSYDGTKPVAEQVSRNLDLVKIDHTYTTNPKTKTDSTYSRALMSLLGFNIPSDISTTDLDLSTYSATVRQMGSILHSKPILITQQGKAVAEKDNNTGKISIGSTNREDYVLFGTTQGLIHIVNAETGVEKFSFVSKEIIEGQSETFKNEGGNLAGGKDALYYGMDGEWTAHTEYVSKSDGTLTVKGSSRTDLDGNTENLSGKQWVYGGMRMGGRSYYALDLTNINSPKIKFHIDPSTGKVYSQTNPAGKSYSALSKMGQSWSKPSLGYINWQGKRKLVMIVGGGYDAGGADGDGLKTQGVRTGYAGYESYNYKQDNKIGAGVYIFDGDTGDLLWNADSSTNENLKYSVVSQIRTVDRNNDGVIDHLYFGDLAGQAFRVDFKNDGATTFTAQATRILNLNQADGTSPRFYTMPAFTAHYSAGSSAIYGGNIVVATFVSGNQSSPLVGTTDSAQKKDPLGLQYDAVYGIYDYDIYPSNAEGRYPTSKMQAKTLAASSATTPVPTQLRYVNNATSTTTIDKNNGWGGWYYVFNKKFDNSDAAANIIKGLTTPIALEGSLYVTQYDASNNGTTSSCGAGVKGHSFTQRLCLPTGVCKQDANYTYNLGSGIVTPNVGSADGDPNKRSLVVPDPNDVCSGPNCSPCKGTACGTVGGKFLETGGSLRFIPNRWYEKYAQ
>WP_085940514.1|GCF_000369365@1217638@1|WP_085940658.1|1
MQASDLQIYASPTAGKKTIVMMLDTSGSMTNNSYGENRLAMLKNGMNAFLASNNPVLNDTRVGLGNFSANGDSRSGQILVAAAPLGDASTLNTVGSQRYKLKQAVANLTAGGSTPSAHAYAEAAAYLMGTTTYSETNYAIRKDSYIKRVRRSDNRTEYSYCTNYRDSQIDTANLWQPCRSNSYWSSWSTNNPGVDNATAYDTSSDWTYYYTYYYTTFNYAVANADSGIPKSKSNDTASNPNIVVDRNATNSNAVYQSPLPAVANRQSCDGQGIYFLSDGEPNNTTNTRSASVMSTALGSTFGADFNCSGGLSNTTADSGWACMGEFAKRLFDKTKNPAGVSIQTAFVGFGSDFSSLNSSDVKNACRLSSRTQSDRKGDDACSPNQSTNAVAAPGYGNGGFFPTQSSQGVTDSVIAFINNLDKVPLEPLTTGAISVPYDALNPKNLQEYGYLRAFEPNPANTYLTWRGNLKKYHVVLSGANAGAFEANSGGLVYNASGAFRTGTKDYWNSSTYTDGGKVFLGGSYANVPLPIAGQPETRDAEGNITKYYYAVQSKIRNLFTDVSAVAADGSLTKISTSGTNLLKIPAAPPEETNPFDTVANTASYVLGKFDPSTGQNILKAFPISLKLKILNYLGYSTDINATTLPSSLVTSNEPYLSMGGSIHSLPVQLTYNGTLDDNGNLTSAREQSILYGTMEGGLHIVDASSGIEQMVFVPADILNDSVASKALVVGQSDASAPAHGMDGAWVSDPAYNITTVGSGSSAVSKVTAKQMNIYGGMRMGGSSYYGLDVLSPTSPKLLFRIGADQNDYSRMGQSWSKPVLANIRYNGSIRRVLIVGGGYDQCYEKPNITLTDACFTNGKAKGNAVYIIDAKTGQRLWWTSDTGSNTDNANMKHSIVSRISTLDRDADGLVDHLYFGDLGGQIFRVDLNNNQTKTNSTYSSFGVRVVRLANLATNDSTYDGTNDYTGGNAPRFYEPPTVTIHDYGIHTFITVGIASGDRSTPLDVYPLTGREGMTPASALSGRPVNNVYGIIDRDFVKKNLMSLTDNQLETKDITRTGLRKNPQILRTGETRVAQIFFPTTGVGKGGWYRSLSSTSDGTEKANNSFRIKGGLKAFEEPMAITGNLIILVYDPQGTGIVAADPCLPRVVGETDRQTYCLPFGACLNSDGSIDQNKENHSGFETQTGTNCPVGASECNKNVIGSGIRSVTFVPTEDNPPTTNSCGKLKLSGNEQGTGQWQCTSHLVPTRWYERYR
>WP_085940514.1|GCF_000374425@1120928@1|WP_023274751.1|1
MKKLKNRLNSQNHTHHIQYGVSFAWAFTGTMLVASSVVQASDMQIYAVPTAGKKTIVMMLDTSGSMGYSLSSGYSLYDDYGLTSSSCSVTSATSSTTPSYTRYYCSVAASTTNAKVKDASSGCEVQSGGGYRCYDRLTRLKDGMFTFLNSNNPTLDNVRVGLGHFSGYDAGTTTGDGSTGEILVAAKVLGAPGSTQRTALKSAVAGLVASKGTPSAHAFAEAAAYLMGTSTYSENRVYRDIAVEKQRLIRSYTTQRTGTSSSNYRWKYTYTYSFNSSCTALNATNFGSYVQTCATWNAASNTSYTDPSFAATSATSPVWTNQPALASYDSTNPTSVPNNPGASTNQTIIYRLNESQLYQIIADANSGVPKSKSRDTTSNPDIVTDRTAADVNAIYKSPLPAVADRVSCDGQGIYFLSDGAANSSSTSEATQVMSKALGSNGTGFSCTGGLSNTGSDSAWDCMGEFAKKLYDGTKNPTGVSIQTAFVGFGSVMNNLTATSGADDARNACRVSSRTQSDRTSDDACSPGQGTYAVNNPGYGNGGFFPTQSAAGVTDSVIAFINNLGKAPLEPLTTGAISVPVDDLDPTGLQPHGYLRALEPNPQSNKVIWSGNLKKYKVALTGTNTGAFTSVNGTTLVYNKDGGFNTNTKDIWNNATVYQNTSYDDGGIVNLGGAYSRVPMPILGQNQDLNKKPKEYALTATPNALRTLFTDVAVTSGGTLAGISNNGASLLRIPEGPLPNTNVASYVLGKFSTQLGLKDFPLLVKQKLLNYLGYSVPLDETATILPTSLITPNAPNLAMGGSIHSYPVQLTYSGTLDSTGKLTSTRSQSVLYGTMDGGLHIVDSETGAEQMVFVPAELLRNTVNSKALVKGQDDNDAPVQGVDAAWVADAAYTTQKSASAGVSSLVKARQMNVYGGLRMGGSSYYGLDVLDPKAPKFLFRVGADQSAYSRMGQSWSKPVLANIRYNNQIKRVMIVGGGYDQCYENPKFEFGKVLSYTNVSGVNVPTDYPDASCDNRTEAKGNAIYIIDAKTGDKLWWASSSSGANITNTDMKHSIVSRISVIDRDADGLVDHLYFGDLGGQVFRADLNNTSGTTAANLGKRVVRLANLATTATGTGLADGKNPRFYEAPTVTIHDQGSTTFILVGVASGNRSTPLDVYPLIGRDGMLPKDAFTDRLLNNVYGVIDRDFIKSDLISGSPTLLSQNKTLLTFQKNPQTLTGNIPAVFIGATATKDGWYRSLSSKSDGTEVSTTSTGLRRIAGGMKAFEEPLAITGNLVIPVYDPQGTGIAPQNPCLPRVVGETDRQLYGLPFGVYIKSDGTVDSGSSGMEQYSGFQTTTQNCADGAAECNANPIGTGIRGVALVPKTNTSSSCSGKTISGPLKGVGEWGCDSIINPTRWYEKWVK
>WP_085940514.1|GCF_000369765@280145@1|WP_005275879.1|1
MKMKNTFASYRQQLLTVSMTAFCTAIIANSVAQASDIDIYQEAKSGEITLMFMLDISGSMGAPQFLGNRDACDVPSNITIDSSGSVASTNGSPIYQRYYCNAIETKTYKYRSYVQSRRTYYQKCTNEAETSSACTWGGASTTVPSDLPSYTDGSGTYTYYYVGMTRPYYDRITRLKDGMFDLLYGNTSKGIVRLGDDKVIGLSTFSRPTSFDANGQPLNADNLTGQVRIPARKLSTLVNGVTQRQILLNEVAKLGARGGTPTANAYAEASAYLFGTTTGGTEPGIIGRAPTGYTNPYRFYSCTAPNVSGGCDAYSASYTNGLPAYDSYRTSSGYYYFYRNNMANSTASGFAYSYDETKNSAKTLYQMPSSLQQTDDVKKCSGQGIYVLTDGAPNSNSNAQAMMQASLASKSSTFSCTDTDSGWGCMHQFVQNLLDPAKNPANLKFKTAVVGFGNLFSDMPSYDKNKTQQQNIDALGTIDSDQKNAAYWGIIGEGGWYRGNSSQDIVDSVNAFLGNLGTTIPAVTTGSPTVPKDSLNPSVLQKEAYFPQFQPTPDKSYQLWAGNLKKYDVVAGVLKDKGGNKILDSNGRIVNNYDLWSTAVSSDAAIKAADEGTLGSNLFALKGGAWSQLKLKMDTGATTENRKLLTNRLGSGTGASAVFGSSSTLRRVTSADLSDTLYQNDPNRGYLMLLLGYGVDPTNPNAITTASLSASPELRQIGAVMHSSPLLITNKGAINYSNGALSSSNREDYVLFGTTQGLLHIVDAKTGQEKFAFVPNEMIDRQPKAFQKYDTTTMGMSNLYYGVDGAWATYTEYVADSSGNLTVGAGRNSQKGKQIAYGGLRMGGRSYYALDLQNIDNPKLLFQISPDDQSVFSNGGSKSFSQLQYMGESWSKPTIAWIKWGGSRKRVMFVGGGYDAGGADGKANNGGYESDTYEQTNKKGGGVYMFDADNGDLLWWASGNATNTTTGVIGLKADDLKYSVVSQIRAEDRDGDGLTDHLYFGDLGGQLFRIDLDNNATSKATFAKAPRLLLNLHKASGSIGTSPRFYEMPAFSIYDYAGNTFAVISIGSGNRSVPLKDYTVGTSGYDYDAVYNIYDKDVAARNLYNSGYNYVTTTVTLTDLANGNLGEVKATNRNDNTTLVAPYNQKGWFYRFQSNKLQSAKIFATPIALNNRLFVSTFDSSKPGLSGDCGAGVKGESFLNQFCMPYGQCNKTIGDPPIPCSTGDGCSLGAGIQYTAIVDDEQKCDPTTQKCNDTQNPPPSSGDGTNNKNYCLSTGNRGATSIGGIISAGSSEICLVPQRWYERSR
>WP_085940514.1|GCF_000369885@1217716@1|WP_004995239.1|1
MKKSINKKANKDVNVEIDKQVIHKLNIASVSATLTSLICAAITPTYASDIEIYKVPEDSVGSTTLMMMLDLSGSMADNDAGQTGSRILRLRNGMRDVLQGTPTNLPVADKVVVGLGTFAAAKGQIRIGAKALDLQTGTGTHQIQRWYRIGTRSSSYRYATCSENYPAGGCKTWGAISTNNIDPGTGSASGDYGTNSCSFGTNCTIYYVNQSQTKTHRDDLLDVVNDLSASGNTPTSYAYAEVAAYLMGQSVLRNDLQAYFVRSNNQYKTCTAWSDTICNTWSSWANNFTYPQNYTKGDSGSVSNQSGNFYIGPKPSLLNYTGFFDADTSIRTENSYIAPTSITDQLTNADKKECSGQGIYFLTDGEPNPGGGTATGTDGKSGTAYELMRTALGSSGSAFTCAGSLLGNRTGYFNSSNNGWSCIGNFAQALLDTTKNPIGLQIKTVVVGFGNDFSGKGNPDVEDAKTWGNIGGGGWVQGSSSVDIVNSINNFIKDITKDIPSMSTGSSTIPMDALNPEAVQPYSYFPQFEPKVKPEDVQQLWLGNLKKYYVLNNSVYAKNKVDLVIKASKVQDVTDLWNDGSITYTETTPVYQKGGALSQLVLGTKTGTNNAKVAGRTLLTNYDYDGTKTGANQVTNNLNLVKVNYTYTTDAKTKTDTTYARSLMALLGYNITNDENTNGLDLTNRVATIRQMGSVYHSNPVLLTQEGKVVAKKNDAGQVYIDSESREDYALFGTTQGLVSVVDAKTGVEKFAFVPKEMIEKQSETFKLNGGSLAGGKNALYYGMDGEWTAQTVYVSKDDGTLTVKGTVRNVVGSATDKENLKGKQWVYGGMRMGGRSYYALDLTDMDNPKIKFQIDPSAGMIYSQDSPTGKSFPAIQKMGQSWSKPKIDYVNWKGQRKLVMFVGGGYDAGGDDGDGLKSNGVRTGYAGYEYYNYKQENSTSTNKRIGAGVYMFDADNGDLLWYTDSTNDANVKNTDLNYSVVSQIKTVDRNNDGVVDHLYFGDLSGQTFRVDFKNDGASTFTAQVNKILDIHKTDGTSPRFYLPPVFTAHRSAGQAEGGNIVVATFISGNKSSPLLGTPDSPSTTGKQNTVGLQYDAVYAIYDYDIFPNGANYPVGTQASPLIATRTLAVASDVASTSKLKLITATTSASNNTGAIVNKTSGWGGWYYKLSTKFNGNTENESVIKGLSPLIAMGGALYVTMFDSADNGTSSSCGAGVKGNSYTKRMCLPTGVCSLDADYTYNLGSGIVAPQVGGGGDGGPNCTGDTCRTLIIPDPSSTKCVGTACGTTNFFATGGTMRFVPNRWYERYAKVQ
>WP_085940514.1|GCF_000399665@1217690@1|WP_016140008.1|1
MDKKDLRFSCHPKLLTSAVAALCTGLVASSVSQASDIDIYQKAKAGDISLMFVLDISGSMGYPQLQNDAGACDIPSNVVQTGYSNVLSNNGIAEYKRYYCTATAPTYYYMKSGTSWYSCGNSNSKSDCITKLKSQPSTSGLTSISSNYNTYYYKAGPDTQYPDRITRVKDGMIDLLNGNTSKGILPISDDKLIGLTTFSRPTQFNTAGEPTSADNLRGQVRIPARRLDTVINGKTQRRILIEEIAKLGARGGTPTANAYAEAAASLMGTTTQGLTNSGFDYAGAGATSGGGYVRPDSITKQMTGTTTQCSGQGIYVLTDGDPNGNSSASGLMTKALSGKSFACTDSDTGWNCIQQFSQFLLNNGSNPVGLKIKTAVVGFGSDFNIIPSFNRSLSLAENLANINNSTASANQKEAAKWGVNASGGWYSGSSSQDVVSSVNAFLGDLGSEIPAVTTGSPTIPKDSLNPAVLQKQAYFPQFQPTPDKNYQLWAGNLKKYAVVNGVLKDRDNNSLISTATSTKGQILPNRDFWAYTDNDSTNDNADFNTPGSNSYTFKGGAWSQLLLTMNQTTQENRKLFTNRSSDGSTTTTLRQIKKTDLTDATYQTDGKRGYLMALLGYPMTVTQAKDPDHLVLNATATTALRQVGALMHSSPLLITNSGQITYTNGGIDTQNREDYVLFGTTQGLLHIAKAGKNDSTSVDSNGGKEVFTFVPNEMVEKQPEAFLKNDAMNGGVDNLYYGIDGPWASYTQYVLDSSRTGLTVGKGYGSEEGKQIVYGGLRMGGRSYYALNLQDMSNPKLLFQISPDEQKTYYNGSSNTYAALDNMGQSWSKPSIGWVNWKKSDGKTTERKRVIFVGGGYDAGYESDTYNPSISQGAGVYMFDADNGKLLWWASAKATTAQGAETYTQSDNLKYSVVSEIRTEDRNGDGLIDHLYFGDLGGQLFRIDLDNTAATNANFAKPPKLLLNLNNGAASPRFYEMPAFSVYDYNGTTFAVVSIGSGNRSKPLAQYASGQGYNYDAVYNIYDKDVADRNLYKADFVYQAPIINTNQFGEITNSNWNTYDDGAVALLSATRGWIYRFKSTNIQDAKVFSTPIVLNHRIFVSTFDGGKAGMSGDCGAGVKGESFLTQFCMPFGQCSKSTLTAENGSVQCAPGADCSQGAGIQDTTVVDDGSGGGGGGGGGGDGSTNNKNYCVNMGNRGVTTIGGIIASSSSKMCLIPQRWYVR
>WP_085940514.1|GCF_000400735@1120927@1|WP_016168681.1|1
MKPNKFERKDRTQIHTGAVFSVVFTGTLLVASSVVQATDLQIYAKPSAGKKTIVMMLDTSGSMSYTDSGQTGSRLTRLKNGMYAFLDSNNPTLNEVRVGLGHYSVGGNGRAGRILVAVDKLGPVGSAQRNALRAAVQGLSADGGTPTAHAYAEAAAYLMGTSTRSVATIEKDVYRKQNINYYSCPNGYPNFNSSDLKCYKNNGSSTNATFVETKTLYYQCNSYNNTNFSTGTQTCSDWSQLTSPPSATELAQDGNKETSLGTIYFKYEEQLDGSNADSGFANSIDSIKNSTKTAYVSPLPAEADRVSCDGQGVYILSDGAANGTSTSRATNIMSTALASYGSGFTCSGGMSDANDPDGNAGGWHCMGEFAKKLFDKTKNPAGVSIQTAFVGFGNDMNGLTKSYVQRACQLSSRSQPDRAGDDSCSPDQGTYSVTYPGYGNGGFFTTQSAAGVTDSVIAFINNLGAAPLEPLTTGAISVPVDSLNPNGLQPYGYLRALEPNPQSNKVIWAGNLKKYQVLLSGTNAGAFAAANGTTLVYNTDGGFQTNTKDLWNSASVYQNESYNDGGIITLGGAYSKVPMPILGQSQNLSVTPKQYAYTANANQLRRLYTDVSATGGATLTNAANGASLLTIPSGTLPSSNITTYILSQFGTQTTLKDFPLLVKQKLLNYLGYSVPLDETATALPTTLTTPNSPYLAMGGSIHSFPVQLTYSGTLDSAGELTSTRSQSVLYGTMDGGLHLVDGETGVEQMVFVPAELLRGTVSSKALVKGQDDTNAPVDGVDGAWVADPAYKTQKAASSSESSMVKARQMNIYGGLRMGGSSYYGLDVLTPTSPKLLFRVGPDIANYSRMGQSWSKPVLANIRYNGAIRRVMIVGGGYDQCYENPSFRLGVTVATTDYPDTTCNNKSAAQGNAVYIIDAKTGERIWWASSTGADTNNVNMTHSVVSRISALDRDADGLIDHLYFGDLGGQVFRADLNNSQTLSGSTYSAFGVRVARLANLATDGTTGAALTLGKNPRFYEAPTVTIHDQGATTFILVGLASGNRSTPLDVYPSVGRDGMLPTTALTDRLVNNVYGIIDRDFIKRNLITGSPTLESQNKTLANLQKNPQLLSGVVASTFIGTSASKDGWYRSLSSNGAGTERAGGSFRVLGGMKAFEEPMAITGNLIVPVYDPQGTGIAPQNPCLPRVVGETDRQKYCLPFGACLTTSGAVDITREGGTGFVTKTTGCPAGVAECNDNPIGSGIRGIALVPTGSGTGGPDCESTISTSQGGVGKWECRRIVNPTRWYEKWVQ
>WP_085940514.1|GCF_000399685@1217691@1|WP_080649766.1|1
MQASDLQIYASPTAGKKTIVMMLDTSGSMTNNSYGENRLALLKNGMNAFLASNNPVLNDTRVGLGNFSANGDSRSGQILVAAAPLGDASTLNTVGSQRYKLKQAVANLTAGGSTPSAHAYAEAAAYLMGTTTYSEVNYAIRKDSYIKRVRKSDNRTEYSYCTSYRDSQIDTANLWQPCRSSNYWSNWSTSNPGVDTATAYDTSSDWTYSYTYYYTTFNYAIANADSGIPKSKTNDTTSNPNIVVDRNASNLNAIYQSPLPAVANRQSCDGQGIYFLSDGEPNNTTNTRSASVMSTALGSTFGADFNCSGGLSNTTADSGWVCMGEFAKRLFDKTKNPARVSIQTAFVGFGSDFSSLSSSDVKNACRLSSRTQSDRKSDDNCSPNQTTNAVAAPGYGNGGFYPTQSAQGVTDSVIAFINNLDKVPLEPLTTGAISVPYDALNPKNLQEYGYLRAFEPNPANTYLTWRGNLKKYHVVLSGTNAGAFEANTGGLVYNATGAFRTGTKDYWNSSTYNDGGKVFFGGAYSKVPLPIAGQNETRDEEGNITKYYYAVQTKIRNLFTDVSAVAADGSLTKLSTSGTNLLKIPAAPPEGTNSFDSVANTASYVLGKFNASTGQDILKAFPISLKLKILNYLGYSTDISATSLPSSLVTSNEPYLSMGGSIHSLPVQLTYNGTLDENGNLTSAREQSILYGTMEGGLHIVDASTGIEQMAFVPADILNDPVASKALVVGQSDATAPAHGMDGAWVSDPAYSITTTGSGSSAVSKVTAKQMNIYGGMRMGGSSYYGLNVLNPASPKLLFRVGADQTDYSRMGQSWSKPVLANIRYNGVIKRVMIVGGGYDQCYENPNITLSNSCFTNGKAKGNAVYIIDAKTGERLWWTSDTGSSVDNSNMKHSIVSRISTLDRDADGLVDHLYFGDLGGQVFRIDLNNNQTKTNSTYSSFGVRVVRLANLATNDATYDSSNDYTAGNAPRFYEPPTVTIHDYGIRTFITVGIASGDRSTPLDVYPLTGREGMSPSTALSGRPVNNIYGIIDKDFIKKNLMSLTDSQLETKDITRSTLRKNPQILRSGETRVAQIFFPNTGTGQNGWYRSLSSMSDGTEKANNSFRIKGGLKAFEEPMAITGTLIVPVYDPQGTGIVAADPCLPRVVGETDQQTFCLPFGACLNSDGSIDQNKENGSGFKTQTGTNCPVGASECNKNVIGSGIRGIAFVPKRDEPPVTNSCGKLQLSGNESGTGEWQCTSHLVPARWYERYR
>WP_085940514.1|GCF_000399705@1785128@1|WP_016143640.1|1
MMNLNQKKLLSITMSALMTFTTCYSVSVFASDIEIYKSLTSGKTSILLMLDTSGSMGISSLVLPKTNQYGSPGDVESSLCSRVAVSEYYSNRSTANMYEWTYNLKDTRSFSPTYNKTSIYKTVTIGTTTIPYYVRGCTNGTLTEYDRLSRLKDAIIPLLASNDLSDDVIMGLGQFSSKTELTIGTATNRLTDGHSGRILVPNMALTQEQRIKIAQQIAAVKSLDTTTNEDGSANANLKLSSNSYPNVTKSSSGTPTAQAYAEAGAYMMGTGTGSSGTNSGKVSTIYDGYMVKQQADNDGQVYFICVELGTSTTSALGATVKQCVNSWPGYDSTNKTASSGTSIYKPNGNGGWTSVSATTLKNTVGSMSRLWDVYTKLPVGWRFGGWMKVDNEPMDIEPIVGTIWGYGDNIRGLVSYRTNPFSVDGSTDSLIGGFAYSASDTKNGSVYKAGGSTSSCDGNGIYFLTDGAPNSTKDTMAQTIMNTTLTSSYAFSGKPSGTGVLVSPTLKSNLFSGETGGWEYIGEYAKKLFDKTKNPKSMQIKTAVVGFGSSFSGIPKNTDGSYNCDAVKDTNLDAYNACKWGGTDFGNGGFYYAENSADIKNSIINFVKNVTPTFDPVLTGSPTLPQDALNPLRIQPYAYYASFTPKPQESTQLWAGNINKYHVLNGQLYAANKSTQLFNTDGSLNQSADGIWTGGMKGQLPLGIQLNTDNIQVANRTIYSNREITGSAPYTASEIDSLKKVNLQNVFAIDPSGTALFANDPAKNYWLNLLGYNVTADETVTLSDLVNKAELRQVGAVMHSTPVLLTQEGKITITSGQLNTTERKDYLLFGTTQGLLHVVDAATGKEIFAFAPNEMMQNQPKAFLSESSSSGGSSNLYYGIDAPWTAHTQYVAKADGTLTVNDSGRTVTDSTSGDEIALNGLQWVYGGLRMGGRSYYALDLSDLTNPKLKFHINPDGAINADKTPNTDNALSYMGQSWSKPTIAYVNFGGKKKLVMFVGGGYDMGYENPAYDQTNRKGAGVYMFDANNGDLLWWSSANANANKGAQTYTENSDLKYSVVSQINAVDRDSDGLVDHLYFGDLGGQAFRIDLNNKATGTDAAAKKGNFVTHVVRLLNQHVDHNGASPRFYELPSFSVSKDDSGSLVGVVALSSGNRSSPLSGVIGANNATASTSANDGVFVVFDKDVVKTNLYSLVDTDLTTRNIATLKNLNTYFTASFAGDIYKNGVSVVANDGWKYTYSNSAGVYKGMNGLYALDGMLYVNVFHRDGNGIGGSCGAGVKGDSKLYQFCLPTGKCNFYSATTTQPNSTNLGAGILGTGIGDYTDGNSTGSVLMKNVASGSDCSNTANKNLPQCQLFSTTAKLQHLRWYETR
>WP_085940514.1|GCF_000413855@1217657@1|WP_016542748.1|1
MKMMKLKKLVVACQAAAITMVTSVAVSTQASDVELYKAPQTSETTLMFMLDVSGSMNPNSNSYGENRLKSLKDGMTTLLQGDSSKGIAPLEDKLIVGLSTFNASTGRIKLEAKPLGEPVQLAGNREVFRTVQQVTQLAQRTRSRTKTDLTWQERIRVQTRSCSFLGCGNWSSWSNPNWSNQSSNGSWSSWFESNWSLIGNETAGSPIAQECVDWNANYTCKANGWVATTKQAEDFAGTIPVSQITNLSFNNITDIDRVSTPSPAVLLPSTSNEKCTQTDFWNRCTRNEDTQKQNQQSITTTETVRQESTASFSKTTTYTGAAYETHRKKMLREVNNLSANDGTPTAFAYAEVAAYLLGRTTKGLSGSGFTESVVGNIRDNDQYNKPAQIDRSKQCNTQGIYFLTDGVPEYSNRISAENVMQSALDDTSYTCSATDLNPTSGMLSNNFYNDCSGWNQAGTSCDRGWYSNKIAKTNWQCIAGLTKRLKDGKLNDSGSPVNNPQGVSILTAVVGFGSTLGESTGKYANDVAAAKAWGDLGGGGYYSGSNDKAVVDSVNAFIHKLGKYIPPVTTGSVTIPVDALDTQNIQPWGYFPQFDPKPNAIGNTGVVTWLGNLKKFKVAEGVLYDRDSSAVANSNGLLKDDINDYWADTSVKKWIEKEENGVKQSLEVKVGGALSRMLLGYNTAQTPNERRIFTDRALRQNATDNSQNDIISINSGNLIQVGRADFISSSQKLYKQDPKRGYLLSLFGYPIAKDLAYNLDLYPKEATFQSELEQVIQQQPKRDWLMGAVMHSRPILLTQEGTTAFEKDVLTYTNRDDLVLFGTTQGVLHVVTAGKDATDGNGGKEVFTFVPNEMIENQAKGFLSQDNQAANLQYGIDGQWTAYTEYVTKSSSTPKAPVVTVKGGKQWVYGGLRMGGKSYYALDLSDVTSTGGTPKLKFRINPTGSCSTSNALGCMGQSWSKPTIAWVNWQGQRKLVMFVGGGYDPRYEADINYSPSGTDQGAGVYMFDADNGDLLWWASANAGSNSTNKTYNKDLNRSVVSSIKTVDRNSDGIADHLYFGDLGGQVWRIDLSSSTNAGKTGGDNFATRAVRLLDMSGTDAPRFYSTPTFTIHNSNNGLFAAITIGSGNFSYPMSAKNNDKDAVYVIYDKDVTRRNLPILLNNELYTYDVKVNGATGRNLVNNVNGNTETTIANGGWYYSVGAKKRILNDHVAIDNDLYVSVFDAAKDIVGVDCAGGVRGESKVSQFCLPYGQCTKVGSSGAVVAERPDDIFLGKGNIGISFGGINQTRNMVLNLPSNGNIKKYAGKTQFVSQRWYER
>WP_085940514.1|GCF_000413875@1217660@1|WP_016658478.1|1
MKNTAKIMTFKLSVLTTLMLCVTANNASDIEIYKAPNASDGKARVMLNLDNSTFMSGDPDGTNGGNGTIGMDFPGVECKDKGEKYKIESETWTTGTKSYTYEAAYCVMPKATYDGLTGAAKTRVTNLCPSTASGDRKCYSRLTMLKRGALKVINDAALGSNVKIGLNFFPQHTAAPQDGSADVTRPVPLAWYNASTGAICDTAPYTGCTDGRDQLSRIVAGIRKSETNLKEKTVPVALGYGNAAHGLLTDSANVALGTADQCSGYGIFTLTSGMPVDDDIGAGRDQLNKILRTGTDSQLSGSSASQCANGGSGGSTGNTGAAWQCVNAAATRLMAGKAKISVPVKSVVVSYGTDMTLGLPDLQPYDPELTSQTTINTDVQSISDGKIKENKRYAAYAGLNGGGGYYSVQDPDTLSKTIKDFIADVGKVDIPYMTTGAPTIPQDPLNPVLIQSNAYFSQFKPTPTKTTTVGNQLWAGNMKKYRVNNVGRLVGKNGDIVGAAEVKEDVTNDVGQLITGTHDYWAPAVSSDATIAKGAETLQGSELFARMGGAWSQLPLATIVAGATVDNRKLWTNRVVDSATAAVSNSSTLRQINSADWAVNDPKRSDIMSLFNLRQLGAVMHSSPLLLSNEGKITYNASTKQLESSGREDYVLFGSTQGLLHVVKADDYTSTNGGGKEIFAFVPNEMVENQSKAFLTPDQTTGGTANLFYGIDAPWTAYTEYVPKADGTLTVGTGKTTTGTTTLKGKQFVYGGLRMGGRSYYSLDLTDMSSPSLKFHINPDAAASGTPLSYMGESWSKPKIAWVNWQGSRKMVMFVGGGYDAGGTTGKANNGGYESDTYDQDNGIGAGVYMFSADGADAGNLLWWASNNASATTAATTDSGVIALKDANMKYSVVSEIKTADRDNDGLVDHLYFGDLGGQVFRIDLNNNASTSGAFATRSTRIMNMHASGGTSPRFYAAPSFAIFEDSASGNLFAGISIGSGNLSHPLAGYDSGRHYDALYTIYDKDVTRSDLYTASTMNTQDTAVGATGSLAINELTMENRFQQTEDNMTALVAPYATSSGWYYKLPGGTKIQHEKIFYSPTVIDYDLYVSSYDASRLGLTGACGGGVQGVSKVQIFCMPFGQCSAADYPSRTNTNYSDDHGPGIQNHAIASGGDGTTRLVGGAIIGNNLNDQYATTIKLIAQRWYEK
>WP_085940514.1|GCF_000414055@1330038@1|WP_004718288.1|1
METKYKKIVVAIQTAFITSLVCSALPSYASDTELYKAPQTSETTIMFMLDVSGSMNPNNNNYRENRIQSLKNGMIKLLQGDANTDALPDKLVVGLSEFAGSNGRIKLEARALGDKTYIPNAQVFREIQPKIGNAEQAYTKITVKGEYRDRTWGGWSTLSTTQYSYSDGNISTSNLQDNGAKQFEECIEWNSDNTCKDNSWVSTTKRATDFGTVTSNTTSTNYAYSWTATNDGNGTLLQNNSTYPATTSECIEWYGSYCWTTRYYQNLVYTRYNGKKSGTVSLVEYKVYTGTAEDTHRKRMLRAVNLLNADDSTPTGYAFAEVAAYMMGQSTKGLTGSGFSNSNGLTAIQNGNNYIAPSSVTKTKQCNTQGIYFLTDGQPQYYYNKNKSTLQTFMENTLGSKKGSFSCSNSSTLGLLNNYSTNGTMSRPNGWDCIGAYTKALLDPNLNPAGVRIKTAVVGFGSDFNSGTGSDVQDAQKWGTLGEGGWYSGSNDSDVVASVNAFLKKLQKYIPPVTTGSITIPVDNLDTQNIQPWGYFPQFDPAPDAQVTTWVGNLKKYQVVDNIIKDRDNKIVFDAAKGISVDDPNDYWADTSIKKTITKIIQENNVDIEKELEVKVGGALSQFKLGNVNNSERVIYTDRKVSDAGVASSIGSDKALLQVSSADLKANNPANNFSLDTKRGYLAALFGYNVTSAMASNLTTSNNDSANTAFVNFLTQSNATLRQMGAVMHSKPLLITQKGTTQFDAKTGDLSYKDRDDLIIFGTTQGLLHVIRAGDSATDSNAGKEVFTFAPNEMIEKQSKGFLNQENQGRNLEYGVDGPWTAYTEYVTKSGTNATEPVVTVSGGKQWLYGGLRMGGRSYYALDLSDVTATSGKPKIKFRISPDDATAYSPMSYMGQSWSKPTLAWINWQGSRKLVMIVGGGYDPIYENIGTPTSSSIDKGAGVYIFDAETGSVLWWAGANATADKVTETNVSNMKRSVVSQIKAVDRNTDGLVDHLYFGDLGGQLWRVDLDSSKQAGNTVNLAKRITRILNQSNASDVPRFYSTPTFTIHNNGGSLFAVLTIGSGNLSSPMSEANKNDALYVIYDKDVTRRNLSVLKDSELNSVDINSMTTGSKQLVKNTDGNTATSLSLGGWYYPLGSKKRVLNDNIAIDSDLYVSIFNANIDIDDVDCYGGVRGESKANQFCLPYGQCTMLSGNTIVVKNRPNEIALGKGNIGISFGGKDKSRGLVLNFPTTEPLTNYTSKTKFISQRWYER
>WP_085940514.1|GCF_000413895@421052@1|WP_016657714.1|1
MNKKIKLALVSLFGVLAAVVVGVGRGNVVEDGLKAQCEATNLAQQHTFSVEETIWPVGMGTKLAYAGEGEQGRGYHAYIVGAKNRTTLFSIEPEQQQVIVGNTRKSFAALQYMGQSWSKPSLAYVSWKGQLKLVLFVGGGYDATTQVNCRDTQFHHQGYQCPHYDPDLAVGAGVYMFDAHSGDLLWWASARASSPLGAVQATYHTELKYSVVSQINTIDRDADGLVDALYFGDLGGQVFRVDFDNQAQPLVRRVVRILDVHQAQGGSPRFYQMPSISLHHKSNQQALFVRVALQSSRFNFTGLDVLKVQDGLFVLNDHDISRTDLYHTDQLNTLNISLDKLVRWKSTAQNTDNQKDQDAYGWWYPYAPQTQSTQSVVGLGEILVMNDVLYAHVYQTSEQNQVGSQVSASRKGCQDRTTPAQMYLYRFCLTPQTCNYSRPSEVPSQSVLLGKGRGGKEVSVIIEQNIWADVLFNLFNIPSGFCQVTPSKNSQCLKFSLVLQRLSWSEAKLE
>WP_085940514.1|GCF_000414075@1330039@1|WP_016542748.1|1
MKMMKLKKLVVACQAAAITMVTSVAVSTQASDVELYKAPQTSETTLMFMLDVSGSMNPNSNSYGENRLKSLKDGMTTLLQGDSSKGIAPLEDKLIVGLSTFNASTGRIKLEAKPLGEPVQLAGNREVFRTVQQVTQLAQRTRSRTKTDLTWQERIRVQTRSCSFLGCGNWSSWSNPNWSNQSSNGSWSSWFESNWSLIGNETAGSPIAQECVDWNANYTCKANGWVATTKQAEDFAGTIPVSQITNLSFNNITDIDRVSTPSPAVLLPSTSNEKCTQTDFWNRCTRNEDTQKQNQQSITTTETVRQESTASFSKTTTYTGAAYETHRKKMLREVNNLSANDGTPTAFAYAEVAAYLLGRTTKGLSGSGFTESVVGNIRDNDQYNKPAQIDRSKQCNTQGIYFLTDGVPEYSNRISAENVMQSALDDTSYTCSATDLNPTSGMLSNNFYNDCSGWNQAGTSCDRGWYSNKIAKTNWQCIAGLTKRLKDGKLNDSGSPVNNPQGVSILTAVVGFGSTLGESTGKYANDVAAAKAWGDLGGGGYYSGSNDKAVVDSVNAFIHKLGKYIPPVTTGSVTIPVDALDTQNIQPWGYFPQFDPKPNAIGNTGVVTWLGNLKKFKVAEGVLYDRDSSAVANSNGLLKDDINDYWADTSVKKWIEKEENGVKQSLEVKVGGALSRMLLGYNTAQTPNERRIFTDRALRQNATDNSQNDIISINSGNLIQVGRADFISSSQKLYKQDPKRGYLLSLFGYPIAKDLAYNLDLYPKEATFQSELEQVIQQQPKRDWLMGAVMHSRPILLTQEGTTAFEKDVLTYTNRDDLVLFGTTQGVLHVVTAGKDATDGNGGKEVFTFVPNEMIENQAKGFLSQDNQAANLQYGIDGQWTAYTEYVTKSSSTPKAPVVTVKGGKQWVYGGLRMGGKSYYALDLSDVTSTGGTPKLKFRINPTGSCSTSNALGCMGQSWSKPTIAWVNWQGQRKLVMFVGGGYDPRYEADINYSPSGTDQGAGVYMFDADNGDLLWWASANAGSNSTNKTYNKDLNRSVVSSIKTVDRNSDGIADHLYFGDLGGQVWRIDLSSSTNAGKTGGDNFATRAVRLLDMSGTDAPRFYSTPTFTIHNSNNGLFAAITIGSGNFSYPMSAKNNDKDAVYVIYDKDVTRRNLPILLNNELYTYDVKVNGATGRNLVNNVNGNTETTIANGGWYYSVGAKKRILNDHVAIDNDLYVSVFDAAKDIVGVDCAGGVRGESKVSQFCLPYGQCTKVGSSGAVVAERPDDIFLGKGNIGISFGGINQTRNMVLNLPSNGNIKKYAGKTQFVSQRWYER
>WP_085940514.1|GCF_000417785@1346793@2|WP_025469982.1|1
MKLKLKNFKPNNLWYAVCSSSMIFTWLMTSSVVQASDLQIYASPTAGKKTIVMMLDTSGSMTNNSYGENRLAMLKNGMNAFLASNNPVLNDTRVGLGNFSANGDSRSGQILVAAAPLGDASTLNTVGSQRYKLKQAVANLKSGGTTPSAHAYAEAAAYLMGTTTYSETNYAIRKESYIKRVRRFDNKTEYSSCTNSSQIDINTLSQSCRSNGWSSWTTFNPGVNTLTDYETSSDWTYYYTYYYTTFNYAVANADSGIPKSKSNDTASNPNIVVDRNATNSNAVYQSPLPAVANRQSCDGQGIYFLSDGEPNNTTNTRSASVMSTALGSTFGADFNCSGGLSNTTADSGWACMGEFAKRLFDKTKNPAGVSIQTAFVGFGSDFSSLSSSDVKNACRLSSRTQSDRKGDDACSPNQSTNAVAAPGYGNGGFFPTQSSQGVTDSVIAFINNLDKVPLEPLTTGAISVPYDALNPKNLQEYGYLRAFEPNPANTYLTWRGNLKKYHVVLSGANAGAFEANSGGLVYNASGAFRTGTKDYWNSSTYTDGGKVFLGGSYANVPLPIAGQPETRDAEGNITKYYYAVQSKIRNLFTDVSAVAADGSLTKISTSGTNLLKIPAVPPEGTNPFDTVANTASYVLGKFDPSTGQNILKAFPISLKLKILNYLGYSTDINATTLPSSLVTSNEPYLSMGGSIHSLPVQLTYNGTLDDNGNLTSAREQSILYGTMEGGLHIVDASSGIEQMVFVPADILNDSVASKALVVGQSDASAPAHGMDGAWVSDPAYNITTVGSGSSAVSKVTAKQMNIYGGMRMGGSSYYGLDVLSPTSPKLLFRIGADQTDYSRMGQSWSKPVLANIRYNGSIRRVLIVGGGYDQCYEKPNITLTDACFTNGKAKGNAVYIIDAKTGQRLWWTSDTGSNTDNANMKHSIVSRISTLDRDADGLVDHLYFGDLGGQIFRVDLNNNQTKTNSTYSSFGVRVVRLANLATNDSTYDGTNDYTGGNAPRFYEPPTVTIHDYGIHTFITVGIASGDRSTPLDVYPLTGREGMTPASALSGRPVNNVYGIIDRDFVKKNLMSLTDNQLETKDITRTGLRKNPQILRTGETRVAQIFFPTTGVGKGGWYRSLSSTSDGTEKANNSFRIKGGLKAFEEPMAITGNLIIPVYDPQGTGIVAADPCLPRVVGETDRQTYCLPFGACLNPDGTINSNKENPSGFQTKTGSNCPAGVSECNTNVIGAGIRNITFVPKRDEPPVTNSCGKLQLSGNENGTGEWQCTSHLLPVRWYERYR
>WP_085940514.1|GCF_000417805@1346792@2|WP_025469982.1|1
MKLKLKNFKPNNLWYAVCSSSMIFTWLMTSSVVQASDLQIYASPTAGKKTIVMMLDTSGSMTNNSYGENRLAMLKNGMNAFLASNNPVLNDTRVGLGNFSANGDSRSGQILVAAAPLGDASTLNTVGSQRYKLKQAVANLKSGGTTPSAHAYAEAAAYLMGTTTYSETNYAIRKESYIKRVRRFDNKTEYSSCTNSSQIDINTLSQSCRSNGWSSWTTFNPGVNTLTDYETSSDWTYYYTYYYTTFNYAVANADSGIPKSKSNDTASNPNIVVDRNATNSNAVYQSPLPAVANRQSCDGQGIYFLSDGEPNNTTNTRSASVMSTALGSTFGADFNCSGGLSNTTADSGWACMGEFAKRLFDKTKNPAGVSIQTAFVGFGSDFSSLSSSDVKNACRLSSRTQSDRKGDDACSPNQSTNAVAAPGYGNGGFFPTQSSQGVTDSVIAFINNLDKVPLEPLTTGAISVPYDALNPKNLQEYGYLRAFEPNPANTYLTWRGNLKKYHVVLSGANAGAFEANSGGLVYNASGAFRTGTKDYWNSSTYTDGGKVFLGGSYANVPLPIAGQPETRDAEGNITKYYYAVQSKIRNLFTDVSAVAADGSLTKISTSGTNLLKIPAVPPEGTNPFDTVANTASYVLGKFDPSTGQNILKAFPISLKLKILNYLGYSTDINATTLPSSLVTSNEPYLSMGGSIHSLPVQLTYNGTLDDNGNLTSAREQSILYGTMEGGLHIVDASSGIEQMVFVPADILNDSVASKALVVGQSDASAPAHGMDGAWVSDPAYNITTVGSGSSAVSKVTAKQMNIYGGMRMGGSSYYGLDVLSPTSPKLLFRIGADQTDYSRMGQSWSKPVLANIRYNGSIRRVLIVGGGYDQCYEKPNITLTDACFTNGKAKGNAVYIIDAKTGQRLWWTSDTGSNTDNANMKHSIVSRISTLDRDADGLVDHLYFGDLGGQIFRVDLNNNQTKTNSTYSSFGVRVVRLANLATNDSTYDGTNDYTGGNAPRFYEPPTVTIHDYGIHTFITVGIASGDRSTPLDVYPLTGREGMTPASALSGRPVNNVYGIIDRDFVKKNLMSLTDNQLETKDITRTGLRKNPQILRTGETRVAQIFFPTTGVGKGGWYRSLSSTSDGTEKANNSFRIKGGLKAFEEPMAITGNLIIPVYDPQGTGIVAADPCLPRVVGETDRQTYCLPFGACLNPDGTINSNKENPSGFQTKTGSNCPAGVSECNTNVIGAGIRNITFVPKRDEPPVTNSCGKLQLSGNENGTGEWQCTSHLLPVRWYERYR
>WP_085940514.1|GCF_000419385@1096995@1|WP_000768970.1|1
MKLKLKNFKPNNLWYAVYSSSMIFTWLMTSSVVQASDLQIYASPTAGKKTIVMMLDTSGSMTNNSYGENRLAMLKNGMNAFLASNNPVLNDTRVGLGNFSANGDSRSGQILVAAAPLGDASTLNTVGSQRYKLKQAVANLTAGGSTPSAHAYAEAAAYLMGTTTYSETNYAIRKDSYIKRVRRSDNRTEYSYCTNYRDSQIDTANLWQPCRSNSYWSSWSTNNPGVDNATAYDTSSDWTYYYTYYYTTFNYAVANADSGIPKSKSNDTASNPNIVVDRNATNSNAVYQSPLPAVANRQSCDGQGIYFLSDGEPNNTTNTRSASVMSTALGSTFGADFNCSGGLSNTTADSGWACMGEFAKRLFDKTKNPAGVSIQTAFVGFGSDFSSLSSSDVKNACRLSSRTQSDRKGDDACSPNQSTNAVAAPGYGNGGFFPTQSSQGVTDSVIAFINNLDKVPLEPLTTGAISVPYDALNPKNLQEYGYLRAFEPNPANTYLTWRGNLKKYHVVLSGANAGTFEANTGGLVYNATGAFRTGTKDYWNSSTYNDGGKVFFGGSYAKVPLPIAGQPETRDEEGNITKYYYAVQTKIRNLFTDVSAVASDGSLTKISTSGTNLLKIPAAPPEGTNPFDTVANTASYVLGKFDPSTGQNILKAFPISLKLKILNYLGYSTDINATTLPSSLVTSNEPYLSMGGSIHSLPVQLTYNGTLDDNGNLTSAREQSILYGTMEGGLHIVDASSGIEQMVFVPADILNDSVASKALVVGQSDASAPAHGMDGAWVSDPAYNITTVGSGSSAVSKVTAKQMNIYGGMRMGGSSYYGLDVLSPTSPKLLFRIGADQTDYSRMGQSWSKPVLANIRYNGSIRRVLIVGGGYDQCYEKPNITLTDACFTNGKAKGNAVYIIDAKTGQRLWWTSDTGSNTDNANMKHSIVSRISTLDRDADGLVDHLYFGDLGGQIFRVDLNNNQTKTNSTYSSFGVRVVRLANLATNDSTYDGTNDYTGGNAPRFYEPPTVTIHDYGIHTFITLGIASGDRSTPLDVYPLTGREGMTPASALSGRPVNNVYGIIDRDFVKKNLMSLTDNQLETKDITRTGLRKNPQILRTGETRVAQIFFPTTGVGKGGWYRSLSSTSDGTEKANNSFRIKGGLKAFEEPMAITGNLIIPVYDPQGTGIVAADPCLPRVVGETDRQTYCLPFGACLNPDGTINSNKENPSGFQTKTGSNCPAGVSECNTNVIGAGIRNITFVPKRDEPPVTNSCGKLQLSGNENGTGEWQCTSHLLPVRWYERYR
>WP_085940514.1|GCF_000419405@1096996@1|WP_020753491.1|1
MKLKLKNFKPNNLWYAVCSSSMIFTWLMTSSVVQASDLQIYASPTAGKKTIVMMLDTSGSMTNNSYGENRLAMLKNGMNAFLASNNPVLNDTRVGLGNFSANGDSRSGQILVAAAPLGDASTLNTVGSQRYKLKQAVANLTAGGSTPSAHAYAEAAAYLMGTTTYSETNYAIRKDSYIKRVRRSDNRTEYSYCTNYRDSQIDTANLWQPCRSNSYWSSWSTNNPGVDNATAYDTSSDWTYYYTYYYTTFNYAVANADSGIPKSKSNDTASNPNIVVDRNATNSNAVYQSPLPAVANRQSCDGQGIYFLSDGEPNNTTNTRSASVMSTALGSTFGADFNCSGGLSNTTADSGWACMGEFAKRLFDKTKNPAGVSIQTAFVGFGSDFSSLNSSDVKNACRLSSRTQSDRKGDDACSPNQSTNAVAAPGYGNGGFFPTQSSQGVTDSVIAFINNLDKVPLEPLTTGAISVPYDALNPKNLQEYGYLRAFEPNPANTYLTWRGNLKKYHVVLSGANAGAFEANSGGLVYNASGAFRTGTKDYWNSSTYTDGGKVFLGGSYANVPLPIAGQPETRDAEGNITKYYYAVQSKIRNLFTDVSAVAADGSLTKISTSGTNLLKIPAAPPEGTNPFDTVANTASYVLGKFDPSTGQNILKAFPISLKLKILNYLGYSTDINATTLPSSLVTSNEPYLSMGGSIHSLPVQLTYNGTLDDNGNLTSAREQSILYGTMEGGLHIVDASSGIEQMVFVPADILNDSVASKALVVGQSDASAPAHGMDGAWVSDPAYNITTVGSGSSAVSKVTAKQMNIYGGMRMGGSSYYGLDVLSPTSPKLLFRIGADQNDYSRMGQSWSKPVLANIRYNGSIRRVLIVGGGYDQCYEKPNITLTDACFTNGKAKGNAVYIIDAKTGQRLWWTSDTGSNTDNANMKHSIVSRISTLDRDADGLVDHLYFGDLGGQIFRVDLNNNQTKTNSTYSSFGVRVVRLANLATNDSTYDGTNDYTGGNAPRFYEPPTVTIHDYGIHTFITIGIASGDRSTPLDVYPLTGREGMTPASALSGRPVNNVYGIIDRDFVKKNLMSLTDNQLETKDITRTGLRKNPQILRTGETRVAQIFFPTTGAGKGGWYRSLSSTSDGTEKANNSFRIKGGLKAFEEPMAITGNLIIPVYDPQGTGIVAADPCLPRVVGETDRQTYCLPFGACLNPDGTINSNKENPSGFQTKTGSNCPAGVSECNTNVIGAGIRNITFVPKRDEPPVTNSCGKLQLSGNENGTGEWQCTSHLLPVRWYERYR
>WP_085940514.1|GCF_000430205@1331660@1|WP_005086991.1|1
MKNKMQESKQYRLYRQKLLATTIAALSSGLVITSVAQASDIDIYQEAKSGDVSLMMLFDISGSMGAPQLIGNAGACDIPTGSVSGSGNELSSNGSPAYTRYFCTASSVRRYAFKRTGSSTSTYKYYNCGDAGSYYKSDCTTERTTTPSLSGFTSEGSAPEVYYYKTETGKFYDRITRLKDGMFDLLYGNTAKGIERITDDKIIGLSAYSFNGIGRNGYILAPARRLDAVVNVNGVTKTHRQVLLDIIANKLYARGGTPTGNAYAEAAAYFMGTRTFNSNELSNFPSGAPVYFRYSSSGTTHYSQCNEWDNSGNCTFWPSTSHPNTSARTFDYLPLDLSQYTTGSCTVRLANNTSGSNLTSNITGTCYYLRGNIARSSDHPHGFNYSAGLGIKTADGTRYQKPASLEQSDDVKKCSGQGIYVLTDGAPSSQHNQAKAMRNALNGASFTCTEQAGDSTNNTVATSCSLAFSQRLLNDNPTGLKIRTAVVGFGSDFNDIPSYDPGKTQEENLNALGTINSATKAAAEWGIKGEGGWYSGNSSQDVVDSVNNFINGLGGSIPAVTTGSPTVPKDRLNPAVLQKQAYFPQFQPTPDKTYQLWAGNLKKYNVVVGVLKDNAGNNIVDSQGRIVDNYDLWSPAVSTNPAIKDGDEEIFGSTKFALKGGAWSQLKLRKNTDATVDNRKLLTNRIASGTGTAATFVTGTSLRRVSSADLTDTTYKNDANRGYLMQLLGYNVNPSNPEITATTPELRQIGAVMHSSPLLVTNKGKIVYKNGELKTENREDFVLFGTTQGLLHVVDAETGQEKFAFVPNEMIERQKEAFQKYDTTSGGLSNLYYGIDGAWTTYTEYVVDGSGNLTVGSGKGTNQKGKQMAYGGLRMGGRSYYALDLQNINDPELLFHISPDDKKVYSRDGSITTYNELGDMGQSWSKPAITWVKWNKQRKRVMFVGGGYDAGGVDGNANTGGYESDTYNQTNKKGGGVYMFDADNGKLLWWAGANSTTASTNVVKTAASDLKYSVVSEIRTEDRNGDGLADHLYFGDLGGQLFRIDLDNNAASTKDFAKTPRRLLNLNAAEKSPRFYEMPSFSVYDHAGQTFAVVSIGSGNRSLPLKDYTVGTSGYDYDAVYNIYDRDVTARRLYQSGYTFVTPTLIKSNLGEITQANRNDDTTLVAPYPMSPTAMQGWYYKFKSNKLQSAKVFSTPIALNNRLFVSTFDGSKPGLSGDCGAGVKGESFLNQFCLPYGQCDKKLVTDSGIACSTGDGCSLGAGIQYSTIVDDEKDCDPTDPTCGTSGGGNGGPGDGTNNKNYCLSTGNRGATTVGGVIATGSSRICLEPQRWYERFR
>WP_085940514.1|GCF_000430225@1330047@1|WP_004909558.1|1
MKNINLKKLVVACQAATFTLITSVAVTTQASDIELYKAPQTSQTTLMFMLDVSGSMKGSRISDLKKGMTTLLQGDSSAGIAPLDDKLVVGLSTFSAATGRIKLEAKPLGDPVQLAGNREVFRTVQQVEQQAQRTRTRTKTDEEWQERIRVRTLGWGGWSSWSEPGWTNKTSNGSWSDWVESAWSPTGSEVVKSTIAQECVDWESNYKCKANGWVATTKRAEDFTGTIPVSQTGNMTYSSQRDIETGSETSTPQSIPATDETECVDTFFICIKEENKLTQSGKKTTTTETVKQEATTSFTKSIIYTGAAYETHRKKMLREVNALEASGNTPTGYAYAEVAAYMMGQTTKGETGSGFTESSVGNIRDANNYIKPIQIDSTKQCNTQGIYFLTDGEPQYLSNYTRSALESLMKKALGSKGNSFSCSNTSPLGKRGSGYNKNSSISSPNGWDCIGAFTQTLNDSDLNPSGTEILTAVVGFGSDFSTGNGNDISDARDWGTLGKGGWYSGNNDKAVVDSVNAFVKKLGKYIPPVTTGSVTIPVDNLDTQNIQPWGYFPQFDPKPDAVGSTGVVTWLGNLKKYRVVDGVLKDRDSNTITNSNGLLKDDLNDYWADTSIKKTIEKEVDGVQISQEVKVGGALSRMLLGYSTAQTPNERRIFTDRTIKQNSTDNSQNDIGTISSGNLIKLGRDDFISTSSNLYKQDPKRAYLLSLFGYPVGKDLAYNVELYPKETTFQTELEQVIQQTPKRDWLMGSVMHSKPILITQEGTTKYDAENKVTTYDKRDDLIVFGTTQGLLHIVRAGTSAADGDAGKEVFTFVPNEIIEKQAKGFLSQDNQSSNLQYGLDGQWTAYTEFVTKKGTNVNEPVVTVKGGKQWLYGGLRMGGKSYYALDLSDVTSSSSTPKLKFHINPAGTCSTTNALGCMGQSWSKPTLTWVNWQGKRKLVMLVGGGYDAAYESSVDYTPSNTDQGAGIYMFDADNGNLLWWASANAGSTNTATNKTYAAEMKRSVVSSIKAIDRNSDGITDHLYFGDLGGQVWRVDLNASSKAGKDENFAIRAVRILDMSGSTKVPRFYNAPNFTIHNSNNGLFAAVSIGSGNLSYPMSASTNTDDGVYVIYDKDVTRRNLAVLTTSELYTQDVKPSATGGKKLIQNTNGITKTTLTSGGWYYPLGTKKRVLNETVAIDGDLYVSIFDSSVDINDVNCAGGVRGESNAKQFCLPYGDGDCKLVQDSGSGTGGGSSDEIFLGKGNVGISFGGISRDRNIVLNLPTDKTLRTYTGKTKFVSQRWYER
>WP_085940514.1|GCF_000419425@1096997@1|WP_020752638.1|1
MKLKLKNFKPNNLWYAVYSSSMIFTWLMTSSVVQASDLQIYASPTAGKKTIVMMLDTSGSMTNNSYGENRLAMLKNGMNAFLASNNPVLNDTRVGLGNFSANGDSRSGQILVAAAPLGDASTLNTVGSQRYKLKQAVANLTAGGSTPSAHAYAEAAAYLMGTTTYSETNYAIRKDSYIKRVRRSDNRTEYSYCTNYRDSQIDTANLWQPCRSNSYWSSWSTNNPGVDNATAYDTSSDWTYYYTYYYTTFNYAVANADSGIPKSKSNDTASNPNIVVDRNATNSNAVYQSPLPAVANRQSCDGQGIYFLSDGEPNNTTNTRSASVMSTALGSTFGADFNCSGGLSNTTADSGWACMGEFAKRLFDKTKNPAGVSIQTAFVGFGSDFSSLSSSDVKNACRLSSRTQSDRKGDDACSPNQSTNAVAAPGYGNGGFFPTQSSQGVTDSVIAFINNLDKVPLEPLTTGAISVPYDALNPKNLQEYGYLRAFEPNPANTYLTWRGNLKKYHVVLSGANAGTFEANTGGLVYNATGAFRTGTKDYWNSSTYNDGGKVFFGGSYAKVPLPIAGQPETRDEEGNITKYYYAVQTKIRNLFTDVSAVASDGSLTKISTSGTNLLKIPAAPPEGTNPFDTVANTASYVLGKFDPSTGQNILKAFPISLKLKILNYLGYSTDINATTLPSSLVTSNEPYLSMGGSIHSLPVQLTYNGTLDDNGNLTSAREQSILYGTMEGGLHIVDASSGIEQMVFVPADILNDSVASKALVVGQSDASAPAHGMDGAWVSDPAYNITTVGSGSSAVSKVTAKQMNIYGGMRMGGSSYYGLDVLSPTSPKLLFRIGADQTDYSRMGQSWSKPVLANIRYNGSIRRVLIVGGGYDQCYEKPNITLTDACFTNGKAKGNAVYIIDAKTGQRLWWTSDTGSNTDNANMKHSIVSRISTLDRDADGLVDHLYFGDLGGQIFRVDLNNNQTKTNSTYSSFGVRVVRLANLATNDSTYDGTNDYTGGNAPRFYEPPTVTIHDYGIHTFITLGIASGDRSTPLDVYPLTGREGMTPAIALSGRPVNNVYGIIDRDFVKKNLMSLTDNQLETKDITRTGLRKNPQILRTGETRVAQIFFPTTGVGKGGWYRSLSSTSDGTEKANNSFRIKGGLKAFEEPMAITGNLIIPVYDPQGTGIVAADPCLPRVVGETDRQTYCLPFGACLNPDGTINSNKENPSGFQTKTGSNCPAGVSECNTNVIGAGIRNITFVPKRDEPPVTNSCGKLQLSGNENGTGEWQCTSHLLPVRWYERYR
>WP_085940514.1|GCF_000430245@1330037@1|WP_004867766.1|1
MNNLIKKNSHHAKRRYLAVCISAIISYTGGMSTSVDASDIEIYKSASAARTTLMLMLDLSGSMGSALTASGSSYSDDYGLTSCGTASQTTSPINGLGLSSFQNNTAYFIASTTSPSYSRNFCYVTTASASSNTLVKNNCEQVSGGYRCYDRITKLKDGLFDLLQGNSAKGVSEISEDKFIGLAVFSSNGNGRTGHIVIPARALSEKLSGVLSQRQALLNAIASMSVSGGTPTANAYAEVASYLLGTTTIDSVDQKSYPYTFVQNNNSNYHICVQWNGTSCADWGINYAGYASSMVQGLTPGTANVEGPDAGYKGTFYSQISTNGYSGFSYSALDAKKTSPTSYYSPLTGIVESGQKECSGQGIYVLTDGLPNSSSSHFAGSLMRQALGNSYASALSCSGTLFKETGGITGWSCISDMSQLLLGKNINGTTSSNQTNPTGLAIKTAVVGFGRSFQVTNNLAYDVVRNIDGTKNETETIRQNINKINSISNLNENIKNTFLWGIYGQGGWYSGSNSQDIVDSVNSFLGELNTEVKPLTTGKVTIANDPLNQTKLENVSYYPQFQPKPNDVYQLWLGNLKKYNLNSIGSLDSAHDLWALSSVASQDQRPSSLLGGVVDKLALGYRSDSTANRILYSNRDITKSSDNYNGNRLVKLSLSDLIDSNNQDPSRGYFVSLLGFDVDATHPENINKTTLQQASELRQIGAVMHSSPLLITNYAKVKDSVYSNRQNYVVFGTTQGLLHVVDADSGVEKLAFVPNEMVENQKLAFVRPELSSGGVSHLFYGVDAPWVADTEYVLAPNDAVTVGKGLYEQEGRQVLYGGLRMGGKSYYALDLSDIDAPKLKFQIIPKGSCSSSNLIGCMGQSWSKPTIAWVNWKGYKKRVMFVGGGYDAEGDGTDASKNATDKYKGYEYEDYQQRSKIGAGVYMFDAETGELLWTASANVASNLSSYHEDLKYSVVSQIKTVDRNADGLVDHLYFGDLGGQVWRVDLNNTAGKNNANLFSKKPVRLLNLNKSANSPRFYEAPAFSTYSENGKIVAVISIGSGNRSKPLADYASDSSYLDDAIYNIYDKDVVRSDLFDVVDNNYKNQNDQLLSHDISIRGLNDSNAYLYLLDDNNRFSKNSVYSTFENNAGWYYPFKKSRIQTEKVTDSPIVMNYRMYVNTFDASASGTTDQCGAGVAGGSFMTLFCMPFGQCGSGAASDYRLSLGSGMVGGSVGPLAEDALSRSLVTNTDISTKNSIWTDSPKTALKVRVLRWYERTQ
>WP_085940514.1|GCF_000441955@1351817@1|WP_085940658.1|1
MQASDLQIYASPTAGKKTIVMMLDTSGSMTNNSYGENRLAMLKNGMNAFLASNNPVLNDTRVGLGNFSANGDSRSGQILVAAAPLGDASTLNTVGSQRYKLKQAVANLTAGGSTPSAHAYAEAAAYLMGTTTYSETNYAIRKDSYIKRVRRSDNRTEYSYCTNYRDSQIDTANLWQPCRSNSYWSSWSTNNPGVDNATAYDTSSDWTYYYTYYYTTFNYAVANADSGIPKSKSNDTASNPNIVVDRNATNSNAVYQSPLPAVANRQSCDGQGIYFLSDGEPNNTTNTRSASVMSTALGSTFGADFNCSGGLSNTTADSGWACMGEFAKRLFDKTKNPAGVSIQTAFVGFGSDFSSLNSSDVKNACRLSSRTQSDRKGDDACSPNQSTNAVAAPGYGNGGFFPTQSSQGVTDSVIAFINNLDKVPLEPLTTGAISVPYDALNPKNLQEYGYLRAFEPNPANTYLTWRGNLKKYHVVLSGANAGAFEANSGGLVYNASGAFRTGTKDYWNSSTYTDGGKVFLGGSYANVPLPIAGQPETRDAEGNITKYYYAVQSKIRNLFTDVSAVAADGSLTKISTSGTNLLKIPAAPPEETNPFDTVANTASYVLGKFDPSTGQNILKAFPISLKLKILNYLGYSTDINATTLPSSLVTSNEPYLSMGGSIHSLPVQLTYNGTLDDNGNLTSAREQSILYGTMEGGLHIVDASSGIEQMVFVPADILNDSVASKALVVGQSDASAPAHGMDGAWVSDPAYNITTVGSGSSAVSKVTAKQMNIYGGMRMGGSSYYGLDVLSPTSPKLLFRIGADQNDYSRMGQSWSKPVLANIRYNGSIRRVLIVGGGYDQCYEKPNITLTDACFTNGKAKGNAVYIIDAKTGQRLWWTSDTGSNTDNANMKHSIVSRISTLDRDADGLVDHLYFGDLGGQIFRVDLNNNQTKTNSTYSSFGVRVVRLANLATNDSTYDGTNDYTGGNAPRFYEPPTVTIHDYGIHTFITVGIASGDRSTPLDVYPLTGREGMTPASALSGRPVNNVYGIIDRDFVKKNLMSLTDNQLETKDITRTGLRKNPQILRTGETRVAQIFFPTTGVGKGGWYRSLSSTSDGTEKANNSFRIKGGLKAFEEPMAITGNLIILVYDPQGTGIVAADPCLPRVVGETDRQTYCLPFGACLNSDGSIDQNKENHSGFETQTGTNCPVGASECNKNVIGSGIRSVTFVPTEDNPPTTNSCGKLKLSGNEQGTGQWQCTSHLVPTRWYERYR
>WP_085940514.1|GCF_000453045@1315160@1|WP_085940658.1|1
MQASDLQIYASPTAGKKTIVMMLDTSGSMTNNSYGENRLAMLKNGMNAFLASNNPVLNDTRVGLGNFSANGDSRSGQILVAAAPLGDASTLNTVGSQRYKLKQAVANLTAGGSTPSAHAYAEAAAYLMGTTTYSETNYAIRKDSYIKRVRRSDNRTEYSYCTNYRDSQIDTANLWQPCRSNSYWSSWSTNNPGVDNATAYDTSSDWTYYYTYYYTTFNYAVANADSGIPKSKSNDTASNPNIVVDRNATNSNAVYQSPLPAVANRQSCDGQGIYFLSDGEPNNTTNTRSASVMSTALGSTFGADFNCSGGLSNTTADSGWACMGEFAKRLFDKTKNPAGVSIQTAFVGFGSDFSSLNSSDVKNACRLSSRTQSDRKGDDACSPNQSTNAVAAPGYGNGGFFPTQSSQGVTDSVIAFINNLDKVPLEPLTTGAISVPYDALNPKNLQEYGYLRAFEPNPANTYLTWRGNLKKYHVVLSGANAGAFEANSGGLVYNASGAFRTGTKDYWNSSTYTDGGKVFLGGSYANVPLPIAGQPETRDAEGNITKYYYAVQSKIRNLFTDVSAVAADGSLTKISTSGTNLLKIPAAPPEETNPFDTVANTASYVLGKFDPSTGQNILKAFPISLKLKILNYLGYSTDINATTLPSSLVTSNEPYLSMGGSIHSLPVQLTYNGTLDDNGNLTSAREQSILYGTMEGGLHIVDASSGIEQMVFVPADILNDSVASKALVVGQSDASAPAHGMDGAWVSDPAYNITTVGSGSSAVSKVTAKQMNIYGGMRMGGSSYYGLDVLSPTSPKLLFRIGADQNDYSRMGQSWSKPVLANIRYNGSIRRVLIVGGGYDQCYEKPNITLTDACFTNGKAKGNAVYIIDAKTGQRLWWTSDTGSNTDNANMKHSIVSRISTLDRDADGLVDHLYFGDLGGQIFRVDLNNNQTKTNSTYSSFGVRVVRLANLATNDSTYDGTNDYTGGNAPRFYEPPTVTIHDYGIHTFITVGIASGDRSTPLDVYPLTGREGMTPASALSGRPVNNVYGIIDRDFVKKNLMSLTDNQLETKDITRTGLRKNPQILRTGETRVAQIFFPTTGVGKGGWYRSLSSTSDGTEKANNSFRIKGGLKAFEEPMAITGNLIILVYDPQGTGIVAADPCLPRVVGETDRQTYCLPFGACLNSDGSIDQNKENHSGFETQTGTNCPVGASECNKNVIGSGIRSVTFVPTEDNPPTTNSCGKLKLSGNEQGTGQWQCTSHLVPTRWYERYR
>WP_085940514.1|GCF_000453025@1315159@1|WP_086230224.1|1
MQASDLQIYASPTAGKKTIVMMLDTSGSMTNNSYGENRLAMLKNGMNAFLASNNPVLNDTRVGLGNFSANGDSRSGQILVAAAPLGDASTLNTVGSQRYKLKQAVANLTAGGSTPSAHAYAEAAAYLMGTTTYSETNYAIRKDSYIKRVRRSDNRTEYSYCTNYRDSQIDTANLWQPCRSNSYWSSWSTNNPGVDNATAYDTSSDWTYYYTYYYTTFNYAVANADSGIPKSKSNDTASNPNIVVDRNATNSNAVYQSPLPAVANRQSCDGQGIYFLSDGEPNNTTNTRSASVMSTALGSTFGADFNCSGGLSNTTADSGWACMGEFAKRLFDKTKNPAGVSIQTAFVGFGSDFSSLNSSDVKNACRLSSRTQSDRKGDDACSPNQSTNAVAAPGYGNGGFFPTQSSQGVTDSVIAFINNLDKVPLEPLTTGAISVPYDALNPKNLQEYGYLRAFEPNPANTYLTWRGNLKKYHVVLSGANAGAFEANSGGLVYNASGAFRTGTKDYWNSSTYTDGGKVFLGGSYANVPLPIAGQPETRDAEGNITKYYYAVQSKIRNLFTDVSAVAADGSLTKISTSGTNLLKIPAAPPEGTNPFDTVANTASYVLGKFDPSTGQNILKAFPISLKLKILNYLGYSTDINATTLPSSLVTSNEPYLSMGGSIHSLPVQLTYNGTLDDNGNLTSAREQSILYGTMEGGLHIVDASSGIEQMVFVPADILNDSVASKALVVGQSDASAPAHGMDGAWVSDPAYNITTVGSGSSAVSKVTAKQMNIYGGMRMGGSSYYGLDVLSPTSPKLLFRIGADQNDYSRMGQSWSKPVLANIRYNGSIRRVLIVGGGYDQCYEKPNITLTDACFTNGKAKGNAVYIIDAKTGQRLWWTSDTGSNTDNANMKHSIVSRISTLDRDADGLVDHLYFGDLGGQIFRVDLNNNQTKTNSTYSSFGVRVVRLANLATNDSTYDGTNDYTGGNAPRFYEPPTVTIHDYGIHTFITVGIASGDRSTPLDVYPLTGREGMTPASALSGRPVNNVYGIIDRDFVKKNLMSLTDNQLETKDITRTGLRKNPQILRTGETRVAQIFFPTTGVGKGGWYRSLSSTSDGTEKANNSFRIKGGLKAFEEPMAITGNLIIPVYDPQGTGIVAADPCLPRVVGETDRQTYCLPFGACLNPDGTINSNKENPSGFQTKTGSNCPAGVSECNTNVIGAGIRNITFVPKRDEPPVTNSCGKLQLSGNENGTGEWQCTSHLLPVRWYERYR
>WP_085940514.1|GCF_000453065@1315161@1|WP_085916957.1|1
MQASDLQIYASPTAGKKTIVMMLDTSGSMTNNSYGENRLAMLKNGMNAFLASNNPVLNDTRVGLGNFSANGDSRSGQILVAAAPLGDASTLNTVGSQRYKLKQAVANLTAGGSTPSAHAYAEAAAYLMGTTTYSETNYAIRKDSYIKRVRRSDNRTEYSYCTNYRDSQIDTANLWQPCRSNSYWSSWSTNNPGVDNATAYDTSSDWTYYYTYYYTTFNYAVANADSGIPKSKSNDTASNPNIVVDRNATNSNAVYQSPLPAVANRQSCDGQGIYFLSDGEPNNTTNTRSASVMSTALGSTFGADFNCSGGLSNTTADSGWACMGEFAKRLFDKTKNPAGVSIQTAFVGFGSDFSSLSSSDVKNACRLSSRTQSDRKGDDACSPNQSTNAVAAPGYGNGGFFPTQSSQGVTDSVIAFINNLDKVPLEPLTTGAISVPYDALNPKNLQEYGYLRAFEPNPANTYLTWRGNLKKYHVVLSGANAGTFEANTGGLVYNATGAFRTGTKDYWNSSTYNDGGKVFFGGSYAKVPLPIAGQPETRDEEGNITKYYYAVQTKIRNLFTDVSAVASDGSLTKISTSGTNLLKIPAAPPEGTNPFDTVANTASYVLGKFDPSTGQNILKAFPISLKLKILNYLGYSTDINATTLPSSLVTSNEPYLSMGGSIHSLPVQLTYNGTLDDNGNLTSAREQSILYGTMEGGLHIVDASSGIEQMVFVPADILNDSVASKALVVGQSDASAPAHGMDGAWVSDPAYNITTVGSGSSAVSKVTAKQMNIYGGMRMGGSSYYGLDVLSPTSPKLLFRIGADQTDYSRMGQSWSKPVLANIRYNGSIRRVLIVGGGYDQCYEKPNITLTDACFTNGKAKGNAVYIIDAKTGQRLWWTSDTGSNTDNANMKHSIVSRISTLDRDADGLVDHLYFGDLGGQIFRVDLNNNQTKTNSTYSSFGVRVVRLANLATNDSTYDGTNDYTGGNAPRFYEPPTVTIHDYGIHTFITLGIASGDRSTPLDVYPLTGREGMTPASALSGRPVNNVYGIIDRDFVKKNLMSLTDNQLETKDITRTGLRKNPQILRTGETRVAQIFFPTTGVGKGGWYRSLSSTSDGTEKANNSFRIKGGLKAFEEPMAITGNLIIPVYDPQGTGIVAADPCLPRVVGETDRQTYCLPFGACLNPDGTINSNKENPSGFQTKTGSNCPAGVSECNTNVIGAGIRNITFVPKRDEPPVTNSCGKLQLSGNENGTGEWQCTSHLLPVRWYERYR
>WP_085940514.1|GCF_000453085@1315162@1|WP_085940658.1|1
MQASDLQIYASPTAGKKTIVMMLDTSGSMTNNSYGENRLAMLKNGMNAFLASNNPVLNDTRVGLGNFSANGDSRSGQILVAAAPLGDASTLNTVGSQRYKLKQAVANLTAGGSTPSAHAYAEAAAYLMGTTTYSETNYAIRKDSYIKRVRRSDNRTEYSYCTNYRDSQIDTANLWQPCRSNSYWSSWSTNNPGVDNATAYDTSSDWTYYYTYYYTTFNYAVANADSGIPKSKSNDTASNPNIVVDRNATNSNAVYQSPLPAVANRQSCDGQGIYFLSDGEPNNTTNTRSASVMSTALGSTFGADFNCSGGLSNTTADSGWACMGEFAKRLFDKTKNPAGVSIQTAFVGFGSDFSSLNSSDVKNACRLSSRTQSDRKGDDACSPNQSTNAVAAPGYGNGGFFPTQSSQGVTDSVIAFINNLDKVPLEPLTTGAISVPYDALNPKNLQEYGYLRAFEPNPANTYLTWRGNLKKYHVVLSGANAGAFEANSGGLVYNASGAFRTGTKDYWNSSTYTDGGKVFLGGSYANVPLPIAGQPETRDAEGNITKYYYAVQSKIRNLFTDVSAVAADGSLTKISTSGTNLLKIPAAPPEETNPFDTVANTASYVLGKFDPSTGQNILKAFPISLKLKILNYLGYSTDINATTLPSSLVTSNEPYLSMGGSIHSLPVQLTYNGTLDDNGNLTSAREQSILYGTMEGGLHIVDASSGIEQMVFVPADILNDSVASKALVVGQSDASAPAHGMDGAWVSDPAYNITTVGSGSSAVSKVTAKQMNIYGGMRMGGSSYYGLDVLSPTSPKLLFRIGADQNDYSRMGQSWSKPVLANIRYNGSIRRVLIVGGGYDQCYEKPNITLTDACFTNGKAKGNAVYIIDAKTGQRLWWTSDTGSNTDNANMKHSIVSRISTLDRDADGLVDHLYFGDLGGQIFRVDLNNNQTKTNSTYSSFGVRVVRLANLATNDSTYDGTNDYTGGNAPRFYEPPTVTIHDYGIHTFITVGIASGDRSTPLDVYPLTGREGMTPASALSGRPVNNVYGIIDRDFVKKNLMSLTDNQLETKDITRTGLRKNPQILRTGETRVAQIFFPTTGVGKGGWYRSLSSTSDGTEKANNSFRIKGGLKAFEEPMAITGNLIILVYDPQGTGIVAADPCLPRVVGETDRQTYCLPFGACLNSDGSIDQNKENHSGFETQTGTNCPVGASECNKNVIGSGIRSVTFVPTEDNPPTTNSCGKLKLSGNEQGTGQWQCTSHLVPTRWYERYR
>WP_085940514.1|GCF_000453125@1315164@1|WP_096877325.1|1
MQASDLQIYASPTAGKKTIVMMLDTSGSMTNNSYGENRLAMLKNGMNAFLASNNPVLNDTRVGLGNFSANGDSRSGQILVAAAPLGDASTLNTVGSQRYKLKQAVANLTAGGSTPSAHAYAEAAAYLMGTTTYSETNYAIRKDSYIKRVRRSDNRTEYSYCTNYRDSQIDTANLWQPCRSNSYWSSWSTNNPGVDNATAYDTSSDWTYYYTYYYTTFNYAVANADSGIPKSKSNDTASNPNIVVDRNATNSNAVYQSPLPAVANRQSCDGQGIYFLSDGEPNNTTNTRSASVMSTALGSTFGANFNCSGGLSNTTADSGWACMGEFAKRLFDKTKNPAGVSIQTAFVGFGSDFSSLSSSDVKNACRLSSRTQSDRKGDDACSPNQSTNAVAAPGYGNGGFFPTQSSQGVTDSVIAFINNLDKVPLEPLTTGAISVPYDALNPKNLQEYGYLRAFEPNPANTYLTWRGNLKKYHVVLSGANAGAFEANTGGLVYNATGAFRTGTKDYWNSSTYNDGGKVFFGGSYAKVPLPIAGQPETRDEEGNITKYYYAVQTKIRNLFTDVSAVASDGSLTKISTSGTNLLKIPATPPEGTNAFDSVANTASYVLGKFNASTGQDILKAFPISLKLKILNYLGYSTDISATTLPSSLVTSNEPYLSMGGSIHSLPVQLTYNGTLDENGNLTSAREQSILYGTMEGGLHIVDASSGIEQMVFVPADILNDSVASKALVVGQSDASAPAHGMDGAWVSDPAYNITTVGSGSSAVSKVTAKQMNIYGGMRMGGSSYYGLDVLSPTSPKLLFRIGADQTDYSRMGQSWSKPVLANIRYNGSIRRVLIVGGGYDQCYEKPNITLTDACFTNGKAKGNAVYIIDAKTGQRLWWTSDTGSNTDNANMKHSIVSRISTLDRDADGLVDHLYFGDLGGQIFRVDLNNNQTKTNSTYSSFGVRVVRLANLATNDSTYDGTNDYTGGNAPRFYEPPTVTIHDYGIHTFIIVGIASGDRSTPLDVYPLTGREGMTPASALSGRPVNNVYGIIDKDFVKKNLMSLTDNQLETKDITRTGLRKNPQILRTDETRVAQIFFPTTGVGKGGWYRSLSSTSDGTEKANNSFRIKGGLKAFEEPMAITGNLIIPVYDPQGTGIVAADPCLPRVVGETDRQTYCLPFGACLNPDGTINSNKENPSGFQTKTGSNCPAGVSECNTNVIGAGIRNITFVPKRDEPPVTNSCGKLQLSGNENGTGEWQCTSHLLPVRWYERYR
>WP_085940514.1|GCF_000453105@1315163@1|WP_085940658.1|1
MQASDLQIYASPTAGKKTIVMMLDTSGSMTNNSYGENRLAMLKNGMNAFLASNNPVLNDTRVGLGNFSANGDSRSGQILVAAAPLGDASTLNTVGSQRYKLKQAVANLTAGGSTPSAHAYAEAAAYLMGTTTYSETNYAIRKDSYIKRVRRSDNRTEYSYCTNYRDSQIDTANLWQPCRSNSYWSSWSTNNPGVDNATAYDTSSDWTYYYTYYYTTFNYAVANADSGIPKSKSNDTASNPNIVVDRNATNSNAVYQSPLPAVANRQSCDGQGIYFLSDGEPNNTTNTRSASVMSTALGSTFGADFNCSGGLSNTTADSGWACMGEFAKRLFDKTKNPAGVSIQTAFVGFGSDFSSLNSSDVKNACRLSSRTQSDRKGDDACSPNQSTNAVAAPGYGNGGFFPTQSSQGVTDSVIAFINNLDKVPLEPLTTGAISVPYDALNPKNLQEYGYLRAFEPNPANTYLTWRGNLKKYHVVLSGANAGAFEANSGGLVYNASGAFRTGTKDYWNSSTYTDGGKVFLGGSYANVPLPIAGQPETRDAEGNITKYYYAVQSKIRNLFTDVSAVAADGSLTKISTSGTNLLKIPAAPPEETNPFDTVANTASYVLGKFDPSTGQNILKAFPISLKLKILNYLGYSTDINATTLPSSLVTSNEPYLSMGGSIHSLPVQLTYNGTLDDNGNLTSAREQSILYGTMEGGLHIVDASSGIEQMVFVPADILNDSVASKALVVGQSDASAPAHGMDGAWVSDPAYNITTVGSGSSAVSKVTAKQMNIYGGMRMGGSSYYGLDVLSPTSPKLLFRIGADQNDYSRMGQSWSKPVLANIRYNGSIRRVLIVGGGYDQCYEKPNITLTDACFTNGKAKGNAVYIIDAKTGQRLWWTSDTGSNTDNANMKHSIVSRISTLDRDADGLVDHLYFGDLGGQIFRVDLNNNQTKTNSTYSSFGVRVVRLANLATNDSTYDGTNDYTGGNAPRFYEPPTVTIHDYGIHTFITVGIASGDRSTPLDVYPLTGREGMTPASALSGRPVNNVYGIIDRDFVKKNLMSLTDNQLETKDITRTGLRKNPQILRTGETRVAQIFFPTTGVGKGGWYRSLSSTSDGTEKANNSFRIKGGLKAFEEPMAITGNLIILVYDPQGTGIVAADPCLPRVVGETDRQTYCLPFGACLNSDGSIDQNKENHSGFETQTGTNCPVGASECNKNVIGSGIRSVTFVPTEDNPPTTNSCGKLKLSGNEQGTGQWQCTSHLVPTRWYERYR
>WP_085940514.1|GCF_000453145@1315165@1|WP_085916957.1|1
MQASDLQIYASPTAGKKTIVMMLDTSGSMTNNSYGENRLAMLKNGMNAFLASNNPVLNDTRVGLGNFSANGDSRSGQILVAAAPLGDASTLNTVGSQRYKLKQAVANLTAGGSTPSAHAYAEAAAYLMGTTTYSETNYAIRKDSYIKRVRRSDNRTEYSYCTNYRDSQIDTANLWQPCRSNSYWSSWSTNNPGVDNATAYDTSSDWTYYYTYYYTTFNYAVANADSGIPKSKSNDTASNPNIVVDRNATNSNAVYQSPLPAVANRQSCDGQGIYFLSDGEPNNTTNTRSASVMSTALGSTFGADFNCSGGLSNTTADSGWACMGEFAKRLFDKTKNPAGVSIQTAFVGFGSDFSSLSSSDVKNACRLSSRTQSDRKGDDACSPNQSTNAVAAPGYGNGGFFPTQSSQGVTDSVIAFINNLDKVPLEPLTTGAISVPYDALNPKNLQEYGYLRAFEPNPANTYLTWRGNLKKYHVVLSGANAGTFEANTGGLVYNATGAFRTGTKDYWNSSTYNDGGKVFFGGSYAKVPLPIAGQPETRDEEGNITKYYYAVQTKIRNLFTDVSAVASDGSLTKISTSGTNLLKIPAAPPEGTNPFDTVANTASYVLGKFDPSTGQNILKAFPISLKLKILNYLGYSTDINATTLPSSLVTSNEPYLSMGGSIHSLPVQLTYNGTLDDNGNLTSAREQSILYGTMEGGLHIVDASSGIEQMVFVPADILNDSVASKALVVGQSDASAPAHGMDGAWVSDPAYNITTVGSGSSAVSKVTAKQMNIYGGMRMGGSSYYGLDVLSPTSPKLLFRIGADQTDYSRMGQSWSKPVLANIRYNGSIRRVLIVGGGYDQCYEKPNITLTDACFTNGKAKGNAVYIIDAKTGQRLWWTSDTGSNTDNANMKHSIVSRISTLDRDADGLVDHLYFGDLGGQIFRVDLNNNQTKTNSTYSSFGVRVVRLANLATNDSTYDGTNDYTGGNAPRFYEPPTVTIHDYGIHTFITLGIASGDRSTPLDVYPLTGREGMTPASALSGRPVNNVYGIIDRDFVKKNLMSLTDNQLETKDITRTGLRKNPQILRTGETRVAQIFFPTTGVGKGGWYRSLSSTSDGTEKANNSFRIKGGLKAFEEPMAITGNLIIPVYDPQGTGIVAADPCLPRVVGETDRQTYCLPFGACLNPDGTINSNKENPSGFQTKTGSNCPAGVSECNTNVIGAGIRNITFVPKRDEPPVTNSCGKLQLSGNENGTGEWQCTSHLLPVRWYERYR
>WP_085940514.1|GCF_000453165@1315166@1|WP_079276050.1|1
MFTDTKRSSGQRITNLGSVGSVSTMTARQAMNLQVQRIITDTATPSAQLYAETIAYMLGNSTKPLTNTNPANTSIDVAQTGLTTGTGNTIKYLSPIDSIRNYVSNPTNETYASVYRKEQECGQHGIYFLTDGEANAPTPNDKLFASSMGLSSISCNSFDSCAQFMAKGLLKTTGSPFSNREVKIKTYTVGFNYTGSALSNWAAAGGGQYTSVSSSDSGGAKAGVISSINRFLDDIFDTHIPPVITGSPTLPQDALNPLRIQPYAYYASFTPKPQESTQLWAGNMNKYHVLNGQLYAANKSTQLFNTDGSLNQSADGIWTGGVKGQLPLGIQLNTDNIQVASRTIYTNREITGSAPYTASEIDSLKKVNLQNVFAIDPSGTALFANDPAKNYWLNLLGYNVTADETVALSDLVNKAELRQVGSVMHSTPVLLTQEGKITTTSGQLNTTDRKDYLLFGTTQGLLHVVDATTGKEIFAFVPNEMMQNQPKAFLSESSSSGGSSNLYYGIDAPWTAHTQYVAKADGTLTVNDSGRTVTDSTSGDEIALKGLQWVYGGLRMGGRSYYALDLSDLTNPKLKFHINPDGAINADKTPNTDNALSYMGQSWSKPTIAYVNFGGKKKLVMFVGGGYDAGYENPAYDQTNNKGAGVYMFDANNGDLLWWSSANASADKGAQAHTENSDLKYSVVSQINAVDRDSDGLVDHLYFGDLGGQAFRIDLNNNATGDNAAAKKGNFVTHVVRLLNQHVNNDGTSPRFYEMPSFSVSKDDSGSLVGVVALSSGNRSSPLAGAIGTNNPTPSTSASDGVFVIFDKDVANANLYSLADADLKTKDVALASLNAYFTNKFTGDAYKNGVDIATKNGWKYTYSDSAGVYKGMNGLYALDGMLYVNVFYRDGDGIGGSCGAGVKGNSKLYQFCLPTGKCNFYGSSTTQPNNTDLGAGILGTALGNATSNNGQTLLQNVVKKTDNFCTDANKNSPECQLFNTTAKLQNLRWYETR
>WP_085940514.1|GCF_000453225@1315169@1|WP_085941364.1|1
MQASDLQIYASPTAGKKTIVMMLDTSGSMTNNSYGENRLAMLKNGMNAFLASNNPVLNDTRVGLGNFSANGDSRSGQILVAAAPLGDASTLNTVGSQRYKLKQAVANLTAGGSTPSAHAYAEAAAYLMGTTTYSETNYAIRKDSYIKRVRRSDNRTEYSYCTNYRDSQIDTANLWQPCRSNSYWSSWSTNNPGVDNATAYDTSSDWTYYYTYYYTTFNYAVANADSGIPKSKSNDTASNPNIVVDRNATNSNAVYQSPLPAVANRQSCDGQGIYFLSDGEPNNTTNTRSASVMSTALGSTFGADFNCSGGLSNTTADSGWACMGEFAKRLFDKTKNPAGVSIQTAFVGFGSDFSSLSSSDVKNACRLSSRTQSDRKGDDACSPNQSTNAVAAPGYGNGGFFPTQSSQGVTDSVIAFINNLDKVPLEPLTTGAISVPYDALNPKNLQEYGYLRAFEPNPANTYLTWRGNLKKYHVVLSGANAGAFEANSGGLVYNASGAFRTGTKDYWNSSTYTDGGKVFLGGSYANVPLPIAGQPETRDAEGNITKYYYAVQSKIRNLFTDVSAVAADGSLTKISTSGTNLLKIPAVPPEGTNPFDTVANTASYVLGKFDPSTGQNILKAFPISLKLKILNYLGYSTDINATTLPSSLVTSNEPYLSMGGSIHSLPVQLTYNGTLDDNGNLTSAREQSILYGTMEGGLHIVDASSGIEQMVFVPADILNDSVASKALVVGQSDASAPAHGMDGAWVSDPAYNITTVGSGSSAVSKVTAKQMNIYGGMRMGGSSYYGLDVLSPTSPKLLFRIGADQTDYSRMGQSWSKPVLANIRYNGSIRRVLIVGGGYDQCYEKPNITLTDACFTNGKAKGNAVYIIDAKTGQRLWWTSDTGSNTDNANMKHSIVSRISTLDRDADGLVDHLYFGDLGGQIFRVDLNNNQTKTNSTYSSFGVRVVRLANLATNDSTYDGTNDYTGGNAPRFYEPPTVTIHDYGIHTFITVGIASGDRSTPLDVYPLTGREGMLPASALSGRPVNNVYGIIDRDFVKKNLMSLTDNQLETKDITRTGLRKNPQILRTGETRVAQIFFPTTGVGKGGWYRSLSSTSDGTEKANNSFRIKGGLKAFEEPMAITGNLIIPVYDPQGTGIVAADPCLPRVVGETDRQTYCLPFGACLNSDGSIDQNKENHSGFETQTGTNCPVGASECNKNVIGSGIRSVTFVPTEDNPPTTNSCGKLKLSGNEQGTGQWQCTSHLVPTRWYERYR
>WP_085940514.1|GCF_000453185@1315167@1|WP_085916957.1|1
MQASDLQIYASPTAGKKTIVMMLDTSGSMTNNSYGENRLAMLKNGMNAFLASNNPVLNDTRVGLGNFSANGDSRSGQILVAAAPLGDASTLNTVGSQRYKLKQAVANLTAGGSTPSAHAYAEAAAYLMGTTTYSETNYAIRKDSYIKRVRRSDNRTEYSYCTNYRDSQIDTANLWQPCRSNSYWSSWSTNNPGVDNATAYDTSSDWTYYYTYYYTTFNYAVANADSGIPKSKSNDTASNPNIVVDRNATNSNAVYQSPLPAVANRQSCDGQGIYFLSDGEPNNTTNTRSASVMSTALGSTFGADFNCSGGLSNTTADSGWACMGEFAKRLFDKTKNPAGVSIQTAFVGFGSDFSSLSSSDVKNACRLSSRTQSDRKGDDACSPNQSTNAVAAPGYGNGGFFPTQSSQGVTDSVIAFINNLDKVPLEPLTTGAISVPYDALNPKNLQEYGYLRAFEPNPANTYLTWRGNLKKYHVVLSGANAGTFEANTGGLVYNATGAFRTGTKDYWNSSTYNDGGKVFFGGSYAKVPLPIAGQPETRDEEGNITKYYYAVQTKIRNLFTDVSAVASDGSLTKISTSGTNLLKIPAAPPEGTNPFDTVANTASYVLGKFDPSTGQNILKAFPISLKLKILNYLGYSTDINATTLPSSLVTSNEPYLSMGGSIHSLPVQLTYNGTLDDNGNLTSAREQSILYGTMEGGLHIVDASSGIEQMVFVPADILNDSVASKALVVGQSDASAPAHGMDGAWVSDPAYNITTVGSGSSAVSKVTAKQMNIYGGMRMGGSSYYGLDVLSPTSPKLLFRIGADQTDYSRMGQSWSKPVLANIRYNGSIRRVLIVGGGYDQCYEKPNITLTDACFTNGKAKGNAVYIIDAKTGQRLWWTSDTGSNTDNANMKHSIVSRISTLDRDADGLVDHLYFGDLGGQIFRVDLNNNQTKTNSTYSSFGVRVVRLANLATNDSTYDGTNDYTGGNAPRFYEPPTVTIHDYGIHTFITLGIASGDRSTPLDVYPLTGREGMTPASALSGRPVNNVYGIIDRDFVKKNLMSLTDNQLETKDITRTGLRKNPQILRTGETRVAQIFFPTTGVGKGGWYRSLSSTSDGTEKANNSFRIKGGLKAFEEPMAITGNLIIPVYDPQGTGIVAADPCLPRVVGETDRQTYCLPFGACLNPDGTINSNKENPSGFQTKTGSNCPAGVSECNTNVIGAGIRNITFVPKRDEPPVTNSCGKLQLSGNENGTGEWQCTSHLLPVRWYERYR
>WP_085940514.1|GCF_000453205@1315168@1|WP_085940658.1|1
MQASDLQIYASPTAGKKTIVMMLDTSGSMTNNSYGENRLAMLKNGMNAFLASNNPVLNDTRVGLGNFSANGDSRSGQILVAAAPLGDASTLNTVGSQRYKLKQAVANLTAGGSTPSAHAYAEAAAYLMGTTTYSETNYAIRKDSYIKRVRRSDNRTEYSYCTNYRDSQIDTANLWQPCRSNSYWSSWSTNNPGVDNATAYDTSSDWTYYYTYYYTTFNYAVANADSGIPKSKSNDTASNPNIVVDRNATNSNAVYQSPLPAVANRQSCDGQGIYFLSDGEPNNTTNTRSASVMSTALGSTFGADFNCSGGLSNTTADSGWACMGEFAKRLFDKTKNPAGVSIQTAFVGFGSDFSSLNSSDVKNACRLSSRTQSDRKGDDACSPNQSTNAVAAPGYGNGGFFPTQSSQGVTDSVIAFINNLDKVPLEPLTTGAISVPYDALNPKNLQEYGYLRAFEPNPANTYLTWRGNLKKYHVVLSGANAGAFEANSGGLVYNASGAFRTGTKDYWNSSTYTDGGKVFLGGSYANVPLPIAGQPETRDAEGNITKYYYAVQSKIRNLFTDVSAVAADGSLTKISTSGTNLLKIPAAPPEETNPFDTVANTASYVLGKFDPSTGQNILKAFPISLKLKILNYLGYSTDINATTLPSSLVTSNEPYLSMGGSIHSLPVQLTYNGTLDDNGNLTSAREQSILYGTMEGGLHIVDASSGIEQMVFVPADILNDSVASKALVVGQSDASAPAHGMDGAWVSDPAYNITTVGSGSSAVSKVTAKQMNIYGGMRMGGSSYYGLDVLSPTSPKLLFRIGADQNDYSRMGQSWSKPVLANIRYNGSIRRVLIVGGGYDQCYEKPNITLTDACFTNGKAKGNAVYIIDAKTGQRLWWTSDTGSNTDNANMKHSIVSRISTLDRDADGLVDHLYFGDLGGQIFRVDLNNNQTKTNSTYSSFGVRVVRLANLATNDSTYDGTNDYTGGNAPRFYEPPTVTIHDYGIHTFITVGIASGDRSTPLDVYPLTGREGMTPASALSGRPVNNVYGIIDRDFVKKNLMSLTDNQLETKDITRTGLRKNPQILRTGETRVAQIFFPTTGVGKGGWYRSLSSTSDGTEKANNSFRIKGGLKAFEEPMAITGNLIILVYDPQGTGIVAADPCLPRVVGETDRQTYCLPFGACLNSDGSIDQNKENHSGFETQTGTNCPVGASECNKNVIGSGIRSVTFVPTEDNPPTTNSCGKLKLSGNEQGTGQWQCTSHLVPTRWYERYR
>WP_085940514.1|GCF_000453305@1315173@1|WP_153310231.1|1
MQASDLQIYASPTAGKKTIVMMLDTSGSMTNNSYGENRLAMLKNGMNAFLASNNPVLNDTRVGLGNFSANGDSRSGQILVAAAPLGDASTLNTVGSQRYKLKQAVANLTAGGSTPSAHAYAEAAAYLMGTTTYSETNYAIRKDSYIKRVRRSDNRTEYSYCTNYRDSQIDTANLWQPCRSNSYWSSWSTNNPGVDNATAYDTSSDWTYYYTYYYTTFNYAVANADSGIPKSKSNDTASNPNIVVDRNATNSNAVYQSPLPAVANRQSCDGQGIYFLSDGEPNNTTNTRSASVMSTALGSTFGADFNCSGGLSNTTADSGWACMGEFAKRLFDKTKNPAGVSIQTAFVGFGSDFSSLSSSDVKNACRLSSRTQSDRKGDDACSPNQSTNAVAAPGYGNGGFFPTQSSQGVTDSVIAFINNLDKVPLEPLTTGAISVPYDALNPKNLQEYGYLRAFEPNPANTYLTWRGNLKKYHVVLSGANAGAFEANSGGLVYNASGAFRTGTKDYWNSSTYTDGGKVFLGGSYANVPLPIAGQPETRDAEGNITKYYYAVQTKIRNLFTDVSAVAADGSLTKISTSGTNLLKIPAAPPEGTNPFDTVANTASYVLGKFDPSTGQNILKAFPISLKLKILNYLGYSTDINATTLPSSLVTSNEPYLSMGGSIHSLPVQLTYNGTLDDNGNLTSAREQSILYGTMEGGLHIVDASSGIEQMVFVPADILNDSVASKALVVGQSDASAPAHGMDGAWVSDPAYNITTVGSGSSAVSKVTAKQMNIYGGMRMGGSSYYGLDVLSPTSPKLLFRIGADQTDYSRMGQSWSKPVLANIRYNGSIRRVLIVGGGYDQCYEKPNITLTDACFTNGKAKGNAVYIIDAKTGQRLWWTSDTGSNTDNANMKHSIVSRISTLDRDADGLVDHLYFGDLGGQIFRVDLNNNQTKTNSTYSSFGVRVVRLANLATNDSTYDGTNDYTGGNAPRFYEPPTVTIHDYGIHTFITXGIASGDRSTPLXVYPLTGREGMTPASALSGRPVNNVYGIIDXDFVKKNLMSLTDNQLETKXITRTGLRKNPQILRTGETRVAQIFFPTTGVGKGGWYRSLSSTXDGTEKANNSFRIKGGLKAFXEPMAITGNLIIPVYDPQGTGIVAADPCLPRVVGETDRQTYCLPFGACLNPDGTINSNKENPSGFQTKTGSNCPAGVSECNTNVIGAGIRNITFVPKRDEPPVTNSCGKLQLSGNENGTGEWQCTSHLLPVRWYERYR
>WP_085940514.1|GCF_000453285@1315172@1|WP_085916957.1|1
MQASDLQIYASPTAGKKTIVMMLDTSGSMTNNSYGENRLAMLKNGMNAFLASNNPVLNDTRVGLGNFSANGDSRSGQILVAAAPLGDASTLNTVGSQRYKLKQAVANLTAGGSTPSAHAYAEAAAYLMGTTTYSETNYAIRKDSYIKRVRRSDNRTEYSYCTNYRDSQIDTANLWQPCRSNSYWSSWSTNNPGVDNATAYDTSSDWTYYYTYYYTTFNYAVANADSGIPKSKSNDTASNPNIVVDRNATNSNAVYQSPLPAVANRQSCDGQGIYFLSDGEPNNTTNTRSASVMSTALGSTFGADFNCSGGLSNTTADSGWACMGEFAKRLFDKTKNPAGVSIQTAFVGFGSDFSSLSSSDVKNACRLSSRTQSDRKGDDACSPNQSTNAVAAPGYGNGGFFPTQSSQGVTDSVIAFINNLDKVPLEPLTTGAISVPYDALNPKNLQEYGYLRAFEPNPANTYLTWRGNLKKYHVVLSGANAGTFEANTGGLVYNATGAFRTGTKDYWNSSTYNDGGKVFFGGSYAKVPLPIAGQPETRDEEGNITKYYYAVQTKIRNLFTDVSAVASDGSLTKISTSGTNLLKIPAAPPEGTNPFDTVANTASYVLGKFDPSTGQNILKAFPISLKLKILNYLGYSTDINATTLPSSLVTSNEPYLSMGGSIHSLPVQLTYNGTLDDNGNLTSAREQSILYGTMEGGLHIVDASSGIEQMVFVPADILNDSVASKALVVGQSDASAPAHGMDGAWVSDPAYNITTVGSGSSAVSKVTAKQMNIYGGMRMGGSSYYGLDVLSPTSPKLLFRIGADQTDYSRMGQSWSKPVLANIRYNGSIRRVLIVGGGYDQCYEKPNITLTDACFTNGKAKGNAVYIIDAKTGQRLWWTSDTGSNTDNANMKHSIVSRISTLDRDADGLVDHLYFGDLGGQIFRVDLNNNQTKTNSTYSSFGVRVVRLANLATNDSTYDGTNDYTGGNAPRFYEPPTVTIHDYGIHTFITLGIASGDRSTPLDVYPLTGREGMTPASALSGRPVNNVYGIIDRDFVKKNLMSLTDNQLETKDITRTGLRKNPQILRTGETRVAQIFFPTTGVGKGGWYRSLSSTSDGTEKANNSFRIKGGLKAFEEPMAITGNLIIPVYDPQGTGIVAADPCLPRVVGETDRQTYCLPFGACLNPDGTINSNKENPSGFQTKTGSNCPAGVSECNTNVIGAGIRNITFVPKRDEPPVTNSCGKLQLSGNENGTGEWQCTSHLLPVRWYERYR
>WP_085940514.1|GCF_000453245@1315170@1|WP_085941364.1|1
MQASDLQIYASPTAGKKTIVMMLDTSGSMTNNSYGENRLAMLKNGMNAFLASNNPVLNDTRVGLGNFSANGDSRSGQILVAAAPLGDASTLNTVGSQRYKLKQAVANLTAGGSTPSAHAYAEAAAYLMGTTTYSETNYAIRKDSYIKRVRRSDNRTEYSYCTNYRDSQIDTANLWQPCRSNSYWSSWSTNNPGVDNATAYDTSSDWTYYYTYYYTTFNYAVANADSGIPKSKSNDTASNPNIVVDRNATNSNAVYQSPLPAVANRQSCDGQGIYFLSDGEPNNTTNTRSASVMSTALGSTFGADFNCSGGLSNTTADSGWACMGEFAKRLFDKTKNPAGVSIQTAFVGFGSDFSSLSSSDVKNACRLSSRTQSDRKGDDACSPNQSTNAVAAPGYGNGGFFPTQSSQGVTDSVIAFINNLDKVPLEPLTTGAISVPYDALNPKNLQEYGYLRAFEPNPANTYLTWRGNLKKYHVVLSGANAGAFEANSGGLVYNASGAFRTGTKDYWNSSTYTDGGKVFLGGSYANVPLPIAGQPETRDAEGNITKYYYAVQSKIRNLFTDVSAVAADGSLTKISTSGTNLLKIPAVPPEGTNPFDTVANTASYVLGKFDPSTGQNILKAFPISLKLKILNYLGYSTDINATTLPSSLVTSNEPYLSMGGSIHSLPVQLTYNGTLDDNGNLTSAREQSILYGTMEGGLHIVDASSGIEQMVFVPADILNDSVASKALVVGQSDASAPAHGMDGAWVSDPAYNITTVGSGSSAVSKVTAKQMNIYGGMRMGGSSYYGLDVLSPTSPKLLFRIGADQTDYSRMGQSWSKPVLANIRYNGSIRRVLIVGGGYDQCYEKPNITLTDACFTNGKAKGNAVYIIDAKTGQRLWWTSDTGSNTDNANMKHSIVSRISTLDRDADGLVDHLYFGDLGGQIFRVDLNNNQTKTNSTYSSFGVRVVRLANLATNDSTYDGTNDYTGGNAPRFYEPPTVTIHDYGIHTFITVGIASGDRSTPLDVYPLTGREGMLPASALSGRPVNNVYGIIDRDFVKKNLMSLTDNQLETKDITRTGLRKNPQILRTGETRVAQIFFPTTGVGKGGWYRSLSSTSDGTEKANNSFRIKGGLKAFEEPMAITGNLIIPVYDPQGTGIVAADPCLPRVVGETDRQTYCLPFGACLNSDGSIDQNKENHSGFETQTGTNCPVGASECNKNVIGSGIRSVTFVPTEDNPPTTNSCGKLKLSGNEQGTGQWQCTSHLVPTRWYERYR
>WP_085940514.1|GCF_000453265@1315171@1|WP_085941364.1|1
MQASDLQIYASPTAGKKTIVMMLDTSGSMTNNSYGENRLAMLKNGMNAFLASNNPVLNDTRVGLGNFSANGDSRSGQILVAAAPLGDASTLNTVGSQRYKLKQAVANLTAGGSTPSAHAYAEAAAYLMGTTTYSETNYAIRKDSYIKRVRRSDNRTEYSYCTNYRDSQIDTANLWQPCRSNSYWSSWSTNNPGVDNATAYDTSSDWTYYYTYYYTTFNYAVANADSGIPKSKSNDTASNPNIVVDRNATNSNAVYQSPLPAVANRQSCDGQGIYFLSDGEPNNTTNTRSASVMSTALGSTFGADFNCSGGLSNTTADSGWACMGEFAKRLFDKTKNPAGVSIQTAFVGFGSDFSSLSSSDVKNACRLSSRTQSDRKGDDACSPNQSTNAVAAPGYGNGGFFPTQSSQGVTDSVIAFINNLDKVPLEPLTTGAISVPYDALNPKNLQEYGYLRAFEPNPANTYLTWRGNLKKYHVVLSGANAGAFEANSGGLVYNASGAFRTGTKDYWNSSTYTDGGKVFLGGSYANVPLPIAGQPETRDAEGNITKYYYAVQSKIRNLFTDVSAVAADGSLTKISTSGTNLLKIPAVPPEGTNPFDTVANTASYVLGKFDPSTGQNILKAFPISLKLKILNYLGYSTDINATTLPSSLVTSNEPYLSMGGSIHSLPVQLTYNGTLDDNGNLTSAREQSILYGTMEGGLHIVDASSGIEQMVFVPADILNDSVASKALVVGQSDASAPAHGMDGAWVSDPAYNITTVGSGSSAVSKVTAKQMNIYGGMRMGGSSYYGLDVLSPTSPKLLFRIGADQTDYSRMGQSWSKPVLANIRYNGSIRRVLIVGGGYDQCYEKPNITLTDACFTNGKAKGNAVYIIDAKTGQRLWWTSDTGSNTDNANMKHSIVSRISTLDRDADGLVDHLYFGDLGGQIFRVDLNNNQTKTNSTYSSFGVRVVRLANLATNDSTYDGTNDYTGGNAPRFYEPPTVTIHDYGIHTFITVGIASGDRSTPLDVYPLTGREGMLPASALSGRPVNNVYGIIDRDFVKKNLMSLTDNQLETKDITRTGLRKNPQILRTGETRVAQIFFPTTGVGKGGWYRSLSSTSDGTEKANNSFRIKGGLKAFEEPMAITGNLIIPVYDPQGTGIVAADPCLPRVVGETDRQTYCLPFGACLNSDGSIDQNKENHSGFETQTGTNCPVGASECNKNVIGSGIRSVTFVPTEDNPPTTNSCGKLKLSGNEQGTGQWQCTSHLVPTRWYERYR
>WP_085940514.1|GCF_000453325@1315174@1|WP_153310246.1|1
MQASDLQIYASPTAGKKTIVMMLDTSGSMTNNSYGENRLAMLKNGMNAFLASNNPVLNDTRVGLGNFSANGDSRSGQILVAAAPLGDASTLNTVGSQRYKLKQAVANLTAGGSTPSAHAYAEAAAYLMGTTTYSETNYAIRKDSYIKRVRRSDNRTEYSYCTNYRDSQIDTANLWQPCRSNSYWSSWSTNNPGVDNATAYDTSSDWTYYYTYYYTTFNYAVANADSGIPKSKSNDTASNPNIVVDRNATNSNAVYQSPLPAVANRQSCDGQGIYFLSDGEPNNTTNTRSASVMSTALGSTFGADFNCSGGLSNTTADSGWACMGEFAKRLFDKTKNPAGVSIQTAFVGFGSDFSSLSSSDVKNACRLSSRTQSDRKGDDACSPNQSTNAVAAPGYGNGGFFPTQSSQGVTDSVIAFINNLDKVPLEPLTTGAISVPYDALNPKNLQEYGYLRAFEPNPANTYLTWRGNLKKYHVVLSGANAGAFEANSGGLVYNASGAFRTGTKDYWNSSTYTDGGKVFLGGSYANVPLPIAGQPETRDAEGNITKYYYAVQTKIRNLFTDVSAVAADGSLTKISTSGTNLLKIPAAPPEGTNPFDTVANTASYVLGKFDPSTGQNILKAFPISLKLKILNYLGYSTDINATTLPSSLVTSNEPYLSMGGSIHSLPVQLTYNGTLDDNGNLTSAREQSILYGTMEGGLHIVDASSGIEQMVFVPADILNDSVASKALVVGQSDASAPAHGMDGAWVSDPAYNITTVGSGSSAVSKVTAKQMNIYGGMRMGGSSYYGLDVLSPTSPKLLFRIGADQTDYSRMGQSWSKPVLANIRYNGSIRRVLIVGGGYDQCYEKPNITLTDACFTNGKAKGNAVYIIDAKTGQRLWWTSDTGSNTDNANMKHSIVSRISTLDRDADGLVDHLYFGDLGGQIFRVDLNNNQTKTNSTYSSFGVRVVRLANLATNDSTYDGTNDYTGGNAPRFYEPPTVTIHDYGIHTFITLGIASGDRSTPLDVYPLTGREGMTPASALSGRPVNNVYGIIDXDFVKKNLMSLTDNQLETKXITRTGLRKNPQILRTGETRVAQIFFPTTGVGKGGWYRSLSSTXDGTEKANNSFRIKGGLKAFXEPMAITGNLIIPVYDPQGTGIVAADPCLPRVVGETDRQTYCLPFGACLNPDGTINSNKENPSGFQTKTGSNCPAGVSECNTNVIGAGIRNITFVPKRDEPPVTNSCGKLQLSGNENGTGEWQCTSHLLPVRWYERYR
>WP_085940514.1|GCF_000453385@1315177@1|WP_085916957.1|1
MQASDLQIYASPTAGKKTIVMMLDTSGSMTNNSYGENRLAMLKNGMNAFLASNNPVLNDTRVGLGNFSANGDSRSGQILVAAAPLGDASTLNTVGSQRYKLKQAVANLTAGGSTPSAHAYAEAAAYLMGTTTYSETNYAIRKDSYIKRVRRSDNRTEYSYCTNYRDSQIDTANLWQPCRSNSYWSSWSTNNPGVDNATAYDTSSDWTYYYTYYYTTFNYAVANADSGIPKSKSNDTASNPNIVVDRNATNSNAVYQSPLPAVANRQSCDGQGIYFLSDGEPNNTTNTRSASVMSTALGSTFGADFNCSGGLSNTTADSGWACMGEFAKRLFDKTKNPAGVSIQTAFVGFGSDFSSLSSSDVKNACRLSSRTQSDRKGDDACSPNQSTNAVAAPGYGNGGFFPTQSSQGVTDSVIAFINNLDKVPLEPLTTGAISVPYDALNPKNLQEYGYLRAFEPNPANTYLTWRGNLKKYHVVLSGANAGTFEANTGGLVYNATGAFRTGTKDYWNSSTYNDGGKVFFGGSYAKVPLPIAGQPETRDEEGNITKYYYAVQTKIRNLFTDVSAVASDGSLTKISTSGTNLLKIPAAPPEGTNPFDTVANTASYVLGKFDPSTGQNILKAFPISLKLKILNYLGYSTDINATTLPSSLVTSNEPYLSMGGSIHSLPVQLTYNGTLDDNGNLTSAREQSILYGTMEGGLHIVDASSGIEQMVFVPADILNDSVASKALVVGQSDASAPAHGMDGAWVSDPAYNITTVGSGSSAVSKVTAKQMNIYGGMRMGGSSYYGLDVLSPTSPKLLFRIGADQTDYSRMGQSWSKPVLANIRYNGSIRRVLIVGGGYDQCYEKPNITLTDACFTNGKAKGNAVYIIDAKTGQRLWWTSDTGSNTDNANMKHSIVSRISTLDRDADGLVDHLYFGDLGGQIFRVDLNNNQTKTNSTYSSFGVRVVRLANLATNDSTYDGTNDYTGGNAPRFYEPPTVTIHDYGIHTFITLGIASGDRSTPLDVYPLTGREGMTPASALSGRPVNNVYGIIDRDFVKKNLMSLTDNQLETKDITRTGLRKNPQILRTGETRVAQIFFPTTGVGKGGWYRSLSSTSDGTEKANNSFRIKGGLKAFEEPMAITGNLIIPVYDPQGTGIVAADPCLPRVVGETDRQTYCLPFGACLNPDGTINSNKENPSGFQTKTGSNCPAGVSECNTNVIGAGIRNITFVPKRDEPPVTNSCGKLQLSGNENGTGEWQCTSHLLPVRWYERYR
>WP_085940514.1|GCF_000453345@1315175@1|WP_085916957.1|1
MQASDLQIYASPTAGKKTIVMMLDTSGSMTNNSYGENRLAMLKNGMNAFLASNNPVLNDTRVGLGNFSANGDSRSGQILVAAAPLGDASTLNTVGSQRYKLKQAVANLTAGGSTPSAHAYAEAAAYLMGTTTYSETNYAIRKDSYIKRVRRSDNRTEYSYCTNYRDSQIDTANLWQPCRSNSYWSSWSTNNPGVDNATAYDTSSDWTYYYTYYYTTFNYAVANADSGIPKSKSNDTASNPNIVVDRNATNSNAVYQSPLPAVANRQSCDGQGIYFLSDGEPNNTTNTRSASVMSTALGSTFGADFNCSGGLSNTTADSGWACMGEFAKRLFDKTKNPAGVSIQTAFVGFGSDFSSLSSSDVKNACRLSSRTQSDRKGDDACSPNQSTNAVAAPGYGNGGFFPTQSSQGVTDSVIAFINNLDKVPLEPLTTGAISVPYDALNPKNLQEYGYLRAFEPNPANTYLTWRGNLKKYHVVLSGANAGTFEANTGGLVYNATGAFRTGTKDYWNSSTYNDGGKVFFGGSYAKVPLPIAGQPETRDEEGNITKYYYAVQTKIRNLFTDVSAVASDGSLTKISTSGTNLLKIPAAPPEGTNPFDTVANTASYVLGKFDPSTGQNILKAFPISLKLKILNYLGYSTDINATTLPSSLVTSNEPYLSMGGSIHSLPVQLTYNGTLDDNGNLTSAREQSILYGTMEGGLHIVDASSGIEQMVFVPADILNDSVASKALVVGQSDASAPAHGMDGAWVSDPAYNITTVGSGSSAVSKVTAKQMNIYGGMRMGGSSYYGLDVLSPTSPKLLFRIGADQTDYSRMGQSWSKPVLANIRYNGSIRRVLIVGGGYDQCYEKPNITLTDACFTNGKAKGNAVYIIDAKTGQRLWWTSDTGSNTDNANMKHSIVSRISTLDRDADGLVDHLYFGDLGGQIFRVDLNNNQTKTNSTYSSFGVRVVRLANLATNDSTYDGTNDYTGGNAPRFYEPPTVTIHDYGIHTFITLGIASGDRSTPLDVYPLTGREGMTPASALSGRPVNNVYGIIDRDFVKKNLMSLTDNQLETKDITRTGLRKNPQILRTGETRVAQIFFPTTGVGKGGWYRSLSSTSDGTEKANNSFRIKGGLKAFEEPMAITGNLIIPVYDPQGTGIVAADPCLPRVVGETDRQTYCLPFGACLNPDGTINSNKENPSGFQTKTGSNCPAGVSECNTNVIGAGIRNITFVPKRDEPPVTNSCGKLQLSGNENGTGEWQCTSHLLPVRWYERYR
>WP_085940514.1|GCF_000453365@1315176@1|WP_085916957.1|1
MQASDLQIYASPTAGKKTIVMMLDTSGSMTNNSYGENRLAMLKNGMNAFLASNNPVLNDTRVGLGNFSANGDSRSGQILVAAAPLGDASTLNTVGSQRYKLKQAVANLTAGGSTPSAHAYAEAAAYLMGTTTYSETNYAIRKDSYIKRVRRSDNRTEYSYCTNYRDSQIDTANLWQPCRSNSYWSSWSTNNPGVDNATAYDTSSDWTYYYTYYYTTFNYAVANADSGIPKSKSNDTASNPNIVVDRNATNSNAVYQSPLPAVANRQSCDGQGIYFLSDGEPNNTTNTRSASVMSTALGSTFGADFNCSGGLSNTTADSGWACMGEFAKRLFDKTKNPAGVSIQTAFVGFGSDFSSLSSSDVKNACRLSSRTQSDRKGDDACSPNQSTNAVAAPGYGNGGFFPTQSSQGVTDSVIAFINNLDKVPLEPLTTGAISVPYDALNPKNLQEYGYLRAFEPNPANTYLTWRGNLKKYHVVLSGANAGTFEANTGGLVYNATGAFRTGTKDYWNSSTYNDGGKVFFGGSYAKVPLPIAGQPETRDEEGNITKYYYAVQTKIRNLFTDVSAVASDGSLTKISTSGTNLLKIPAAPPEGTNPFDTVANTASYVLGKFDPSTGQNILKAFPISLKLKILNYLGYSTDINATTLPSSLVTSNEPYLSMGGSIHSLPVQLTYNGTLDDNGNLTSAREQSILYGTMEGGLHIVDASSGIEQMVFVPADILNDSVASKALVVGQSDASAPAHGMDGAWVSDPAYNITTVGSGSSAVSKVTAKQMNIYGGMRMGGSSYYGLDVLSPTSPKLLFRIGADQTDYSRMGQSWSKPVLANIRYNGSIRRVLIVGGGYDQCYEKPNITLTDACFTNGKAKGNAVYIIDAKTGQRLWWTSDTGSNTDNANMKHSIVSRISTLDRDADGLVDHLYFGDLGGQIFRVDLNNNQTKTNSTYSSFGVRVVRLANLATNDSTYDGTNDYTGGNAPRFYEPPTVTIHDYGIHTFITLGIASGDRSTPLDVYPLTGREGMTPASALSGRPVNNVYGIIDRDFVKKNLMSLTDNQLETKDITRTGLRKNPQILRTGETRVAQIFFPTTGVGKGGWYRSLSSTSDGTEKANNSFRIKGGLKAFEEPMAITGNLIIPVYDPQGTGIVAADPCLPRVVGETDRQTYCLPFGACLNPDGTINSNKENPSGFQTKTGSNCPAGVSECNTNVIGAGIRNITFVPKRDEPPVTNSCGKLQLSGNENGTGEWQCTSHLLPVRWYERYR
>WP_085940514.1|GCF_000453405@1315178@1|WP_085916957.1|1
MQASDLQIYASPTAGKKTIVMMLDTSGSMTNNSYGENRLAMLKNGMNAFLASNNPVLNDTRVGLGNFSANGDSRSGQILVAAAPLGDASTLNTVGSQRYKLKQAVANLTAGGSTPSAHAYAEAAAYLMGTTTYSETNYAIRKDSYIKRVRRSDNRTEYSYCTNYRDSQIDTANLWQPCRSNSYWSSWSTNNPGVDNATAYDTSSDWTYYYTYYYTTFNYAVANADSGIPKSKSNDTASNPNIVVDRNATNSNAVYQSPLPAVANRQSCDGQGIYFLSDGEPNNTTNTRSASVMSTALGSTFGADFNCSGGLSNTTADSGWACMGEFAKRLFDKTKNPAGVSIQTAFVGFGSDFSSLSSSDVKNACRLSSRTQSDRKGDDACSPNQSTNAVAAPGYGNGGFFPTQSSQGVTDSVIAFINNLDKVPLEPLTTGAISVPYDALNPKNLQEYGYLRAFEPNPANTYLTWRGNLKKYHVVLSGANAGTFEANTGGLVYNATGAFRTGTKDYWNSSTYNDGGKVFFGGSYAKVPLPIAGQPETRDEEGNITKYYYAVQTKIRNLFTDVSAVASDGSLTKISTSGTNLLKIPAAPPEGTNPFDTVANTASYVLGKFDPSTGQNILKAFPISLKLKILNYLGYSTDINATTLPSSLVTSNEPYLSMGGSIHSLPVQLTYNGTLDDNGNLTSAREQSILYGTMEGGLHIVDASSGIEQMVFVPADILNDSVASKALVVGQSDASAPAHGMDGAWVSDPAYNITTVGSGSSAVSKVTAKQMNIYGGMRMGGSSYYGLDVLSPTSPKLLFRIGADQTDYSRMGQSWSKPVLANIRYNGSIRRVLIVGGGYDQCYEKPNITLTDACFTNGKAKGNAVYIIDAKTGQRLWWTSDTGSNTDNANMKHSIVSRISTLDRDADGLVDHLYFGDLGGQIFRVDLNNNQTKTNSTYSSFGVRVVRLANLATNDSTYDGTNDYTGGNAPRFYEPPTVTIHDYGIHTFITLGIASGDRSTPLDVYPLTGREGMTPASALSGRPVNNVYGIIDRDFVKKNLMSLTDNQLETKDITRTGLRKNPQILRTGETRVAQIFFPTTGVGKGGWYRSLSSTSDGTEKANNSFRIKGGLKAFEEPMAITGNLIIPVYDPQGTGIVAADPCLPRVVGETDRQTYCLPFGACLNPDGTINSNKENPSGFQTKTGSNCPAGVSECNTNVIGAGIRNITFVPKRDEPPVTNSCGKLQLSGNENGTGEWQCTSHLLPVRWYERYR
>WP_085940514.1|GCF_000453445@1315180@1|WP_086221419.1|1
MQASDLQIYASPTAGKKTIVMMLDTSGSMTNNSYGENRLAMLKNGMNAFLASNNPVLNDTRVGLGNFSANGDSRSGQILVAAAPLGDASTLNTVGSQRYKLKQAVANLTAGGSTPSAHAYAEAAAYLMGTTTYSETNYAIRKDSYIKRVRRSDNRTEYSYCTNYRDSQIDTANLWQPCRSNSYWSSWSTNNPGVDNATAYDTSSDWTYYYTYYYTTFNYAVANADSGIPKSKSNDTASNPNIVVDRNATNSNAVYQSPLPAVANRQSCDGQGIYFLSDGEPNNTTNTRSASVMSTALGSTFGADFNCSGGLSNTTADSGWACMGEFAKRLFDKTKNPAGVSIQTAFVGFGSDFSSLSSSDVKNACRLSSRTQSDRKGDDACSPNQSTNAVAAPGYGNGGFFPTQSSQGVTDSVIAFINNLDKVPLEPLTTGAISVPYDALNPKNLQEYGYLRAFEPNPANTYLTWRGNLKKYHVVLSGANAGAFEANSGGLVYNASGAFRTGTKDYWNSSTYTDGGKVFLGGSYANVPLPIAGQPETRDAEGNITKYYYAVQSKIRNLFTDVSAVAADGSLTKISTSGTNLLKIPAAPPEGTNPFDTVANTASYVLGKFDPSTGQNILKAFPISLKLKILNYLGYSTDINATTLPSSLVTSNEPYLSMGGSIHSLPVQLTYNGTLDDNGNLTSAREQSILYGTMEGGLHIVDASSGIEQMVFVPADILNDSVASKALVVGQSDASAPAHGMDGAWVSDPAYNITTVGSGSSAVSKVTAKQMNIYGGMRMGGSSYYGLDVLSPTSPKLLFRIGADQTDYSRMGQSWSKPVLANIRYNGSIRRVLIVGGGYDQCYEKPNITLTDACFTNGKAKGNAVYIIDAKTGQRLWWTSDTGSNTDNANMKHSIVSRISTLDRDADGLVDHLYFGDLGGQIFRVDLNNNQTKTNSTYSSFGVRVVRLANLATNDSTYDGTNDYTGGNAPRFYEPPTVTIHDYGIHTFITVGIASGDRSTPLDVYPLTGREGMTPASALSGRPVNNVYGIIDRDFVKKNLMSLTDNQLETKDITRTGLRKNPQILRTGETRVAQIFFPTTGVGKGGWYRSLSSTSDGTEKANNSFRIKGGLKAFEEPMAITGNLIIPVYDPQGTGIVAADPCLPRVVGETDRQTYCLPFGACLNPDGTINSNKENPSGFQTKTGSNCPAGVSECNTNVIGAGIRNITFVPKRDEPPVTNSCGKLQLSGNENGTGEWQCTSHLLPVRWYERYR
>WP_085940514.1|GCF_000453425@1315179@1|WP_085916957.1|1
MQASDLQIYASPTAGKKTIVMMLDTSGSMTNNSYGENRLAMLKNGMNAFLASNNPVLNDTRVGLGNFSANGDSRSGQILVAAAPLGDASTLNTVGSQRYKLKQAVANLTAGGSTPSAHAYAEAAAYLMGTTTYSETNYAIRKDSYIKRVRRSDNRTEYSYCTNYRDSQIDTANLWQPCRSNSYWSSWSTNNPGVDNATAYDTSSDWTYYYTYYYTTFNYAVANADSGIPKSKSNDTASNPNIVVDRNATNSNAVYQSPLPAVANRQSCDGQGIYFLSDGEPNNTTNTRSASVMSTALGSTFGADFNCSGGLSNTTADSGWACMGEFAKRLFDKTKNPAGVSIQTAFVGFGSDFSSLSSSDVKNACRLSSRTQSDRKGDDACSPNQSTNAVAAPGYGNGGFFPTQSSQGVTDSVIAFINNLDKVPLEPLTTGAISVPYDALNPKNLQEYGYLRAFEPNPANTYLTWRGNLKKYHVVLSGANAGTFEANTGGLVYNATGAFRTGTKDYWNSSTYNDGGKVFFGGSYAKVPLPIAGQPETRDEEGNITKYYYAVQTKIRNLFTDVSAVASDGSLTKISTSGTNLLKIPAAPPEGTNPFDTVANTASYVLGKFDPSTGQNILKAFPISLKLKILNYLGYSTDINATTLPSSLVTSNEPYLSMGGSIHSLPVQLTYNGTLDDNGNLTSAREQSILYGTMEGGLHIVDASSGIEQMVFVPADILNDSVASKALVVGQSDASAPAHGMDGAWVSDPAYNITTVGSGSSAVSKVTAKQMNIYGGMRMGGSSYYGLDVLSPTSPKLLFRIGADQTDYSRMGQSWSKPVLANIRYNGSIRRVLIVGGGYDQCYEKPNITLTDACFTNGKAKGNAVYIIDAKTGQRLWWTSDTGSNTDNANMKHSIVSRISTLDRDADGLVDHLYFGDLGGQIFRVDLNNNQTKTNSTYSSFGVRVVRLANLATNDSTYDGTNDYTGGNAPRFYEPPTVTIHDYGIHTFITLGIASGDRSTPLDVYPLTGREGMTPASALSGRPVNNVYGIIDRDFVKKNLMSLTDNQLETKDITRTGLRKNPQILRTGETRVAQIFFPTTGVGKGGWYRSLSSTSDGTEKANNSFRIKGGLKAFEEPMAITGNLIIPVYDPQGTGIVAADPCLPRVVGETDRQTYCLPFGACLNPDGTINSNKENPSGFQTKTGSNCPAGVSECNTNVIGAGIRNITFVPKRDEPPVTNSCGKLQLSGNENGTGEWQCTSHLLPVRWYERYR
>WP_085940514.1|GCF_000453465@1315181@1|WP_086240278.1|1
MQASDLQIYASPTAGKKTIVMMLDTSGSMTNNSYGENRLAMLKNGMNAFLASNNPVLNDTRVGLGNFSANGDSRSGQILVAAAPLGDASTLNTVGSQRYKLKQAVANLTAGGLTPSAHAYAEAAAYLMGTTTYSETNYAIRKDSYIKRVRRSDNRTEYSYCTNYRDSQIDTANLWQPCRSNSYWSSWSTNNPGVDNATAYDTSSDWTYYYTYYYTTFNYAVANADSGIPKSKSNDTASNPNIVVDRNATNSNAVYQSPLPAVANRQSCDGQGIYFLSDGEPNNTTNTRSASVMSTALGSTFGADFNCSGDLSNTTADSGWACMGEFAKRLFDKTKNPAGVSIQTAFVGFGSDFSSLNSSDVKNACRLSSRTQSDRKGDDACSPNQSTNAVAAPGYGNGGFFPTQSSQGVTDSVIAFINNLDKVPLEPLTTGAISVPYDALNPKNLQEYGYLRAFEPNPANTYLTWRGNLKKYHVVLSGANAGAFEANSGGLVYNASGAFRTGTKDYWNSSTYTDGGKVFLGGSYANVPLPIAGQPETRDAEGNITKYYYAVQSKIRNLFTDVSAVAADGSLTKISTSGTNLLKIPAAPPEGTNPFDTVANTASYVLGKFDPSTGQNILKAFPISLKLKILNYLGYSTDINATTLPSSLVTSNEPYLSMGGSIHSLPVQLTYNGTLDDNGNLTSAREQSILYGTMEGGLHIVDASSGIEQMVFVPADILNDSVASKALVVGQSDASAPAHGMDGAWVSDPAYNITTVGSGSSAVSKVTAKQMNIYGGMRMGGSSYYGLDVLSPTSPKLLFRIGADQTDYSRMGQSWSKPVLANIRYNGSIRRVLIVGGGYDQCYEKPNITLTDACFTNGKAKGNAVYIIDAKTGQRLWWTSDTGSNTDNANMKHSIVSRISTLDRDADGLVDHLYFGDLGGQIFRVDLNNNQTKTNSTYSSFGVRVVRLANLATNDSTYDGTNDYTGGNAPRFYEPPTVTIHDYGIHTFITVGIASGDRSTPLDVYPLTGREGMTPASALSGRPVNNVYGIIDKDFVKKNLMSLTDNQLETKDITRTGLRKNPQILRTGETRVAQIFFPTTGVGKGGWYRSLSSTSDGTEKANNSFRIKGGLKAFEEPMAITGNLIIPVYDPQGTGIVAADPCLPRVVGETDRQTYCLPFGACLNPDGTINSNKENPSGFQTKTGSNCPAGVSECNTNVIGAGIRNITFVPKRDEPPVTNSCGKLQLSGNENGTGEWQCTSHLLPVRWYERYR
>WP_085940514.1|GCF_000453525@1315184@1|WP_085916957.1|1
MQASDLQIYASPTAGKKTIVMMLDTSGSMTNNSYGENRLAMLKNGMNAFLASNNPVLNDTRVGLGNFSANGDSRSGQILVAAAPLGDASTLNTVGSQRYKLKQAVANLTAGGSTPSAHAYAEAAAYLMGTTTYSETNYAIRKDSYIKRVRRSDNRTEYSYCTNYRDSQIDTANLWQPCRSNSYWSSWSTNNPGVDNATAYDTSSDWTYYYTYYYTTFNYAVANADSGIPKSKSNDTASNPNIVVDRNATNSNAVYQSPLPAVANRQSCDGQGIYFLSDGEPNNTTNTRSASVMSTALGSTFGADFNCSGGLSNTTADSGWACMGEFAKRLFDKTKNPAGVSIQTAFVGFGSDFSSLSSSDVKNACRLSSRTQSDRKGDDACSPNQSTNAVAAPGYGNGGFFPTQSSQGVTDSVIAFINNLDKVPLEPLTTGAISVPYDALNPKNLQEYGYLRAFEPNPANTYLTWRGNLKKYHVVLSGANAGTFEANTGGLVYNATGAFRTGTKDYWNSSTYNDGGKVFFGGSYAKVPLPIAGQPETRDEEGNITKYYYAVQTKIRNLFTDVSAVASDGSLTKISTSGTNLLKIPAAPPEGTNPFDTVANTASYVLGKFDPSTGQNILKAFPISLKLKILNYLGYSTDINATTLPSSLVTSNEPYLSMGGSIHSLPVQLTYNGTLDDNGNLTSAREQSILYGTMEGGLHIVDASSGIEQMVFVPADILNDSVASKALVVGQSDASAPAHGMDGAWVSDPAYNITTVGSGSSAVSKVTAKQMNIYGGMRMGGSSYYGLDVLSPTSPKLLFRIGADQTDYSRMGQSWSKPVLANIRYNGSIRRVLIVGGGYDQCYEKPNITLTDACFTNGKAKGNAVYIIDAKTGQRLWWTSDTGSNTDNANMKHSIVSRISTLDRDADGLVDHLYFGDLGGQIFRVDLNNNQTKTNSTYSSFGVRVVRLANLATNDSTYDGTNDYTGGNAPRFYEPPTVTIHDYGIHTFITLGIASGDRSTPLDVYPLTGREGMTPASALSGRPVNNVYGIIDRDFVKKNLMSLTDNQLETKDITRTGLRKNPQILRTGETRVAQIFFPTTGVGKGGWYRSLSSTSDGTEKANNSFRIKGGLKAFEEPMAITGNLIIPVYDPQGTGIVAADPCLPRVVGETDRQTYCLPFGACLNPDGTINSNKENPSGFQTKTGSNCPAGVSECNTNVIGAGIRNITFVPKRDEPPVTNSCGKLQLSGNENGTGEWQCTSHLLPVRWYERYR
>WP_085940514.1|GCF_000453505@1315183@1|WP_100222091.1|1
MQASDLQIYASPTAGKKTIVMMLDTSGSMTNNSYGENRLAMLKNGMNAFLASNNPVLNDTRVGLGNFSANGDSRSGQILVAAAPLGDASTLNTVGSQRYKLKQAVANLTAGGSTPSAHAYAEAAAYLMGTTTYSETNYAIRKDSYIKRVRRSDNRTEYSYCTNYRDSQIDTANLWQPCRSNSYWSSWSTNNPGVDNATAYDTSSDWTYYYTYYYTTFNYAVANADSGIPKSKSNDTASNPNIVVDRNATNSNAVYQSPLPAVANRQSCDGQGIYFLSDGEPNNTTNTRSASVMSTALGSTFGADFNCSGGLSNTTADSGWACMGEFAKRLFDKTKNPAGVSIQTAFVGFGSDFSSLNSSDVKNACRLSSRTQSDRKGDDACSPNQSTNAVAAPGYGNGGFFPTQSSQGVTDSVIAFINNLDKVPLEPLTTGAISVPYDALNPKNLQEYGYLRAFEPNPANTYLTWRGNLKKYHVVLSGANAGAFEANSGGLVYNASGAFRTGTKDYWNSSTYTDGGKVFLGGSYANVPLPIAGQPETRDAEGNITKYYYAVQSKIRNLFTDVSAVAADGSLTKISTSGTNLLKIPAAPPEGTNPFDTVANTASYVLGKFDPSTGQNILKAFPISLKLKILNYLGYSTDINATTLPSSLVTSNEPYLSMGGSIHSLPVQLTYNGTLDDNGNLTSAREQSILYGTMEGGLHIVDASSGIEQMVFVPADILNDSVASKALVVGQSDASAPAHGMDGAWVSDPAYNITTVGSGSSAVSKVTAKQMNIYGGMRMGGSSYYGLDVLSPTSPKLLFRIGADQTDYSRMGQSWSKPVLANIRYNGSIRRVLIVGGGYDQCYEKPNITLTDACFTNGKAKGNAVYIIDAKTGQRLWWTSDTGSNTDNANMKHSIVSRISTLDRDADGLVDHLYFGDLGGQIFRVDLNNNQTKTNSTYSSFGVRVVRLANLATNDSTYDGTNDYTGGNAPRFYEPPTVTIHDYGIHTFITVGIASGDRSTPLDVYPLTGREGMTPASALSGRPVNNVYGIIDRDFVKKNLMSLTDNQLETKDITRTGLRKNPQILRTGETRVAQIFFPTTGVGKGGWYRSLSSASDGTEKANNSFRIKGGLKAFEEPMAITGNLIIPVYDPQGTGIVAADPCLPRVVGETDRQTYCLPFGACLNPDGTINSNKENPSGFQTKTGSNCPAGVSECNTNVIGAGIRNITFVPKRDEPPVTNSCGKLQLSGNENGTGEWQCTSHLLPVRWYERYR
>WP_085940514.1|GCF_000453545@1315185@1|WP_085916957.1|1
MQASDLQIYASPTAGKKTIVMMLDTSGSMTNNSYGENRLAMLKNGMNAFLASNNPVLNDTRVGLGNFSANGDSRSGQILVAAAPLGDASTLNTVGSQRYKLKQAVANLTAGGSTPSAHAYAEAAAYLMGTTTYSETNYAIRKDSYIKRVRRSDNRTEYSYCTNYRDSQIDTANLWQPCRSNSYWSSWSTNNPGVDNATAYDTSSDWTYYYTYYYTTFNYAVANADSGIPKSKSNDTASNPNIVVDRNATNSNAVYQSPLPAVANRQSCDGQGIYFLSDGEPNNTTNTRSASVMSTALGSTFGADFNCSGGLSNTTADSGWACMGEFAKRLFDKTKNPAGVSIQTAFVGFGSDFSSLSSSDVKNACRLSSRTQSDRKGDDACSPNQSTNAVAAPGYGNGGFFPTQSSQGVTDSVIAFINNLDKVPLEPLTTGAISVPYDALNPKNLQEYGYLRAFEPNPANTYLTWRGNLKKYHVVLSGANAGTFEANTGGLVYNATGAFRTGTKDYWNSSTYNDGGKVFFGGSYAKVPLPIAGQPETRDEEGNITKYYYAVQTKIRNLFTDVSAVASDGSLTKISTSGTNLLKIPAAPPEGTNPFDTVANTASYVLGKFDPSTGQNILKAFPISLKLKILNYLGYSTDINATTLPSSLVTSNEPYLSMGGSIHSLPVQLTYNGTLDDNGNLTSAREQSILYGTMEGGLHIVDASSGIEQMVFVPADILNDSVASKALVVGQSDASAPAHGMDGAWVSDPAYNITTVGSGSSAVSKVTAKQMNIYGGMRMGGSSYYGLDVLSPTSPKLLFRIGADQTDYSRMGQSWSKPVLANIRYNGSIRRVLIVGGGYDQCYEKPNITLTDACFTNGKAKGNAVYIIDAKTGQRLWWTSDTGSNTDNANMKHSIVSRISTLDRDADGLVDHLYFGDLGGQIFRVDLNNNQTKTNSTYSSFGVRVVRLANLATNDSTYDGTNDYTGGNAPRFYEPPTVTIHDYGIHTFITLGIASGDRSTPLDVYPLTGREGMTPASALSGRPVNNVYGIIDRDFVKKNLMSLTDNQLETKDITRTGLRKNPQILRTGETRVAQIFFPTTGVGKGGWYRSLSSTSDGTEKANNSFRIKGGLKAFEEPMAITGNLIIPVYDPQGTGIVAADPCLPRVVGETDRQTYCLPFGACLNPDGTINSNKENPSGFQTKTGSNCPAGVSECNTNVIGAGIRNITFVPKRDEPPVTNSCGKLQLSGNENGTGEWQCTSHLLPVRWYERYR
>WP_085940514.1|GCF_000453485@1315182@1|WP_100222091.1|1
MQASDLQIYASPTAGKKTIVMMLDTSGSMTNNSYGENRLAMLKNGMNAFLASNNPVLNDTRVGLGNFSANGDSRSGQILVAAAPLGDASTLNTVGSQRYKLKQAVANLTAGGSTPSAHAYAEAAAYLMGTTTYSETNYAIRKDSYIKRVRRSDNRTEYSYCTNYRDSQIDTANLWQPCRSNSYWSSWSTNNPGVDNATAYDTSSDWTYYYTYYYTTFNYAVANADSGIPKSKSNDTASNPNIVVDRNATNSNAVYQSPLPAVANRQSCDGQGIYFLSDGEPNNTTNTRSASVMSTALGSTFGADFNCSGGLSNTTADSGWACMGEFAKRLFDKTKNPAGVSIQTAFVGFGSDFSSLNSSDVKNACRLSSRTQSDRKGDDACSPNQSTNAVAAPGYGNGGFFPTQSSQGVTDSVIAFINNLDKVPLEPLTTGAISVPYDALNPKNLQEYGYLRAFEPNPANTYLTWRGNLKKYHVVLSGANAGAFEANSGGLVYNASGAFRTGTKDYWNSSTYTDGGKVFLGGSYANVPLPIAGQPETRDAEGNITKYYYAVQSKIRNLFTDVSAVAADGSLTKISTSGTNLLKIPAAPPEGTNPFDTVANTASYVLGKFDPSTGQNILKAFPISLKLKILNYLGYSTDINATTLPSSLVTSNEPYLSMGGSIHSLPVQLTYNGTLDDNGNLTSAREQSILYGTMEGGLHIVDASSGIEQMVFVPADILNDSVASKALVVGQSDASAPAHGMDGAWVSDPAYNITTVGSGSSAVSKVTAKQMNIYGGMRMGGSSYYGLDVLSPTSPKLLFRIGADQTDYSRMGQSWSKPVLANIRYNGSIRRVLIVGGGYDQCYEKPNITLTDACFTNGKAKGNAVYIIDAKTGQRLWWTSDTGSNTDNANMKHSIVSRISTLDRDADGLVDHLYFGDLGGQIFRVDLNNNQTKTNSTYSSFGVRVVRLANLATNDSTYDGTNDYTGGNAPRFYEPPTVTIHDYGIHTFITVGIASGDRSTPLDVYPLTGREGMTPASALSGRPVNNVYGIIDRDFVKKNLMSLTDNQLETKDITRTGLRKNPQILRTGETRVAQIFFPTTGVGKGGWYRSLSSASDGTEKANNSFRIKGGLKAFEEPMAITGNLIIPVYDPQGTGIVAADPCLPRVVGETDRQTYCLPFGACLNPDGTINSNKENPSGFQTKTGSNCPAGVSECNTNVIGAGIRNITFVPKRDEPPVTNSCGKLQLSGNENGTGEWQCTSHLLPVRWYERYR
>WP_085940514.1|GCF_000453605@1315136@1|WP_085943975.1|1
MQASDLQIYASPTAGKKTIVMMLDTSGSMTNNSYGENRLAMLKNGMNAFLASNNPVLNDTRVGLGNFSANGDSRSGQILVAAAPLGDASTLNTVGSQRYKLKQAVANLTAGGSTPSAHAYAEAAAYLMGTTTYSETNYAIRKDSYIKRVRRSDNRTEYSYCTNYRDSQIDTANLWQPCRSNSYWSSWSTNNPGVDNATAYDTSSDWTYYYTYYYTTFNYAVANADSGIPKSKSNDTASNPNIVVDRNATNSNAVYQSPLPAVANRQSCDGQGIYFLSDGEPNNTTNTRSASVMSTALGSTFGADFNCSGGLSNTTADSGWACMGEFAKRLFDKTKNPAGVSIQTAFVGFGSDFSSLSSSDVKNACRLSSRTQSDRKGNDACSPNQSTNAVAAPGYGNGGFFPTQSSQGVTDSVIAFINNLDKVPLEPLTTGAISVPYDALNPKNLQEYGYLRAFEPNPANTYLTWRGNLKKYHVVLSGANAGAFEANSGGLVYNASGAFRTGTKDYWNSSTYTDGGKVFLGGSYANVPLPIAGQSETRDAEGNITKYYYAVQSKIRNLFTDVSAVAADGSLTKISTSGTNLLKIPAAPPEGTNPFDTVANTASYVLGKFDPSTGQNILKAFPISLKLKILNYLGYSTDINATTLPSSLVTSNEPYLSMGGSIHSLPVQLTYNGTLDDNGNLTSAREQSILYGTMEGGLHIVDASSGIEQMVFVPADILNDSVASKALVVGQSDASAPAHGMDGAWVSDPAYNITTVGSGSSAVSKVTAKQMNIYGGMRMGGSSYYGLDVLSPTSPKLLFRIGADQTDYSRMGQSWSKPVLANIRYNGSIRRVLIVGGGYDQCYEKPNITLTDACFTNGKAKGNAVYIIDAKTGQRLWWTSDTGSNTDNANMKHSIVSRISTLDRDADGLVDHLYFGDLGGQIFRVDLNNNQTKTNSTYSSFGVRVVRLANLATNDSTYDGTNDYTGGNAPRFYEPPTVTIHDYGIHTFITVGIASGDRSTPLDVYPLTGREGMTPASALSGRPVNNVYGIIDRDFVKKNLMSLTDNQLETKDITRTGLRKNPQILRTGETRVAQIFFPTTGVGKGGWYRSLSSTSDGTEKANNSFRIKGGLKAFEEPMAITGNLIIPVYDPQGTGIVAADPCLPRVVGETDRQTYCLPFGACLNPDGTINSNKENPSGFQTKTGSNCPAGVSECNTNVIGAGIRNITFVPKRDEPPVTNSCGKLQLSGNENGTGEWQCTSHLLPVRWYERYR
>WP_085940514.1|GCF_000453565@1315143@1|WP_085916957.1|1
MQASDLQIYASPTAGKKTIVMMLDTSGSMTNNSYGENRLAMLKNGMNAFLASNNPVLNDTRVGLGNFSANGDSRSGQILVAAAPLGDASTLNTVGSQRYKLKQAVANLTAGGSTPSAHAYAEAAAYLMGTTTYSETNYAIRKDSYIKRVRRSDNRTEYSYCTNYRDSQIDTANLWQPCRSNSYWSSWSTNNPGVDNATAYDTSSDWTYYYTYYYTTFNYAVANADSGIPKSKSNDTASNPNIVVDRNATNSNAVYQSPLPAVANRQSCDGQGIYFLSDGEPNNTTNTRSASVMSTALGSTFGADFNCSGGLSNTTADSGWACMGEFAKRLFDKTKNPAGVSIQTAFVGFGSDFSSLSSSDVKNACRLSSRTQSDRKGDDACSPNQSTNAVAAPGYGNGGFFPTQSSQGVTDSVIAFINNLDKVPLEPLTTGAISVPYDALNPKNLQEYGYLRAFEPNPANTYLTWRGNLKKYHVVLSGANAGTFEANTGGLVYNATGAFRTGTKDYWNSSTYNDGGKVFFGGSYAKVPLPIAGQPETRDEEGNITKYYYAVQTKIRNLFTDVSAVASDGSLTKISTSGTNLLKIPAAPPEGTNPFDTVANTASYVLGKFDPSTGQNILKAFPISLKLKILNYLGYSTDINATTLPSSLVTSNEPYLSMGGSIHSLPVQLTYNGTLDDNGNLTSAREQSILYGTMEGGLHIVDASSGIEQMVFVPADILNDSVASKALVVGQSDASAPAHGMDGAWVSDPAYNITTVGSGSSAVSKVTAKQMNIYGGMRMGGSSYYGLDVLSPTSPKLLFRIGADQTDYSRMGQSWSKPVLANIRYNGSIRRVLIVGGGYDQCYEKPNITLTDACFTNGKAKGNAVYIIDAKTGQRLWWTSDTGSNTDNANMKHSIVSRISTLDRDADGLVDHLYFGDLGGQIFRVDLNNNQTKTNSTYSSFGVRVVRLANLATNDSTYDGTNDYTGGNAPRFYEPPTVTIHDYGIHTFITLGIASGDRSTPLDVYPLTGREGMTPASALSGRPVNNVYGIIDRDFVKKNLMSLTDNQLETKDITRTGLRKNPQILRTGETRVAQIFFPTTGVGKGGWYRSLSSTSDGTEKANNSFRIKGGLKAFEEPMAITGNLIIPVYDPQGTGIVAADPCLPRVVGETDRQTYCLPFGACLNPDGTINSNKENPSGFQTKTGSNCPAGVSECNTNVIGAGIRNITFVPKRDEPPVTNSCGKLQLSGNENGTGEWQCTSHLLPVRWYERYR
>WP_085940514.1|GCF_000453625@1315135@1|WP_086221690.1|1
MQASDLQIYASPTAGKKTIVMMLDTSGSMTNNSYGENRLAMLKNGMNAFLASNNPVLNDTRVGLGNFSANGDSRSGQILVAAAPLGDASTLNTVGSQRYKLKQAVANLTAGGSTPSAHAYAEAAAYLMGTTTYSETNYAIRKDSYIKRVRRSDNRTEYSYCTNYRDSQIDTANLWQPCRSNSYWSSWSTNNPGVDNATAYDTSSDWTYYYTYYYTTFNYAVANADSGIPKSKSNDTASNPNIVVDRNATNSNAVYQSPLPAVANRQSCDGQGIYFLSDGEPNNTTNTRSASVMSTALGSTFGADFNCSGGLSNTTADSGWACMGEFAKRLFDKTKNPAGVSIQTAFVGFGSDFSSLSSSDVKNACRLSSRTQSDRKGDDACSPNQSTNAVAAPGYGNGGFFPTQSSQGVTDSVIAFINNLDKVPLEPLTTGAISVPYDALNPKNLQEYGYLRAFEPNPANTYLTWRGNLKKYHVVLSGANAGAFEANSGGLVYNASGAFRTGTKDYWNSSTYTDGGKVFLGGSYANVPLPIAGQPETRDAEGNITKYYYAVQTKIRNLFTDVSAVAADGSLTKISTSGTNLLKIPAAPPEGTNPFDTVANTASYVLGKFDPSTGQNILKAFPISLKLKILNYLGYSTDINATTLPSSLVTSNEPYLSMGGSIHSLPVQLTYNGTLDDNGNLTSAREQSILYGTMEGGLHIVDASSGIEQMVFVPADILNDSVASKALVVGQSDASAPAHGMDGAWVSDPAYNITTVGSGSSAVSKVTAKQMNIYGGMRMGGSSYYGLDVLSPTSPKLLFRIGADQTDYSRMGQSWSKPVLANIRYNGSIRRVLIVGGGYDQCYEKPNITLTDACFTNGKAKGNAVYIIDAKTGQRLWWTSDTGSNTDNANMKHSIVSRISTLDRDADGLVDHLYFGDLGGQIFRVDLNNNQTKTNSTYSSFGVRVVRLANLATNDSTYDGTNDYTGGNAPRFYEPPTVTIHDYGIHTFITVGIASGDRSTPLDVYPLTGREGMTPASALSGRPVNNVYGIIDKDFVKKNLMSLTDNQLETKDITRTGLRKNPQILRTGETRVAQIFFPTTGVGKGGWYRSLSSTSDGTEKANNSFRIKGGLKAFEEPMAITGNLIIPVYDPQGTGIVAADPCLPRVVGETDRQTYCLPFGACLNPDGTINSNKENPSGFQTKTGSNCPAGVSECNTNVIGAGIRNITFVPKRDEPPVTNSCGKLQLSGNENGTGEWQCTSHLLPVRWYERYR
>WP_085940514.1|GCF_000453585@1315139@1|WP_024436449.1|1
MRNLNQKKPLSMTMSALMTFTTCHSVSVFASDIEIYKSLTSGKTSILLMLDTSGSMGISSLVLPKTNQYGSPGDVEASLCSRVAVSEYYSNRSTANMYEWTYNLKDTRSFSPTYNKTSIYKTVTIGTTTIPYYVRGCTNGTLTEYDRLSRLKDAIIPLLASNDLSDDVIMGLGQFSSKTELTIGTASNRLTDGHSGRILVPNMALTQAQRIKIAQQIAAVKSLDTTTNEDGSANANLKLSSNSYPNVTKSSSGTPTAQAYAEAGAYMMGTGTGSSGTNSGKVSTIYDGYMVKQQADNDGQVYFICVELGTSTTSALGATVKQCVNSWPGYDSTNKTASSGTSIYKPNGNGGWTSVSATTLKNTVGSMSRLWDVYTKLPVGWRFGGWMKVDNEPMDIEPIVGTIWGYGDNIRGLVSYRTNPFSVDGSTDSLIGGFAYSASDTKNGIVYKAGGSTSSCDGNGIYFLTDGAPNSTKDTMAQTIMNTTLTSSYAFSGKPSGTGVLVSPTLKSNLFSGETGGWEYIGEYAKKLFDKTKNPKSMQIKTAVVGFGSSFSGIPKNTDGSYNCDAVKDTNLDAYNACKWGGTDFGNGGFYYAENSADIKNSIINFVKNVTPTFDPVLTGSPTLPQDALNPLRIQPYAYYASFTPKPQESTQLWAGNMNKYHVLNGQLYAANKSTQLFNTDGSLNQSADGIWTGGVKGQLPLGIQLNTDNIQVASRTIYTNREITGSAPYTASEIDSLKKVNLQNVFAIDPSGTALFANDPAKNYWLNLLGYNVTADETVALSDLVNKAELRQVGSVMHSTPVLLTQEGKITTTSGQLNTTDRKDYLLFGTTQGLLHVVDATTGKEIFAFVPNEMMQNQPKAFLSESSSSGGSSNLYYGIDAPWTAHTQYVAKADGTLTVNDSGRTVTDSTSGDEIALKGLQWVYGGLRMGGRSYYALDLSDLTNPKLKFHINPDGAINADKTPNTDNALSYMGQSWSKPTIAYVNFGGKKKLVMFVGGGYDAGYENPAYDQTNNKGAGVYMFDANNGDLLWWSSANASADKGAQAHTEDSDLKYSVVSQINAVDRDSDGLVDHLYFGDLGGQAFRIDLNNNATGDNAAAKKGNFVTHVVRLLNQHVNNDGTSPRFYEMPSFSVSKDDSGSLVGVVALSSGNRSSPLAGAIGTNNATASTSANDGVFVVFDKDVAKTNLYSLVDTDLTTKNIATLRNLNTYFTASFAGDIYKNGVSVVANDGWKYTYSDSAGVYKGMNGLYALDGMLYVNVFYRDGDGIGGSCGAGVKGNSKLYQFCLPTGKCSFYGSSTTQPNNTDLGAGILGTALGNATSNNGQTLLQNVVKKTDNFCTDANKNSPECQLFNTTAKLQNLRWYETR
>WP_085940514.1|GCF_000453645@1315142@1|WP_085916957.1|1
MQASDLQIYASPTAGKKTIVMMLDTSGSMTNNSYGENRLAMLKNGMNAFLASNNPVLNDTRVGLGNFSANGDSRSGQILVAAAPLGDASTLNTVGSQRYKLKQAVANLTAGGSTPSAHAYAEAAAYLMGTTTYSETNYAIRKDSYIKRVRRSDNRTEYSYCTNYRDSQIDTANLWQPCRSNSYWSSWSTNNPGVDNATAYDTSSDWTYYYTYYYTTFNYAVANADSGIPKSKSNDTASNPNIVVDRNATNSNAVYQSPLPAVANRQSCDGQGIYFLSDGEPNNTTNTRSASVMSTALGSTFGADFNCSGGLSNTTADSGWACMGEFAKRLFDKTKNPAGVSIQTAFVGFGSDFSSLSSSDVKNACRLSSRTQSDRKGDDACSPNQSTNAVAAPGYGNGGFFPTQSSQGVTDSVIAFINNLDKVPLEPLTTGAISVPYDALNPKNLQEYGYLRAFEPNPANTYLTWRGNLKKYHVVLSGANAGTFEANTGGLVYNATGAFRTGTKDYWNSSTYNDGGKVFFGGSYAKVPLPIAGQPETRDEEGNITKYYYAVQTKIRNLFTDVSAVASDGSLTKISTSGTNLLKIPAAPPEGTNPFDTVANTASYVLGKFDPSTGQNILKAFPISLKLKILNYLGYSTDINATTLPSSLVTSNEPYLSMGGSIHSLPVQLTYNGTLDDNGNLTSAREQSILYGTMEGGLHIVDASSGIEQMVFVPADILNDSVASKALVVGQSDASAPAHGMDGAWVSDPAYNITTVGSGSSAVSKVTAKQMNIYGGMRMGGSSYYGLDVLSPTSPKLLFRIGADQTDYSRMGQSWSKPVLANIRYNGSIRRVLIVGGGYDQCYEKPNITLTDACFTNGKAKGNAVYIIDAKTGQRLWWTSDTGSNTDNANMKHSIVSRISTLDRDADGLVDHLYFGDLGGQIFRVDLNNNQTKTNSTYSSFGVRVVRLANLATNDSTYDGTNDYTGGNAPRFYEPPTVTIHDYGIHTFITLGIASGDRSTPLDVYPLTGREGMTPASALSGRPVNNVYGIIDRDFVKKNLMSLTDNQLETKDITRTGLRKNPQILRTGETRVAQIFFPTTGVGKGGWYRSLSSTSDGTEKANNSFRIKGGLKAFEEPMAITGNLIIPVYDPQGTGIVAADPCLPRVVGETDRQTYCLPFGACLNPDGTINSNKENPSGFQTKTGSNCPAGVSECNTNVIGAGIRNITFVPKRDEPPVTNSCGKLQLSGNENGTGEWQCTSHLLPVRWYERYR
>WP_085940514.1|GCF_000453665@1315138@1|WP_085916957.1|1
MQASDLQIYASPTAGKKTIVMMLDTSGSMTNNSYGENRLAMLKNGMNAFLASNNPVLNDTRVGLGNFSANGDSRSGQILVAAAPLGDASTLNTVGSQRYKLKQAVANLTAGGSTPSAHAYAEAAAYLMGTTTYSETNYAIRKDSYIKRVRRSDNRTEYSYCTNYRDSQIDTANLWQPCRSNSYWSSWSTNNPGVDNATAYDTSSDWTYYYTYYYTTFNYAVANADSGIPKSKSNDTASNPNIVVDRNATNSNAVYQSPLPAVANRQSCDGQGIYFLSDGEPNNTTNTRSASVMSTALGSTFGADFNCSGGLSNTTADSGWACMGEFAKRLFDKTKNPAGVSIQTAFVGFGSDFSSLSSSDVKNACRLSSRTQSDRKGDDACSPNQSTNAVAAPGYGNGGFFPTQSSQGVTDSVIAFINNLDKVPLEPLTTGAISVPYDALNPKNLQEYGYLRAFEPNPANTYLTWRGNLKKYHVVLSGANAGTFEANTGGLVYNATGAFRTGTKDYWNSSTYNDGGKVFFGGSYAKVPLPIAGQPETRDEEGNITKYYYAVQTKIRNLFTDVSAVASDGSLTKISTSGTNLLKIPAAPPEGTNPFDTVANTASYVLGKFDPSTGQNILKAFPISLKLKILNYLGYSTDINATTLPSSLVTSNEPYLSMGGSIHSLPVQLTYNGTLDDNGNLTSAREQSILYGTMEGGLHIVDASSGIEQMVFVPADILNDSVASKALVVGQSDASAPAHGMDGAWVSDPAYNITTVGSGSSAVSKVTAKQMNIYGGMRMGGSSYYGLDVLSPTSPKLLFRIGADQTDYSRMGQSWSKPVLANIRYNGSIRRVLIVGGGYDQCYEKPNITLTDACFTNGKAKGNAVYIIDAKTGQRLWWTSDTGSNTDNANMKHSIVSRISTLDRDADGLVDHLYFGDLGGQIFRVDLNNNQTKTNSTYSSFGVRVVRLANLATNDSTYDGTNDYTGGNAPRFYEPPTVTIHDYGIHTFITLGIASGDRSTPLDVYPLTGREGMTPASALSGRPVNNVYGIIDRDFVKKNLMSLTDNQLETKDITRTGLRKNPQILRTGETRVAQIFFPTTGVGKGGWYRSLSSTSDGTEKANNSFRIKGGLKAFEEPMAITGNLIIPVYDPQGTGIVAADPCLPRVVGETDRQTYCLPFGACLNPDGTINSNKENPSGFQTKTGSNCPAGVSECNTNVIGAGIRNITFVPKRDEPPVTNSCGKLQLSGNENGTGEWQCTSHLLPVRWYERYR
>WP_085940514.1|GCF_000453685@1315137@1|WP_085941364.1|1
MQASDLQIYASPTAGKKTIVMMLDTSGSMTNNSYGENRLAMLKNGMNAFLASNNPVLNDTRVGLGNFSANGDSRSGQILVAAAPLGDASTLNTVGSQRYKLKQAVANLTAGGSTPSAHAYAEAAAYLMGTTTYSETNYAIRKDSYIKRVRRSDNRTEYSYCTNYRDSQIDTANLWQPCRSNSYWSSWSTNNPGVDNATAYDTSSDWTYYYTYYYTTFNYAVANADSGIPKSKSNDTASNPNIVVDRNATNSNAVYQSPLPAVANRQSCDGQGIYFLSDGEPNNTTNTRSASVMSTALGSTFGADFNCSGGLSNTTADSGWACMGEFAKRLFDKTKNPAGVSIQTAFVGFGSDFSSLSSSDVKNACRLSSRTQSDRKGDDACSPNQSTNAVAAPGYGNGGFFPTQSSQGVTDSVIAFINNLDKVPLEPLTTGAISVPYDALNPKNLQEYGYLRAFEPNPANTYLTWRGNLKKYHVVLSGANAGAFEANSGGLVYNASGAFRTGTKDYWNSSTYTDGGKVFLGGSYANVPLPIAGQPETRDAEGNITKYYYAVQSKIRNLFTDVSAVAADGSLTKISTSGTNLLKIPAVPPEGTNPFDTVANTASYVLGKFDPSTGQNILKAFPISLKLKILNYLGYSTDINATTLPSSLVTSNEPYLSMGGSIHSLPVQLTYNGTLDDNGNLTSAREQSILYGTMEGGLHIVDASSGIEQMVFVPADILNDSVASKALVVGQSDASAPAHGMDGAWVSDPAYNITTVGSGSSAVSKVTAKQMNIYGGMRMGGSSYYGLDVLSPTSPKLLFRIGADQTDYSRMGQSWSKPVLANIRYNGSIRRVLIVGGGYDQCYEKPNITLTDACFTNGKAKGNAVYIIDAKTGQRLWWTSDTGSNTDNANMKHSIVSRISTLDRDADGLVDHLYFGDLGGQIFRVDLNNNQTKTNSTYSSFGVRVVRLANLATNDSTYDGTNDYTGGNAPRFYEPPTVTIHDYGIHTFITVGIASGDRSTPLDVYPLTGREGMLPASALSGRPVNNVYGIIDRDFVKKNLMSLTDNQLETKDITRTGLRKNPQILRTGETRVAQIFFPTTGVGKGGWYRSLSSTSDGTEKANNSFRIKGGLKAFEEPMAITGNLIIPVYDPQGTGIVAADPCLPRVVGETDRQTYCLPFGACLNSDGSIDQNKENHSGFETQTGTNCPVGASECNKNVIGSGIRSVTFVPTEDNPPTTNSCGKLKLSGNEQGTGQWQCTSHLVPTRWYERYR
>WP_085940514.1|GCF_000453705@1315140@1|WP_085916957.1|1
MQASDLQIYASPTAGKKTIVMMLDTSGSMTNNSYGENRLAMLKNGMNAFLASNNPVLNDTRVGLGNFSANGDSRSGQILVAAAPLGDASTLNTVGSQRYKLKQAVANLTAGGSTPSAHAYAEAAAYLMGTTTYSETNYAIRKDSYIKRVRRSDNRTEYSYCTNYRDSQIDTANLWQPCRSNSYWSSWSTNNPGVDNATAYDTSSDWTYYYTYYYTTFNYAVANADSGIPKSKSNDTASNPNIVVDRNATNSNAVYQSPLPAVANRQSCDGQGIYFLSDGEPNNTTNTRSASVMSTALGSTFGADFNCSGGLSNTTADSGWACMGEFAKRLFDKTKNPAGVSIQTAFVGFGSDFSSLSSSDVKNACRLSSRTQSDRKGDDACSPNQSTNAVAAPGYGNGGFFPTQSSQGVTDSVIAFINNLDKVPLEPLTTGAISVPYDALNPKNLQEYGYLRAFEPNPANTYLTWRGNLKKYHVVLSGANAGTFEANTGGLVYNATGAFRTGTKDYWNSSTYNDGGKVFFGGSYAKVPLPIAGQPETRDEEGNITKYYYAVQTKIRNLFTDVSAVASDGSLTKISTSGTNLLKIPAAPPEGTNPFDTVANTASYVLGKFDPSTGQNILKAFPISLKLKILNYLGYSTDINATTLPSSLVTSNEPYLSMGGSIHSLPVQLTYNGTLDDNGNLTSAREQSILYGTMEGGLHIVDASSGIEQMVFVPADILNDSVASKALVVGQSDASAPAHGMDGAWVSDPAYNITTVGSGSSAVSKVTAKQMNIYGGMRMGGSSYYGLDVLSPTSPKLLFRIGADQTDYSRMGQSWSKPVLANIRYNGSIRRVLIVGGGYDQCYEKPNITLTDACFTNGKAKGNAVYIIDAKTGQRLWWTSDTGSNTDNANMKHSIVSRISTLDRDADGLVDHLYFGDLGGQIFRVDLNNNQTKTNSTYSSFGVRVVRLANLATNDSTYDGTNDYTGGNAPRFYEPPTVTIHDYGIHTFITLGIASGDRSTPLDVYPLTGREGMTPASALSGRPVNNVYGIIDRDFVKKNLMSLTDNQLETKDITRTGLRKNPQILRTGETRVAQIFFPTTGVGKGGWYRSLSSTSDGTEKANNSFRIKGGLKAFEEPMAITGNLIIPVYDPQGTGIVAADPCLPRVVGETDRQTYCLPFGACLNPDGTINSNKENPSGFQTKTGSNCPAGVSECNTNVIGAGIRNITFVPKRDEPPVTNSCGKLQLSGNENGTGEWQCTSHLLPVRWYERYR
>WP_085940514.1|GCF_000453765@1315144@1|WP_086221690.1|1
MQASDLQIYASPTAGKKTIVMMLDTSGSMTNNSYGENRLAMLKNGMNAFLASNNPVLNDTRVGLGNFSANGDSRSGQILVAAAPLGDASTLNTVGSQRYKLKQAVANLTAGGSTPSAHAYAEAAAYLMGTTTYSETNYAIRKDSYIKRVRRSDNRTEYSYCTNYRDSQIDTANLWQPCRSNSYWSSWSTNNPGVDNATAYDTSSDWTYYYTYYYTTFNYAVANADSGIPKSKSNDTASNPNIVVDRNATNSNAVYQSPLPAVANRQSCDGQGIYFLSDGEPNNTTNTRSASVMSTALGSTFGADFNCSGGLSNTTADSGWACMGEFAKRLFDKTKNPAGVSIQTAFVGFGSDFSSLSSSDVKNACRLSSRTQSDRKGDDACSPNQSTNAVAAPGYGNGGFFPTQSSQGVTDSVIAFINNLDKVPLEPLTTGAISVPYDALNPKNLQEYGYLRAFEPNPANTYLTWRGNLKKYHVVLSGANAGAFEANSGGLVYNASGAFRTGTKDYWNSSTYTDGGKVFLGGSYANVPLPIAGQPETRDAEGNITKYYYAVQTKIRNLFTDVSAVAADGSLTKISTSGTNLLKIPAAPPEGTNPFDTVANTASYVLGKFDPSTGQNILKAFPISLKLKILNYLGYSTDINATTLPSSLVTSNEPYLSMGGSIHSLPVQLTYNGTLDDNGNLTSAREQSILYGTMEGGLHIVDASSGIEQMVFVPADILNDSVASKALVVGQSDASAPAHGMDGAWVSDPAYNITTVGSGSSAVSKVTAKQMNIYGGMRMGGSSYYGLDVLSPTSPKLLFRIGADQTDYSRMGQSWSKPVLANIRYNGSIRRVLIVGGGYDQCYEKPNITLTDACFTNGKAKGNAVYIIDAKTGQRLWWTSDTGSNTDNANMKHSIVSRISTLDRDADGLVDHLYFGDLGGQIFRVDLNNNQTKTNSTYSSFGVRVVRLANLATNDSTYDGTNDYTGGNAPRFYEPPTVTIHDYGIHTFITVGIASGDRSTPLDVYPLTGREGMTPASALSGRPVNNVYGIIDKDFVKKNLMSLTDNQLETKDITRTGLRKNPQILRTGETRVAQIFFPTTGVGKGGWYRSLSSTSDGTEKANNSFRIKGGLKAFEEPMAITGNLIIPVYDPQGTGIVAADPCLPRVVGETDRQTYCLPFGACLNPDGTINSNKENPSGFQTKTGSNCPAGVSECNTNVIGAGIRNITFVPKRDEPPVTNSCGKLQLSGNENGTGEWQCTSHLLPVRWYERYR
>WP_085940514.1|GCF_000453785@1315145@1|WP_086221690.1|1
MQASDLQIYASPTAGKKTIVMMLDTSGSMTNNSYGENRLAMLKNGMNAFLASNNPVLNDTRVGLGNFSANGDSRSGQILVAAAPLGDASTLNTVGSQRYKLKQAVANLTAGGSTPSAHAYAEAAAYLMGTTTYSETNYAIRKDSYIKRVRRSDNRTEYSYCTNYRDSQIDTANLWQPCRSNSYWSSWSTNNPGVDNATAYDTSSDWTYYYTYYYTTFNYAVANADSGIPKSKSNDTASNPNIVVDRNATNSNAVYQSPLPAVANRQSCDGQGIYFLSDGEPNNTTNTRSASVMSTALGSTFGADFNCSGGLSNTTADSGWACMGEFAKRLFDKTKNPAGVSIQTAFVGFGSDFSSLSSSDVKNACRLSSRTQSDRKGDDACSPNQSTNAVAAPGYGNGGFFPTQSSQGVTDSVIAFINNLDKVPLEPLTTGAISVPYDALNPKNLQEYGYLRAFEPNPANTYLTWRGNLKKYHVVLSGANAGAFEANSGGLVYNASGAFRTGTKDYWNSSTYTDGGKVFLGGSYANVPLPIAGQPETRDAEGNITKYYYAVQTKIRNLFTDVSAVAADGSLTKISTSGTNLLKIPAAPPEGTNPFDTVANTASYVLGKFDPSTGQNILKAFPISLKLKILNYLGYSTDINATTLPSSLVTSNEPYLSMGGSIHSLPVQLTYNGTLDDNGNLTSAREQSILYGTMEGGLHIVDASSGIEQMVFVPADILNDSVASKALVVGQSDASAPAHGMDGAWVSDPAYNITTVGSGSSAVSKVTAKQMNIYGGMRMGGSSYYGLDVLSPTSPKLLFRIGADQTDYSRMGQSWSKPVLANIRYNGSIRRVLIVGGGYDQCYEKPNITLTDACFTNGKAKGNAVYIIDAKTGQRLWWTSDTGSNTDNANMKHSIVSRISTLDRDADGLVDHLYFGDLGGQIFRVDLNNNQTKTNSTYSSFGVRVVRLANLATNDSTYDGTNDYTGGNAPRFYEPPTVTIHDYGIHTFITVGIASGDRSTPLDVYPLTGREGMTPASALSGRPVNNVYGIIDKDFVKKNLMSLTDNQLETKDITRTGLRKNPQILRTGETRVAQIFFPTTGVGKGGWYRSLSSTSDGTEKANNSFRIKGGLKAFEEPMAITGNLIIPVYDPQGTGIVAADPCLPRVVGETDRQTYCLPFGACLNPDGTINSNKENPSGFQTKTGSNCPAGVSECNTNVIGAGIRNITFVPKRDEPPVTNSCGKLQLSGNENGTGEWQCTSHLLPVRWYERYR
>WP_085940514.1|GCF_000453745@1315141@1|WP_085916957.1|1
MQASDLQIYASPTAGKKTIVMMLDTSGSMTNNSYGENRLAMLKNGMNAFLASNNPVLNDTRVGLGNFSANGDSRSGQILVAAAPLGDASTLNTVGSQRYKLKQAVANLTAGGSTPSAHAYAEAAAYLMGTTTYSETNYAIRKDSYIKRVRRSDNRTEYSYCTNYRDSQIDTANLWQPCRSNSYWSSWSTNNPGVDNATAYDTSSDWTYYYTYYYTTFNYAVANADSGIPKSKSNDTASNPNIVVDRNATNSNAVYQSPLPAVANRQSCDGQGIYFLSDGEPNNTTNTRSASVMSTALGSTFGADFNCSGGLSNTTADSGWACMGEFAKRLFDKTKNPAGVSIQTAFVGFGSDFSSLSSSDVKNACRLSSRTQSDRKGDDACSPNQSTNAVAAPGYGNGGFFPTQSSQGVTDSVIAFINNLDKVPLEPLTTGAISVPYDALNPKNLQEYGYLRAFEPNPANTYLTWRGNLKKYHVVLSGANAGTFEANTGGLVYNATGAFRTGTKDYWNSSTYNDGGKVFFGGSYAKVPLPIAGQPETRDEEGNITKYYYAVQTKIRNLFTDVSAVASDGSLTKISTSGTNLLKIPAAPPEGTNPFDTVANTASYVLGKFDPSTGQNILKAFPISLKLKILNYLGYSTDINATTLPSSLVTSNEPYLSMGGSIHSLPVQLTYNGTLDDNGNLTSAREQSILYGTMEGGLHIVDASSGIEQMVFVPADILNDSVASKALVVGQSDASAPAHGMDGAWVSDPAYNITTVGSGSSAVSKVTAKQMNIYGGMRMGGSSYYGLDVLSPTSPKLLFRIGADQTDYSRMGQSWSKPVLANIRYNGSIRRVLIVGGGYDQCYEKPNITLTDACFTNGKAKGNAVYIIDAKTGQRLWWTSDTGSNTDNANMKHSIVSRISTLDRDADGLVDHLYFGDLGGQIFRVDLNNNQTKTNSTYSSFGVRVVRLANLATNDSTYDGTNDYTGGNAPRFYEPPTVTIHDYGIHTFITLGIASGDRSTPLDVYPLTGREGMTPASALSGRPVNNVYGIIDRDFVKKNLMSLTDNQLETKDITRTGLRKNPQILRTGETRVAQIFFPTTGVGKGGWYRSLSSTSDGTEKANNSFRIKGGLKAFEEPMAITGNLIIPVYDPQGTGIVAADPCLPRVVGETDRQTYCLPFGACLNPDGTINSNKENPSGFQTKTGSNCPAGVSECNTNVIGAGIRNITFVPKRDEPPVTNSCGKLQLSGNENGTGEWQCTSHLLPVRWYERYR
>WP_085940514.1|GCF_000453725@1315134@1|WP_024436449.1|1
MRNLNQKKPLSMTMSALMTFTTCHSVSVFASDIEIYKSLTSGKTSILLMLDTSGSMGISSLVLPKTNQYGSPGDVEASLCSRVAVSEYYSNRSTANMYEWTYNLKDTRSFSPTYNKTSIYKTVTIGTTTIPYYVRGCTNGTLTEYDRLSRLKDAIIPLLASNDLSDDVIMGLGQFSSKTELTIGTASNRLTDGHSGRILVPNMALTQAQRIKIAQQIAAVKSLDTTTNEDGSANANLKLSSNSYPNVTKSSSGTPTAQAYAEAGAYMMGTGTGSSGTNSGKVSTIYDGYMVKQQADNDGQVYFICVELGTSTTSALGATVKQCVNSWPGYDSTNKTASSGTSIYKPNGNGGWTSVSATTLKNTVGSMSRLWDVYTKLPVGWRFGGWMKVDNEPMDIEPIVGTIWGYGDNIRGLVSYRTNPFSVDGSTDSLIGGFAYSASDTKNGIVYKAGGSTSSCDGNGIYFLTDGAPNSTKDTMAQTIMNTTLTSSYAFSGKPSGTGVLVSPTLKSNLFSGETGGWEYIGEYAKKLFDKTKNPKSMQIKTAVVGFGSSFSGIPKNTDGSYNCDAVKDTNLDAYNACKWGGTDFGNGGFYYAENSADIKNSIINFVKNVTPTFDPVLTGSPTLPQDALNPLRIQPYAYYASFTPKPQESTQLWAGNMNKYHVLNGQLYAANKSTQLFNTDGSLNQSADGIWTGGVKGQLPLGIQLNTDNIQVASRTIYTNREITGSAPYTASEIDSLKKVNLQNVFAIDPSGTALFANDPAKNYWLNLLGYNVTADETVALSDLVNKAELRQVGSVMHSTPVLLTQEGKITTTSGQLNTTDRKDYLLFGTTQGLLHVVDATTGKEIFAFVPNEMMQNQPKAFLSESSSSGGSSNLYYGIDAPWTAHTQYVAKADGTLTVNDSGRTVTDSTSGDEIALKGLQWVYGGLRMGGRSYYALDLSDLTNPKLKFHINPDGAINADKTPNTDNALSYMGQSWSKPTIAYVNFGGKKKLVMFVGGGYDAGYENPAYDQTNNKGAGVYMFDANNGDLLWWSSANASADKGAQAHTEDSDLKYSVVSQINAVDRDSDGLVDHLYFGDLGGQAFRIDLNNNATGDNAAAKKGNFVTHVVRLLNQHVNNDGTSPRFYEMPSFSVSKDDSGSLVGVVALSSGNRSSPLAGAIGTNNATASTSANDGVFVVFDKDVAKTNLYSLVDTDLTTKNIATLRNLNTYFTASFAGDIYKNGVSVVANDGWKYTYSDSAGVYKGMNGLYALDGMLYVNVFYRDGDGIGGSCGAGVKGNSKLYQFCLPTGKCSFYGSSTTQPNNTDLGAGILGTALGNATSNNGQTLLQNVVKKTDNFCTDANKNSPECQLFNTTAKLQNLRWYETR
>WP_085940514.1|GCF_000453865@1315149@1|WP_085916957.1|1
MQASDLQIYASPTAGKKTIVMMLDTSGSMTNNSYGENRLAMLKNGMNAFLASNNPVLNDTRVGLGNFSANGDSRSGQILVAAAPLGDASTLNTVGSQRYKLKQAVANLTAGGSTPSAHAYAEAAAYLMGTTTYSETNYAIRKDSYIKRVRRSDNRTEYSYCTNYRDSQIDTANLWQPCRSNSYWSSWSTNNPGVDNATAYDTSSDWTYYYTYYYTTFNYAVANADSGIPKSKSNDTASNPNIVVDRNATNSNAVYQSPLPAVANRQSCDGQGIYFLSDGEPNNTTNTRSASVMSTALGSTFGADFNCSGGLSNTTADSGWACMGEFAKRLFDKTKNPAGVSIQTAFVGFGSDFSSLSSSDVKNACRLSSRTQSDRKGDDACSPNQSTNAVAAPGYGNGGFFPTQSSQGVTDSVIAFINNLDKVPLEPLTTGAISVPYDALNPKNLQEYGYLRAFEPNPANTYLTWRGNLKKYHVVLSGANAGTFEANTGGLVYNATGAFRTGTKDYWNSSTYNDGGKVFFGGSYAKVPLPIAGQPETRDEEGNITKYYYAVQTKIRNLFTDVSAVASDGSLTKISTSGTNLLKIPAAPPEGTNPFDTVANTASYVLGKFDPSTGQNILKAFPISLKLKILNYLGYSTDINATTLPSSLVTSNEPYLSMGGSIHSLPVQLTYNGTLDDNGNLTSAREQSILYGTMEGGLHIVDASSGIEQMVFVPADILNDSVASKALVVGQSDASAPAHGMDGAWVSDPAYNITTVGSGSSAVSKVTAKQMNIYGGMRMGGSSYYGLDVLSPTSPKLLFRIGADQTDYSRMGQSWSKPVLANIRYNGSIRRVLIVGGGYDQCYEKPNITLTDACFTNGKAKGNAVYIIDAKTGQRLWWTSDTGSNTDNANMKHSIVSRISTLDRDADGLVDHLYFGDLGGQIFRVDLNNNQTKTNSTYSSFGVRVVRLANLATNDSTYDGTNDYTGGNAPRFYEPPTVTIHDYGIHTFITLGIASGDRSTPLDVYPLTGREGMTPASALSGRPVNNVYGIIDRDFVKKNLMSLTDNQLETKDITRTGLRKNPQILRTGETRVAQIFFPTTGVGKGGWYRSLSSTSDGTEKANNSFRIKGGLKAFEEPMAITGNLIIPVYDPQGTGIVAADPCLPRVVGETDRQTYCLPFGACLNPDGTINSNKENPSGFQTKTGSNCPAGVSECNTNVIGAGIRNITFVPKRDEPPVTNSCGKLQLSGNENGTGEWQCTSHLLPVRWYERYR
>WP_085940514.1|GCF_000453805@1315146@1|WP_086221690.1|1
MQASDLQIYASPTAGKKTIVMMLDTSGSMTNNSYGENRLAMLKNGMNAFLASNNPVLNDTRVGLGNFSANGDSRSGQILVAAAPLGDASTLNTVGSQRYKLKQAVANLTAGGSTPSAHAYAEAAAYLMGTTTYSETNYAIRKDSYIKRVRRSDNRTEYSYCTNYRDSQIDTANLWQPCRSNSYWSSWSTNNPGVDNATAYDTSSDWTYYYTYYYTTFNYAVANADSGIPKSKSNDTASNPNIVVDRNATNSNAVYQSPLPAVANRQSCDGQGIYFLSDGEPNNTTNTRSASVMSTALGSTFGADFNCSGGLSNTTADSGWACMGEFAKRLFDKTKNPAGVSIQTAFVGFGSDFSSLSSSDVKNACRLSSRTQSDRKGDDACSPNQSTNAVAAPGYGNGGFFPTQSSQGVTDSVIAFINNLDKVPLEPLTTGAISVPYDALNPKNLQEYGYLRAFEPNPANTYLTWRGNLKKYHVVLSGANAGAFEANSGGLVYNASGAFRTGTKDYWNSSTYTDGGKVFLGGSYANVPLPIAGQPETRDAEGNITKYYYAVQTKIRNLFTDVSAVAADGSLTKISTSGTNLLKIPAAPPEGTNPFDTVANTASYVLGKFDPSTGQNILKAFPISLKLKILNYLGYSTDINATTLPSSLVTSNEPYLSMGGSIHSLPVQLTYNGTLDDNGNLTSAREQSILYGTMEGGLHIVDASSGIEQMVFVPADILNDSVASKALVVGQSDASAPAHGMDGAWVSDPAYNITTVGSGSSAVSKVTAKQMNIYGGMRMGGSSYYGLDVLSPTSPKLLFRIGADQTDYSRMGQSWSKPVLANIRYNGSIRRVLIVGGGYDQCYEKPNITLTDACFTNGKAKGNAVYIIDAKTGQRLWWTSDTGSNTDNANMKHSIVSRISTLDRDADGLVDHLYFGDLGGQIFRVDLNNNQTKTNSTYSSFGVRVVRLANLATNDSTYDGTNDYTGGNAPRFYEPPTVTIHDYGIHTFITVGIASGDRSTPLDVYPLTGREGMTPASALSGRPVNNVYGIIDKDFVKKNLMSLTDNQLETKDITRTGLRKNPQILRTGETRVAQIFFPTTGVGKGGWYRSLSSTSDGTEKANNSFRIKGGLKAFEEPMAITGNLIIPVYDPQGTGIVAADPCLPRVVGETDRQTYCLPFGACLNPDGTINSNKENPSGFQTKTGSNCPAGVSECNTNVIGAGIRNITFVPKRDEPPVTNSCGKLQLSGNENGTGEWQCTSHLLPVRWYERYR
>WP_085940514.1|GCF_000453845@1315148@1|WP_085916957.1|1
MQASDLQIYASPTAGKKTIVMMLDTSGSMTNNSYGENRLAMLKNGMNAFLASNNPVLNDTRVGLGNFSANGDSRSGQILVAAAPLGDASTLNTVGSQRYKLKQAVANLTAGGSTPSAHAYAEAAAYLMGTTTYSETNYAIRKDSYIKRVRRSDNRTEYSYCTNYRDSQIDTANLWQPCRSNSYWSSWSTNNPGVDNATAYDTSSDWTYYYTYYYTTFNYAVANADSGIPKSKSNDTASNPNIVVDRNATNSNAVYQSPLPAVANRQSCDGQGIYFLSDGEPNNTTNTRSASVMSTALGSTFGADFNCSGGLSNTTADSGWACMGEFAKRLFDKTKNPAGVSIQTAFVGFGSDFSSLSSSDVKNACRLSSRTQSDRKGDDACSPNQSTNAVAAPGYGNGGFFPTQSSQGVTDSVIAFINNLDKVPLEPLTTGAISVPYDALNPKNLQEYGYLRAFEPNPANTYLTWRGNLKKYHVVLSGANAGTFEANTGGLVYNATGAFRTGTKDYWNSSTYNDGGKVFFGGSYAKVPLPIAGQPETRDEEGNITKYYYAVQTKIRNLFTDVSAVASDGSLTKISTSGTNLLKIPAAPPEGTNPFDTVANTASYVLGKFDPSTGQNILKAFPISLKLKILNYLGYSTDINATTLPSSLVTSNEPYLSMGGSIHSLPVQLTYNGTLDDNGNLTSAREQSILYGTMEGGLHIVDASSGIEQMVFVPADILNDSVASKALVVGQSDASAPAHGMDGAWVSDPAYNITTVGSGSSAVSKVTAKQMNIYGGMRMGGSSYYGLDVLSPTSPKLLFRIGADQTDYSRMGQSWSKPVLANIRYNGSIRRVLIVGGGYDQCYEKPNITLTDACFTNGKAKGNAVYIIDAKTGQRLWWTSDTGSNTDNANMKHSIVSRISTLDRDADGLVDHLYFGDLGGQIFRVDLNNNQTKTNSTYSSFGVRVVRLANLATNDSTYDGTNDYTGGNAPRFYEPPTVTIHDYGIHTFITLGIASGDRSTPLDVYPLTGREGMTPASALSGRPVNNVYGIIDRDFVKKNLMSLTDNQLETKDITRTGLRKNPQILRTGETRVAQIFFPTTGVGKGGWYRSLSSTSDGTEKANNSFRIKGGLKAFEEPMAITGNLIIPVYDPQGTGIVAADPCLPRVVGETDRQTYCLPFGACLNPDGTINSNKENPSGFQTKTGSNCPAGVSECNTNVIGAGIRNITFVPKRDEPPVTNSCGKLQLSGNENGTGEWQCTSHLLPVRWYERYR
>WP_085940514.1|GCF_000453825@1315147@1|WP_085916957.1|1
MQASDLQIYASPTAGKKTIVMMLDTSGSMTNNSYGENRLAMLKNGMNAFLASNNPVLNDTRVGLGNFSANGDSRSGQILVAAAPLGDASTLNTVGSQRYKLKQAVANLTAGGSTPSAHAYAEAAAYLMGTTTYSETNYAIRKDSYIKRVRRSDNRTEYSYCTNYRDSQIDTANLWQPCRSNSYWSSWSTNNPGVDNATAYDTSSDWTYYYTYYYTTFNYAVANADSGIPKSKSNDTASNPNIVVDRNATNSNAVYQSPLPAVANRQSCDGQGIYFLSDGEPNNTTNTRSASVMSTALGSTFGADFNCSGGLSNTTADSGWACMGEFAKRLFDKTKNPAGVSIQTAFVGFGSDFSSLSSSDVKNACRLSSRTQSDRKGDDACSPNQSTNAVAAPGYGNGGFFPTQSSQGVTDSVIAFINNLDKVPLEPLTTGAISVPYDALNPKNLQEYGYLRAFEPNPANTYLTWRGNLKKYHVVLSGANAGTFEANTGGLVYNATGAFRTGTKDYWNSSTYNDGGKVFFGGSYAKVPLPIAGQPETRDEEGNITKYYYAVQTKIRNLFTDVSAVASDGSLTKISTSGTNLLKIPAAPPEGTNPFDTVANTASYVLGKFDPSTGQNILKAFPISLKLKILNYLGYSTDINATTLPSSLVTSNEPYLSMGGSIHSLPVQLTYNGTLDDNGNLTSAREQSILYGTMEGGLHIVDASSGIEQMVFVPADILNDSVASKALVVGQSDASAPAHGMDGAWVSDPAYNITTVGSGSSAVSKVTAKQMNIYGGMRMGGSSYYGLDVLSPTSPKLLFRIGADQTDYSRMGQSWSKPVLANIRYNGSIRRVLIVGGGYDQCYEKPNITLTDACFTNGKAKGNAVYIIDAKTGQRLWWTSDTGSNTDNANMKHSIVSRISTLDRDADGLVDHLYFGDLGGQIFRVDLNNNQTKTNSTYSSFGVRVVRLANLATNDSTYDGTNDYTGGNAPRFYEPPTVTIHDYGIHTFITLGIASGDRSTPLDVYPLTGREGMTPASALSGRPVNNVYGIIDRDFVKKNLMSLTDNQLETKDITRTGLRKNPQILRTGETRVAQIFFPTTGVGKGGWYRSLSSTSDGTEKANNSFRIKGGLKAFEEPMAITGNLIIPVYDPQGTGIVAADPCLPRVVGETDRQTYCLPFGACLNPDGTINSNKENPSGFQTKTGSNCPAGVSECNTNVIGAGIRNITFVPKRDEPPVTNSCGKLQLSGNENGTGEWQCTSHLLPVRWYERYR
>WP_085940514.1|GCF_000453925@1315154@1|WP_085916957.1|1
MQASDLQIYASPTAGKKTIVMMLDTSGSMTNNSYGENRLAMLKNGMNAFLASNNPVLNDTRVGLGNFSANGDSRSGQILVAAAPLGDASTLNTVGSQRYKLKQAVANLTAGGSTPSAHAYAEAAAYLMGTTTYSETNYAIRKDSYIKRVRRSDNRTEYSYCTNYRDSQIDTANLWQPCRSNSYWSSWSTNNPGVDNATAYDTSSDWTYYYTYYYTTFNYAVANADSGIPKSKSNDTASNPNIVVDRNATNSNAVYQSPLPAVANRQSCDGQGIYFLSDGEPNNTTNTRSASVMSTALGSTFGADFNCSGGLSNTTADSGWACMGEFAKRLFDKTKNPAGVSIQTAFVGFGSDFSSLSSSDVKNACRLSSRTQSDRKGDDACSPNQSTNAVAAPGYGNGGFFPTQSSQGVTDSVIAFINNLDKVPLEPLTTGAISVPYDALNPKNLQEYGYLRAFEPNPANTYLTWRGNLKKYHVVLSGANAGTFEANTGGLVYNATGAFRTGTKDYWNSSTYNDGGKVFFGGSYAKVPLPIAGQPETRDEEGNITKYYYAVQTKIRNLFTDVSAVASDGSLTKISTSGTNLLKIPAAPPEGTNPFDTVANTASYVLGKFDPSTGQNILKAFPISLKLKILNYLGYSTDINATTLPSSLVTSNEPYLSMGGSIHSLPVQLTYNGTLDDNGNLTSAREQSILYGTMEGGLHIVDASSGIEQMVFVPADILNDSVASKALVVGQSDASAPAHGMDGAWVSDPAYNITTVGSGSSAVSKVTAKQMNIYGGMRMGGSSYYGLDVLSPTSPKLLFRIGADQTDYSRMGQSWSKPVLANIRYNGSIRRVLIVGGGYDQCYEKPNITLTDACFTNGKAKGNAVYIIDAKTGQRLWWTSDTGSNTDNANMKHSIVSRISTLDRDADGLVDHLYFGDLGGQIFRVDLNNNQTKTNSTYSSFGVRVVRLANLATNDSTYDGTNDYTGGNAPRFYEPPTVTIHDYGIHTFITLGIASGDRSTPLDVYPLTGREGMTPASALSGRPVNNVYGIIDRDFVKKNLMSLTDNQLETKDITRTGLRKNPQILRTGETRVAQIFFPTTGVGKGGWYRSLSSTSDGTEKANNSFRIKGGLKAFEEPMAITGNLIIPVYDPQGTGIVAADPCLPRVVGETDRQTYCLPFGACLNPDGTINSNKENPSGFQTKTGSNCPAGVSECNTNVIGAGIRNITFVPKRDEPPVTNSCGKLQLSGNENGTGEWQCTSHLLPVRWYERYR
>WP_085940514.1|GCF_000453905@1315151@1|WP_086221690.1|1
MQASDLQIYASPTAGKKTIVMMLDTSGSMTNNSYGENRLAMLKNGMNAFLASNNPVLNDTRVGLGNFSANGDSRSGQILVAAAPLGDASTLNTVGSQRYKLKQAVANLTAGGSTPSAHAYAEAAAYLMGTTTYSETNYAIRKDSYIKRVRRSDNRTEYSYCTNYRDSQIDTANLWQPCRSNSYWSSWSTNNPGVDNATAYDTSSDWTYYYTYYYTTFNYAVANADSGIPKSKSNDTASNPNIVVDRNATNSNAVYQSPLPAVANRQSCDGQGIYFLSDGEPNNTTNTRSASVMSTALGSTFGADFNCSGGLSNTTADSGWACMGEFAKRLFDKTKNPAGVSIQTAFVGFGSDFSSLSSSDVKNACRLSSRTQSDRKGDDACSPNQSTNAVAAPGYGNGGFFPTQSSQGVTDSVIAFINNLDKVPLEPLTTGAISVPYDALNPKNLQEYGYLRAFEPNPANTYLTWRGNLKKYHVVLSGANAGAFEANSGGLVYNASGAFRTGTKDYWNSSTYTDGGKVFLGGSYANVPLPIAGQPETRDAEGNITKYYYAVQTKIRNLFTDVSAVAADGSLTKISTSGTNLLKIPAAPPEGTNPFDTVANTASYVLGKFDPSTGQNILKAFPISLKLKILNYLGYSTDINATTLPSSLVTSNEPYLSMGGSIHSLPVQLTYNGTLDDNGNLTSAREQSILYGTMEGGLHIVDASSGIEQMVFVPADILNDSVASKALVVGQSDASAPAHGMDGAWVSDPAYNITTVGSGSSAVSKVTAKQMNIYGGMRMGGSSYYGLDVLSPTSPKLLFRIGADQTDYSRMGQSWSKPVLANIRYNGSIRRVLIVGGGYDQCYEKPNITLTDACFTNGKAKGNAVYIIDAKTGQRLWWTSDTGSNTDNANMKHSIVSRISTLDRDADGLVDHLYFGDLGGQIFRVDLNNNQTKTNSTYSSFGVRVVRLANLATNDSTYDGTNDYTGGNAPRFYEPPTVTIHDYGIHTFITVGIASGDRSTPLDVYPLTGREGMTPASALSGRPVNNVYGIIDKDFVKKNLMSLTDNQLETKDITRTGLRKNPQILRTGETRVAQIFFPTTGVGKGGWYRSLSSTSDGTEKANNSFRIKGGLKAFEEPMAITGNLIIPVYDPQGTGIVAADPCLPRVVGETDRQTYCLPFGACLNPDGTINSNKENPSGFQTKTGSNCPAGVSECNTNVIGAGIRNITFVPKRDEPPVTNSCGKLQLSGNENGTGEWQCTSHLLPVRWYERYR
>WP_085940514.1|GCF_000453885@1315150@1|WP_085940658.1|1
MQASDLQIYASPTAGKKTIVMMLDTSGSMTNNSYGENRLAMLKNGMNAFLASNNPVLNDTRVGLGNFSANGDSRSGQILVAAAPLGDASTLNTVGSQRYKLKQAVANLTAGGSTPSAHAYAEAAAYLMGTTTYSETNYAIRKDSYIKRVRRSDNRTEYSYCTNYRDSQIDTANLWQPCRSNSYWSSWSTNNPGVDNATAYDTSSDWTYYYTYYYTTFNYAVANADSGIPKSKSNDTASNPNIVVDRNATNSNAVYQSPLPAVANRQSCDGQGIYFLSDGEPNNTTNTRSASVMSTALGSTFGADFNCSGGLSNTTADSGWACMGEFAKRLFDKTKNPAGVSIQTAFVGFGSDFSSLNSSDVKNACRLSSRTQSDRKGDDACSPNQSTNAVAAPGYGNGGFFPTQSSQGVTDSVIAFINNLDKVPLEPLTTGAISVPYDALNPKNLQEYGYLRAFEPNPANTYLTWRGNLKKYHVVLSGANAGAFEANSGGLVYNASGAFRTGTKDYWNSSTYTDGGKVFLGGSYANVPLPIAGQPETRDAEGNITKYYYAVQSKIRNLFTDVSAVAADGSLTKISTSGTNLLKIPAAPPEETNPFDTVANTASYVLGKFDPSTGQNILKAFPISLKLKILNYLGYSTDINATTLPSSLVTSNEPYLSMGGSIHSLPVQLTYNGTLDDNGNLTSAREQSILYGTMEGGLHIVDASSGIEQMVFVPADILNDSVASKALVVGQSDASAPAHGMDGAWVSDPAYNITTVGSGSSAVSKVTAKQMNIYGGMRMGGSSYYGLDVLSPTSPKLLFRIGADQNDYSRMGQSWSKPVLANIRYNGSIRRVLIVGGGYDQCYEKPNITLTDACFTNGKAKGNAVYIIDAKTGQRLWWTSDTGSNTDNANMKHSIVSRISTLDRDADGLVDHLYFGDLGGQIFRVDLNNNQTKTNSTYSSFGVRVVRLANLATNDSTYDGTNDYTGGNAPRFYEPPTVTIHDYGIHTFITVGIASGDRSTPLDVYPLTGREGMTPASALSGRPVNNVYGIIDRDFVKKNLMSLTDNQLETKDITRTGLRKNPQILRTGETRVAQIFFPTTGVGKGGWYRSLSSTSDGTEKANNSFRIKGGLKAFEEPMAITGNLIILVYDPQGTGIVAADPCLPRVVGETDRQTYCLPFGACLNSDGSIDQNKENHSGFETQTGTNCPVGASECNKNVIGSGIRSVTFVPTEDNPPTTNSCGKLKLSGNEQGTGQWQCTSHLVPTRWYERYR
>WP_085940514.1|GCF_000453945@1315155@1|WP_085940658.1|1
MQASDLQIYASPTAGKKTIVMMLDTSGSMTNNSYGENRLAMLKNGMNAFLASNNPVLNDTRVGLGNFSANGDSRSGQILVAAAPLGDASTLNTVGSQRYKLKQAVANLTAGGSTPSAHAYAEAAAYLMGTTTYSETNYAIRKDSYIKRVRRSDNRTEYSYCTNYRDSQIDTANLWQPCRSNSYWSSWSTNNPGVDNATAYDTSSDWTYYYTYYYTTFNYAVANADSGIPKSKSNDTASNPNIVVDRNATNSNAVYQSPLPAVANRQSCDGQGIYFLSDGEPNNTTNTRSASVMSTALGSTFGADFNCSGGLSNTTADSGWACMGEFAKRLFDKTKNPAGVSIQTAFVGFGSDFSSLNSSDVKNACRLSSRTQSDRKGDDACSPNQSTNAVAAPGYGNGGFFPTQSSQGVTDSVIAFINNLDKVPLEPLTTGAISVPYDALNPKNLQEYGYLRAFEPNPANTYLTWRGNLKKYHVVLSGANAGAFEANSGGLVYNASGAFRTGTKDYWNSSTYTDGGKVFLGGSYANVPLPIAGQPETRDAEGNITKYYYAVQSKIRNLFTDVSAVAADGSLTKISTSGTNLLKIPAAPPEETNPFDTVANTASYVLGKFDPSTGQNILKAFPISLKLKILNYLGYSTDINATTLPSSLVTSNEPYLSMGGSIHSLPVQLTYNGTLDDNGNLTSAREQSILYGTMEGGLHIVDASSGIEQMVFVPADILNDSVASKALVVGQSDASAPAHGMDGAWVSDPAYNITTVGSGSSAVSKVTAKQMNIYGGMRMGGSSYYGLDVLSPTSPKLLFRIGADQNDYSRMGQSWSKPVLANIRYNGSIRRVLIVGGGYDQCYEKPNITLTDACFTNGKAKGNAVYIIDAKTGQRLWWTSDTGSNTDNANMKHSIVSRISTLDRDADGLVDHLYFGDLGGQIFRVDLNNNQTKTNSTYSSFGVRVVRLANLATNDSTYDGTNDYTGGNAPRFYEPPTVTIHDYGIHTFITVGIASGDRSTPLDVYPLTGREGMTPASALSGRPVNNVYGIIDRDFVKKNLMSLTDNQLETKDITRTGLRKNPQILRTGETRVAQIFFPTTGVGKGGWYRSLSSTSDGTEKANNSFRIKGGLKAFEEPMAITGNLIILVYDPQGTGIVAADPCLPRVVGETDRQTYCLPFGACLNSDGSIDQNKENHSGFETQTGTNCPVGASECNKNVIGSGIRSVTFVPTEDNPPTTNSCGKLKLSGNEQGTGQWQCTSHLVPTRWYERYR
>WP_085940514.1|GCF_000465635@1358412@2|WP_031222214.1|1
MGNIMKLKLKNFKPNNLWYAVCSSSMIFTWLMTSSVVQASDLQIYASPTAGKKTIVMMLDTSGSMGVNSSSNSINADYGVCSDRTTVQTDSGGSGSYTYSRTYCSVAYSTSISSNYQRLKDKCYNPNKNADGTYSARTDSLKCYDRISRLKDGMFAFLDSNNSSLTNVRVGLGHYSVNGSGNAGKILVPAATLGATNSTQRNAIRTAVMGLTASGGTPTAAAYAEAAAYLMGTTTNAPVQIAVDVYRKEETRSISSYQCPGSYPYLRTNVAPPLCYERYESWRSQPYRGNSTEAIPVYGPTITTYYRCDSLNATDFSNEIQTCRFNGWVSLGGTAPSNLAQDGYYTDGNNTIYYKQEMQLGANSYSGFSSSISDSKKADLLSYASPLPAAADRVSCDGQGVYILSDGEPTNKTDSTLNSVMNASLSSTNFDCAASGALNSTNDWHCMSNYAKRLFNGGVIQSIAANATNPVNVPIQTAFVGFGNDFTSLGSSDVVNACKLTSRTQTDRAGDDACSPNQGTNAIASPGYGNGGFFATQTPQGVTDSVIAFINNLGAAPLAPLTTGVISVPYDALNPKNLQEYGYLRAFEPNPANTYLTWRGNLKKYHVVLSGANAGAFEANSGGLVYNASGAFRTGTKDYWNSSTYTDGGKVFLGGSYANVPLPIAGQPETRDAEGNITKYYYAVQSKIRNLFTDVSAVAADGSLTKISTSGTNLLKIPAAPPEGTNPFDTVANTASYVLGKFDPSTGQNILKAFPISLKLKILNYLGYSTDINATTLPPSLVTSNEPYLSMGGSIHSLPVQLTYNGTLDDNGNLTSAREQSILYGTMEGGLHIVDASSGIEQMVFVPADILNDSVASKALVVGQSDASAPAHGMDGAWVSDPAYNITTVGSGSSAVSKVAAKQMNIYGGMRMGGSSYYGLNVLNPAAPKLLFRVGADQTNYSRMGQSWSKPVLANIRYNGVIKRVMIVGGGYDQCYENPNITLSNSCFTNGKAKGNAVYIIDAKTGERLWWTSDTGSNTDNANMKHSIVSRISTLDRDADGLVDHLYFGDLGGQIFRIDLNNNQTKTNSTYSSFGIRVVRLANLATNDSTDDASNDYTAGNAPRFYEPPTVTIHDYGIHTFITVGIASGDRSTPLDVYPLTGREGMSPSTALSGRPVNNVYGIIDRDFVKKNLMSLTDNQLETKDITRTGLRKNPQILRTGETRVAQIFFPTTGVGKGGWYRSLSSTSDGTEKANNSFRIKGGLKAFEEPMAITGNLIIPVYDPQGTGIVAGDPCLPRVVGETDRQTYCLPFGVCLNPDGTINSNKEEPSGFQTNKTGSNCPAGVSECNENVIGTGIRGLAYVPKIDEPPVTNSCGKLQLAGNENGTGEWQCTSHLVPTRWYERYR
>WP_085940514.1|GCF_000453985@1315157@1|WP_086230224.1|1
MQASDLQIYASPTAGKKTIVMMLDTSGSMTNNSYGENRLAMLKNGMNAFLASNNPVLNDTRVGLGNFSANGDSRSGQILVAAAPLGDASTLNTVGSQRYKLKQAVANLTAGGSTPSAHAYAEAAAYLMGTTTYSETNYAIRKDSYIKRVRRSDNRTEYSYCTNYRDSQIDTANLWQPCRSNSYWSSWSTNNPGVDNATAYDTSSDWTYYYTYYYTTFNYAVANADSGIPKSKSNDTASNPNIVVDRNATNSNAVYQSPLPAVANRQSCDGQGIYFLSDGEPNNTTNTRSASVMSTALGSTFGADFNCSGGLSNTTADSGWACMGEFAKRLFDKTKNPAGVSIQTAFVGFGSDFSSLNSSDVKNACRLSSRTQSDRKGDDACSPNQSTNAVAAPGYGNGGFFPTQSSQGVTDSVIAFINNLDKVPLEPLTTGAISVPYDALNPKNLQEYGYLRAFEPNPANTYLTWRGNLKKYHVVLSGANAGAFEANSGGLVYNASGAFRTGTKDYWNSSTYTDGGKVFLGGSYANVPLPIAGQPETRDAEGNITKYYYAVQSKIRNLFTDVSAVAADGSLTKISTSGTNLLKIPAAPPEGTNPFDTVANTASYVLGKFDPSTGQNILKAFPISLKLKILNYLGYSTDINATTLPSSLVTSNEPYLSMGGSIHSLPVQLTYNGTLDDNGNLTSAREQSILYGTMEGGLHIVDASSGIEQMVFVPADILNDSVASKALVVGQSDASAPAHGMDGAWVSDPAYNITTVGSGSSAVSKVTAKQMNIYGGMRMGGSSYYGLDVLSPTSPKLLFRIGADQNDYSRMGQSWSKPVLANIRYNGSIRRVLIVGGGYDQCYEKPNITLTDACFTNGKAKGNAVYIIDAKTGQRLWWTSDTGSNTDNANMKHSIVSRISTLDRDADGLVDHLYFGDLGGQIFRVDLNNNQTKTNSTYSSFGVRVVRLANLATNDSTYDGTNDYTGGNAPRFYEPPTVTIHDYGIHTFITVGIASGDRSTPLDVYPLTGREGMTPASALSGRPVNNVYGIIDRDFVKKNLMSLTDNQLETKDITRTGLRKNPQILRTGETRVAQIFFPTTGVGKGGWYRSLSSTSDGTEKANNSFRIKGGLKAFEEPMAITGNLIIPVYDPQGTGIVAADPCLPRVVGETDRQTYCLPFGACLNPDGTINSNKENPSGFQTKTGSNCPAGVSECNTNVIGAGIRNITFVPKRDEPPVTNSCGKLQLSGNENGTGEWQCTSHLLPVRWYERYR
>WP_085940514.1|GCF_000453965@1315156@1|WP_086230224.1|1
MQASDLQIYASPTAGKKTIVMMLDTSGSMTNNSYGENRLAMLKNGMNAFLASNNPVLNDTRVGLGNFSANGDSRSGQILVAAAPLGDASTLNTVGSQRYKLKQAVANLTAGGSTPSAHAYAEAAAYLMGTTTYSETNYAIRKDSYIKRVRRSDNRTEYSYCTNYRDSQIDTANLWQPCRSNSYWSSWSTNNPGVDNATAYDTSSDWTYYYTYYYTTFNYAVANADSGIPKSKSNDTASNPNIVVDRNATNSNAVYQSPLPAVANRQSCDGQGIYFLSDGEPNNTTNTRSASVMSTALGSTFGADFNCSGGLSNTTADSGWACMGEFAKRLFDKTKNPAGVSIQTAFVGFGSDFSSLNSSDVKNACRLSSRTQSDRKGDDACSPNQSTNAVAAPGYGNGGFFPTQSSQGVTDSVIAFINNLDKVPLEPLTTGAISVPYDALNPKNLQEYGYLRAFEPNPANTYLTWRGNLKKYHVVLSGANAGAFEANSGGLVYNASGAFRTGTKDYWNSSTYTDGGKVFLGGSYANVPLPIAGQPETRDAEGNITKYYYAVQSKIRNLFTDVSAVAADGSLTKISTSGTNLLKIPAAPPEGTNPFDTVANTASYVLGKFDPSTGQNILKAFPISLKLKILNYLGYSTDINATTLPSSLVTSNEPYLSMGGSIHSLPVQLTYNGTLDDNGNLTSAREQSILYGTMEGGLHIVDASSGIEQMVFVPADILNDSVASKALVVGQSDASAPAHGMDGAWVSDPAYNITTVGSGSSAVSKVTAKQMNIYGGMRMGGSSYYGLDVLSPTSPKLLFRIGADQNDYSRMGQSWSKPVLANIRYNGSIRRVLIVGGGYDQCYEKPNITLTDACFTNGKAKGNAVYIIDAKTGQRLWWTSDTGSNTDNANMKHSIVSRISTLDRDADGLVDHLYFGDLGGQIFRVDLNNNQTKTNSTYSSFGVRVVRLANLATNDSTYDGTNDYTGGNAPRFYEPPTVTIHDYGIHTFITVGIASGDRSTPLDVYPLTGREGMTPASALSGRPVNNVYGIIDRDFVKKNLMSLTDNQLETKDITRTGLRKNPQILRTGETRVAQIFFPTTGVGKGGWYRSLSSTSDGTEKANNSFRIKGGLKAFEEPMAITGNLIIPVYDPQGTGIVAADPCLPRVVGETDRQTYCLPFGACLNPDGTINSNKENPSGFQTKTGSNCPAGVSECNTNVIGAGIRNITFVPKRDEPPVTNSCGKLQLSGNENGTGEWQCTSHLLPVRWYERYR
>WP_085940514.1|GCF_000454005@1315158@1|WP_085940658.1|1
MQASDLQIYASPTAGKKTIVMMLDTSGSMTNNSYGENRLAMLKNGMNAFLASNNPVLNDTRVGLGNFSANGDSRSGQILVAAAPLGDASTLNTVGSQRYKLKQAVANLTAGGSTPSAHAYAEAAAYLMGTTTYSETNYAIRKDSYIKRVRRSDNRTEYSYCTNYRDSQIDTANLWQPCRSNSYWSSWSTNNPGVDNATAYDTSSDWTYYYTYYYTTFNYAVANADSGIPKSKSNDTASNPNIVVDRNATNSNAVYQSPLPAVANRQSCDGQGIYFLSDGEPNNTTNTRSASVMSTALGSTFGADFNCSGGLSNTTADSGWACMGEFAKRLFDKTKNPAGVSIQTAFVGFGSDFSSLNSSDVKNACRLSSRTQSDRKGDDACSPNQSTNAVAAPGYGNGGFFPTQSSQGVTDSVIAFINNLDKVPLEPLTTGAISVPYDALNPKNLQEYGYLRAFEPNPANTYLTWRGNLKKYHVVLSGANAGAFEANSGGLVYNASGAFRTGTKDYWNSSTYTDGGKVFLGGSYANVPLPIAGQPETRDAEGNITKYYYAVQSKIRNLFTDVSAVAADGSLTKISTSGTNLLKIPAAPPEETNPFDTVANTASYVLGKFDPSTGQNILKAFPISLKLKILNYLGYSTDINATTLPSSLVTSNEPYLSMGGSIHSLPVQLTYNGTLDDNGNLTSAREQSILYGTMEGGLHIVDASSGIEQMVFVPADILNDSVASKALVVGQSDASAPAHGMDGAWVSDPAYNITTVGSGSSAVSKVTAKQMNIYGGMRMGGSSYYGLDVLSPTSPKLLFRIGADQNDYSRMGQSWSKPVLANIRYNGSIRRVLIVGGGYDQCYEKPNITLTDACFTNGKAKGNAVYIIDAKTGQRLWWTSDTGSNTDNANMKHSIVSRISTLDRDADGLVDHLYFGDLGGQIFRVDLNNNQTKTNSTYSSFGVRVVRLANLATNDSTYDGTNDYTGGNAPRFYEPPTVTIHDYGIHTFITVGIASGDRSTPLDVYPLTGREGMTPASALSGRPVNNVYGIIDRDFVKKNLMSLTDNQLETKDITRTGLRKNPQILRTGETRVAQIFFPTTGVGKGGWYRSLSSTSDGTEKANNSFRIKGGLKAFEEPMAITGNLIILVYDPQGTGIVAADPCLPRVVGETDRQTYCLPFGACLNSDGSIDQNKENHSGFETQTGTNCPVGASECNKNVIGSGIRSVTFVPTEDNPPTTNSCGKLKLSGNEQGTGQWQCTSHLVPTRWYERYR
>WP_085940514.1|GCF_000488195@1217658@1|WP_023271215.1|1
MKMMKLKKLVVACQAAAITMVTSVAVSTQASDVELYKAPQTSETTLMFMLDVSGSMNPNSNSYGENRLKSLKDGMTTLLQGDSSKGIAPLEDKLIVGLSTFNASTGRIKLEAKPLGEPVQLAGNREVFRTVQQVTQLAQRTRSRTKTDLTWQERIRVQTRSCSFLGCGNWSSWSNPNWSNQSSNGSWSSWFESNWSLIGNETAGSPIAQECVDWNANYTCKANGWVATTKQAEDFAGTIPVSQITNLSFNNITDIDRVSTPSPAVLLPSTSNEKCTQTDFWNRCTRNEDTQKQNQQSITTTETVRQESTASFSKTTTYTGAAYETHRKKMLREVNNLSANDGTPTAFAYAEVAAYLLGRTTKGLSGSGFTESVVGNIRDNDQYNKPAQIDRSKQCNTQGIYFLTDGVPEYSNRISAENVMQSALDDTSYTCSATDLNPTSGMLSNNFYNDCSGWNQAGTSCDRGWYSNKIAKTNWQCIAGLTKRLKDGKLNDSGSPVNNPQGVSILTAVVGFGSTLGESTGKYANDVAAAKAWGDLGGGGYYSGSNDKAVVDSVNAFIHKLGKYIPPVTTGSVTIPVDALDTQNIQPWGYFPQFDPKPNAIGNTGVVTWLGNLKKFKVAEGVLYDRDSSAVANSNGLLKDDINDYWADTSVKKWIEKEENGVKQSLEVKVGGALSRMLLGYNTAQTPNERRIFTDRALRQNATDNSQNDIISINSGNLIQVGRADFISSSQKLYKQDPKRGYLLSLFGYPIAKDLAYNLDLYPKEATFQSELEQVIQQQPKRDWLMGAVMHSRPILLTQEGTTAFEKDVLTYTNRDDLVLFGTTQGVLHVVTAGKDATDGNGGKEVFTFVPNEMIENQAKGFLSQDNQAANLQYGIDGQWTAYTEYVTKSSSTPKAPVVTVKGGKQWVYGGLRMGGKSYYALDLSDVTSTGGTPKLKFRINPTGSCSTSNALGCMGQSWSKPTIAWVNWQGQRKLVMFVGGGYDPRYEADINYSPSGTDQGAGVYMFDADNGDLLWWASANAGSNSTNKTYNKDLNRSVVSSIKTVDRNSDGIADHLYFGDLGGQVWRIDLSSSANAGKTGGDNFATRAVRLLDMSGTDAPRFYSTPTFTIHNSNNGLFAAITIGSGNFSYPMSAKNNDKDAVYVIYDKDVTRRNLPILLNNELYTYDVKVNGATGRNLVNNVNGNTETTIANGGWYYSVGAKKRILNDHVAIDNDLYVSVFDAAKDIVGVDCAGGVRGESKVSQFCLPYGQCTKVGSSGAVVAERPDDIFLGKGNIGISFGGINQTRNMVLNLPSNGNIKKYAGKTQFVSQRWYER
>WP_085940514.1|GCF_000471625@1000002021@1|WP_021814474.1|1
[truncated: 8,362,656 more chars]
