# Supplementary material for: Feature architecture aware phylogenetic profiling indicates a functional diversification of type IVa pili in the nosocomial pathogen Acinetobacter baumannii
Source: PLoS Genet. 2023 Jul 27;19(7):e1010646. doi: 10.1371/journal.pgen.1010646 (PMC10374093; doi:10.1371/journal.pgen.1010646)
Supplement: S1 Data — The corresponding data files are available online via figshare: https://figshare.com/articles/dataset/_/21964535 and can be viewed with PhyloProfile [99]. (ZIP) [file pgen.1010646.s021.zip › S1_Data/type_IV_pilus.txt]

ComC	WP_085940514.1
ComP	WP_000993713.1
FimU	WP_001214059.1
PilV	WP_002194578.1
ComB	WP_000079195.1
PilX	WP_086221418.1
ComE	WP_001046417.1
ComF	WP_000788344.1
FimT	WP_000477156.1
ComQ	WP_001017037.1
PilF	WP_000537691.1
ComL	WP_000695065.1
ComO	WP_000076101.1
ComN	WP_000201227.1
PilC	WP_000279216.1
ComM	WP_000537766.1
PilD	WP_001152283.1
PilB	WP_001274985.1
PilU	WP_000347036.1
PilT	WP_000220756.1
