# Supplementary material for: Feature architecture aware phylogenetic profiling indicates a functional diversification of type IVa pili in the nosocomial pathogen Acinetobacter baumannii
Source: PLoS Genet. 2023 Jul 27;19(7):e1010646. doi: 10.1371/journal.pgen.1010646 (PMC10374093; doi:10.1371/journal.pgen.1010646)
Supplement: S2 Data — (NWK) [file pgen.1010646.s022.nwk]

((Acinetobacter_baumannii_1417041:0.00090651003838198197,(Acinetobacter_baumannii_277047:0.00000100000050002909,(Acinetobacter_baumannii_1295549:0.00000100000050002909,Acinetobacter_baumannii_426863:0.00000100000050002909)23:0.00000100000050002909)84:0.00272439076166640023)27:0.00000100000050002909,((((Acinetobacter_baumannii_NIPH_329:0.00181431352551822390,(((((((((Acinetobacter_baumannii_ABNIH1:0.00000100000050002909,(((((Acinetobacter_baumannii_IS-143:0.00000100000050002909,Acinetobacter_baumannii_ABNIH4:0.00000100000050002909)1:0.00000100000050002909,Acinetobacter_baumannii_UMB001:0.00000100000050002909)0:0.00000100000050002909,((Acinetobacter_baumannii_ABNIH18:0.00000100000050002909,Acinetobacter_baumannii_ABNIH25:0.00000100000050002909)2:0.00000100000050002909,(Acinetobacter_baumannii_UH7907:0.00000100000050002909,(((Acinetobacter_baumannii_OIFC099:0.00000100000050002909,Acinetobacter_baumannii_Naval-78:0.00000100000050002909)2:0.00000100000050002909,Acinetobacter_baumannii_UH6907:0.00000100000050002909)0:0.00000100000050002909,Acinetobacter_baumannii_OIFC087:0.00000100000050002909)0:0.00000100000050002909)0:0.00000100000050002909)0:0.00000100000050002909)0:0.00000100000050002909,(Acinetobacter_baumannii_UH16208:0.00000100000050002909,(Acinetobacter_baumannii_UH12208:0.00000100000050002909,(Acinetobacter_baumannii_UH7007:0.00000100000050002909,Acinetobacter_baumannii_ABIsac_ColiR:0.00000100000050002909)1:0.00000100000050002909)0:0.00000100000050002909)0:0.00000100000050002909)0:0.00000100000050002909,Acinetobacter_baumannii_OIFC032:0.00000100000050002909)0:0.00000100000050002909)0:0.00000100000050002909,(((Acinetobacter_baumannii_Naval-2:0.00087652491450902694,Acinetobacter_baumannii_ABIsac_ColiS:0.00000100000050002909)8:0.00000100000050002909,Acinetobacter_baumannii_UH22908:0.00000100000050002909)0:0.00000100000050002909,(Acinetobacter_baumannii_UH19608:0.00000100000050002909,Acinetobacter_baumannii_UH7607:0.00000100000050002909)0:0.00000100000050002909)0:0.00000100000050002909)30:0.00000100000050002909,(Acinetobacter_baumannii_AA-014:0.00175354660459649627,(((Acinetobacter_baumannii_ZW85-1:0.00000100000050002909,(Acinetobacter_baumannii_3990:0.00000100000050002909,Acinetobacter_baumannii_ACICU:0.00000100000050002909)61:0.00087576166505023262)20:0.00087550547298656230,(((((Acinetobacter_baumannii_CI86:0.00000100000050002909,Acinetobacter_baumannii_CI79:0.00000100000050002909)69:0.00087529356961978610,(((Acinetobacter_baumannii_541915:0.03299747223166716453,Acinetobacter_baumannii_D1279779:0.05402007406581490340)100:0.03791133797425504104,(Acinetobacter_baumannii_EGD-HP18:0.13710636548235594079,(((Acinetobacter_nosocomialis_NIPH_386:0.00000100000050002909,Acinetobacter_nosocomialis:0.00000100000050002909)100:0.00803551913075857896,((Acinetobacter_nosocomialis_M2:0.00223947529331877801,(Acinetobacter_nosocomialis_NIPH_2119:0.00074427179184533281,Acinetobacter_nosocomialis_TG21145:0.00074682798760106054)98:0.00374266486338573458)44:0.00074402664772217923,Acinetobacter_nosocomialis_TG19596:0.00000100000050002909)61:0.00194220195642903987)100:0.15226240439680099881,((Acinetobacter_proteolyticus:0.19003076632123627743,Acinetobacter_venetianus:0.15957762671326342074)100:0.16792819694283919740,(((Acinetobacter_radioresistens_NIPH_2130:0.45011344284318094422,((((((Acinetobacter_oleivorans_DR1:0.00000100000050002909,Acinetobacter_oleivorans_CIP_110421:0.00000100000050002909)100:0.29236764033661682971,Acinetobacter_wuhouensis:0.26786464210850674528)100:0.54673935954743901888,(Acinetobacter_qingfengensis:0.48761085766486783610,Acinetobacter_nectaris_CIP_110549:0.59100838723363924299)100:0.26468246639141762566)100:0.88354479848345701676,((Acinetobacter_lwoffii_SH145:0.20196882616771030805,Acinetobacter_gandensis:0.24308430370500830331)100:1.50576290667005685542,(((((((Acinetobacter_baylyi_DSM_14961:0.00000100000050002909,Acinetobacter_baylyi:0.00000100000050002909)25:0.00000100000050002909,Acinetobacter_baylyi_ADP1:0.00000100000050002909)17:0.00000100000050002909,Acinetobacter_baylyi_TG19579:0.00000100000050002909)100:0.20625477504147185503,(Acinetobacter_soli_TCM341:0.00986636021077357504,(Acinetobacter_soli_NIPH_2899:0.00225073833706855792,(Acinetobacter_soli:0.00000100000050002909,Acinetobacter_soli_CIP_110264:0.00000100000050002909)99:0.00228548223159184003)87:0.01428910883735646543)100:0.14737688573118462587)100:1.38550488917432423897,(((Acinetobacter_apis:0.48284775825601983223,Acinetobacter_boissieri:0.47747842283735630886)100:0.43340563514387947519,((Acinetobacter_equi:0.39206368975255662113,Acinetobacter_celticus:0.34772174895395102645)100:0.32031167889044576125,((Acinetobacter_gerneri_DSM_14967:0.00000100000050002909,Acinetobacter_gerneri:0.00000100000050002909)33:0.00000100000050002909,Acinetobacter_gerneri_MTCC_9824:0.00000100000050002909)100:0.81547255989189704195)52:0.10682300659195906323)66:0.08228616251515789848,(((Acinetobacter_ursingii:0.28491731821843435668,((Acinetobacter_calcoaceticus_ANC_3811:0.04298227232940773912,((Acinetobacter_nosocomialis_P020:0.01643604343884445471,Acinetobacter_seifertii:0.03407204570307739017)78:0.01733882260626947933,(Acinetobacter_baumannii_NIPH_1734:0.01102483262916216511,(Acinetobacter_baumannii_1035119:0.00116546803659482983,(Acinetobacter_baumannii_1598530:0.00583103167794503212,Acinetobacter_baumannii_NIPH_60:0.00000100000050002909)12:0.00000100000050002909)100:0.01430230350214084338)98:0.02470990913883245113)61:0.01322858110630772792)100:0.57068914356804345545,(Acinetobacter_colistiniresistens:0.30133394264978419219,(Acinetobacter_haemolyticus_ATCC_19194:0.00250657568742690927,(Acinetobacter_haemolyticus_TG21157:0.00000100000050002909,((Acinetobacter_haemolyticus_MTCC_9819:0.00000100000050002909,(Acinetobacter_haemolyticus_TG19599:0.00000100000050002909,Acinetobacter_haemolyticus_CIP_64.3:0.00000100000050002909)31:0.00000100000050002909)13:0.00000100000050002909,Acinetobacter_haemolyticus:0.00000100000050002909)66:0.00083386013195086263)76:0.00000100000050002909)100:0.35015459994454484205)66:0.05671584242129928954)93:0.12940723933438003090)91:0.12144014121976609566,(((Acinetobacter_bohemicus_ANC_3994:0.24927948028195492935,Acinetobacter_idrijaensis:0.48024196608530794750)100:0.23425364754686187063,Acinetobacter_marinus:0.39390119380714189168)90:0.08465971714703054984,(Acinetobacter_bouvetii:0.00000100000050002909,Acinetobacter_bouvetii_DSM_14964:0.00000100000050002909)100:0.73371000421054100027)63:0.05112629186071859788)100:0.20647145376221734403,(Acinetobacter_junii_NIPH_182:0.50331320513948107909,(Acinetobacter_indicus_ANC_4215:0.00000100000050002909,Acinetobacter_indicus_CIP_110367:0.00000100000050002909)100:0.36135477789976133689)100:0.88834801974880495123)39:0.10684862819627720387)90:0.18695751622956696680)39:0.10471088276383544446,(((Acinetobacter_radioresistens_TG02010:0.00139692377879731982,(Acinetobacter_radioresistens_WC-A-157:0.00000100000050002909,Acinetobacter_radioresistens:0.00000100000050002909)100:0.00574335436479043830)100:0.73145794212783821209,(Acinetobacter_radioresistens_SK82:0.43539720101024825816,((Acinetobacter_pragensis:0.42037655253280969969,(Acinetobacter_bereziniae_NIPH_3:0.15445851343849695270,((Acinetobacter_guillouiae_CIP_63.46:0.00000100000050002909,Acinetobacter_guillouiae:0.00000100000050002909)33:0.00000100000050002909,Acinetobacter_guillouiae_MSP4-18:0.00000100000050002909)100:0.18005090827029707201)100:0.25373943903082113449)100:0.20027976010403425455,((Acinetobacter_gyllenbergii_NIPH_230:0.00083472061603173729,((Acinetobacter_gyllenbergii:0.00000100000050002909,Acinetobacter_gyllenbergii_CIP_110306:0.00000100000050002909)22:0.00000100000050002909,Acinetobacter_gyllenbergii_MTCC_11365:0.00000100000050002909)64:0.00000100000050002909)100:0.25429649481178084880,(((Acinetobacter_towneri_DSM_14962:0.00000100000050002909,Acinetobacter_towneri:0.00000100000050002909)100:0.01511040730148616694,(Acinetobacter_junii_TG19608:0.00000100000050002909,Acinetobacter_junii_CIP_64.5:0.00000100000050002909)100:0.01850937685983440606)64:0.01097323283024031169,(Acinetobacter_venetianus_VE-C3:0.01655084055604658100,(Acinetobacter_junii_CIP_107470:0.00000100000050002909,Acinetobacter_junii_MTCC_11364:0.00000100000050002909)100:0.01301608709758666528)100:0.03582304950512574943)100:0.19149732408926048444)100:0.22123517280336454927)81:0.12246067090576667757)48:0.13740101544055152716)100:0.49088166199353205910,((Acinetobacter_variabilis:0.34854558223932019523,(Acinetobacter_ursingii_NIPH_706:0.48793745133473892528,((Acinetobacter_harbinensis:0.59551910710357169876,Acinetobacter_defluvii:0.46004945046181877633)43:0.14309853864925842215,Acinetobacter_lwoffii_NIPH_478:0.37582409426695861931)60:0.10634789950890109755)58:0.09884995279037039895)100:0.41316379807709480154,(((Acinetobacter_schindleri_TG19614:0.00000100000050002909,Acinetobacter_schindleri_CIP_107287:0.00000100000050002909)35:0.00000100000050002909,Acinetobacter_schindleri:0.00000100000050002909)100:0.01605785617283542188,Acinetobacter_junii_SH205:0.00849192024979753338)100:0.90256355159225098994)100:0.34310022130760425840)86:0.16684003034300950996)63:0.14068830873153395644,((Acinetobacter_rudis_CIP_110305:0.00000100000050002909,Acinetobacter_rudis:0.00000100000050002909)100:2.00828653010559055048,(Acinetobacter_puyangensis:0.84628187971326584993,((Acinetobacter_nosocomialis_Ab22222:0.44297351971402421089,((((Acinetobacter_calcoaceticus_TG19585:0.00074468300211611761,Acinetobacter_calcoaceticus_NIPH_13:0.00245418545436235048)98:0.00837338085031875089,((((Acinetobacter_baumannii_TG22204:0.00011557788677881235,(Acinetobacter_lwoffii_ATCC_9957:0.71269121429239612464,(((Acinetobacter_baumannii_1499986:0.00000100000050002909,(Acinetobacter_baumannii_496487:0.00000100000050002909,((((Acinetobacter_baumannii_951631:0.00000100000050002909,Acinetobacter_baumannii_397971:0.00000100000050002909)16:0.00000100000050002909,(Acinetobacter_baumannii_1195185_80:0.00000100000050002909,Acinetobacter_baumannii_214216:0.00000100000050002909)4:0.00000100000050002909)0:0.00000100000050002909,(((Acinetobacter_baumannii_1170863:0.00000100000050002909,Acinetobacter_baumannii_1533268:0.00000100000050002909)7:0.00000100000050002909,(Acinetobacter_baumannii_14216:0.00000100000050002909,(Acinetobacter_baumannii_754286:0.00000100000050002909,Acinetobacter_baumannii_607805:0.00000100000050002909)18:0.00000100000050002909)5:0.00000100000050002909)0:0.00000100000050002909,Acinetobacter_baumannii_1413735:0.00000100000050002909)0:0.00000100000050002909)0:0.00000100000050002909,Acinetobacter_baumannii_110912:0.00000100000050002909)0:0.00000100000050002909)0:0.00000100000050002909)0:0.00000100000050002909,(Acinetobacter_baumannii_722310:0.00000100000050002909,Acinetobacter_baumannii_457946:0.00000100000050002909)4:0.00000100000050002909)3:0.00000100000050002909,Acinetobacter_baumannii_1195185_11:0.00000100000050002909)100:0.17815539277306996491)25:0.06773448377854668356)25:0.30923920430652124258,Acinetobacter_baumannii_UH6507:0.00501682392234988409)18:0.02009707289565608457,(((((Acinetobacter_baumannii_45075_2:0.00080240677142250701,Acinetobacter_baumannii_1465485:0.00080205282923735688)7:0.00000100000050002909,((((((((((((Acinetobacter_baumannii_940793:0.00000100000050002909,Acinetobacter_baumannii_45075_9:0.00000100000050002909)5:0.00000100000050002909,Acinetobacter_baumannii_45075_8:0.00000100000050002909)0:0.00000100000050002909,(Acinetobacter_baumannii_1188188:0.00000100000050002909,(Acinetobacter_baumannii_1058283:0.00000100000050002909,Acinetobacter_baumannii_25569_3:0.00000100000050002909)0:0.00000100000050002909)0:0.00000100000050002909)2:0.00000100000050002909,Acinetobacter_baumannii_480175:0.00000100000050002909)0:0.00000100000050002909,(((Acinetobacter_baumannii_45075_6:0.00000100000050002909,Acinetobacter_baumannii_25569_8:0.00000100000050002909)4:0.00000100000050002909,(((((Acinetobacter_baumannii_1294222:0.00000100000050002909,(Acinetobacter_baumannii_TG15234:0.00000100000050002909,Acinetobacter_baumannii_45052_3:0.00000100000050002909)0:0.00000100000050002909)0:0.00000100000050002909,Acinetobacter_baumannii_45075_1:0.00000100000050002909)0:0.00000100000050002909,Acinetobacter_baumannii_45052_5:0.00000100000050002909)0:0.00000100000050002909,Acinetobacter_baumannii_25493_2:0.00000100000050002909)0:0.00000100000050002909,Acinetobacter_baumannii_846928:0.00000100000050002909)2:0.00000100000050002909)0:0.00000100000050002909,Acinetobacter_baumannii_25493_1:0.00000100000050002909)0:0.00000100000050002909)0:0.00000100000050002909,Acinetobacter_baumannii_1266220:0.00000100000050002909)0:0.00000100000050002909,Acinetobacter_baumannii_25569_5:0.00000100000050002909)0:0.00000100000050002909,Acinetobacter_baumannii_1075025:0.00000100000050002909)0:0.00000100000050002909,(Acinetobacter_baumannii_45052_4:0.00000100000050002909,(((((Acinetobacter_baumannii_TG00314:0.00000100000050002909,(Acinetobacter_baumannii_45075_4:0.00000100000050002909,(Acinetobacter_baumannii_25569_4:0.00000100000050002909,((Acinetobacter_baumannii_1297:0.00000100000050002909,Acinetobacter_baumannii_42887:0.00000100000050002909)2:0.00000100000050002909,(Acinetobacter_baumannii_25493_6:0.00000100000050002909,((Acinetobacter_baumannii_628418:0.00000100000050002909,Acinetobacter_baumannii_981176:0.00000100000050002909)0:0.00000100000050002909,(Acinetobacter_baumannii_45052_2:0.00000100000050002909,(Acinetobacter_baumannii_25569_9:0.00000100000050002909,((Acinetobacter_baumannii_1397084:0.00000100000050002909,Acinetobacter_baumannii_25493_5:0.00000100000050002909)0:0.00000100000050002909,(Acinetobacter_baumannii_1406750:0.00000100000050002909,(((Acinetobacter_baumannii_1406589:0.00000100000050002909,(Acinetobacter_baumannii_45052_1:0.00000100000050002909,((Acinetobacter_baumannii_1296252:0.00000100000050002909,Acinetobacter_baumannii_45075_5:0.00000100000050002909)0:0.00000100000050002909,Acinetobacter_baumannii_45075_10:0.00000100000050002909)0:0.00000100000050002909)0:0.00000100000050002909)0:0.00000100000050002909,Acinetobacter_baumannii_45075_3:0.00000100000050002909)0:0.00000100000050002909,Acinetobacter_baumannii_1237893:0.00000100000050002909)1:0.00000100000050002909)0:0.00000100000050002909)0:0.00000100000050002909)0:0.00000100000050002909)0:0.00000100000050002909)0:0.00000100000050002909)0:0.00000100000050002909)0:0.00000100000050002909)0:0.00000100000050002909)0:0.00000100000050002909)0:0.00000100000050002909,Acinetobacter_baumannii_43926:0.00000100000050002909)0:0.00000100000050002909,Acinetobacter_baumannii_1022959:0.00000100000050002909)0:0.00000100000050002909,Acinetobacter_baumannii_755829:0.00000100000050002909)0:0.00000100000050002909,(Acinetobacter_baumannii_25569_2:0.00000100000050002909,(Acinetobacter_baumannii_25493_10:0.00000100000050002909,Acinetobacter_baumannii_562700:0.00000100000050002909)0:0.00000100000050002909)0:0.00000100000050002909)0:0.00000100000050002909)0:0.00000100000050002909)0:0.00000100000050002909,Acinetobacter_baumannii_1202252:0.00000100000050002909)0:0.00000100000050002909,Acinetobacter_baumannii_25493_9:0.00000100000050002909)0:0.00000100000050002909,Acinetobacter_baumannii_25569_10:0.00000100000050002909)0:0.00000100000050002909)0:0.00000100000050002909,Acinetobacter_baumannii_1289546:0.00000100000050002909)0:0.00000100000050002909,(Acinetobacter_baumannii_25569_7:0.00080160594839304958,Acinetobacter_baumannii_1546444:0.00080166077328444694)1:0.00000100000050002909)29:0.00000100000050002909,Acinetobacter_baumannii_25493_4:0.00240776736185244807)85:0.00198587978300700154)18:0.03532296583004398277,Acinetobacter_lactucae:0.02115572089935497183)7:0.00770606083467094242)11:0.02723488785486532712,(Acinetobacter_brisouii:0.00982947860300212653,(Acinetobacter_brisouii_CIP_110357:0.00000100000050002909,Acinetobacter_brisouii_ANC_4119:0.00000100000050002909)100:0.00666891904641812427)100:0.42641898011333301266)18:0.12393472078729264596,Acinetobacter_calcoaceticus_TG19588:0.37144660947007523966)21:0.11147793442744666215)26:0.19159972851580855946,(((Acinetobacter_haemolyticus_NIPH_261:0.09365830180355690093,Acinetobacter_haemolyticus_TG19602:0.11454267751270245934)100:0.28567539129746105653,Acinetobacter_kookii:0.36849455734277331009)97:0.20206014328068938601,((Acinetobacter_parvus_NIPH_1103:0.04520124869668167705,(((Acinetobacter_johnsonii_TG19625:0.00000100000050002909,Acinetobacter_johnsonii_TG19605:0.00000100000050002909)30:0.00000100000050002909,Acinetobacter_johnsonii:0.00000100000050002909)27:0.00000100000050002909,Acinetobacter_johnsonii_CIP_64.6:0.00000100000050002909)100:0.02013275455430988195)100:0.22112934178000326346,(Acinetobacter_lwoffii:0.22055076225702960335,(((Acinetobacter_johnsonii_ANC_3681:0.41874417385634010724,Acinetobacter_indicus:0.27268111208089207409)100:0.34633418955086747726,Acinetobacter_piscicola:0.23091321225260152961)72:0.12137121903915544519,Acinetobacter_junii:0.08630314654236910521)65:0.11331477463969369390)64:0.06491459884755602927)80:0.09748361620852120935)86:0.19094649902760860161)54:0.14104630810561871734)59:0.11104434640301313886)96:0.18938755243539392992)94:0.13079462988174550553)70:0.09822452546684540264)82:0.14765237849163126427,(Psychrobacter_phenylpyruvicus_DSM_7000:2.22732533298361312646,(Pseudomonas_citronellolis:3.06110421998469428573,(Shewanella_oneidensis_MR-1:1.80339108034341899511,Pseudomonas_furukawaii:1.57091735102495966281)91:0.45193689598851871647)100:0.72692973735869370611)58:0.26302669668515071821)60:0.11323535589304875582,(((Acinetobacter_radioresistens_SH164:0.10796953132152077581,Acinetobacter_schindleri_NIPH_900:0.07344653112895416225)100:0.60830005610458870446,(Acinetobacter_chinensis:0.42580529032514241594,Acinetobacter_kyonggiensis:0.35280262548395252553)100:0.19953720612707323556)100:0.54226570536757257024,((((Psychrobacter_frigidicola:0.40094641595542412915,Psychrobacter_urativorans:0.17236493948966094547)100:0.58363924281258661164,(Psychrobacter_alimentarius:0.13671494200416464682,Psychrobacter_cryohalolentis_K5:0.14761811338662370052)100:0.79143928807643526557)100:0.15741403416975344176,Psychrobacter_proteolyticus:1.01055829386920414947)99:0.18955374638939492815,(Psychrobacter_immobilis:0.85573306310835217658,(Psychrobacter_glaciei:0.36982620647912600731,(Psychrobacter_aquimaris:0.30898373500986736628,Psychrobacter_aquaticus_CMS_56:0.34700147676501585936)32:0.07380619333638130386)100:0.53336534680218850024)100:0.72883681536205713325)78:0.13739698076694664697)57:0.12379880738414517083)100:0.78095451669225390834)60:0.09008942003237573048,(Acinetobacter_populi:0.36363398902750881936,Acinetobacter_guillouiae_NIPH_991:0.56506261602050622539)72:0.11127601790872904131)100:0.15761918120268242349,((Acinetobacter_bereziniae:0.00000100000050002909,Acinetobacter_bereziniae_LMG_1003:0.00000100000050002909)100:0.40477823524764416918,((Acinetobacter_tandoii_DSM_14970:0.00000100000050002909,Acinetobacter_tandoii:0.00000100000050002909)100:0.24422712559880083161,(Acinetobacter_albensis:0.27594200448406136505,((Acinetobacter_beijerinckii_ANC_3835:0.01885507608515594319,(Acinetobacter_beijerinckii:0.00000100000050002909,Acinetobacter_beijerinckii_CIP_110307:0.00000100000050002909)100:0.02826075441868078353)100:0.15880895255959356915,(Acinetobacter_parvus:0.08207426216770284666,(Acinetobacter_tjernbergiae_DSM_14971:0.00000100000050002909,Acinetobacter_tjernbergiae:0.00000100000050002909)100:0.08991833239302210457)100:0.23258102226172150395)95:0.07379988939055724673)70:0.05142880299413473549)91:0.07190392164875987480)100:0.14922032005974791846)100:0.21485681468094408597)100:0.11572755437278446633)100:0.14846934936763306334)100:0.10140982691531467974)100:0.04252652239838225490,((Acinetobacter_baumannii_NIPH_601:0.00000100000050002909,((Acinetobacter_baumannii_532279:0.00090683889285774811,(Acinetobacter_baumannii_Naval-57:0.00087821484596147003,Acinetobacter_baumannii_Naval-72:0.00087810678934739867)80:0.00175900575430148641)42:0.00175801477469166197,Acinetobacter_baumannii_121738:0.00000100000050002909)44:0.00175581906293271355)23:0.00087773173571421685,((Acinetobacter_baumannii_AB-HKU3-08:0.00000100000050002909,Acinetobacter_baumannii_LY1:0.00000100000050002909)16:0.00000100000050002909,((Acinetobacter_baumannii_AB-HKU3-10:0.00000100000050002909,Acinetobacter_baumannii_TYTH-7:0.00000100000050002909)16:0.00000100000050002909,Acinetobacter_baumannii_LY2:0.00000100000050002909)8:0.00000100000050002909)94:0.00000100000050002909)76:0.01387591905238863554)29:0.00662244084032422627)9:0.00000100000050002909,(((((Acinetobacter_baumannii_3909:0.00175261820008785932,(Acinetobacter_baumannii_WC-692:0.00087524844010969285,Acinetobacter_baumannii_OIFC110:0.00000100000050002909)40:0.00000100000050002909)9:0.00087574509762035010,Acinetobacter_baumannii_UMB002:0.00087583345753284301)0:0.00000100000050002909,(Acinetobacter_baumannii_AB_TG27343:0.00000100000050002909,Acinetobacter_baumannii_AB_1583-8:0.00000100000050002909)51:0.00000100000050002909)0:0.00000100000050002909,(((((((Acinetobacter_baumannii_OIFC098:0.00000100000050002909,Acinetobacter_baumannii_BJAB0715:0.00087530554096889733)47:0.00087556196118945937,(Acinetobacter_baumannii_3390:0.00000100000050002909,((Acinetobacter_baumannii_LAC-4:0.00000100000050002909,(Acinetobacter_baumannii_466760:0.00000100000050002909,Acinetobacter_baumannii_50595:0.00000100000050002909)13:0.00000100000050002909)3:0.00000100000050002909,((Acinetobacter_baumannii_1262761-105:0.00000100000050002909,Acinetobacter_baumannii_1007214:0.00000100000050002909)11:0.00000100000050002909,Acinetobacter_baumannii_NIPH_335:0.00000100000050002909)6:0.00000100000050002909)5:0.00000100000050002909)95:0.00000100000050002909)60:0.00262810485374226962,((Acinetobacter_baumannii_UH5207:0.00087578332201233475,Acinetobacter_baumannii_1096934:0.00000100000050002909)38:0.00087525783066111482,((((Acinetobacter_baumannii_TG22146:0.00000100000050002909,Acinetobacter_baumannii_TG22142:0.00000100000050002909)17:0.00000100000050002909,Acinetobacter_baumannii_855125:0.00000100000050002909)3:0.00000100000050002909,Acinetobacter_baumannii_831240:0.00000100000050002909)7:0.00000100000050002909,Acinetobacter_baumannii_TG22150:0.00000100000050002909)25:0.00000100000050002909)3:0.00000100000050002909)1:0.00087578922839920729,(((Acinetobacter_baumannii_972082:0.00000100000050002909,((Acinetobacter_baumannii_232184:0.00000100000050002909,Acinetobacter_baumannii_268680:0.00000100000050002909)4:0.00000100000050002909,((Acinetobacter_baumannii_AB_909-01-7:0.00000100000050002909,(((Acinetobacter_baumannii_TG27399:0.00000100000050002909,Acinetobacter_baumannii_AB_2009-04-01-7:0.00000100000050002909)1:0.00000100000050002909,Acinetobacter_baumannii_AB_2008-23-01-01-7:0.00000100000050002909)0:0.00000100000050002909,(((Acinetobacter_baumannii_TG27395:0.00000100000050002909,Acinetobacter_baumannii_AB_TG2018:0.00000100000050002909)7:0.00000100000050002909,Acinetobacter_baumannii_AB_1594-8:0.00000100000050002909)0:0.00000100000050002909,Acinetobacter_baumannii_1267820:0.00000100000050002909)0:0.00000100000050002909)4:0.00000100000050002909)60:0.00090692017697338915,Acinetobacter_baumannii_144107:0.00181411075325127956)8:0.00000100000050002909)0:0.00000100000050002909)0:0.00000100000050002909,Acinetobacter_baumannii_1064293_45:0.00000100000050002909)2:0.00000100000050002909,Acinetobacter_baumannii_655378:0.00000100000050002909)8:0.00000100000050002909)1:0.00087570504020698982,((Acinetobacter_baumannii_TG27387:0.00000100000050002909,Acinetobacter_baumannii_1297549:0.00000100000050002909)13:0.00000100000050002909,(Acinetobacter_baumannii_AB_1536-8:0.00181351887549721625,Acinetobacter_baumannii_NIPH_67:0.00090664459833597643)6:0.00000100000050002909)6:0.00000100000050002909)0:0.00000100000050002909,(((Acinetobacter_baumannii_AB900:0.00000100000050002909,Acinetobacter_baumannii_OIFC111:0.00000100000050002909)98:0.00087497822068426686,(Acinetobacter_baumannii_1461963:0.00000100000050002909,Acinetobacter_baumannii_1293320:0.00000100000050002909)99:0.00000100000050002909)90:0.00350746559018386356,((((((Acinetobacter_baumannii_Naval-13:0.00000100000050002909,(((Acinetobacter_baumannii_OIFC137:0.00000100000050002909,Acinetobacter_baumannii_UH5107:0.00000100000050002909)1:0.00000100000050002909,Acinetobacter_baumannii_WC-A-694:0.00000100000050002909)0:0.00000100000050002909,(Acinetobacter_baumannii_IS-123:0.00000100000050002909,(Acinetobacter_baumannii_OIFC109:0.00000100000050002909,Acinetobacter_baumannii_Naval-81:0.00000100000050002909)6:0.00000100000050002909)2:0.00000100000050002909)3:0.00000100000050002909)87:0.00000100000050002909,(((Acinetobacter_calcoaceticus_RUH2202:0.02881650014516791772,(Acinetobacter_calcoaceticus:0.02136730828200549687,(Acinetobacter_calcoaceticus_ANC_3680:0.01380752623911201023,Acinetobacter_calcoaceticus_TG19593:0.00620450182709559976)100:0.02226627034712800809)68:0.01428041507046573684)92:0.01978610890154789206,(((Acinetobacter_pittii_PHEA-2:0.01356458950004820960,Acinetobacter_pittii_ATCC_19004:0.00461075112855140797)45:0.00287939098021047129,(Acinetobacter_pittii_TG6411:0.02842929341636097479,Acinetobacter_pittii_ANC_4050:0.02593299620513872181)32:0.00014507832111918101)70:0.01243963456992861448,(Acinetobacter_pittii_ANC_3678:0.00477774593608143189,(Acinetobacter_pittii:0.00000100000050002909,Acinetobacter_pittii_D499:0.00089726744779208671)100:0.00334118799108306655)100:0.01653846347298838781)94:0.00985994027303480243)100:0.06776764146289761259,(((Acinetobacter_baumannii_42057_5:0.00000100000050002909,(Acinetobacter_baumannii_1121032:0.00000100000050002909,Acinetobacter_baumannii_AB_TG2032:0.00000100000050002909)3:0.00000100000050002909)1:0.00000100000050002909,((Acinetobacter_baumannii_42057_4:0.00000100000050002909,(Acinetobacter_baumannii_942194:0.00000100000050002909,(((((Acinetobacter_baumannii_25569_1:0.00000100000050002909,(Acinetobacter_baumannii_472237-120:0.00000100000050002909,Acinetobacter_baumannii_NIPH_1669:0.00000100000050002909)0:0.00000100000050002909)0:0.00000100000050002909,Acinetobacter_baumannii_25493_3:0.00000100000050002909)0:0.00000100000050002909,((Acinetobacter_baumannii_AB_TG2031:0.00000100000050002909,(((Acinetobacter_baumannii_42057_3:0.00000100000050002909,Acinetobacter_baumannii_1039621:0.00000100000050002909)1:0.00000100000050002909,Acinetobacter_baumannii_TG22332:0.00000100000050002909)0:0.00000100000050002909,(Acinetobacter_baumannii_1271213:0.00000100000050002909,((Acinetobacter_baumannii_29280:0.00000100000050002909,(Acinetobacter_baumannii_1276470-86:0.00000100000050002909,(Acinetobacter_baumannii_25493_8:0.00000100000050002909,(Acinetobacter_baumannii_1032241:0.00000100000050002909,(Acinetobacter_baumannii_AB_2008-15-71:0.00000100000050002909,Acinetobacter_baumannii_AB_2008-15-52:0.00000100000050002909)1:0.00000100000050002909)0:0.00000100000050002909)0:0.00000100000050002909)0:0.00000100000050002909)0:0.00000100000050002909,Acinetobacter_baumannii_TG07725:0.00000100000050002909)0:0.00000100000050002909)0:0.00000100000050002909)0:0.00000100000050002909)0:0.00000100000050002909,(Acinetobacter_baumannii_TG27295:0.00000100000050002909,Acinetobacter_baumannii_TG22336:0.00000100000050002909)1:0.00000100000050002909)0:0.00000100000050002909)0:0.00000100000050002909,Acinetobacter_baumannii_1040094:0.00000100000050002909)0:0.00000100000050002909,Acinetobacter_baumannii_AB_TG2028:0.00000100000050002909)0:0.00000100000050002909)0:0.00000100000050002909)0:0.00000100000050002909,Acinetobacter_baumannii_AB_TG2030:0.00000100000050002909)1:0.00000100000050002909)24:0.00000100000050002909,Acinetobacter_baumannii_42057_6:0.00090400982054289578)79:0.00000100000050002909)21:0.00090246087787579712)19:0.00171276495552946705,((Acinetobacter_baumannii_AB058:0.00000100000050002909,((((Acinetobacter_baumannii_ABNIH11:0.00000100000050002909,Acinetobacter_baumannii_MRSN_7339:0.00000100000050002909)1:0.00000100000050002909,Acinetobacter_baumannii_ABNIH19:0.00000100000050002909)0:0.00000100000050002909,((Acinetobacter_baumannii_Naval-21:0.00000100000050002909,Acinetobacter_baumannii_Naval-83:0.00000100000050002909)2:0.00000100000050002909,Acinetobacter_baumannii_IS-58:0.00000100000050002909)0:0.00000100000050002909)0:0.00000100000050002909,(((Acinetobacter_baumannii_IS-251:0.00000100000050002909,(Acinetobacter_baumannii_MRSN_4106:0.00000100000050002909,((Acinetobacter_baumannii_MRSN_3527:0.00000100000050002909,(Acinetobacter_baumannii_MRSN_57:0.00000100000050002909,(Acinetobacter_baumannii_AB056:0.00000100000050002909,(Acinetobacter_baumannii_Canada_BC-5:0.00000100000050002909,(Acinetobacter_baumannii_AYE:0.00000100000050002909,(Acinetobacter_baumannii_OIFC074:0.00000100000050002909,(Acinetobacter_baumannii_ABNIH7:0.00000100000050002909,(((((Acinetobacter_baumannii_ANC_4097:0.00000100000050002909,((Acinetobacter_baumannii_TG22148:0.00000100000050002909,Acinetobacter_baumannii_TG22214:0.00000100000050002909)2:0.00000100000050002909,((Acinetobacter_baumannii_R1B:0.00000100000050002909,Acinetobacter_baumannii_AB_908-13:0.00000100000050002909)0:0.00000100000050002909,Acinetobacter_baumannii_TG22190:0.00000100000050002909)0:0.00000100000050002909)0:0.00000100000050002909)0:0.00000100000050002909,Acinetobacter_baumannii_NIPH_527:0.00000100000050002909)0:0.00000100000050002909,Acinetobacter_baumannii_Pulsotype_27:0.00000100000050002909)0:0.00000100000050002909,(Acinetobacter_baumannii_6013150:0.00000100000050002909,Acinetobacter_baumannii_TG22194:0.00000100000050002909)6:0.00000100000050002909)0:0.00000100000050002909,((Acinetobacter_baumannii_6013113:0.00000100000050002909,((Acinetobacter_baumannii_AB_909-02-7:0.00000100000050002909,(Acinetobacter_baumannii_TG20277:0.00000100000050002909,Acinetobacter_baumannii_TG19582:0.00000100000050002909)1:0.00000100000050002909)0:0.00000100000050002909,(Acinetobacter_baumannii_NIPH_290:0.00000100000050002909,(Acinetobacter_baumannii_TG22112:0.00000100000050002909,Acinetobacter_baumannii_1605:0.00000100000050002909)2:0.00000100000050002909)1:0.00000100000050002909)0:0.00000100000050002909)0:0.00000100000050002909,Acinetobacter_baumannii_TG22196:0.00000100000050002909)2:0.00000100000050002909)94:0.00090328189809742664)48:0.00000100000050002909)0:0.00000100000050002909)0:0.00000100000050002909)0:0.00000100000050002909)0:0.00000100000050002909)0:0.00000100000050002909)0:0.00000100000050002909,(Acinetobacter_baumannii_Canada_BC1:0.00000100000050002909,Acinetobacter_baumannii_IS-235:0.00000100000050002909)7:0.00000100000050002909)0:0.00000100000050002909)0:0.00000100000050002909)0:0.00000100000050002909,Acinetobacter_baumannii_AB0057:0.00000100000050002909)0:0.00000100000050002909,Acinetobacter_baumannii_MRSN_3942:0.00000100000050002909)0:0.00000100000050002909)65:0.00000100000050002909)32:0.00000100000050002909,Acinetobacter_baumannii_AB059:0.00000100000050002909)62:0.00353688372525107686)51:0.02058289715166575218,Acinetobacter_baumannii_OIFC0162:0.00000100000050002909)2:0.00087629354713396486,((Acinetobacter_baumannii_1062314:0.00000100000050002909,(Acinetobacter_baumannii_318814:0.00000100000050002909,Acinetobacter_baumannii_AB_TG19617:0.00000100000050002909)15:0.00000100000050002909)27:0.00000100000050002909,Acinetobacter_baumannii_NIPH_70:0.00090727977724703430)22:0.00000100000050002909)1:0.00087604140916904341,Acinetobacter_baumannii_342950:0.00000100000050002909)2:0.00000100000050002909)9:0.00087616743866914611)0:0.00087577439496228516,((((Acinetobacter_baumannii_99063:0.00000100000050002909,(Acinetobacter_baumannii_AB_1649-8:0.00000100000050002909,(((((Acinetobacter_baumannii_TG02017:0.00000100000050002909,Acinetobacter_baumannii_AB_1650-8:0.00000100000050002909)5:0.00000100000050002909,(Acinetobacter_baumannii_984213:0.00000100000050002909,(Acinetobacter_baumannii_1429530:0.00000100000050002909,Acinetobacter_baumannii_107m:0.00000100000050002909)5:0.00000100000050002909)3:0.00000100000050002909)0:0.00000100000050002909,(Acinetobacter_baumannii_P630:0.00000100000050002909,Acinetobacter_baumannii_233846:0.00000100000050002909)12:0.00000100000050002909)0:0.00000100000050002909,Acinetobacter_baumannii_NIPH_146:0.00000100000050002909)0:0.00000100000050002909,Acinetobacter_baumannii_AB_2008-15-69:0.00000100000050002909)0:0.00000100000050002909)0:0.00000100000050002909)33:0.00000100000050002909,Acinetobacter_baumannii_NIPH_615:0.00090461505439920075)69:0.00090482479086995138,(Acinetobacter_baumannii_AB5256:0.00000100000050002909,Acinetobacter_baumannii_OIFC143:0.00000100000050002909)86:0.00000100000050002909)32:0.00087380640377597053,Acinetobacter_baumannii_625974:0.00180607975401191924)27:0.00087497026671852268)0:0.00000100000050002909)0:0.00000100000050002909,(Acinetobacter_baumannii_AB4A3:0.00087572944584678300,((Acinetobacter_baumannii_OIFC065:0.00000100000050002909,Acinetobacter_baumannii_IS-116:0.00000100000050002909)94:0.00263297291884806830,Acinetobacter_baumannii_WC-348:0.00000100000050002909)60:0.00175372280684807152)12:0.00000100000050002909)0:0.00000100000050002909)0:0.00087563131574492823,((Acinetobacter_baumannii_OIFC047:0.00175021838713443735,((Acinetobacter_baumannii_Naval-82:0.00000100000050002909,(((Acinetobacter_baumannii_NIPH_190:0.00000100000050002909,Acinetobacter_baumannii_TG27391:0.00000100000050002909)24:0.00000100000050002909,Acinetobacter_baumannii_AB_2007-09-110-01-7:0.00000100000050002909)16:0.00000100000050002909,Acinetobacter_baumannii_1106579:0.00000100000050002909)96:0.00090733586170903269)79:0.00175583844729957066,Acinetobacter_baumannii_OIFC035:0.00175563306040525343)25:0.00087371860822695946)5:0.00000100000050002909,Acinetobacter_baumannii_WC-A-92:0.00000100000050002909)5:0.00000100000050002909)1:0.00087475163798937368,Acinetobacter_baumannii_BZICU-2:0.00000100000050002909)2:0.00000100000050002909)1:0.00000100000050002909,Acinetobacter_baumannii_MSP4-16:0.00000100000050002909)1:0.00000100000050002909)1:0.00087579449583798596)1:0.00087629119007208596,((Acinetobacter_baumannii_TG27307:0.00000100000050002909,Acinetobacter_baumannii_TG27311:0.00000100000050002909)23:0.00000100000050002909,(Acinetobacter_baumannii_45002_9:0.00090706207968436104,(((Acinetobacter_baumannii_45002_8:0.00000100000050002909,(Acinetobacter_baumannii_45002_10:0.00000100000050002909,((((((Acinetobacter_baumannii_UH0207:0.00000100000050002909,Acinetobacter_baumannii_MRSN_7341:0.00000100000050002909)0:0.00000100000050002909,((Acinetobacter_baumannii_UH3807:0.00000100000050002909,((Acinetobacter_baumannii_ZWS1219:0.00000100000050002909,Acinetobacter_baumannii_ABNIH2:0.00000100000050002909)1:0.00000100000050002909,Acinetobacter_baumannii_MDR-TJ:0.00000100000050002909)5:0.00000100000050002909)0:0.00000100000050002909,(Acinetobacter_baumannii_UH11608:0.00000100000050002909,Acinetobacter_baumannii_OIFC180:0.00000100000050002909)0:0.00000100000050002909)0:0.00000100000050002909)0:0.00000100000050002909,((Acinetobacter_baumannii_A13:0.00000100000050002909,Acinetobacter_baumannii_OIFC338:0.00000100000050002909)4:0.00000100000050002909,((Acinetobacter_baumannii_UH19908:0.00000100000050002909,Acinetobacter_baumannii_UH14508:0.00000100000050002909)3:0.00000100000050002909,(((Acinetobacter_baumannii_UH8907:0.00000100000050002909,Acinetobacter_baumannii_UH10707:0.00000100000050002909)4:0.00000100000050002909,Acinetobacter_baumannii_ABNIH14:0.00000100000050002909)0:0.00000100000050002909,(Acinetobacter_baumannii_UH5307:0.00000100000050002909,((Acinetobacter_baumannii_AB5711:0.00000100000050002909,(Acinetobacter_baumannii_ABNIH3:0.00000100000050002909,(Acinetobacter_baumannii_UH12308:0.00000100000050002909,((Acinetobacter_baumannii_UH7807:0.00000100000050002909,((Acinetobacter_baumannii_UH8407:0.00000100000050002909,Acinetobacter_baumannii_UH16108:0.00000100000050002909)0:0.00000100000050002909,(Acinetobacter_baumannii_TYTH-4:0.00000100000050002909,Acinetobacter_baumannii_UH6207:0.00000100000050002909)0:0.00000100000050002909)0:0.00000100000050002909)0:0.00000100000050002909,(Acinetobacter_baumannii_MDR-ZJ06:0.00000100000050002909,(Acinetobacter_baumannii_UH0707:0.00000100000050002909,((Acinetobacter_baumannii_UH12408:0.00000100000050002909,(Acinetobacter_baumannii_UH0807:0.00000100000050002909,Acinetobacter_baumannii_ABNIH23:0.00000100000050002909)0:0.00000100000050002909)0:0.00000100000050002909,(Acinetobacter_baumannii_ABNIH22:0.00000100000050002909,(((Acinetobacter_baumannii_LY5:0.00000100000050002909,((Acinetobacter_baumannii_LY4:0.00000100000050002909,Acinetobacter_baumannii_PKAB07:0.00000100000050002909)0:0.00000100000050002909,Acinetobacter_baumannii_OIFC189:0.00000100000050002909)0:0.00000100000050002909)0:0.00000100000050002909,Acinetobacter_baumannii_NCGM_237:0.00000100000050002909)0:0.00000100000050002909,(Acinetobacter_baumannii_TYTH-1:0.00000100000050002909,((Acinetobacter_baumannii_UH2307:0.00000100000050002909,(Acinetobacter_baumannii_UH13908:0.00000100000050002909,Acinetobacter_baumannii_W7282:0.00000100000050002909)0:0.00000100000050002909)0:0.00000100000050002909,((Acinetobacter_baumannii_UH5707:0.00000100000050002909,((Acinetobacter_baumannii_UH9907:0.00000100000050002909,(((Acinetobacter_baumannii_BJAB0868:0.00087642831940671511,Acinetobacter_baumannii_LY8:0.00000100000050002909)37:0.00000100000050002909,Acinetobacter_baumannii_1656-2:0.00087568487968677129)12:0.00000100000050002909,((Acinetobacter_baumannii_UH12808:0.00000100000050002909,((Acinetobacter_baumannii_ABNIH17:0.00000100000050002909,((Acinetobacter_baumannii_UH16008:0.00000100000050002909,Acinetobacter_baumannii_AB1H8:0.00000100000050002909)0:0.00000100000050002909,((Acinetobacter_baumannii_BJAB07104:0.00000100000050002909,Acinetobacter_baumannii_ABNIH13:0.00000100000050002909)3:0.00000100000050002909,(((Acinetobacter_baumannii_TYTH-3:0.00000100000050002909,Acinetobacter_baumannii_UH18608:0.00000100000050002909)0:0.00000100000050002909,Acinetobacter_baumannii_ABNIH15:0.00000100000050002909)2:0.00000100000050002909,(Acinetobacter_baumannii_UH7707:0.00000100000050002909,(Acinetobacter_baumannii_ABNIH20:0.00000100000050002909,(((Acinetobacter_baumannii_UH8807:0.00000100000050002909,(Acinetobacter_baumannii_ABNIH24:0.00000100000050002909,Acinetobacter_baumannii_Naval-113:0.00000100000050002909)0:0.00000100000050002909)0:0.00000100000050002909,Acinetobacter_baumannii_LY7:0.00000100000050002909)0:0.00000100000050002909,(((Acinetobacter_baumannii_TYTH-6:0.00000100000050002909,Acinetobacter_baumannii_53264:0.00000100000050002909)0:0.00000100000050002909,(((Acinetobacter_baumannii_UH2907:0.00000100000050002909,Acinetobacter_baumannii_UH9707:0.00000100000050002909)7:0.00000100000050002909,(((Acinetobacter_baumannii_MRY10-0558:0.00000100000050002909,Acinetobacter_baumannii_Naval-17:0.00000100000050002909)10:0.00000100000050002909,Acinetobacter_baumannii_UH8707:0.00000100000050002909)0:0.00000100000050002909,(Acinetobacter_baumannii_LY9:0.00000100000050002909,Acinetobacter_baumannii_CI77:0.00000100000050002909)0:0.00000100000050002909)0:0.00000100000050002909)0:0.00000100000050002909,Acinetobacter_baumannii_48055:0.00000100000050002909)0:0.00000100000050002909)0:0.00000100000050002909,Acinetobacter_baumannii_ZWS1122:0.00000100000050002909)2:0.00000100000050002909)2:0.00000100000050002909)2:0.00000100000050002909)2:0.00000100000050002909)2:0.00000100000050002909)0:0.00000100000050002909)3:0.00000100000050002909)0:0.00000100000050002909,((Acinetobacter_baumannii_UH6107:0.00000100000050002909,Acinetobacter_baumannii_UH15208:0.00000100000050002909)4:0.00000100000050002909,Acinetobacter_baumannii_UH1007:0.00000100000050002909)0:0.00000100000050002909)0:0.00000100000050002909)0:0.00000100000050002909,(Acinetobacter_baumannii_UH8107:0.00000100000050002909,(Acinetobacter_baumannii_ABNIH16:0.00000100000050002909,Acinetobacter_baumannii_AB210:0.00000100000050002909)0:0.00000100000050002909)0:0.00000100000050002909)0:0.00000100000050002909)0:0.00000100000050002909)0:0.00000100000050002909,Acinetobacter_baumannii_UH10107:0.00000100000050002909)0:0.00000100000050002909)0:0.00000100000050002909,Acinetobacter_baumannii_UH10007:0.00000100000050002909)2:0.00000100000050002909)1:0.00000100000050002909)0:0.00000100000050002909)2:0.00000100000050002909)1:0.00000100000050002909)0:0.00000100000050002909)1:0.00000100000050002909)0:0.00000100000050002909)0:0.00000100000050002909)0:0.00000100000050002909)0:0.00000100000050002909)0:0.00000100000050002909,Acinetobacter_baumannii_WM99c:0.00000100000050002909)0:0.00000100000050002909)0:0.00000100000050002909)0:0.00000100000050002909)0:0.00000100000050002909)0:0.00000100000050002909)0:0.00000100000050002909,Acinetobacter_baumannii_UH2707:0.00000100000050002909)1:0.00000100000050002909,Acinetobacter_baumannii_LY3:0.00000100000050002909)62:0.00087217925551771240,Acinetobacter_baumannii_AB_908-14-7:0.00000100000050002909)12:0.00000100000050002909)16:0.00000100000050002909)15:0.00000100000050002909,Acinetobacter_baumannii_LY6:0.00000100000050002909)24:0.00000100000050002909,(((Acinetobacter_baumannii_TG27299:0.00000100000050002909,(Acinetobacter_baumannii_TG22212:0.00000100000050002909,(Acinetobacter_baumannii_TG22202:0.00000100000050002909,(((((Acinetobacter_baumannii_TG27407:0.00000100000050002909,Acinetobacter_baumannii_TG27411:0.00000100000050002909)1:0.00000100000050002909,((Acinetobacter_baumannii_TG27383:0.00000100000050002909,Acinetobacter_baumannii_TG27379:0.00000100000050002909)0:0.00000100000050002909,((Acinetobacter_baumannii_TG27319:0.00000100000050002909,Acinetobacter_baumannii_TG27315:0.00000100000050002909)2:0.00000100000050002909,((((((Acinetobacter_baumannii_AB_909-05:0.00000100000050002909,Acinetobacter_baumannii_AB_2008-15-70:0.00000100000050002909)1:0.00000100000050002909,(Acinetobacter_baumannii_1046051:0.00000100000050002909,(((((Acinetobacter_baumannii_AB_TG27331:0.00000100000050002909,(((Acinetobacter_baumannii_AB_TG2631:0.00000100000050002909,(Acinetobacter_baumannii_AB_TG2022:0.00000100000050002909,Acinetobacter_baumannii_AB_TG2026:0.00000100000050002909)2:0.00000100000050002909)0:0.00000100000050002909,(Acinetobacter_baumannii_AB_TG2023:0.00000100000050002909,Acinetobacter_baumannii_AB_1582-8:0.00000100000050002909)0:0.00000100000050002909)0:0.00000100000050002909,Acinetobacter_baumannii_AB_TG27323:0.00000100000050002909)0:0.00000100000050002909)0:0.00000100000050002909,Acinetobacter_baumannii_AB_TG5064:0.00000100000050002909)0:0.00000100000050002909,(Acinetobacter_baumannii_AB_2008-15-45:0.00000100000050002909,Acinetobacter_baumannii_AB_1766_8:0.00000100000050002909)0:0.00000100000050002909)0:0.00000100000050002909,Acinetobacter_baumannii_AB_515-8:0.00000100000050002909)0:0.00000100000050002909,(Acinetobacter_baumannii_AB_1595-8:0.00000100000050002909,Acinetobacter_baumannii_6014059:0.00000100000050002909)1:0.00000100000050002909)0:0.00000100000050002909)0:0.00000100000050002909)0:0.00000100000050002909,(Acinetobacter_baumannii_AB_TG27335:0.00000100000050002909,Acinetobacter_baumannii_AB_TG27327:0.00000100000050002909)2:0.00000100000050002909)0:0.00000100000050002909,(Acinetobacter_baumannii_TG27371:0.00000100000050002909,Acinetobacter_baumannii_AB_2008-23-07-01-7:0.00000100000050002909)0:0.00000100000050002909)0:0.00000100000050002909,((((Acinetobacter_baumannii_118362:0.00000100000050002909,Acinetobacter_baumannii_AB_TG27339:0.00000100000050002909)7:0.00000100000050002909,((Acinetobacter_baumannii_AB_2007-16-27-01:0.00000100000050002909,Acinetobacter_baumannii_AB_2007-16-25-01-7:0.00000100000050002909)32:0.00000100000050002909,Acinetobacter_baumannii_TG22198:0.00000100000050002909)7:0.00000100000050002909)100:0.01276183387991183110,Acinetobacter_baumannii_45002_6:0.00090732757559227077)20:0.00000100000050002909,Acinetobacter_baumannii_AB_909-14-7:0.00000100000050002909)6:0.00000100000050002909)0:0.00000100000050002909,Acinetobacter_baumannii_TG22192:0.00000100000050002909)0:0.00000100000050002909)0:0.00000100000050002909)0:0.00000100000050002909)0:0.00000100000050002909,Acinetobacter_baumannii_NIPH_528:0.00000100000050002909)0:0.00000100000050002909,((Acinetobacter_baumannii_NIPH_24:0.00000100000050002909,(((Acinetobacter_baumannii_AB_2009-04-02-7:0.00000100000050002909,Acinetobacter_baumannii_AB_908-12:0.00000100000050002909)21:0.00000100000050002909,Acinetobacter_baumannii_BIDMC_56:0.00000100000050002909)75:0.00090682388886300768,Acinetobacter_baumannii_58452:0.00090699781065292607)5:0.00000100000050002909)0:0.00000100000050002909,(Acinetobacter_baumannii_NIPH_2061:0.00000100000050002909,Acinetobacter_baumannii_NIPH_1362:0.00000100000050002909)0:0.00000100000050002909)0:0.00000100000050002909)0:0.00000100000050002909,Acinetobacter_baumannii_23671:0.00000100000050002909)0:0.00000100000050002909)0:0.00000100000050002909)0:0.00000100000050002909)0:0.00000100000050002909,Acinetobacter_baumannii_145660:0.00000100000050002909)0:0.00000100000050002909,((Acinetobacter_baumannii_45002_5:0.00000100000050002909,((((Acinetobacter_baumannii:0.00000100000050002909,(((Acinetobacter_baumannii_TYTH-2:0.00000100000050002909,Acinetobacter_baumannii_TYTH-5:0.00000100000050002909)0:0.00000100000050002909,(Acinetobacter_baumannii_1276470-132:0.00000100000050002909,(Acinetobacter_baumannii_1146103:0.00000100000050002909,(Acinetobacter_baumannii_45057_1:0.00000100000050002909,(Acinetobacter_baumannii_1539026:0.00000100000050002909,(Acinetobacter_baumannii_16553_8:0.00000100000050002909,(Acinetobacter_baumannii_16553_10:0.00000100000050002909,Acinetobacter_baumannii_16553_9:0.00000100000050002909)0:0.00000100000050002909)0:0.00000100000050002909)0:0.00000100000050002909)0:0.00000100000050002909)0:0.00000100000050002909)0:0.00000100000050002909)0:0.00000100000050002909,(((Acinetobacter_baumannii_16553_3:0.00000100000050002909,(Acinetobacter_baumannii_16553_2:0.00000100000050002909,(Acinetobacter_baumannii_16553_4:0.00000100000050002909,Acinetobacter_baumannii_45002_3:0.00000100000050002909)5:0.00000100000050002909)0:0.00000100000050002909)0:0.00000100000050002909,Acinetobacter_baumannii_16553_6:0.00000100000050002909)0:0.00000100000050002909,Acinetobacter_baumannii_45002_4:0.00000100000050002909)0:0.00000100000050002909)0:0.00000100000050002909)0:0.00000100000050002909,Acinetobacter_baumannii_1428368:0.00000100000050002909)0:0.00000100000050002909,(Acinetobacter_baumannii_730795:0.00000100000050002909,Acinetobacter_baumannii_45002_7:0.00000100000050002909)0:0.00000100000050002909)0:0.00000100000050002909,(Acinetobacter_baumannii_70136:0.00000100000050002909,Acinetobacter_baumannii_339786:0.00000100000050002909)0:0.00000100000050002909)0:0.00000100000050002909)0:0.00000100000050002909,(Acinetobacter_baumannii_1207552:0.00000100000050002909,(((((Acinetobacter_baumannii_825610:0.00000100000050002909,Acinetobacter_baumannii_1488685:0.00000100000050002909)0:0.00000100000050002909,Acinetobacter_baumannii_273929:0.00000100000050002909)0:0.00000100000050002909,Acinetobacter_baumannii_1552389:0.00000100000050002909)0:0.00000100000050002909,Acinetobacter_baumannii_1291820:0.00000100000050002909)0:0.00000100000050002909,((Acinetobacter_baumannii_1552865:0.00000100000050002909,Acinetobacter_baumannii_1526966:0.00000100000050002909)2:0.00000100000050002909,(Acinetobacter_baumannii_323408:0.00000100000050002909,((((Acinetobacter_baumannii_1440750:0.00000100000050002909,Acinetobacter_baumannii_1036938:0.00000100000050002909)4:0.00000100000050002909,Acinetobacter_baumannii_1277411:0.00000100000050002909)0:0.00000100000050002909,((Acinetobacter_baumannii_1051176:0.00000100000050002909,Acinetobacter_baumannii_1247182:0.00000100000050002909)2:0.00000100000050002909,((((Acinetobacter_baumannii_532413:0.00000100000050002909,Acinetobacter_baumannii_TG22110:0.00000100000050002909)0:0.00000100000050002909,(((Acinetobacter_baumannii_TG2013:0.00000100000050002909,Acinetobacter_baumannii_TG15239:0.00000100000050002909)0:0.00000100000050002909,Acinetobacter_baumannii_TG2012:0.00000100000050002909)0:0.00000100000050002909,((Acinetobacter_baumannii_TG15237:0.00000100000050002909,Acinetobacter_baumannii_TG15236:0.00000100000050002909)0:0.00000100000050002909,Acinetobacter_baumannii_TG2014:0.00000100000050002909)0:0.00000100000050002909)0:0.00000100000050002909)0:0.00000100000050002909,Acinetobacter_baumannii_TG15238:0.00000100000050002909)0:0.00000100000050002909,Acinetobacter_baumannii_TG15233:0.00000100000050002909)0:0.00000100000050002909)0:0.00000100000050002909)0:0.00000100000050002909,Acinetobacter_baumannii_11126:0.00000100000050002909)0:0.00000100000050002909)0:0.00000100000050002909)0:0.00000100000050002909)0:0.00000100000050002909)0:0.00000100000050002909)0:0.00000100000050002909)11:0.00000100000050002909)49:0.00263177227280121488)74:0.00512292315694890237)3:0.00102131663244469316)11:0.00000100000050002909,Acinetobacter_baumannii_10519:0.00000100000050002909)0:0.00000100000050002909,((Acinetobacter_baumannii_44895_8:0.00000100000050002909,(Acinetobacter_baumannii_25878_3:0.00000100000050002909,((((Acinetobacter_baumannii_44298_10:0.00000100000050002909,((((((Acinetobacter_baumannii_AB_2008-15-34-7:0.00000100000050002909,Acinetobacter_baumannii_44437_9:0.00000100000050002909)0:0.00000100000050002909,((Acinetobacter_baumannii_25253_3:0.00000100000050002909,((Acinetobacter_baumannii_44298_4:0.00000100000050002909,(Acinetobacter_baumannii_1117819:0.00000100000050002909,Acinetobacter_baumannii_18689:0.00000100000050002909)0:0.00000100000050002909)0:0.00000100000050002909,((Acinetobacter_baumannii_44895_2:0.00000100000050002909,Acinetobacter_baumannii_44327_7:0.00000100000050002909)0:0.00000100000050002909,(((Acinetobacter_baumannii_44362_7:0.00000100000050002909,Acinetobacter_baumannii_942133:0.00000100000050002909)2:0.00000100000050002909,(Acinetobacter_baumannii_466215:0.00000100000050002909,((((Acinetobacter_baumannii_24975_1:0.00000100000050002909,Acinetobacter_baumannii_24845_5:0.00000100000050002909)0:0.00000100000050002909,Acinetobacter_baumannii_24975_9:0.00000100000050002909)0:0.00000100000050002909,(Acinetobacter_baumannii_73736:0.00000100000050002909,Acinetobacter_baumannii_44839_8:0.00000100000050002909)0:0.00000100000050002909)0:0.00000100000050002909,Acinetobacter_baumannii_947299:0.00000100000050002909)0:0.00000100000050002909)0:0.00000100000050002909)0:0.00000100000050002909,(((Acinetobacter_baumannii_44298_5:0.00000100000050002909,Acinetobacter_baumannii_44467_7:0.00000100000050002909)1:0.00000100000050002909,((((Acinetobacter_baumannii_1593273:0.00000100000050002909,(Acinetobacter_baumannii_458282:0.00000100000050002909,(((Acinetobacter_baumannii_44467_6:0.00090676247724540701,Acinetobacter_baumannii_781407:0.00000100000050002909)0:0.00000100000050002909,((Acinetobacter_baumannii_25681_3:0.00000100000050002909,(((Acinetobacter_baumannii_24860_3:0.00000100000050002909,(Acinetobacter_baumannii_44362_3:0.00000100000050002909,Acinetobacter_baumannii_24812_7:0.00000100000050002909)0:0.00000100000050002909)0:0.00000100000050002909,((Acinetobacter_baumannii_26016_1:0.00000100000050002909,Acinetobacter_baumannii_25681_9:0.00000100000050002909)0:0.00000100000050002909,Acinetobacter_baumannii_25253_6:0.00000100000050002909)0:0.00000100000050002909)0:0.00000100000050002909,Acinetobacter_baumannii_24975_10:0.00000100000050002909)0:0.00000100000050002909)0:0.00000100000050002909,((((Acinetobacter_baumannii_1287985:0.00000100000050002909,Acinetobacter_baumannii_472237-1196:0.00000100000050002909)1:0.00000100000050002909,Acinetobacter_baumannii_1237202:0.00000100000050002909)0:0.00000100000050002909,(Acinetobacter_baumannii_1046674:0.00000100000050002909,(Acinetobacter_baumannii_44362_6:0.00000100000050002909,((Acinetobacter_baumannii_44895_10:0.00000100000050002909,Acinetobacter_baumannii_24812_4:0.00000100000050002909)0:0.00000100000050002909,Acinetobacter_baumannii_25766_7:0.00000100000050002909)0:0.00000100000050002909)0:0.00000100000050002909)0:0.00000100000050002909)0:0.00000100000050002909,Acinetobacter_baumannii_24860_4:0.00000100000050002909)0:0.00000100000050002909)0:0.00000100000050002909)0:0.00000100000050002909,Acinetobacter_baumannii_1462234:0.00000100000050002909)0:0.00000100000050002909)0:0.00000100000050002909)0:0.00000100000050002909,(Acinetobacter_baumannii_1505311:0.00000100000050002909,((Acinetobacter_baumannii_44298_6:0.00000100000050002909,Acinetobacter_baumannii_44327_5:0.00000100000050002909)1:0.00000100000050002909,(Acinetobacter_baumannii_25307_1:0.00000100000050002909,Acinetobacter_baumannii_470922:0.00000100000050002909)1:0.00000100000050002909)0:0.00000100000050002909)0:0.00000100000050002909)0:0.00000100000050002909,(((Acinetobacter_baumannii_25766_5:0.00000100000050002909,Acinetobacter_baumannii_26016_5:0.00000100000050002909)1:0.00000100000050002909,(Acinetobacter_baumannii_25766_4:0.00000100000050002909,Acinetobacter_baumannii_44327_2:0.00000100000050002909)1:0.00000100000050002909)0:0.00000100000050002909,Acinetobacter_baumannii_564012:0.00000100000050002909)0:0.00000100000050002909)0:0.00000100000050002909,((Acinetobacter_baumannii_400834:0.00000100000050002909,Acinetobacter_baumannii_26016_10:0.00000100000050002909)0:0.00000100000050002909,(Acinetobacter_baumannii_44467_8:0.00000100000050002909,(Acinetobacter_baumannii_836190:0.00000100000050002909,(Acinetobacter_baumannii_1042969-1265:0.00000100000050002909,Acinetobacter_baumannii_45057_4:0.00000100000050002909)0:0.00000100000050002909)0:0.00000100000050002909)0:0.00000100000050002909)0:0.00000100000050002909)0:0.00000100000050002909)0:0.00000100000050002909,(Acinetobacter_baumannii_25253_4:0.00000100000050002909,(Acinetobacter_baumannii_24845_6:0.00000100000050002909,(Acinetobacter_baumannii_25253_8:0.00000100000050002909,Acinetobacter_baumannii_1525283:0.00000100000050002909)0:0.00000100000050002909)0:0.00000100000050002909)0:0.00000100000050002909)0:0.00000100000050002909)0:0.00000100000050002909)0:0.00000100000050002909)0:0.00000100000050002909)0:0.00000100000050002909,(Acinetobacter_baumannii_24812_6:0.00000100000050002909,(Acinetobacter_baumannii_7893:0.00000100000050002909,((((Acinetobacter_baumannii_1552818:0.00000100000050002909,Acinetobacter_baumannii_44327_1:0.00000100000050002909)0:0.00000100000050002909,Acinetobacter_baumannii_44467_10:0.00000100000050002909)0:0.00000100000050002909,(Acinetobacter_baumannii_24845_3:0.00000100000050002909,Acinetobacter_baumannii_1575710:0.00000100000050002909)0:0.00000100000050002909)0:0.00000100000050002909,((Acinetobacter_baumannii_25681_6:0.00000100000050002909,(Acinetobacter_baumannii_44362_9:0.00000100000050002909,(Acinetobacter_baumannii_1095464:0.00000100000050002909,(Acinetobacter_baumannii_44437_5:0.00000100000050002909,((Acinetobacter_baumannii_98826:0.00000100000050002909,Acinetobacter_baumannii_TG15240:0.00000100000050002909)0:0.00000100000050002909,Acinetobacter_baumannii_25307_2:0.00000100000050002909)0:0.00000100000050002909)0:0.00000100000050002909)0:0.00000100000050002909)0:0.00000100000050002909)0:0.00000100000050002909,Acinetobacter_baumannii_987421:0.00000100000050002909)0:0.00000100000050002909)0:0.00000100000050002909)0:0.00000100000050002909)0:0.00000100000050002909)0:0.00000100000050002909)0:0.00000100000050002909,(((Acinetobacter_baumannii_96512:0.00000100000050002909,(Acinetobacter_baumannii_44362_1:0.00000100000050002909,(((Acinetobacter_baumannii_1043903:0.00000100000050002909,Acinetobacter_baumannii_25766_2:0.00000100000050002909)0:0.00000100000050002909,Acinetobacter_baumannii_44362_4:0.00000100000050002909)0:0.00000100000050002909,((Acinetobacter_baumannii_25878_1:0.00000100000050002909,Acinetobacter_baumannii_44895_9:0.00000100000050002909)0:0.00000100000050002909,(Acinetobacter_baumannii_26016_7:0.00000100000050002909,(Acinetobacter_baumannii_16553_1:0.00000100000050002909,(Acinetobacter_baumannii_24812_10:0.00000100000050002909,Acinetobacter_baumannii_554515:0.00000100000050002909)1:0.00000100000050002909)1:0.00000100000050002909)1:0.00000100000050002909)0:0.00000100000050002909)0:0.00000100000050002909)0:0.00000100000050002909)0:0.00000100000050002909,(Acinetobacter_baumannii_24860_6:0.00000100000050002909,Acinetobacter_baumannii_44362_10:0.00000100000050002909)5:0.00000100000050002909)0:0.00000100000050002909,((Acinetobacter_baumannii_647609:0.00000100000050002909,((Acinetobacter_baumannii_44298_3:0.00000100000050002909,Acinetobacter_baumannii_26016_6:0.00000100000050002909)0:0.00000100000050002909,((Acinetobacter_baumannii_TG15241:0.00000100000050002909,(((Acinetobacter_baumannii_25766_6:0.00000100000050002909,Acinetobacter_baumannii_44467_3:0.00000100000050002909)0:0.00000100000050002909,(Acinetobacter_baumannii_796380-2102:0.00000100000050002909,Acinetobacter_baumannii_136706:0.00000100000050002909)0:0.00000100000050002909)0:0.00000100000050002909,(Acinetobacter_baumannii_24860_5:0.00000100000050002909,((Acinetobacter_baumannii_26016_3:0.00000100000050002909,(Acinetobacter_baumannii_737393:0.00000100000050002909,Acinetobacter_baumannii_916567:0.00000100000050002909)0:0.00000100000050002909)0:0.00000100000050002909,(Acinetobacter_baumannii_42057_2:0.00000100000050002909,Acinetobacter_baumannii_25253_1:0.00000100000050002909)0:0.00000100000050002909)0:0.00000100000050002909)0:0.00000100000050002909)0:0.00000100000050002909)0:0.00000100000050002909,(Acinetobacter_baumannii_25766_3:0.00000100000050002909,Acinetobacter_baumannii_24975_4:0.00000100000050002909)6:0.00000100000050002909)0:0.00000100000050002909)0:0.00000100000050002909)0:0.00000100000050002909,(Acinetobacter_baumannii_1397513:0.00000100000050002909,Acinetobacter_baumannii_24860_10:0.00000100000050002909)0:0.00000100000050002909)0:0.00000100000050002909)0:0.00000100000050002909)0:0.00000100000050002909,((Acinetobacter_baumannii_25307_3:0.00000100000050002909,Acinetobacter_baumannii_1178044:0.00000100000050002909)1:0.00000100000050002909,Acinetobacter_baumannii_25681_8:0.00000100000050002909)0:0.00000100000050002909)0:0.00000100000050002909,Acinetobacter_baumannii_44857_10:0.00000100000050002909)0:0.00000100000050002909,Acinetobacter_baumannii_Ab44444:0.00000100000050002909)0:0.00000100000050002909)0:0.00000100000050002909,Acinetobacter_baumannii_24860_1:0.00000100000050002909)0:0.00000100000050002909,(Acinetobacter_baumannii_44467_2:0.00000100000050002909,Acinetobacter_baumannii_44895_3:0.00000100000050002909)0:0.00000100000050002909)0:0.00000100000050002909,Acinetobacter_baumannii_26016_4:0.00000100000050002909)0:0.00000100000050002909)0:0.00000100000050002909)0:0.00000100000050002909,(((((Acinetobacter_baumannii_653020:0.00000100000050002909,Acinetobacter_baumannii_TG02011:0.00000100000050002909)0:0.00000100000050002909,Acinetobacter_baumannii_2887:0.00000100000050002909)0:0.00000100000050002909,Acinetobacter_baumannii_44467_9:0.00000100000050002909)0:0.00000100000050002909,((Acinetobacter_baumannii_25766_1:0.00000100000050002909,(((Acinetobacter_baumannii_1294217:0.00000100000050002909,Acinetobacter_baumannii_26016_9:0.00000100000050002909)0:0.00000100000050002909,Acinetobacter_baumannii_44839_9:0.00000100000050002909)0:0.00000100000050002909,((Acinetobacter_baumannii_25878_2:0.00000100000050002909,((Acinetobacter_baumannii_959073:0.00000100000050002909,Acinetobacter_baumannii_756476:0.00000100000050002909)0:0.00000100000050002909,Acinetobacter_baumannii_24845_7:0.00000100000050002909)0:0.00000100000050002909)0:0.00000100000050002909,(((Acinetobacter_baumannii_44298_2:0.00000100000050002909,Acinetobacter_baumannii_44437_8:0.00000100000050002909)0:0.00000100000050002909,(Acinetobacter_baumannii_25307_8:0.00000100000050002909,(Acinetobacter_baumannii_44362_8:0.00000100000050002909,((Acinetobacter_baumannii_1271651:0.00000100000050002909,Acinetobacter_baumannii_24860_7:0.00000100000050002909)0:0.00000100000050002909,((Acinetobacter_baumannii_1159076:0.00000100000050002909,Acinetobacter_baumannii_17534:0.00000100000050002909)1:0.00000100000050002909,((Acinetobacter_baumannii_44362_2:0.00000100000050002909,Acinetobacter_baumannii_1031433:0.00000100000050002909)0:0.00000100000050002909,(((Acinetobacter_baumannii_43557_1:0.00000100000050002909,((Acinetobacter_baumannii_44362_5:0.00000100000050002909,((Acinetobacter_baumannii_44467_4:0.00000100000050002909,((((((((Acinetobacter_baumannii_44467_5:0.00000100000050002909,Acinetobacter_baumannii_44895_6:0.00000100000050002909)1:0.00000100000050002909,((Acinetobacter_baumannii_25681_2:0.00000100000050002909,(Acinetobacter_baumannii_24845_1:0.00000100000050002909,Acinetobacter_baumannii_923118:0.00000100000050002909)0:0.00000100000050002909)1:0.00000100000050002909,Acinetobacter_baumannii_1482820:0.00000100000050002909)0:0.00000100000050002909)0:0.00000100000050002909,((((Acinetobacter_baumannii_24860_9:0.00000100000050002909,Acinetobacter_baumannii_44298_9:0.00000100000050002909)1:0.00000100000050002909,Acinetobacter_baumannii_44437_7:0.00000100000050002909)1:0.00000100000050002909,(Acinetobacter_baumannii_1475764:0.00000100000050002909,Acinetobacter_baumannii_1426993:0.00000100000050002909)0:0.00000100000050002909)0:0.00000100000050002909,(((Acinetobacter_baumannii_1284800:0.00000100000050002909,Acinetobacter_baumannii_25766_9:0.00000100000050002909)1:0.00000100000050002909,Acinetobacter_baumannii_1262761-97:0.00000100000050002909)0:0.00000100000050002909,(Acinetobacter_baumannii_44839_10:0.00000100000050002909,Acinetobacter_baumannii_1042969-1197:0.00000100000050002909)0:0.00000100000050002909)1:0.00000100000050002909)0:0.00000100000050002909)0:0.00000100000050002909,(Acinetobacter_baumannii_25569_6:0.00000100000050002909,(((Acinetobacter_baumannii_1392509:0.00000100000050002909,((Acinetobacter_baumannii_44298_7:0.00000100000050002909,Acinetobacter_baumannii_213697:0.00000100000050002909)0:0.00000100000050002909,Acinetobacter_baumannii_44298_1:0.00000100000050002909)0:0.00000100000050002909)0:0.00000100000050002909,Acinetobacter_baumannii_724909:0.00000100000050002909)0:0.00000100000050002909,(Acinetobacter_baumannii_44437_3:0.00000100000050002909,(((((Acinetobacter_baumannii_44437_4:0.00000100000050002909,(Acinetobacter_baumannii_25253_10:0.00000100000050002909,Acinetobacter_baumannii_TG15242:0.00000100000050002909)1:0.00000100000050002909)0:0.00000100000050002909,Acinetobacter_baumannii_24975_7:0.00000100000050002909)0:0.00000100000050002909,Acinetobacter_baumannii_25307_5:0.00000100000050002909)0:0.00000100000050002909,Acinetobacter_baumannii_1264936:0.00000100000050002909)0:0.00000100000050002909,Acinetobacter_baumannii_44895_5:0.00000100000050002909)0:0.00000100000050002909)0:0.00000100000050002909)0:0.00000100000050002909)0:0.00000100000050002909)0:0.00000100000050002909,(Acinetobacter_baumannii_25681_5:0.00000100000050002909,((Acinetobacter_baumannii_24812_8:0.00000100000050002909,(Acinetobacter_baumannii_24812_2:0.00000100000050002909,Acinetobacter_baumannii_1494580:0.00000100000050002909)0:0.00000100000050002909)0:0.00000100000050002909,Acinetobacter_baumannii_44298_8:0.00000100000050002909)0:0.00000100000050002909)0:0.00000100000050002909)0:0.00000100000050002909,Acinetobacter_baumannii_1232509:0.00000100000050002909)0:0.00000100000050002909,Acinetobacter_baumannii_44327_6:0.00000100000050002909)0:0.00000100000050002909,(Acinetobacter_baumannii_44467_1:0.00000100000050002909,Acinetobacter_baumannii_24860_8:0.00000100000050002909)0:0.00000100000050002909)0:0.00000100000050002909)0:0.00000100000050002909,Acinetobacter_baumannii_44327_4:0.00000100000050002909)0:0.00000100000050002909)0:0.00000100000050002909,Acinetobacter_baumannii_26016_2:0.00000100000050002909)0:0.00000100000050002909)0:0.00000100000050002909,Acinetobacter_baumannii_303002:0.00000100000050002909)0:0.00000100000050002909,Acinetobacter_baumannii_25442_5:0.00000100000050002909)0:0.00000100000050002909)0:0.00000100000050002909)0:0.00000100000050002909)0:0.00000100000050002909)0:0.00000100000050002909)0:0.00000100000050002909)0:0.00000100000050002909,(Acinetobacter_baumannii_44895_4:0.00000100000050002909,Acinetobacter_baumannii_993520:0.00000100000050002909)0:0.00000100000050002909)0:0.00000100000050002909)0:0.00000100000050002909)0:0.00000100000050002909)0:0.00000100000050002909,Acinetobacter_baumannii_929679-2095:0.00000100000050002909)0:0.00000100000050002909)0:0.00000100000050002909,((((Acinetobacter_baumannii_44327_8:0.00000100000050002909,Acinetobacter_baumannii_TG20546:0.00000100000050002909)0:0.00000100000050002909,Acinetobacter_baumannii_24845_4:0.00000100000050002909)0:0.00000100000050002909,Acinetobacter_baumannii_24975_5:0.00000100000050002909)0:0.00000100000050002909,Acinetobacter_baumannii_25766_10:0.00000100000050002909)0:0.00000100000050002909)0:0.00000100000050002909)0:0.00000100000050002909)0:0.00000100000050002909,(Acinetobacter_baumannii_1406182:0.00000100000050002909,(Acinetobacter_baumannii_44857_9:0.00000100000050002909,(((Acinetobacter_baumannii_25253_7:0.00000100000050002909,Acinetobacter_baumannii_24845_8:0.00000100000050002909)64:0.00090707302084647927,(Acinetobacter_baumannii_1045092:0.00000100000050002909,Acinetobacter_baumannii_26016_8:0.00000100000050002909)76:0.00090785397278037169)2:0.00000100000050002909,(((Acinetobacter_baumannii_24845_9:0.00000100000050002909,Acinetobacter_baumannii_25307_6:0.00000100000050002909)1:0.00000100000050002909,(Acinetobacter_baumannii_44895_1:0.00000100000050002909,((Acinetobacter_baumannii_25253_5:0.00000100000050002909,Acinetobacter_baumannii_1471012:0.00000100000050002909)0:0.00000100000050002909,Acinetobacter_baumannii_24860_2:0.00000100000050002909)1:0.00000100000050002909)0:0.00000100000050002909)0:0.00000100000050002909,(Acinetobacter_baumannii_1064293_46:0.00000100000050002909,(Acinetobacter_baumannii_23037:0.00000100000050002909,(Acinetobacter_baumannii_1051830:0.00090663139139348465,Acinetobacter_baumannii_24845_10:0.00090670346163852127)1:0.00000100000050002909)0:0.00000100000050002909)0:0.00000100000050002909)0:0.00000100000050002909)0:0.00000100000050002909)0:0.00000100000050002909)0:0.00000100000050002909)0:0.00000100000050002909,Acinetobacter_baumannii_34001:0.00090665751577176075)1:0.00000100000050002909,Acinetobacter_baumannii_662545-1347:0.00090762094502888418)10:0.00090691636182352157)5:0.00000100000050002909,Acinetobacter_baumannii_NIPH_201:0.00000100000050002909)0:0.00000100000050002909,Acinetobacter_baumannii_NIPH_80:0.00000100000050002909)0:0.00000100000050002909,(Acinetobacter_baumannii_AB405E4:0.00000100000050002909,(Acinetobacter_baumannii_ATCC_19606:0.00000100000050002909,Acinetobacter_baumannii_Ab33333:0.00000100000050002909)9:0.00000100000050002909)0:0.00000100000050002909)3:0.00000100000050002909,Acinetobacter_baumannii_1412924:0.00090652011153203303);
